# Supplementary material for: Targeted Transcriptional Repression by Induced Proximity
Source: ACS Cent Sci. 2026 Jun 11;12(7):1008–20. doi: 10.1021/acscentsci.5c02277 (PMC13397437; doi:10.1021/acscentsci.5c02277)
Supplement: Supplementary file 2 [file oc5c02277_si_002.xlsx]

## Sheet: Sheet1
	log2FC	adj_p
sp|O76061|STC2_HUMAN	4.93651	5.84
sp|Q4ZG55|GREB1_HUMAN	3.93811	2.53
sp|Q96PY6|NEK1_HUMAN	3.34372	1.63
sp|Q9BRV8|SIKE1_HUMAN	2.91159	1.43
sp|Q9H3Y8|PPDPF_HUMAN	2.74824	3.17
sp|Q96B23|ARK2N_HUMAN	2.73743	2.34
sp|O60303|KATIP_HUMAN	2.47634	2.9
sp|Q15004|PAF15_HUMAN	2.47561	3.3
sp|Q6UB35|C1TM_HUMAN	2.41827	1.2
sp|Q9UF56|FXL17_HUMAN	2.41501	3.55
sp|P81877|SSBP2_HUMAN	2.37642	1.16
sp|Q9Y5J9|TIM8B_HUMAN	2.32661	1.52
sp|Q9Y4E5|ZN451_HUMAN	2.3259	1.15
sp|P51826|AFF3_HUMAN	2.3193	1.14
sp|Q86VP1|TAXB1_HUMAN	2.31332	2.64
sp|P01034|CYTC_HUMAN	2.30591	3.44
sp|O00767|SCD_HUMAN	2.20313	3.35
sp|Q8IXK0|PHC2_HUMAN	2.17256	1.07
sp|Q8WU43|CB015_HUMAN	2.17175	2.04
sp|Q9H7S9|ZN703_HUMAN	2.15082	1.06
sp|Q13503|MED21_HUMAN	1.9968	1.06
sp|Q96TA0|PCDBI_HUMAN;sp|Q9NRJ7|PCDBG_HUMAN;sp|Q9UN66|PCDB8_HUMAN;sp|Q9UN67|PCDBA_HUMAN;sp|Q9Y5E1|PCDB9_HUMAN;sp|Q9Y5E2|PCDB7_HUMAN;sp|Q9Y5E3|PCDB6_HUMAN;sp|Q9Y5E4|PCDB5_HUMAN;sp|Q9Y5E5|PCDB4_HUMAN;sp|Q9Y5E6|PCDB3_HUMAN;sp|Q9Y5E7|PCDB2_HUMAN;sp|Q9Y5E8|PCDBF_	1.98947	3.71
sp|P48426|PI42A_HUMAN;sp|P78356|PI42B_HUMAN;sp|Q8TBX8|PI42C_HUMAN	1.98676	0.968
sp|O75071|EFC14_HUMAN	1.96842	2.76
sp|Q9P0P0|RN181_HUMAN	1.95498	3.3
sp|Q9NQX5|NPDC1_HUMAN	1.90573	3.19
sp|Q96G74|OTUD5_HUMAN	1.82996	0.885
sp|O60941|DTNB_HUMAN	1.82006	0.863
sp|O94964|MTCL2_HUMAN	1.80584	2.69
sp|Q15120|PDK3_HUMAN	1.76688	0.922
sp|O14686|KMT2D_HUMAN	1.76562	0.849
sp|Q96AE7|TTC17_HUMAN	1.7522	2.07
sp|Q9BYE2|TMPSD_HUMAN	1.71425	0.904
sp|O00468|AGRIN_HUMAN	1.71398	2.93
sp|O15370|SOX12_HUMAN	1.70553	2.8
sp|Q12841|FSTL1_HUMAN	1.6992	1.53
sp|O15049|N4BP3_HUMAN	1.69301	0.806
sp|Q9BZL1|UBL5_HUMAN	1.68463	2.66
sp|O00418|EF2K_HUMAN	1.67862	3.32
sp|Q92673|SORL_HUMAN	1.6776	2.6
sp|Q9Y4G6|TLN2_HUMAN	1.66689	0.788
sp|Q7Z7M0|MEGF8_HUMAN	1.65105	2.95
sp|Q9BZQ6|EDEM3_HUMAN	1.64557	2.64
sp|Q8IZE3|PACE1_HUMAN	1.63208	0.775
sp|Q9Y2K1|ZBTB1_HUMAN	1.60958	0.764
sp|P51825|AFF1_HUMAN	1.60938	0.766
sp|Q9C0H2|TTYH3_HUMAN	1.60403	1.42
sp|Q96QD8|S38A2_HUMAN	1.59678	3.77
sp|Q03393|PTPS_HUMAN	1.57564	0.741
sp|Q5SQN1|SNP47_HUMAN	1.56638	0.727
sp|Q8TCY9|URGCP_HUMAN	1.55355	1.03
sp|P19367|HXK1_HUMAN;sp|P52789|HXK2_HUMAN	1.52924	0.726
sp|P63313|TYB10_HUMAN	1.52019	2.4
sp|Q9BYJ1|LOXE3_HUMAN	1.51096	2.74
sp|Q8WUH1|CHUR_HUMAN	1.50233	2.55
sp|O43715|TRIA1_HUMAN	1.50169	1.64
sp|Q5VTJ3|KLD7A_HUMAN	1.49615	0.695
sp|Q9Y5V3|MAGD1_HUMAN	1.47544	3.31
sp|P50616|TOB1_HUMAN	1.46467	3.19
sp|A7E2V4|ZSWM8_HUMAN	1.46229	1.07
sp|P43355|MAGA1_HUMAN	1.46032	3.19
sp|O15230|LAMA5_HUMAN	1.45807	2.71
sp|Q96BJ3|AIDA_HUMAN	1.44874	0.709
sp|Q99755|PI51A_HUMAN	1.44455	0.681
sp|O94953|KDM4B_HUMAN	1.42899	3.55
sp|Q86YD1|PTOV1_HUMAN	1.42159	3.58
sp|P47974|TISD_HUMAN	1.42021	2.71
sp|P10909|CLUS_HUMAN	1.41377	3.58
sp|O94830|DDHD2_HUMAN	1.40741	2.31
sp|Q96RR4|KKCC2_HUMAN	1.40556	0.663
sp|Q99715|COCA1_HUMAN	1.40484	3.77
sp|Q96GX2|A7L3B_HUMAN	1.39667	2.56
sp|Q92503|S14L1_HUMAN	1.38997	0.731
sp|O00469|PLOD2_HUMAN	1.37994	3.18
sp|O76027|ANXA9_HUMAN	1.36385	3.3
sp|Q16864|VATF_HUMAN	1.34501	1.19
sp|P52655|TF2AA_HUMAN	1.34198	1.37
sp|Q7Z7L7|ZER1_HUMAN	1.32292	2.77
sp|Q15650|TRIP4_HUMAN	1.31511	0.619
sp|P18065|IBP2_HUMAN	1.30895	1.5
sp|P11047|LAMC1_HUMAN	1.3058	2.88
sp|P84101|SERF2_HUMAN	1.29314	3.3
sp|O00560|SDCB1_HUMAN	1.28899	3.17
sp|O43493|TGON2_HUMAN	1.28554	2.24
sp|O15460|P4HA2_HUMAN	1.27925	2.75
sp|Q6FIF0|ZFAN6_HUMAN	1.27742	3.07
sp|Q6PK18|OGFD3_HUMAN	1.26928	0.788
sp|Q9ULT8|HECD1_HUMAN	1.25973	2.9
sp|Q8WVX3|SRALN_HUMAN	1.25846	1.68
sp|O00391|QSOX1_HUMAN	1.2571	2.69
sp|Q6ZWJ1|STXB4_HUMAN	1.2555	2.43
sp|Q9Y4L5|RN115_HUMAN	1.24539	2.53
sp|P58546|MTPN_HUMAN	1.24432	0.97
sp|P31431|SDC4_HUMAN	1.24177	3.44
sp|P51957|NEK4_HUMAN	1.23291	2.45
sp|Q15751|HERC1_HUMAN	1.22617	0.575
sp|Q9Y244|POMP_HUMAN	1.22569	1.01
sp|Q96PM9|Z385A_HUMAN	1.21414	3.44
sp|Q14999|CUL7_HUMAN	1.20845	2.18
sp|Q9H4L5|OSBL3_HUMAN	1.20422	2.47
sp|P55268|LAMB2_HUMAN	1.19371	1.34
sp|A0A087WUL8|NBPFJ_HUMAN;sp|B4DH59|NBPFP_HUMAN;sp|P0DPF2|NBPFK_HUMAN;sp|P0DPF3|NBPF9_HUMAN;sp|Q3BBV2|NBPF8_HUMAN;sp|Q5TAG4|NBPFC_HUMAN;sp|Q5TI25|NBPFE_HUMAN;sp|Q6P3W6|NBPFA_HUMAN;sp|Q8N660|NBPFF_HUMAN	1.18809	2.68
sp|Q9Y4C2|TCAF1_HUMAN	1.17862	2.89
sp|P40337|VHL_HUMAN	1.16301	1.42
sp|Q86SR1|GLT10_HUMAN	1.16212	1.69
sp|Q9BRK5|CAB45_HUMAN	1.1616	2.89
sp|Q9BX66|SRBS1_HUMAN	1.15754	0.537
sp|O43278|SPIT1_HUMAN	1.15502	2.89
sp|Q15678|PTN14_HUMAN	1.15325	0.714
sp|Q99985|SEM3C_HUMAN	1.15219	2.55
sp|Q9Y5Y6|ST14_HUMAN	1.15165	2.33
sp|Q6ZVK8|NUD18_HUMAN	1.14495	0.531
sp|Q6NTE8|MRNIP_HUMAN	1.14383	2.02
sp|Q96Q83|ALKB3_HUMAN	1.1437	0.632
sp|Q9C005|DPY30_HUMAN	1.14307	0.762
sp|Q3B7T1|EDRF1_HUMAN	1.14297	1.34
sp|Q8NCH0|CHSTE_HUMAN	1.14129	1.81
sp|P15328|FOLR1_HUMAN	1.14028	0.528
sp|P36954|RPB9_HUMAN	1.14004	2.71
sp|Q13542|4EBP2_HUMAN	1.13657	2.33
sp|Q15506|SP17_HUMAN	1.13601	3.17
sp|A4QPH2|PI4P2_HUMAN;sp|P42356|PI4KA_HUMAN	1.13437	0.516
sp|Q9P0R6|GSKIP_HUMAN	1.13397	1.08
sp|Q96A54|PAQR1_HUMAN	1.1302	2.66
sp|Q07864|DPOE1_HUMAN	1.12259	2.53
sp|Q969P0|IGSF8_HUMAN	1.11764	2.71
sp|Q14257|RCN2_HUMAN	1.11532	2.69
sp|Q53RE8|ANR39_HUMAN	1.10621	2.43
sp|O60739|EIF1B_HUMAN;sp|P41567|EIF1_HUMAN	1.10462	3.31
sp|Q5VST6|AB17B_HUMAN	1.0967	1.14
sp|Q9Y2H2|SAC2_HUMAN	1.09101	0.651
sp|Q9H2A7|CXL16_HUMAN	1.08274	1.22
sp|Q99707|METH_HUMAN	1.08115	2.26
sp|Q8WUW1|BRK1_HUMAN	1.08095	1.43
sp|P01893|HLAH_HUMAN;sp|P04439|HLAA_HUMAN;sp|P10321|HLAC_HUMAN	1.07851	3.3
sp|Q92624|APBP2_HUMAN	1.07373	2.98
sp|Q96PZ2|F111A_HUMAN	1.0725	2.56
sp|O75976|CBPD_HUMAN	1.06779	2.4
sp|Q8TF09|DLRB2_HUMAN;sp|Q9NP97|DLRB1_HUMAN	1.06641	2.21
sp|P16035|TIMP2_HUMAN	1.06631	3.42
sp|Q8IW41|MAPK5_HUMAN	1.06324	0.784
sp|O75438|NDUB1_HUMAN	1.05772	1.27
sp|Q9H0F6|SHRPN_HUMAN	1.05707	2.24
sp|Q15036|SNX17_HUMAN	1.05363	2.95
sp|Q8N2Y8|RUSC2_HUMAN	1.05242	1.75
sp|Q14680|MELK_HUMAN	1.04294	1.61
sp|P23458|JAK1_HUMAN	1.04194	3.3
sp|Q4J6C6|PPCEL_HUMAN	1.03796	1.88
sp|Q96JJ3|ELMO2_HUMAN	1.03342	2.78
sp|A0A087WUL8|NBPFJ_HUMAN;sp|P0DPF2|NBPFK_HUMAN;sp|P0DPF3|NBPF9_HUMAN;sp|Q3BBV0|NBPF1_HUMAN;sp|Q3BBV2|NBPF8_HUMAN;sp|Q5TI25|NBPFE_HUMAN;sp|Q6P3W6|NBPFA_HUMAN;sp|Q86T75|NBPFB_HUMAN;sp|Q8N660|NBPFF_HUMAN;sp|Q9H094|NBPF3_HUMAN;tr|A0AAG2SUX2|A0AAG2SUX2_HUMAN;tr|	1.0332	3.3
sp|O95164|UBL3_HUMAN	1.0308	2.18
sp|Q96NL6|SCLT1_HUMAN	1.02958	1.2
sp|Q96DE5|APC16_HUMAN	1.02922	1.51
sp|Q16825|PTN21_HUMAN	1.02499	1.9
sp|O60268|K0513_HUMAN	1.0082	2.69
sp|O75164|KDM4A_HUMAN	1.00688	0.794
sp|O15440|MRP5_HUMAN	1.00584	2.19
sp|Q96D31|ORAI1_HUMAN	1.00471	0.45
sp|Q9BWJ5|SF3B5_HUMAN	1.00427	0.775
sp|P62699|YPEL5_HUMAN	0.999343	2.44
sp|O95905|ECD_HUMAN	0.995041	2.42
sp|Q9NYS0|KBRS1_HUMAN	0.986665	2.71
sp|Q92545|TM131_HUMAN	0.985824	2.2
sp|Q9NPD8|UBE2T_HUMAN	0.984827	1.84
sp|P28799|GRN_HUMAN	0.984323	1.28
sp|Q8NFZ5|TNIP2_HUMAN	0.983472	1.39
sp|P43405|KSYK_HUMAN	0.979657	0.444
sp|O95273|CCDB1_HUMAN	0.979347	2.21
sp|Q6GMV3|PTRD1_HUMAN	0.978153	1.56
sp|P62328|TYB4_HUMAN;sp|P63313|TYB10_HUMAN	0.97678	1.13
sp|Q6ZMP0|THSD4_HUMAN	0.97348	1.24
sp|Q9H0K1|SIK2_HUMAN	0.96934	2.25
sp|Q9NX70|MED29_HUMAN	0.968681	0.914
sp|P07602|SAP_HUMAN	0.967682	2.33
sp|Q9P2D1|CHD7_HUMAN	0.963891	1.28
sp|Q9NYB9|ABI2_HUMAN	0.962073	3.02
sp|Q9ULX3|NOB1_HUMAN	0.95401	0.428
sp|Q9P1Z2|CACO1_HUMAN	0.953445	2.93
sp|Q9NU19|TB22B_HUMAN	0.949759	1.56
sp|P17612|KAPCA_HUMAN	0.947767	2.53
sp|Q32P44|EMAL3_HUMAN	0.945358	0.419
sp|Q9UPT9|UBP22_HUMAN	0.944221	1.37
sp|Q969V6|MRTFA_HUMAN	0.943558	0.942
sp|O14604|TYB4Y_HUMAN;sp|P62328|TYB4_HUMAN;sp|P63313|TYB10_HUMAN	0.941062	0.977
sp|Q8TBB1|LNX1_HUMAN	0.935634	2.53
sp|Q8WV44|TRI41_HUMAN	0.934636	1.45
sp|P15559|NQO1_HUMAN	0.93442	2.26
sp|Q02809|PLOD1_HUMAN	0.933445	2.56
sp|Q9H1E5|TMX4_HUMAN	0.932742	1.12
sp|Q9UM47|NOTC3_HUMAN	0.931642	0.414
sp|Q86UU0|BCL9L_HUMAN	0.929059	2.1
sp|P98179|RBM3_HUMAN	0.92498	3.3
sp|P53816|PLAT3_HUMAN	0.922182	3.17
sp|Q92859|NEO1_HUMAN	0.921957	0.751
sp|Q9P2G9|KLHL8_HUMAN	0.920495	1.09
sp|Q9BX68|HINT2_HUMAN	0.912624	0.906
sp|P38435|VKGC_HUMAN	0.910237	0.536
sp|Q6UW63|PLGT2_HUMAN	0.909149	3.3
sp|Q15345|LRC41_HUMAN	0.90476	1.33
sp|A0A0U1RRE5|NBDY_HUMAN	0.904063	1.29
sp|Q14207|NPAT_HUMAN	0.903203	0.652
sp|Q9NUV7|SPTC3_HUMAN	0.90288	2.46
sp|Q9NRZ9|HELLS_HUMAN	0.901451	2.89
sp|Q9Y605|MOFA1_HUMAN	0.894692	0.913
sp|O15417|TNC18_HUMAN	0.892554	0.66
sp|Q15560|TCEA2_HUMAN	0.890452	0.96
sp|Q12805|FBLN3_HUMAN	0.890153	2.66
sp|Q96RY7|IF140_HUMAN	0.890074	1.32
sp|Q9H8W3|F204A_HUMAN	0.886522	0.667
sp|P35226|BMI1_HUMAN	0.882803	1.16
sp|O14757|CHK1_HUMAN	0.878679	1.56
sp|Q6NUM6|TYW1B_HUMAN;sp|Q9NV66|TYW1_HUMAN	0.871631	2.02
sp|Q13137|CACO2_HUMAN	0.870292	3.19
sp|P49815|TSC2_HUMAN	0.868536	1.31
sp|P02794|FRIH_HUMAN	0.868222	1.4
sp|Q6PL18|ATAD2_HUMAN	0.865937	2.6
sp|Q86U70|LDB1_HUMAN	0.863583	2.26
sp|Q8N5U6|RNF10_HUMAN	0.862408	1.25
sp|Q12899|TRI26_HUMAN	0.861583	1.4
sp|Q7Z333|SETX_HUMAN	0.859326	2.9
sp|Q9Y5J6|T10B_HUMAN	0.857759	1.39
sp|Q5JSZ5|PRC2B_HUMAN	0.856598	2
sp|Q96JK2|DCAF5_HUMAN	0.853694	0.372
sp|Q9HCS5|E41LA_HUMAN	0.851171	1.26
sp|O15078|CE290_HUMAN	0.846076	0.922
sp|Q5SYE7|NHSL1_HUMAN	0.84587	1.23
sp|Q5GLZ8|HERC4_HUMAN	0.842951	1.88
sp|Q15847|ADIRF_HUMAN	0.842698	0.772
sp|Q9BRT3|MIEN1_HUMAN	0.841732	1.47
sp|Q99523|SORT_HUMAN	0.840506	2.28
sp|Q6UXD5|SE6L2_HUMAN	0.838882	2.83
sp|Q9H3F6|BACD3_HUMAN	0.83597	1.97
sp|Q969K7|TMM54_HUMAN	0.833107	1.2
sp|Q08345|DDR1_HUMAN	0.830966	1.7
sp|Q9Y5V0|ZN706_HUMAN	0.830325	2.62
sp|O95714|HERC2_HUMAN	0.830011	1.13
sp|Q8NFW9|MYRIP_HUMAN	0.827325	1.22
sp|O94880|PHF14_HUMAN	0.824772	2.72
sp|P21741|MK_HUMAN	0.823206	1.61
sp|Q8NI22|MCFD2_HUMAN	0.818997	0.933
sp|P41229|KDM5C_HUMAN;sp|Q9BY66|KDM5D_HUMAN	0.817137	2.58
sp|P62328|TYB4_HUMAN	0.814658	1.09
sp|O00115|DNS2A_HUMAN	0.814656	1.7
sp|Q8N0Z6|TTC5_HUMAN	0.813365	1.06
sp|O95336|6PGL_HUMAN	0.812928	1.4
sp|Q16626|MEA1_HUMAN	0.812216	1.97
sp|Q8N5I2|ARRD1_HUMAN	0.808203	1.68
sp|Q9BPZ3|PAIP2_HUMAN	0.804973	2.9
sp|Q9BV36|MELPH_HUMAN	0.802272	1.39
sp|Q5TGZ0|MIC10_HUMAN	0.800384	1.91
sp|Q7Z4G1|COMD6_HUMAN	0.799358	0.799
sp|Q9BUZ4|TRAF4_HUMAN	0.799131	1.11
sp|O60502|OGA_HUMAN	0.795369	1.73
sp|P11717|MPRI_HUMAN	0.793113	2.66
sp|P08493|MGP_HUMAN	0.791019	1.28
sp|Q9NP97|DLRB1_HUMAN	0.790489	1.65
sp|P62875|RPAB5_HUMAN	0.787871	2.13
sp|Q96AQ6|PBIP1_HUMAN	0.785494	2.34
sp|P49427|UB2R1_HUMAN	0.783128	2.24
sp|Q969F9|HPS3_HUMAN	0.782438	1.4
sp|P57076|CF298_HUMAN	0.780516	2.65
sp|Q96JI7|SPTCS_HUMAN	0.77291	1.63
sp|Q9H173|SIL1_HUMAN	0.772734	2.03
sp|Q9UNY4|TTF2_HUMAN	0.771619	2.4
sp|P20827|EFNA1_HUMAN	0.771409	2.98
sp|Q96CF2|CHM4C_HUMAN	0.771261	2.16
sp|Q9HBG6|IF122_HUMAN	0.76775	2.76
sp|O00400|ACATN_HUMAN	0.767123	0.326
sp|Q13685|AAMP_HUMAN	0.767101	2.75
sp|Q9Y6Q9|NCOA3_HUMAN	0.764949	1.88
sp|P10826|RARB_HUMAN;sp|P13631|RARG_HUMAN	0.764414	1.59
sp|Q5SW79|CE170_HUMAN	0.763542	2.21
sp|Q99523|SORT_HUMAN;sp|Q9UJU3|ZN112_HUMAN	0.759766	2.69
sp|O14493|CLD4_HUMAN	0.755332	0.932
sp|Q13131|AAPK1_HUMAN	0.754735	0.969
sp|O43164|PJA2_HUMAN	0.754515	0.774
sp|Q9P212|PLCE1_HUMAN	0.75302	2.19
sp|Q96EI5|TCAL4_HUMAN	0.750197	1.88
sp|O43734|CIKS_HUMAN	0.748214	0.793
sp|P54793|ARSF_HUMAN	0.747067	0.315
sp|P86790|CCZ1B_HUMAN;sp|P86791|CCZ1_HUMAN	0.74669	2.01
sp|Q9NYD6|HXC10_HUMAN	0.745602	2.04
sp|Q9BRQ0|PYGO2_HUMAN	0.743573	1.93
sp|Q9Y3R5|DOP1B_HUMAN	0.742083	1.75
sp|Q9HBL8|NMRL1_HUMAN	0.740133	2.77
sp|Q8TBM8|DJB14_HUMAN	0.737538	2.23
sp|P05067|A4_HUMAN	0.735788	1.64
sp|Q9C0C7|AMRA1_HUMAN	0.734513	0.978
sp|Q6AWC2|WWC2_HUMAN	0.733519	0.516
sp|P05386|RLA1_HUMAN;sp|P05387|RLA2_HUMAN	0.732892	1.69
sp|Q9NUM4|T106B_HUMAN	0.730545	1.34
sp|P16471|PRLR_HUMAN	0.721875	2.56
sp|Q9BQ15|SOSB1_HUMAN	0.721744	1.53
sp|Q9BVS4|RIOK2_HUMAN	0.720947	2.53
sp|Q9BSV6|SEN34_HUMAN	0.719796	1.57
sp|Q9GZT9|EGLN1_HUMAN;sp|Q9H6Z9|EGLN3_HUMAN	0.718952	2.21
sp|P55082|MFAP3_HUMAN	0.718203	2.18
sp|O75167|PHAR2_HUMAN;sp|Q9C0D0|PHAR1_HUMAN	0.718074	2.13
sp|Q12802|AKP13_HUMAN	0.717994	0.516
sp|Q86YT6|MIB1_HUMAN	0.717636	1.32
sp|Q8NI35|INADL_HUMAN	0.716546	1.34
sp|Q86Y07|VRK2_HUMAN	0.716464	1.2
sp|P11474|ERR1_HUMAN	0.713446	0.306	0.306
sp|Q9Y314|NOSIP_HUMAN	0.712484	1.88
sp|O96005|CLPT1_HUMAN	0.711679	2.28
sp|Q8IX18|DHX40_HUMAN	0.710357	1.62
sp|P08294|SODE_HUMAN	0.70287	2.66
sp|Q15011|HERP1_HUMAN;sp|Q15843|NEDD8_HUMAN	0.702176	1.88
sp|P30876|RPB2_HUMAN	0.69243	1.32
sp|Q9P2E5|CHPF2_HUMAN	0.69024	1.11
sp|O43493|TGON2_HUMAN;sp|P06746|DPOLB_HUMAN	0.686201	0.84
sp|Q16611|BAK_HUMAN	0.68486	2.21
sp|O75800|ZMY10_HUMAN	0.684787	1.06
sp|Q9UKV5|AMFR_HUMAN	0.684205	0.33
sp|Q8N960|CE120_HUMAN	0.683823	0.489
sp|Q9BUE6|ISCA1_HUMAN	0.682412	1.47
sp|O75845|SC5D_HUMAN	0.681706	1.17
sp|Q4KMQ1|TPRN_HUMAN	0.672118	2.18
sp|Q8IY31|IFT20_HUMAN	0.67094	2.4
sp|P19387|RPB3_HUMAN	0.670664	1.48
sp|P07942|LAMB1_HUMAN	0.669747	1.51
sp|P30533|AMRP_HUMAN	0.668641	2.73
sp|P33552|CKS2_HUMAN	0.667936	1.7
sp|Q99538|LGMN_HUMAN	0.667017	2.56
sp|Q14999|CUL7_HUMAN;sp|Q8IWT3|CUL9_HUMAN	0.664977	2.7
sp|Q149N8|SHPRH_HUMAN	0.664409	2.07
sp|Q96EA4|SPDLY_HUMAN	0.663948	1.63
sp|O43739|CYH3_HUMAN	0.660678	2.33
sp|Q9UN79|SOX13_HUMAN	0.660234	1.52
sp|Q8IUH3|RBM45_HUMAN	0.657471	0.702
sp|Q9BUN8|DERL1_HUMAN	0.655666	1.21
sp|Q9Y3D0|CIA2B_HUMAN	0.653782	1.13
sp|Q96EQ0|SGTB_HUMAN	0.648457	1.38
sp|Q86U28|ISCA2_HUMAN	0.648228	1.5
sp|Q9UK99|FBX3_HUMAN	0.647606	2.75
sp|P22674|CCNO_HUMAN	0.647286	0.926
sp|Q06481|APLP2_HUMAN	0.644131	2.02
sp|P62942|FKB1A_HUMAN;sp|P68106|FKB1B_HUMAN;sp|Q5VVH2|FKB1C_HUMAN	0.643657	0.806
sp|P35611|ADDA_HUMAN	0.642482	0.772
sp|P98170|XIAP_HUMAN	0.64126	1.17
sp|Q96MF7|NSE2_HUMAN	0.640229	1.64
sp|P04062|GBA1_HUMAN	0.63935	1.67
sp|Q96AB3|ISOC2_HUMAN	0.637795	0.693
sp|Q9H9H5|MA6D1_HUMAN	0.637128	1.37
sp|Q6PCB5|RSBNL_HUMAN	0.635914	0.556
sp|P62487|RPB7_HUMAN	0.630396	1.26
sp|P17844|DDX5_HUMAN	0.629265	1.8
sp|O43505|B4GA1_HUMAN	0.627926	2.25
sp|O43156|TTI1_HUMAN	0.627679	1.92
sp|Q96B54|ZN428_HUMAN	0.625981	1.64
sp|Q14186|TFDP1_HUMAN	0.624351	1.57
sp|A0A024R1R8|TMA7B_HUMAN;sp|Q9Y2S6|TMA7_HUMAN	0.618242	2.36
sp|A3KN83|SBNO1_HUMAN	0.618055	1.37
sp|Q9BV19|CA050_HUMAN	0.616741	0.704
sp|Q9BY42|RTF2_HUMAN	0.616249	1.8
sp|Q9P273|TEN3_HUMAN	0.615456	2.16
sp|Q53FT3|HIKES_HUMAN	0.613955	0.904
sp|Q9BY67|CADM1_HUMAN	0.613472	1.74
sp|O75503|CLN5_HUMAN	0.61316	2.07
sp|Q08117|TLE5_HUMAN	0.612621	2.02
sp|Q96SN8|CK5P2_HUMAN	0.612239	2.19
sp|Q8TDY4|ASAP3_HUMAN	0.610379	1.84
sp|Q96LB3|IFT74_HUMAN	0.609201	0.94
sp|O60911|CATL2_HUMAN;sp|P07711|CATL1_HUMAN;sp|P43235|CATK_HUMAN;sp|Q5NE16|CATL3_HUMAN	0.605252	2.18
sp|O95832|CLD1_HUMAN	0.603549	1.22
sp|Q96QD9|UIF_HUMAN	0.602898	1.56
sp|P10321|HLAC_HUMAN	0.60236	2.54
sp|Q8TEP8|CE192_HUMAN	0.602181	0.598
sp|Q96J02|ITCH_HUMAN	0.600839	1.74
sp|Q8NDF8|PAPD5_HUMAN	0.600772	1.36
sp|Q08174|PCDH1_HUMAN	0.600041	2.53
sp|Q9HBR0|S38AA_HUMAN	0.599879	2.2
sp|Q9Y496|KIF3A_HUMAN	0.599018	1.71
sp|Q9H329|E41LB_HUMAN	0.598586	2.22
sp|P61764|STXB1_HUMAN	0.59642	0.862
sp|Q9NPA8|ENY2_HUMAN	0.595438	1.17
sp|Q9UJY4|GGA2_HUMAN	0.59275	2.47
sp|O75190|DNJB6_HUMAN	0.592566	2.55
sp|P35244|RFA3_HUMAN	0.592068	0.914
sp|Q9C0H5|RHG39_HUMAN	0.591226	0.628
sp|Q14781|CBX2_HUMAN	0.590967	1.23
sp|Q53GS7|GLE1_HUMAN	0.588803	0.663
sp|Q6IAA8|LTOR1_HUMAN	0.588524	1.52
sp|Q96N46|TTC14_HUMAN	0.588253	1.07
sp|Q6DN90|IQEC1_HUMAN	0.58771	1.43
sp|Q9HB21|PKHA1_HUMAN	0.587032	0.73
sp|P01889|HLAB_HUMAN;sp|P01893|HLAH_HUMAN;sp|P10321|HLAC_HUMAN;sp|P13747|HLAE_HUMAN	0.586971	1.22
sp|B7Z6K7|ZN814_HUMAN;sp|Q9H707|ZN552_HUMAN	0.586824	1.25
sp|O95302|FKBP9_HUMAN	0.58599	2.13
sp|Q9UER7|DAXX_HUMAN	0.584037	0.627
sp|Q8WXC6|CSN9_HUMAN	0.583698	0.53
sp|Q9HC98|NEK6_HUMAN	0.583474	1.75
sp|O95302|FKBP9_HUMAN;sp|Q75LS8|FKB9L_HUMAN	0.581689	1.28
sp|Q7Z7L1|SLN11_HUMAN	0.5811	1.92
sp|P48730|KC1D_HUMAN	0.578818	1.34
sp|P13056|NR2C1_HUMAN	0.577321	1.52
sp|Q9P0T7|TMEM9_HUMAN	0.576204	1.96
sp|O00461|GOLI4_HUMAN	0.575859	0.983
sp|Q3L8U1|CHD9_HUMAN;sp|Q8TD26|CHD6_HUMAN;sp|Q9HCK8|CHD8_HUMAN;sp|Q9P2D1|CHD7_HUMAN;sp|Q9UMS5|PHTF1_HUMAN	0.573812	1.36
sp|Q8TCD1|CR032_HUMAN	0.573625	1.88
sp|Q5JUR7|TEX30_HUMAN	0.570976	1.25
sp|Q9NYJ1|COA4_HUMAN	0.5699	1.3
sp|Q86YR5|GPSM1_HUMAN	0.56955	1.35
sp|P00167|CYB5_HUMAN	0.56895	0.624
sp|P52434|RPAB3_HUMAN	0.568679	2.15
sp|Q9BV94|EDEM2_HUMAN	0.568608	0.41
sp|Q15843|NEDD8_HUMAN	0.568237	1.43
sp|P30049|ATPD_HUMAN	0.566415	0.93
sp|Q8IWF2|FXRD2_HUMAN	0.566349	1.4
sp|A6NFQ2|TCAF2_HUMAN;sp|Q96GN5|CDA7L_HUMAN	0.565566	2.22
sp|Q13772|NCOA4_HUMAN	0.565548	1.51
sp|O75718|CRTAP_HUMAN	0.562216	1.22
sp|Q9UH62|ARMX3_HUMAN	0.559585	0.318
sp|Q8NFT2|STEA2_HUMAN	0.558525	0.666
sp|Q8IXJ9|ASXL1_HUMAN	0.557397	0.778
sp|Q7Z569|BRAP_HUMAN	0.55703	1.17
sp|P29372|3MG_HUMAN	0.556881	1.5
sp|Q13049|TRI32_HUMAN	0.556032	1.97
sp|Q8N5C7|DTWD1_HUMAN	0.555987	1.4
sp|Q8WXW3|PIBF1_HUMAN	0.555876	1.24
sp|Q9BY12|SCAPE_HUMAN	0.555155	0.576
sp|Q02818|NUCB1_HUMAN	0.553374	1.85
sp|Q8IUI4|S29P2_HUMAN;sp|Q8TEQ0|SNX29_HUMAN	0.55331	0.689
sp|Q9BX95|SGPP1_HUMAN	0.552846	1.02
sp|Q7Z3V4|UBE3B_HUMAN	0.54982	1.34
sp|Q14145|KEAP1_HUMAN	0.549247	0.595
sp|O43310|CTIF_HUMAN	0.547827	0.44
sp|Q9Y6J9|TAF6L_HUMAN	0.54775	1.12
sp|Q9NVV4|PAPD1_HUMAN	0.546947	0.788
sp|Q9C0J8|WDR33_HUMAN	0.545942	1.46
sp|O60869|EDF1_HUMAN	0.545331	1.19
sp|Q8IWV8|UBR2_HUMAN	0.544048	2.49
sp|Q9HB90|RRAGC_HUMAN	0.54259	0.209
sp|Q96AT9|RPE_HUMAN	0.542532	0.964
sp|P60033|CD81_HUMAN	0.541598	1.36
sp|O95857|TSN13_HUMAN;sp|Q12999|TSN31_HUMAN	0.541127	0.333
sp|Q9NVR5|KTU_HUMAN	0.540678	0.256
sp|Q9BYW2|SETD2_HUMAN	0.540657	1.53
sp|Q8TDX7|NEK7_HUMAN;sp|Q9HC98|NEK6_HUMAN	0.540492	1.4
sp|Q969K3|RNF34_HUMAN	0.540424	1.19
sp|Q71F56|MD13L_HUMAN	0.539982	1.86
sp|Q96LR5|UB2E2_HUMAN	0.539157	0.624
sp|O15514|RPB4_HUMAN	0.53847	1.2
sp|Q13356|PPIL2_HUMAN	0.535992	1.43
sp|O15111|IKKA_HUMAN	0.532232	0.438
sp|P43378|PTN9_HUMAN	0.531379	0.439
sp|Q8TEV9|SMCR8_HUMAN	0.530703	1.68
sp|Q96S19|MTL26_HUMAN	0.52874	1.74
sp|O15037|KHNYN_HUMAN	0.524404	1.43
sp|Q86UY6|NAA40_HUMAN	0.524264	1.69
sp|Q16667|CDKN3_HUMAN	0.522367	2.09
sp|Q66GS9|CP135_HUMAN	0.522157	0.85
sp|P23769|GATA2_HUMAN;sp|P23771|GATA3_HUMAN	0.521472	2.18
sp|Q92805|GOGA1_HUMAN	0.52132	1.17
sp|Q8NB46|ANR52_HUMAN	0.520635	1.44
sp|P45877|PPIC_HUMAN	0.520595	1.88
sp|P16144|ITB4_HUMAN	0.520154	2.02
sp|Q9BWL3|CA043_HUMAN	0.519927	1.85
sp|Q6IC98|GRAM4_HUMAN	0.518195	0.416
sp|Q15032|R3HD1_HUMAN;sp|Q9Y2K5|R3HD2_HUMAN	0.517528	1.16
sp|Q9P000|COMD9_HUMAN	0.515776	1.44
sp|Q8NFH8|REPS2_HUMAN	0.514788	0.673
sp|P18859|ATP5J_HUMAN	0.51477	1.05
sp|P01893|HLAH_HUMAN	0.513759	1.68
sp|Q16718|NDUA5_HUMAN	0.512783	1.19
sp|Q96CM3|RUSD4_HUMAN	0.510783	1.55
sp|Q96IK1|BOD1_HUMAN	0.510644	2.25
sp|O15551|CLD3_HUMAN	0.510297	1.31
sp|Q9H9T3|ELP3_HUMAN	0.508636	1.62
sp|Q70J99|UN13D_HUMAN	0.508158	2.02
sp|Q7L5N7|PCAT2_HUMAN	0.505987	0.728
sp|Q13432|U119A_HUMAN	0.505202	1.63
sp|O60333|KIF1B_HUMAN	0.504271	1.77
sp|Q13444|ADA15_HUMAN	0.503063	1.06
sp|Q96CN4|EVI5L_HUMAN	0.502699	0.615
sp|Q9Y2K5|R3HD2_HUMAN	0.501186	0.658
sp|Q96D53|COQ8B_HUMAN	0.499821	0.738
sp|Q07157|ZO1_HUMAN	0.499783	2.26
sp|Q6ZT12|UBR3_HUMAN	0.497641	0.963
sp|Q8IWD4|CC117_HUMAN	0.497314	0.469
sp|Q9HC58|NCKX3_HUMAN	0.497021	0.243
sp|Q14151|SAFB2_HUMAN	0.496794	1.68
sp|P49840|GSK3A_HUMAN	0.496366	2.01
sp|Q16762|THTR_HUMAN	0.494757	1.16
sp|P22413|ENPP1_HUMAN	0.494538	0.325
sp|P14406|CX7A2_HUMAN	0.493777	0.385
sp|P68431|H31_HUMAN;sp|Q16695|H31T_HUMAN;sp|Q5TEC6|H37_HUMAN;sp|Q71DI3|H32_HUMAN	0.493242	2.1
sp|P40818|UBP8_HUMAN;sp|Q99985|SEM3C_HUMAN	0.492966	2.1
sp|Q05BQ5|MBTD1_HUMAN;sp|Q969R5|LMBL2_HUMAN	0.492561	1.32
sp|Q9HCK8|CHD8_HUMAN;sp|Q9P2D1|CHD7_HUMAN	0.492512	1.84
sp|P62861|RS30_HUMAN	0.491784	0.603
sp|Q9H0W8|SMG9_HUMAN	0.491476	0.679
sp|Q8N3P4|VPS8_HUMAN	0.490099	0.295
sp|Q68DH5|LMBD2_HUMAN	0.489608	0.493
sp|Q9BRX2|PELO_HUMAN	0.489111	1.28
sp|Q9Y6J0|CABIN_HUMAN	0.487715	1.61
sp|Q9Y6X5|ENPP4_HUMAN	0.485867	1.14
sp|Q15545|TAF7_HUMAN	0.485359	0.999
sp|Q8IX04|UEVLD_HUMAN	0.484905	0.5
sp|Q9Y4D8|HECD4_HUMAN	0.483028	0.775
sp|Q9UI30|TR112_HUMAN	0.48223	2.26
sp|Q13472|TOP3A_HUMAN	0.48141	2.02
sp|O95229|ZWINT_HUMAN	0.48137	1.2
sp|P49116|NR2C2_HUMAN	0.480985	0.708
sp|Q86SX6|GLRX5_HUMAN	0.479471	1.03
sp|P15735|PHKG2_HUMAN	0.476053	0.59
sp|O15014|ZN609_HUMAN	0.475252	1.27
sp|P11802|CDK4_HUMAN	0.475059	1.68
sp|Q9BW61|DDA1_HUMAN	0.473792	2
sp|P04049|RAF1_HUMAN	0.473348	1.47
sp|P07108|ACBP_HUMAN	0.472112	0.528
sp|Q13535|ATR_HUMAN	0.470698	1.2
sp|Q9BTA9|WAC_HUMAN	0.470045	0.94
sp|Q8NBM4|UBAC2_HUMAN	0.469456	0.684
sp|P49459|UBE2A_HUMAN	0.469341	1.12
sp|Q12830|BPTF_HUMAN	0.468916	1.4
sp|P18827|SDC1_HUMAN	0.46846	0.853
sp|P63167|DYL1_HUMAN	0.467646	0.401
sp|Q96JN8|NEUL4_HUMAN	0.467495	0.455
sp|P61218|RPAB2_HUMAN	0.46743	0.845
sp|Q8WY91|THAP4_HUMAN	0.466566	0.879
sp|Q7KZI7|MARK2_HUMAN	0.466563	1.62
sp|Q9HCJ3|RAVR2_HUMAN	0.466359	0.599
sp|Q9NRN9|METL5_HUMAN	0.466343	0.762
sp|Q9H2C2|ARV1_HUMAN	0.465192	1.56
sp|Q9H040|SPRTN_HUMAN	0.464452	0.455
sp|P24928|RPB1_HUMAN	0.463456	2.23
sp|Q8IYN0|ZN100_HUMAN	0.463322	0.256
sp|P05556|ITB1_HUMAN	0.461752	1.09
sp|Q4G148|GXLT1_HUMAN	0.461018	1.35
sp|Q8IV32|CCD71_HUMAN	0.460562	0.557
sp|Q13586|STIM1_HUMAN	0.459141	0.825
sp|O75449|KTNA1_HUMAN	0.459119	1.84
sp|O43716|GATC_HUMAN	0.459072	0.757
sp|Q96C74|ROP1L_HUMAN	0.4586	0.775
sp|Q9Y2Y0|AR2BP_HUMAN	0.458462	0.54
sp|P01889|HLAB_HUMAN	0.457797	1.75
sp|P49137|MAPK2_HUMAN	0.455341	0.992
sp|Q16625|OCLN_HUMAN	0.455217	2.12
sp|Q6ZUM4|RHG27_HUMAN	0.453962	0.658
sp|P42285|MTREX_HUMAN	0.453264	0.926
sp|O43426|SYNJ1_HUMAN	0.452363	0.854
sp|O43924|PDE6D_HUMAN	0.451044	1.86
sp|Q14669|TRIPC_HUMAN	0.449656	1.99
sp|Q14011|CIRBP_HUMAN	0.449642	2.06
sp|Q8N6M0|OTU6B_HUMAN	0.449115	0.277
sp|Q9BYI3|HYCCI_HUMAN	0.447345	1.4
sp|Q8TDX7|NEK7_HUMAN	0.446386	1.64
sp|P85298|RHG08_HUMAN	0.445649	0.821
sp|Q9NWM3|CUED1_HUMAN	0.445525	0.592
sp|Q7L7V1|DHX32_HUMAN	0.444332	0.588
sp|Q9UBP0|SPAST_HUMAN	0.444069	1.38
sp|Q9NX57|RAB20_HUMAN	0.443949	1.65
sp|P55198|AF17_HUMAN	0.443166	0.595
sp|Q15700|DLG2_HUMAN	0.442863	0.594
sp|Q29980|MICB_HUMAN	0.442358	1.37
sp|Q8NFC6|BD1L1_HUMAN;sp|Q96IK1|BOD1_HUMAN	0.441982	2.1
sp|Q8N488|RYBP_HUMAN	0.441889	0.993
sp|P35548|MSX2_HUMAN	0.441692	0.677
sp|Q9UBI6|GBG12_HUMAN	0.439795	1.14
sp|P62942|FKB1A_HUMAN	0.439405	1.33
sp|Q5VUA4|ZN318_HUMAN	0.438879	1.65
sp|A6NKD9|CC85C_HUMAN	0.438337	0.62
sp|Q2YD98|UVSSA_HUMAN	0.437964	1.73
sp|O00483|NDUA4_HUMAN	0.437876	1.01
sp|Q8N6N7|ACBD7_HUMAN	0.437631	0.76
sp|Q9Y2K7|KDM2A_HUMAN	0.437079	0.709
sp|P06493|CDK1_HUMAN;sp|P24941|CDK2_HUMAN;sp|Q00526|CDK3_HUMAN	0.436977	0.739
sp|Q9P2D3|HTR5B_HUMAN	0.435012	0.601
sp|Q9UBU8|MO4L1_HUMAN	0.434967	1
sp|Q96EX3|DC2I2_HUMAN	0.434918	1.2
sp|Q9Y2Q5|LTOR2_HUMAN	0.434506	1.49
sp|Q9Y385|UB2J1_HUMAN	0.434503	1.33
sp|Q9NPR9|GP108_HUMAN	0.434163	0.709
sp|Q8WWI5|CTL1_HUMAN	0.433585	0.701
sp|Q5TAX3|TUT4_HUMAN	0.433472	2.02
sp|Q8N1N4|K2C78_HUMAN	0.432018	0.63
sp|P60604|UB2G2_HUMAN	0.432005	0.768
sp|Q6ZV73|FGD6_HUMAN	0.43188	0.916
sp|O95372|LYPA2_HUMAN	0.431784	0.603
sp|Q9Y2E5|MA2B2_HUMAN	0.431041	1.18
sp|Q9BV73|CP250_HUMAN	0.430592	1.2
sp|Q86XK3|SFR1_HUMAN	0.428737	0.607
sp|P32004|L1CAM_HUMAN	0.428556	1.38
sp|P25054|APC_HUMAN	0.428479	0.597
sp|Q9Y6W3|CAN7_HUMAN	0.427706	1.92
sp|Q9P219|DAPLE_HUMAN	0.427402	0.917
sp|O75398|DEAF1_HUMAN	0.426714	0.157
sp|Q9UP95|S12A4_HUMAN	0.426529	0.879
sp|Q14156|EFR3A_HUMAN	0.425838	1.35
sp|Q9NUJ3|T11L1_HUMAN	0.423878	0.984
sp|Q96A57|TM230_HUMAN	0.423771	1.89
sp|O60333|KIF1B_HUMAN;sp|Q12756|KIF1A_HUMAN	0.422892	1.54
sp|P30414|NKTR_HUMAN	0.422726	0.618
sp|Q86XA9|HTR5A_HUMAN	0.421906	1.22
sp|Q86WA8|LONP2_HUMAN	0.421547	1.39
sp|P27448|MARK3_HUMAN	0.421156	0.944
sp|Q00613|HSF1_HUMAN	0.421123	0.781
sp|Q15369|ELOC_HUMAN	0.419665	1.22
sp|Q96RS0|TGS1_HUMAN	0.419598	0.905
sp|Q9UBU6|FA8A1_HUMAN	0.419004	2.08
sp|Q15388|TOM20_HUMAN	0.418976	1.56
sp|Q5VV42|CDKAL_HUMAN	0.418753	1.55
sp|O60292|SI1L3_HUMAN	0.41867	1.05
sp|P10276|RARA_HUMAN	0.417884	0.963
sp|Q8NHZ8|CDC26_HUMAN	0.417312	1.37
sp|Q96RT1|ERBIN_HUMAN	0.416963	1.21
sp|Q2T9J0|TYSD1_HUMAN	0.416557	1.07
sp|Q8IV38|ANKY2_HUMAN	0.415728	0.544
sp|Q86W74|ANR46_HUMAN	0.415197	0.557
sp|Q86UW7|CAPS2_HUMAN;sp|Q9ULU8|CAPS1_HUMAN	0.414421	0.233
sp|Q9P2D0|IBTK_HUMAN	0.413657	1.27
sp|Q9NSG2|FIRRM_HUMAN	0.413453	0.745
sp|Q9UIF9|BAZ2A_HUMAN	0.41334	1.62
sp|Q96RE7|NACC1_HUMAN	0.41259	0.506
sp|Q5VT25|MRCKA_HUMAN;sp|Q9Y5S2|MRCKB_HUMAN	0.411658	0.871
sp|Q9NXW2|DJB12_HUMAN	0.411509	0.353
sp|O95926|SYF2_HUMAN	0.411164	1.13
sp|Q9UGJ1|GCP4_HUMAN	0.410143	0.909
sp|P46937|YAP1_HUMAN	0.409676	1.31
sp|P48378|RFX2_HUMAN	0.408585	0.289
sp|Q3L8U1|CHD9_HUMAN;sp|Q8TD26|CHD6_HUMAN;sp|Q9HCK8|CHD8_HUMAN;sp|Q9P2D1|CHD7_HUMAN	0.407999	0.638
sp|Q5VZM2|RRAGB_HUMAN;sp|Q7L523|RRAGA_HUMAN	0.407512	0.756
sp|Q92896|GSLG1_HUMAN	0.406748	1.58
sp|Q92576|PHF3_HUMAN	0.405556	1.44
sp|Q15370|ELOB_HUMAN	0.404447	1.39
sp|P12273|PIP_HUMAN	0.404087	1.14
sp|P30154|2AAB_HUMAN	0.40326	1.37
sp|Q9UNS1|TIM_HUMAN	0.402407	0.764
sp|Q6NSJ2|PHLB3_HUMAN	0.401652	0.323
sp|Q9UGP5|DPOLL_HUMAN	0.401004	1.84
sp|Q8WV22|NSE1_HUMAN	0.400444	1.21
sp|Q15555|MARE2_HUMAN	0.399243	0.838
sp|Q14687|GSE1_HUMAN	0.399038	1.62
sp|Q9BXL6|CAR14_HUMAN	0.398735	1.75
sp|Q7Z6I8|CE024_HUMAN	0.398543	1.77
sp|P17900|SAP3_HUMAN	0.398506	1.71
sp|Q9BSH5|HDHD3_HUMAN	0.395379	0.338
sp|Q8IUC4|RHPN2_HUMAN	0.394555	1.32
sp|A8MT65|ZN891_HUMAN;sp|C9JN71|ZN878_HUMAN;sp|P15621|ZNF44_HUMAN;sp|P16415|ZN823_HUMAN;sp|P17017|ZNF14_HUMAN;sp|P17024|ZNF20_HUMAN;sp|P17030|ZNF25_HUMAN;sp|P52737|ZN136_HUMAN;sp|P58317|ZN121_HUMAN;sp|Q08AG5|ZN844_HUMAN;sp|Q08ER8|ZN543_HUMAN;sp|Q0D2J5|ZN763_	0.394554	0.72
sp|Q58EX2|SDK2_HUMAN	0.393202	1.56
sp|Q96MT8|CEP63_HUMAN	0.393149	0.658
sp|O00139|KIF2A_HUMAN;sp|Q8N4N8|KIF2B_HUMAN	0.393092	0.675
sp|Q13188|STK3_HUMAN	0.391714	0.967
sp|O75179|ANR17_HUMAN	0.391316	0.965
sp|Q9UHB7|AFF4_HUMAN	0.391279	0.701
sp|Q6ZSZ5|ARHGI_HUMAN;tr|A0A590UK10|A0A590UK10_HUMAN	0.391047	0.54
sp|Q9UK97|FBX9_HUMAN	0.390343	1.14
sp|Q9NYQ6|CELR1_HUMAN	0.390284	0.804
sp|Q9NQ92|COPRS_HUMAN	0.389926	1.55
sp|Q8TCT8|SPP2A_HUMAN	0.389665	0.447
sp|P10253|LYAG_HUMAN	0.389646	1.61
sp|P20674|COX5A_HUMAN	0.387618	0.6
sp|Q9NPL8|TIDC1_HUMAN	0.38746	1.28
sp|Q9NPQ8|RIC8A_HUMAN	0.387256	1.07
sp|Q6PL18|ATAD2_HUMAN;sp|Q9ULI0|ATD2B_HUMAN	0.386921	0.49
sp|P18074|ERCC2_HUMAN	0.386859	0.747
sp|Q14527|HLTF_HUMAN	0.385555	1.34
sp|Q15014|MO4L2_HUMAN	0.385154	1.39
sp|P07339|CATD_HUMAN	0.384678	1.55
sp|P26045|PTN3_HUMAN	0.384643	0.63
sp|O15397|IPO8_HUMAN	0.384221	1.54
sp|O95163|ELP1_HUMAN	0.382539	0.566
sp|P24593|IBP5_HUMAN	0.382358	0.746
sp|Q969V6|MRTFA_HUMAN;sp|Q9ULH7|MRTFB_HUMAN	0.382073	0.465
sp|P54646|AAPK2_HUMAN;sp|Q13131|AAPK1_HUMAN	0.381903	0.291
sp|Q9Y5A7|NUB1_HUMAN	0.381858	1.29
sp|Q96IU4|ABHEB_HUMAN	0.381081	0.632
sp|Q9GZT9|EGLN1_HUMAN	0.379992	1.05
sp|Q9H425|CA198_HUMAN	0.37994	1.28
sp|Q9H3C7|GGNB2_HUMAN	0.37985	1.23
sp|O14645|IDLC_HUMAN	0.379393	1.67
sp|O14641|DVL2_HUMAN;sp|Q92997|DVL3_HUMAN	0.379324	1.73
sp|O60293|ZC3H1_HUMAN	0.379174	0.579
sp|Q9UJX3|APC7_HUMAN	0.379124	1.5
sp|Q8NBT2|SPC24_HUMAN	0.378057	1.13
sp|Q6PFW1|VIP1_HUMAN	0.377998	0.799
sp|Q8TD43|TRPM4_HUMAN	0.377699	0.489
sp|Q13614|MTMR2_HUMAN	0.377696	0.738
sp|Q6MZP7|LIN54_HUMAN	0.377478	0.355
sp|P14543|NID1_HUMAN	0.377411	0.235
sp|Q5VWN6|TASO2_HUMAN	0.376793	0.592
sp|Q8NFU3|TSTD1_HUMAN	0.376412	1.23
sp|P41231|P2RY2_HUMAN	0.376292	0.493
sp|Q86Y79|PTH_HUMAN	0.37619	1.68
sp|Q96RU3|FNBP1_HUMAN	0.376018	0.689
sp|Q9C0A6|SETD5_HUMAN	0.37552	0.289
sp|Q9UJX4|APC5_HUMAN	0.375419	0.926
sp|Q9Y5R8|TPPC1_HUMAN	0.37469	1
sp|Q5T1V6|DDX59_HUMAN	0.374153	0.876
sp|Q9NV96|CC50A_HUMAN	0.373972	0.466
sp|Q9NQT8|KI13B_HUMAN	0.373751	1.35
sp|Q969T9|WBP2_HUMAN	0.373676	1.08
sp|Q9H2U1|DHX36_HUMAN	0.373167	0.68
sp|Q13625|ASPP2_HUMAN	0.372848	0.78
sp|A8MWX3|WASH4_HUMAN;sp|C4AMC7|WASH3_HUMAN;sp|Q6VEQ5|WASH2_HUMAN;sp|Q9NQA3|WASH6_HUMAN	0.372685	1.32
sp|O43739|CYH3_HUMAN;sp|Q99418|CYH2_HUMAN	0.37217	0.7
sp|O60347|TBC12_HUMAN	0.371036	0.677
sp|Q96BW9|TAM41_HUMAN	0.370237	1.56
sp|Q9H4M9|EHD1_HUMAN;sp|Q9NZN3|EHD3_HUMAN;sp|Q9NZN4|EHD2_HUMAN	0.370144	1.68
sp|A8MWY0|ELAP2_HUMAN	0.370103	0.719
sp|Q9NX14|NDUBB_HUMAN	0.367067	1.88
sp|O95777|LSM8_HUMAN	0.366652	0.994
sp|Q460N5|PAR14_HUMAN	0.366121	0.532
sp|P63208|SKP1_HUMAN	0.366041	1.63
sp|Q96AX1|VP33A_HUMAN	0.36493	0.932
sp|Q96QT4|TRPM7_HUMAN	0.364114	0.762
sp|Q9BQ24|ZFY21_HUMAN	0.364064	0.739
sp|Q8N3R9|PALS1_HUMAN	0.364049	1.11
sp|Q9UPY8|MARE3_HUMAN	0.363889	0.955
sp|O00488|ZN593_HUMAN	0.363574	0.456
sp|P49137|MAPK2_HUMAN;sp|Q16644|MAPK3_HUMAN	0.363276	1.13
sp|Q92766|RREB1_HUMAN	0.363004	0.506
sp|Q9NR33|DPOE4_HUMAN	0.362378	0.517
sp|O14662|STX16_HUMAN	0.362292	0.949
sp|Q8WUU5|GATD1_HUMAN	0.362009	1.22
sp|Q96C34|RUND1_HUMAN	0.360586	1.34
sp|Q6P1R4|DUS1L_HUMAN	0.360455	1.58
sp|Q13418|ILK_HUMAN	0.360072	1.95
sp|P62070|RRAS2_HUMAN	0.359934	0.744
sp|Q969Q6|P2R3C_HUMAN	0.359889	0.309
sp|P33908|MA1A1_HUMAN	0.359181	0.783
sp|O75128|COBL_HUMAN	0.357652	1.55
sp|O60336|MABP1_HUMAN	0.35756	0.314
sp|A6NJ78|MET15_HUMAN	0.35623	0.522
sp|P12004|PCNA_HUMAN	0.355732	1.47
sp|Q99729|ROAA_HUMAN	0.353259	1.23
sp|Q9Y2W6|TDRKH_HUMAN	0.353192	0.708
sp|Q9P2X0|DPM3_HUMAN	0.353095	0.469
sp|Q9NV70|EXOC1_HUMAN	0.353025	0.838
sp|Q9H2X9|S12A5_HUMAN;sp|Q9UHW9|S12A6_HUMAN;sp|Q9UP95|S12A4_HUMAN	0.353015	1.2
sp|Q02487|DSC2_HUMAN;sp|Q14574|DSC3_HUMAN	0.352712	0.351
sp|Q8IZT6|ASPM_HUMAN	0.352531	0.766
sp|O15118|NPC1_HUMAN	0.352379	0.764
sp|Q66PJ3|AR6P4_HUMAN	0.351993	0.617
sp|Q99501|GA2L1_HUMAN	0.35194	0.453
sp|P61769|B2MG_HUMAN	0.35064	0.944
sp|P60903|S10AA_HUMAN	0.349896	0.483
sp|Q8IXI2|MIRO1_HUMAN	0.348948	0.467
sp|O75379|VAMP4_HUMAN	0.348467	0.624
sp|Q9BZI7|REN3B_HUMAN	0.348083	0.455
sp|Q99523|SORT_HUMAN;sp|Q9Y617|SERC_HUMAN	0.348003	1.27
sp|Q86TU7|SETD3_HUMAN	0.34757	1.55
sp|Q92575|UBXN4_HUMAN	0.347253	1.55
sp|P54646|AAPK2_HUMAN	0.347119	0.94
sp|O43427|FIBP_HUMAN	0.346494	0.957
sp|Q9Y4K4|M4K5_HUMAN	0.345555	1.13
sp|P52630|STAT2_HUMAN	0.345498	0.956
sp|Q9BXK1|KLF16_HUMAN	0.345348	1.24
sp|Q96CS2|HAUS1_HUMAN	0.345293	1.26
sp|Q13610|PWP1_HUMAN	0.344829	0.625
sp|Q9ULH0|KDIS_HUMAN	0.344447	1.27
sp|Q9P2G1|AKIB1_HUMAN	0.344032	0.202
sp|Q15643|TRIPB_HUMAN	0.34386	0.743
sp|Q9HCE0|EPG5_HUMAN	0.343586	1.09
sp|Q9BQ70|TCF25_HUMAN	0.343485	1.06
sp|P30626|SORCN_HUMAN	0.343028	0.872
sp|Q9HBM0|VEZA_HUMAN	0.342289	0.593
sp|Q86X29|LSR_HUMAN	0.342006	1.21
sp|Q06190|P2R3A_HUMAN	0.341949	0.799
sp|P31689|DNJA1_HUMAN	0.341655	0.751
sp|O60870|KIN17_HUMAN	0.341475	0.896
sp|Q14684|RRP1B_HUMAN	0.341118	1.07
sp|Q9UJX6|ANC2_HUMAN	0.34095	0.732
sp|Q5JPI3|CC038_HUMAN	0.340888	1.56
sp|Q9H0K6|PUS7L_HUMAN	0.340486	1.17
sp|Q9BXB4|OSB11_HUMAN	0.33901	0.642
sp|Q9HDC5|JPH1_HUMAN	0.33833	1.27
sp|O00592|PODXL_HUMAN	0.33807	0.766
sp|O60331|PI51C_HUMAN	0.337843	0.754
sp|Q6NUM9|RETST_HUMAN	0.337509	0.466
sp|P42338|PK3CB_HUMAN	0.336943	0.907
sp|Q8WUH6|TM263_HUMAN	0.336527	1.15
sp|O60888|CUTA_HUMAN	0.336497	0.513
sp|E9PRG8|CK098_HUMAN	0.336372	0.352
sp|Q9UBB4|ATX10_HUMAN	0.336236	1.18
sp|O95685|PPR3D_HUMAN	0.336223	1.09
sp|Q969X1|LFG3_HUMAN	0.336132	0.453
sp|Q96HN2|SAHH3_HUMAN	0.335978	0.483
sp|Q9UPP1|PHF8_HUMAN	0.335571	1.12
sp|Q9H0X4|F234A_HUMAN	0.335376	1.01
sp|Q96T21|SEBP2_HUMAN	0.335363	0.726
sp|Q96G28|CFA36_HUMAN	0.334838	0.762
sp|Q16763|UBE2S_HUMAN	0.33472	0.728
sp|P61970|NTF2_HUMAN	0.334137	0.113
sp|P09429|HMGB1_HUMAN	0.334063	1.2
sp|P02649|APOE_HUMAN	0.333487	0.731
sp|P46531|NOTC1_HUMAN;sp|Q9UM47|NOTC3_HUMAN	0.33343	1.46
sp|Q12929|EPS8_HUMAN	0.333204	0.777
sp|O00212|RHOD_HUMAN	0.33317	1.42
sp|Q9Y5L4|TIM13_HUMAN	0.333121	1.66
sp|Q8IYB1|M21D2_HUMAN	0.332239	1.2
sp|Q9BXV9|GON7_HUMAN	0.332231	0.784
sp|O75534|CSDE1_HUMAN	0.330312	0.63
sp|Q8N999|RLIG1_HUMAN	0.330082	1.17
sp|Q8N5S9|KKCC1_HUMAN	0.330024	0.213
sp|Q2TBE0|C19L2_HUMAN	0.329767	0.719
sp|Q6NXT6|TAPT1_HUMAN	0.329607	1.64
sp|O95602|RPA1_HUMAN	0.329452	1.44
sp|Q8TCT9|HM13_HUMAN	0.329334	0.36
sp|O15484|CAN5_HUMAN	0.328504	0.83
sp|Q9P0W2|HM20B_HUMAN	0.32846	0.566
sp|O43847|NRDC_HUMAN	0.327197	1.28
sp|Q9UHB4|NDOR1_HUMAN	0.326667	0.59
sp|Q9P2E3|ZNFX1_HUMAN	0.326313	1.14
sp|Q5VU43|MYOME_HUMAN	0.326063	0.397
sp|Q2M3V2|SWAHA_HUMAN	0.325766	0.371
sp|Q9NSV4|DIAP3_HUMAN	0.325654	0.98
sp|Q5TZA2|CROCC_HUMAN	0.325587	1.11
sp|Q96Q07|BTBD9_HUMAN	0.32482	0.352
sp|O60942|MCE1_HUMAN	0.323791	0.823
sp|Q8NFH4|NUP37_HUMAN	0.323638	0.777
sp|Q9H9A6|LRC40_HUMAN	0.323468	0.647
sp|O75843|AP1G2_HUMAN	0.323261	0.565
sp|Q676U5|A16L1_HUMAN	0.322453	0.269
sp|Q03468|ERCC6_HUMAN	0.32156	1.25
sp|Q6UWU4|CF089_HUMAN	0.321034	0.836
sp|Q8TES7|FBF1_HUMAN	0.320972	0.183
sp|O95049|ZO3_HUMAN	0.320072	0.501
sp|Q49MG5|MAP9_HUMAN	0.31961	0.909
sp|Q9NWZ5|UCKL1_HUMAN	0.319514	0.377
sp|Q9BVQ7|AFG2B_HUMAN	0.319084	0.86
sp|O95772|STR3N_HUMAN	0.318999	1.55
sp|Q5BJD5|TM41B_HUMAN	0.318716	0.77
sp|Q8N9U0|TAC2N_HUMAN	0.317522	0.486
sp|Q96EK7|F120B_HUMAN	0.31735	0.596
sp|Q9NZ63|TLS1_HUMAN	0.317107	0.516
sp|Q92692|NECT2_HUMAN	0.316071	1.41
sp|Q9NYM9|BET1L_HUMAN	0.315823	0.505
sp|P06493|CDK1_HUMAN	0.31582	0.615
sp|Q8IVH8|M4K3_HUMAN;sp|Q9Y4K4|M4K5_HUMAN	0.315585	0.904
sp|O95857|TSN13_HUMAN	0.315474	0.953
sp|O94761|RECQ4_HUMAN	0.314854	0.128
sp|O15066|KIF3B_HUMAN	0.313889	0.912
sp|O94952|FBX21_HUMAN	0.313482	0.877
sp|P34741|SDC2_HUMAN	0.31294	0.961
sp|P40222|TXLNA_HUMAN	0.312614	0.461
sp|P61011|SRP54_HUMAN	0.311998	1.21
sp|Q9Y4C4|MFHA1_HUMAN	0.310913	0.53
sp|Q9BZL4|PP12C_HUMAN	0.310546	0.714
sp|Q504Q3|PAN2_HUMAN	0.310534	0.45
sp|Q92542|NICA_HUMAN	0.310281	1.56
sp|Q8TE04|PANK1_HUMAN;sp|Q9BZ23|PANK2_HUMAN;sp|Q9H999|PANK3_HUMAN	0.309623	0.894
sp|P18433|PTPRA_HUMAN	0.309245	0.579
sp|Q9H7L9|SDS3_HUMAN	0.308648	0.402
sp|P62310|LSM3_HUMAN	0.308168	0.592
sp|A6NEE1|PLHD1_HUMAN	0.308061	1.6
sp|P27105|STOM_HUMAN	0.307945	1.16
sp|Q8IWA5|CTL2_HUMAN	0.307526	0.553
sp|Q13371|PHLP_HUMAN	0.30713	0.518
sp|Q71RC2|LARP4_HUMAN	0.306776	0.984
sp|Q9Y4R8|TELO2_HUMAN	0.30631	0.447
sp|Q6P1N0|C2D1A_HUMAN	0.305562	0.563
sp|O15116|LSM1_HUMAN	0.305516	0.478
sp|Q13438|OS9_HUMAN	0.305001	1.06
sp|Q12834|CDC20_HUMAN	0.304659	1.25
sp|P0CG47|UBB_HUMAN;sp|P0CG48|UBC_HUMAN;sp|P62979|RS27A_HUMAN;sp|P62987|RL40_HUMAN	0.304632	0.818
sp|Q9HCK8|CHD8_HUMAN	0.30444	0.504
sp|Q5TC82|RC3H1_HUMAN	0.304366	0.239
sp|Q6DT37|MRCKG_HUMAN	0.303928	0.615
sp|P05976|MYL1_HUMAN;sp|P08590|MYL3_HUMAN	0.303726	0.748
sp|Q92997|DVL3_HUMAN	0.303645	0.557
sp|Q9H000|MKRN2_HUMAN	0.303476	0.546
sp|P61916|NPC2_HUMAN	0.302893	1.16
sp|Q5RI15|COX20_HUMAN	0.302633	0.9
sp|Q7LBR1|CHM1B_HUMAN	0.302243	0.715
sp|Q9NVE5|UBP40_HUMAN	0.301822	0.128
sp|Q96J02|ITCH_HUMAN;sp|Q9H0M0|WWP1_HUMAN	0.301438	1.36
sp|Q13322|GRB10_HUMAN;sp|Q14449|GRB14_HUMAN	0.301334	0.207
sp|P35222|CTNB1_HUMAN	0.301276	0.647
sp|Q8IWR0|Z3H7A_HUMAN;sp|Q9UGR2|Z3H7B_HUMAN	0.301	0.386
sp|O95625|ZBT11_HUMAN	0.300522	1.61
sp|O14910|LIN7A_HUMAN;sp|Q9NUP9|LIN7C_HUMAN	0.300466	1.16
sp|Q66K64|DCA15_HUMAN	0.300136	0.571
sp|Q92793|CBP_HUMAN	0.300084	0.349
sp|Q9BY77|PDIP3_HUMAN	0.300058	1.04
sp|Q8WVS4|DC2I1_HUMAN	0.299512	1.02
sp|Q9BRG1|VPS25_HUMAN	0.299212	0.823
sp|Q9UNK0|STX8_HUMAN	0.299104	0.419
sp|Q9NZW5|PALS2_HUMAN	0.298498	1.14
sp|Q9Y4Y9|LSM5_HUMAN	0.298481	0.59
sp|Q92738|US6NL_HUMAN	0.298324	1.18
sp|P23634|AT2B4_HUMAN	0.297855	0.232
sp|O75676|KS6A4_HUMAN	0.297611	1.13
sp|Q5JSH3|WDR44_HUMAN	0.297417	0.922
sp|Q8N3E9|PLCD3_HUMAN	0.297076	0.822
sp|P06756|ITAV_HUMAN	0.296881	0.889
sp|P78312|F193A_HUMAN	0.296856	1.06
sp|Q15042|RB3GP_HUMAN	0.296843	0.585
sp|Q9Y2J4|AMOL2_HUMAN	0.296366	0.673
sp|Q15032|R3HD1_HUMAN	0.296252	0.303
sp|P04080|CYTB_HUMAN	0.296234	0.954
sp|O75190|DNJB6_HUMAN;sp|P25686|DNJB2_HUMAN;sp|Q8NHS0|DNJB8_HUMAN	0.296214	0.799
sp|Q16594|TAF9_HUMAN;sp|Q9HBM6|TAF9B_HUMAN	0.296111	0.931
sp|O95391|SLU7_HUMAN	0.295966	1.62
sp|P09382|LEG1_HUMAN	0.2957	0.414
sp|Q9H5V9|STEEP_HUMAN	0.295304	1.09
sp|Q86T03|PP4P1_HUMAN	0.294462	0.411
sp|P25098|ARBK1_HUMAN	0.294236	0.775
sp|Q16658|FSCN1_HUMAN	0.294114	1.6
sp|Q5JU85|IQEC2_HUMAN	0.29405	0.573
sp|Q13868|EXOS2_HUMAN	0.294026	1.01
sp|P17844|DDX5_HUMAN;sp|Q92841|DDX17_HUMAN	0.293466	0.658
sp|Q07617|SPAG1_HUMAN	0.293062	0.298
sp|Q7L9L4|MOB1B_HUMAN;sp|Q9H8S9|MOB1A_HUMAN	0.29231	1.2
sp|P40692|MLH1_HUMAN	0.292244	1.21
sp|Q7Z7A1|CNTRL_HUMAN	0.291939	0.309
sp|O75084|FZD7_HUMAN;sp|Q14332|FZD2_HUMAN;sp|Q9UP38|FZD1_HUMAN	0.291937	0.451
sp|Q9NVR0|KLH11_HUMAN	0.291905	0.963
sp|A4D1S5|RAB19_HUMAN	0.29188	0.823
sp|Q8NBK3|SUMF1_HUMAN	0.291767	0.595
sp|Q8WWY8|LIPH_HUMAN	0.29136	0.131
sp|Q9NX08|COMD8_HUMAN	0.291154	0.914
sp|Q9NUG6|PDRG1_HUMAN	0.291145	0.97
sp|Q9UG63|ABCF2_HUMAN	0.290687	0.303
sp|Q13283|G3BP1_HUMAN;sp|Q9UN86|G3BP2_HUMAN	0.290282	0.698
sp|Q5MIZ7|P4R3B_HUMAN	0.29028	1.02
sp|Q96DE0|NUD16_HUMAN	0.290278	1.1
sp|Q9BQ39|DDX50_HUMAN	0.290107	0.46
sp|Q9NZZ3|CHMP5_HUMAN	0.290103	0.783
sp|Q99590|SCAFB_HUMAN	0.289976	0.942
sp|Q6PD74|AAGAB_HUMAN	0.289968	1.13
sp|Q9ULR0|ISY1_HUMAN	0.289943	0.805
sp|P46019|KPB2_HUMAN	0.289255	0.411
sp|Q5JPH6|SYEM_HUMAN	0.288765	0.571
sp|Q9UK61|TASOR_HUMAN	0.28832	0.818
sp|Q15785|TOM34_HUMAN	0.287986	1.16
sp|Q9BW92|SYTM_HUMAN	0.287948	0.984
sp|P41223|BUD31_HUMAN	0.286965	0.44
sp|Q8N1G0|ZN687_HUMAN	0.2867	0.731
sp|Q8TAF3|WDR48_HUMAN	0.286473	0.638
sp|Q9Y4I1|MYO5A_HUMAN	0.286189	0.734
sp|Q8NCN4|RN169_HUMAN	0.286185	0.371
sp|P12830|CADH1_HUMAN	0.285971	1.35
sp|P33981|TTK_HUMAN	0.285808	0.62
sp|P14649|MYL6B_HUMAN;sp|P60660|MYL6_HUMAN	0.285731	0.848
sp|Q86U06|RBM23_HUMAN	0.285575	1.05
sp|Q13322|GRB10_HUMAN	0.285071	0.516
sp|O14681|EI24_HUMAN	0.284617	0.632
sp|A6NKN8|PC4L1_HUMAN	0.284485	0.489
sp|Q13153|PAK1_HUMAN	0.284162	0.41
sp|Q9H4M9|EHD1_HUMAN	0.284042	1.27
sp|Q15438|CYH1_HUMAN	0.283968	0.469
sp|Q629K1|TRIQK_HUMAN	0.283818	0.958
sp|Q93073|SBP2L_HUMAN	0.28369	0.294
sp|Q8NEZ3|WDR19_HUMAN	0.283121	0.511
sp|Q8WYA0|IFT81_HUMAN	0.283033	0.453
sp|Q5TA45|INT11_HUMAN	0.283023	0.522
sp|P25098|ARBK1_HUMAN;sp|P35626|ARBK2_HUMAN	0.282722	0.98
sp|Q96HQ2|C2AIL_HUMAN	0.282469	0.674
sp|Q49B96|COX19_HUMAN	0.282092	0.502
sp|Q9NWU2|GID8_HUMAN	0.282038	0.944
sp|O15198|SMAD9_HUMAN;sp|Q15797|SMAD1_HUMAN;sp|Q99717|SMAD5_HUMAN	0.281661	0.95
sp|P25686|DNJB2_HUMAN	0.281335	1.39
sp|Q9BV57|MTND_HUMAN	0.280858	0.483
sp|P14316|IRF2_HUMAN	0.28082	1.08
sp|Q6UW68|TM205_HUMAN	0.28076	0.615
sp|Q5T5Y3|CAMP1_HUMAN	0.28052	0.579
sp|Q7Z7G8|VP13B_HUMAN	0.280405	0.728
sp|P40222|TXLNA_HUMAN;sp|Q8N3L3|TXLNB_HUMAN;sp|Q9NUQ3|TXLNG_HUMAN	0.280102	0.926
sp|A0A804HLA8|GBG5B_HUMAN;sp|P63218|GBG5_HUMAN	0.27886	0.647
sp|Q9UQ35|SRRM2_HUMAN	0.277907	1.04
sp|O43678|NDUA2_HUMAN	0.277752	1.26
sp|P40818|UBP8_HUMAN	0.277412	0.842
sp|Q68DQ2|CRBG3_HUMAN	0.277284	0.717
sp|O14672|ADA10_HUMAN	0.275003	0.604
sp|Q9Y296|TPPC4_HUMAN	0.274411	0.853
sp|Q9H7X7|IFT22_HUMAN	0.27441	1.55
sp|Q6P158|DHX57_HUMAN	0.274341	0.66
sp|P42356|PI4KA_HUMAN	0.273862	1.34
sp|Q9Y248|PSF2_HUMAN	0.273457	0.678
sp|Q9BV40|VAMP8_HUMAN	0.272325	0.946
sp|Q5T2T1|MPP7_HUMAN	0.272264	1.51
sp|Q8N9B5|JMY_HUMAN	0.271616	0.788
sp|A8CG34|P121C_HUMAN;sp|Q96HA1|P121A_HUMAN	0.271097	0.766
sp|O60518|RNBP6_HUMAN	0.271063	0.274
sp|Q8N9F7|GDPD1_HUMAN	0.270601	0.58
tr|B3KNS4|B3KNS4_HUMAN	0.270382	1.14
sp|Q86YB8|ERO1B_HUMAN	0.270243	0.338
sp|P61923|COPZ1_HUMAN	0.27002	1.37
sp|Q8TEW0|PARD3_HUMAN	0.269504	1.18
sp|Q8TCX1|DC2L1_HUMAN	0.269484	0.62
sp|P11274|BCR_HUMAN	0.269207	1.32
sp|Q8N7H5|PAF1_HUMAN	0.268985	0.88
sp|Q9H8G2|CAAP1_HUMAN	0.268736	1.21
sp|O75528|TADA3_HUMAN	0.268432	0.775
sp|P09758|TACD2_HUMAN	0.268396	1.24
sp|O14519|CDKA1_HUMAN	0.268271	0.995
sp|O75886|STAM2_HUMAN	0.268174	0.985
sp|Q9H6T3|RPAP3_HUMAN	0.268003	1.2
sp|Q99653|CHP1_HUMAN	0.26797	1.06
sp|P0DTL6|ZTRF1_HUMAN	0.267926	0.984
sp|P08962|CD63_HUMAN	0.267912	0.565
sp|Q8WY36|BBX_HUMAN	0.267793	0.346
sp|Q96QC0|PP1RA_HUMAN	0.267743	0.78
sp|Q8NEV8|EXPH5_HUMAN	0.267733	0.711
sp|Q8IWF6|DEN6A_HUMAN	0.267593	0.575
sp|Q8IWE4|DCNL3_HUMAN	0.267547	0.242
sp|O75787|RENR_HUMAN	0.267447	1.03
sp|Q66K74|MAP1S_HUMAN	0.267265	0.247
sp|O94966|UBP19_HUMAN	0.266845	0.775
sp|Q9HD26|GOPC_HUMAN	0.266214	0.404
sp|Q9BPX6|MICU1_HUMAN	0.266041	0.771
sp|Q9UJ14|GGT7_HUMAN	0.265697	0.47
sp|Q8IWA4|MFN1_HUMAN	0.26485	0.863
sp|Q7Z7K2|ZN467_HUMAN	0.264774	0.41
sp|Q8NDZ4|DIK2A_HUMAN	0.264505	0.737
sp|Q9BXF6|RFIP5_HUMAN	0.264139	0.196
sp|Q13043|STK4_HUMAN;sp|Q13188|STK3_HUMAN	0.263827	0.7
sp|Q9HCJ0|TNR6C_HUMAN	0.263794	0.498
sp|Q13443|ADAM9_HUMAN	0.263756	0.372
sp|Q641Q2|WAC2A_HUMAN;sp|Q9Y4E1|WAC2C_HUMAN	0.263639	0.744
sp|Q13017|RHG05_HUMAN	0.263609	0.701
sp|Q86WR7|PRSR2_HUMAN	0.263269	0.739
sp|Q9BZF3|OSBL6_HUMAN	0.262911	0.527
sp|Q6VN20|RBP10_HUMAN	0.262582	0.383
sp|Q9BU61|NDUF3_HUMAN	0.26241	0.449
sp|Q96GY0|ZC21A_HUMAN	0.26239	1.23
sp|Q5VW38|GP107_HUMAN	0.262345	1.12
sp|Q15532|SSXT_HUMAN	0.262314	0.704
sp|Q9UNX4|WDR3_HUMAN	0.262186	0.346
sp|P53990|IST1_HUMAN	0.261935	1.03
sp|P15529|MCP_HUMAN	0.261813	1.08
sp|P31323|KAP3_HUMAN	0.261803	0.737
sp|Q04756|HGFA_HUMAN	0.261735	0.904
sp|Q15056|IF4H_HUMAN	0.261565	0.505
sp|Q9NX40|OCAD1_HUMAN	0.260891	1.22
sp|Q8N9R8|SCAI_HUMAN	0.260709	0.485
sp|Q04721|NOTC2_HUMAN;sp|Q9UM47|NOTC3_HUMAN	0.260635	0.913
sp|P38405|GNAL_HUMAN;sp|Q5JWF2|GNAS1_HUMAN	0.260366	0.348
sp|Q9NUL3|STAU2_HUMAN	0.260195	0.681
sp|Q8NB78|KDM1B_HUMAN	0.259321	1.15
sp|Q5H9L2|TCAL5_HUMAN;sp|Q969E4|TCAL3_HUMAN	0.259297	0.22
sp|P46100|ATRX_HUMAN	0.259025	0.885
sp|O75054|IGSF3_HUMAN	0.258622	1.19
sp|Q9Y4A5|TRRAP_HUMAN	0.258028	0.295
sp|Q15166|PON3_HUMAN	0.257406	0.368
sp|Q9UPY3|DICER_HUMAN	0.256875	0.84
sp|Q9UPW0|FOXJ3_HUMAN	0.256837	0.423
sp|Q6NSJ5|LRC8E_HUMAN	0.256693	0.64
sp|Q2TAZ0|ATG2A_HUMAN	0.256422	0.546
sp|P35269|T2FA_HUMAN	0.256052	1.17
sp|O14925|TIM23_HUMAN;sp|Q5SRD1|TI23B_HUMAN	0.255834	0.824
sp|O75190|DNJB6_HUMAN;sp|Q8NHS0|DNJB8_HUMAN	0.255664	0.728
sp|Q92759|TF2H4_HUMAN	0.255528	0.52
sp|C4AMC7|WASH3_HUMAN;sp|Q6VEQ5|WASH2_HUMAN;tr|A0AAG2TVC3|A0AAG2TVC3_HUMAN	0.254999	1.13
sp|Q9Y2B1|RXLT1_HUMAN	0.254824	0.618
sp|A5D8V6|VP37C_HUMAN	0.252871	0.717
sp|Q9BRL6|SRSF8_HUMAN	0.252743	0.823
sp|Q15208|STK38_HUMAN	0.25253	1.25
sp|P42677|RS27_HUMAN	0.25239	0.163
sp|Q16539|MK14_HUMAN	0.252334	1.13
sp|Q6ZQX7|LIAT1_HUMAN	0.251377	0.686
sp|P06746|DPOLB_HUMAN	0.251356	0.461
sp|P10109|ADX_HUMAN	0.251292	0.499
sp|P13987|CD59_HUMAN	0.250758	0.694
sp|P25440|BRD2_HUMAN	0.250732	0.757
sp|Q6NW34|NEPRO_HUMAN	0.250336	0.683
sp|Q9NZJ7|MTCH1_HUMAN	0.250305	0.806
sp|O00571|DDX3X_HUMAN;sp|O15523|DDX3Y_HUMAN;sp|Q9NQI0|DDX4_HUMAN	0.250021	0.627
sp|Q9BYC8|RM32_HUMAN	0.249955	0.0789
sp|Q8N4C6|NIN_HUMAN;sp|Q9P2E9|RRBP1_HUMAN	0.248742	0.642
sp|Q9Y6X4|F169A_HUMAN	0.248176	0.434
sp|P48509|CD151_HUMAN	0.247822	0.963
sp|P23258|TBG1_HUMAN	0.246964	0.139
sp|Q9ULI0|ATD2B_HUMAN	0.246552	0.475
sp|Q9H7D7|WDR26_HUMAN	0.246542	0.579
sp|P54868|HMCS2_HUMAN;sp|Q01581|HMCS1_HUMAN	0.246337	0.879
sp|Q6SJ93|F111B_HUMAN	0.245799	1.26
sp|Q9GZT6|CC90B_HUMAN	0.245777	0.46
sp|Q15906|VPS72_HUMAN	0.245706	0.571
sp|Q4LE39|ARI4B_HUMAN	0.245637	0.604
sp|Q9BZ67|FRMD8_HUMAN	0.245591	0.352
sp|P48730|KC1D_HUMAN;sp|P49674|KC1E_HUMAN	0.245507	0.285
sp|O95295|SNAPN_HUMAN	0.245441	1.34
sp|Q14542|S29A2_HUMAN	0.245327	0.571
sp|O94885|SASH1_HUMAN	0.245297	0.722
sp|Q9H788|SH24A_HUMAN	0.245269	0.624
sp|Q05823|RN5A_HUMAN	0.245232	0.627
sp|Q9Y2S6|TMA7_HUMAN	0.244955	0.614
sp|P28715|ERCC5_HUMAN	0.244638	0.377
sp|Q8WX94|NALP7_HUMAN;sp|Q9NX02|NALP2_HUMAN	0.24422	0.661
sp|Q2TAP0|GOG7B_HUMAN;sp|Q7Z5G4|GOGA7_HUMAN	0.243175	0.681
sp|Q9BVL4|SELO_HUMAN	0.242938	0.447
sp|Q9H477|RBSK_HUMAN	0.242616	0.45
sp|O95149|SPN1_HUMAN	0.242416	0.289
sp|O75608|LYPA1_HUMAN	0.241388	0.483
sp|O00462|MANBA_HUMAN	0.241359	0.736
sp|Q92520|FAM3C_HUMAN	0.241148	0.707
sp|Q9H0E9|BRD8_HUMAN	0.240926	0.34
sp|Q9P2B2|FPRP_HUMAN	0.240789	1.08
sp|Q05513|KPCZ_HUMAN	0.240747	0.751
sp|Q8WUI4|HDAC7_HUMAN	0.239897	0.137
sp|Q9NVH2|INT7_HUMAN	0.239654	0.83
sp|Q9H7D0|DOCK5_HUMAN	0.239652	0.378
sp|O95453|PARN_HUMAN	0.239601	0.281
sp|Q7LBC6|KDM3B_HUMAN	0.239405	0.637
sp|A8K0Z3|WASH1_HUMAN;sp|A8MWX3|WASH4_HUMAN;sp|C4AMC7|WASH3_HUMAN;sp|Q6VEQ5|WASH2_HUMAN	0.238791	0.235
sp|Q9H299|SH3L3_HUMAN	0.238629	0.806
sp|O95900|TRUB2_HUMAN	0.238361	0.615
sp|O43709|BUD23_HUMAN	0.238256	0.743
sp|P48729|KC1A_HUMAN;sp|Q8N752|KC1AL_HUMAN	0.238223	0.582
sp|P85037|FOXK1_HUMAN;sp|Q01167|FOXK2_HUMAN	0.238105	0.171
sp|Q6P1Q9|MET2B_HUMAN;sp|Q96IZ6|MET2A_HUMAN	0.237823	0.717
sp|Q9H9C1|SPE39_HUMAN	0.237527	1.08
sp|Q6Y2X3|DJC14_HUMAN	0.237312	0.319
sp|Q1MSJ5|CSPP1_HUMAN	0.237135	0.469
sp|P56378|ATP68_HUMAN	0.236336	0.368
sp|C9JLW8|MCRI1_HUMAN	0.235797	0.692
sp|P18084|ITB5_HUMAN	0.235658	0.471
sp|O60287|NPA1P_HUMAN	0.235592	0.632
sp|Q9UEY8|ADDG_HUMAN	0.235561	0.392
sp|Q9HBM1|SPC25_HUMAN	0.235532	0.642
sp|Q8TBF4|ZCRB1_HUMAN	0.235503	1.12
sp|Q8N6M3|FITM2_HUMAN	0.234936	0.638
sp|O15015|ZN646_HUMAN;sp|O43296|ZN264_HUMAN;sp|O43361|ZN749_HUMAN;sp|O75467|Z324A_HUMAN;sp|O94892|ZN432_HUMAN;sp|P0CG31|Z286B_HUMAN;sp|P0CJ79|ZN888_HUMAN;sp|P17014|ZNF12_HUMAN;sp|P17020|ZNF16_HUMAN;sp|P17021|ZNF17_HUMAN;sp|P17031|ZNF26_HUMAN;sp|P51504|ZNF80_	0.234783	1.2
sp|Q9H9Y6|RPA2_HUMAN	0.234631	0.822
sp|Q9NZ01|TECR_HUMAN	0.234539	0.469
sp|Q9Y295|DRG1_HUMAN	0.234421	0.319
sp|Q53EU6|GPAT3_HUMAN	0.233911	0.512
sp|Q8N9V3|WSDU1_HUMAN	0.233603	0.351
sp|Q9H8T0|AKTIP_HUMAN	0.232815	0.83
sp|Q5VYS8|TUT7_HUMAN	0.232673	0.66
sp|Q9Y217|MTMR6_HUMAN	0.232487	0.561
sp|Q9BTV6|DPH7_HUMAN	0.232297	0.469
sp|Q6IA86|ELP2_HUMAN	0.231535	0.258
sp|Q15047|SETB1_HUMAN	0.2315	0.647
sp|Q9NVM4|ANM7_HUMAN	0.23133	0.475
sp|O00244|ATOX1_HUMAN	0.23127	0.642
sp|Q9UQ13|SHOC2_HUMAN	0.231205	1.15
sp|Q9UQB8|BAIP2_HUMAN	0.231158	1.11
sp|Q9ULQ1|TPC1_HUMAN	0.231125	0.518
sp|Q92882|OSTF1_HUMAN	0.230994	1.03
sp|O14545|TRAD1_HUMAN	0.230957	0.631
sp|Q6R327|RICTR_HUMAN	0.230873	0.896
sp|Q99471|PFD5_HUMAN	0.23086	0.69
sp|O75964|ATP5L_HUMAN	0.230352	0.734
sp|Q9H977|WDR54_HUMAN	0.230011	0.568
sp|Q6NXT1|ANR54_HUMAN	0.229152	0.454
sp|P14854|CX6B1_HUMAN	0.227824	0.684
sp|Q6P1K1|HRG1_HUMAN	0.227432	0.754
sp|P98194|AT2C1_HUMAN	0.227367	1.05
sp|Q9Y366|IFT52_HUMAN	0.227168	0.358
sp|Q96EX1|SIM12_HUMAN	0.227149	0.526
sp|Q96L91|EP400_HUMAN	0.227022	1.09
sp|Q96E29|MTEF3_HUMAN	0.226618	0.854
sp|Q9P2N6|KANL3_HUMAN	0.22651	0.689
sp|P23258|TBG1_HUMAN;sp|Q9NRH3|TBG2_HUMAN	0.226183	0.61
sp|Q12913|PTPRJ_HUMAN	0.226022	0.31
sp|Q6NUK4|REEP3_HUMAN	0.225719	0.751
sp|Q3T906|GNPTA_HUMAN	0.225676	0.556
sp|P01889|HLAB_HUMAN;sp|P10321|HLAC_HUMAN	0.225666	0.407
sp|O75056|SDC3_HUMAN;sp|P18827|SDC1_HUMAN	0.225058	1.1
sp|P43308|SSRB_HUMAN	0.225012	0.603
sp|Q96II8|LRCH3_HUMAN	0.224897	0.154
sp|Q8N531|FBXL6_HUMAN	0.224785	0.509
sp|Q9Y6K1|DNM3A_HUMAN	0.22449	0.174
sp|Q9Y2Z9|COQ6_HUMAN	0.22433	1.15
sp|Q9NQC8|IFT46_HUMAN	0.223667	0.766
sp|Q9UG01|IF172_HUMAN	0.223129	0.603
sp|Q9Y2R0|COA3_HUMAN	0.222723	0.28
sp|O75150|BRE1B_HUMAN;sp|Q5VTR2|BRE1A_HUMAN	0.22237	0.63
sp|O75363|BCAS1_HUMAN	0.222237	0.537
sp|P15291|B4GT1_HUMAN	0.222088	0.772
sp|Q8WU90|ZC3HF_HUMAN	0.221748	0.723
sp|A6NED2|RCCD1_HUMAN	0.221308	0.922
sp|P84243|H33_HUMAN	0.221217	0.63
sp|Q8NG31|KNL1_HUMAN	0.221167	0.957
sp|Q86TN4|TRPT1_HUMAN	0.220607	0.63
sp|Q8N201|INT1_HUMAN	0.220392	0.357
sp|Q6UWJ1|TMCO3_HUMAN	0.21992	0.606
sp|P61244|MAX_HUMAN	0.219816	0.631
sp|O15357|SHIP2_HUMAN	0.219747	0.77
sp|Q9Y639|NPTN_HUMAN	0.218859	0.904
sp|Q13813|SPTN1_HUMAN;sp|Q5W0B1|OBI1_HUMAN	0.218563	0.183
sp|Q96AH0|SOSB2_HUMAN;sp|Q9BQ15|SOSB1_HUMAN	0.218509	0.978
sp|Q5R372|RBG1L_HUMAN	0.218398	0.96
sp|Q9H6L2|TM231_HUMAN	0.218216	0.664
sp|Q70Z53|F10C1_HUMAN	0.217718	0.582
sp|Q9UJX5|APC4_HUMAN	0.217655	0.522
sp|Q9NSP4|CENPM_HUMAN	0.217382	0.273
sp|O14777|NDC80_HUMAN	0.217372	0.614
sp|P57105|SYJ2B_HUMAN	0.217068	0.368
sp|Q9NX02|NALP2_HUMAN	0.21703	0.944
sp|O14795|UN13B_HUMAN	0.216658	0.692
sp|Q9NYV6|RRN3_HUMAN	0.216251	0.482
sp|P23771|GATA3_HUMAN	0.216178	0.428
sp|Q14571|ITPR2_HUMAN	0.216163	0.988
sp|P78381|S35A2_HUMAN	0.215287	0.371
sp|Q96KQ4|ASPP1_HUMAN	0.215235	0.0763
sp|Q9ULH7|MRTFB_HUMAN	0.21496	0.695
sp|Q6Y7W6|GGYF2_HUMAN	0.214605	0.708
sp|Q86WJ1|CHD1L_HUMAN	0.214484	0.62
sp|O75530|EED_HUMAN	0.214316	0.912
sp|O14929|HAT1_HUMAN	0.213387	0.896
sp|Q9H4M9|EHD1_HUMAN;sp|Q9NZN3|EHD3_HUMAN	0.212609	0.287
sp|P53621|COPA_HUMAN	0.212146	0.628
sp|Q15796|SMAD2_HUMAN	0.211992	0.377
sp|P37108|SRP14_HUMAN	0.211583	0.917
sp|Q9UN37|VPS4A_HUMAN	0.211579	0.754
sp|Q99996|AKAP9_HUMAN	0.211253	0.826
sp|P04626|ERBB2_HUMAN	0.211237	0.594
sp|O60583|CCNT2_HUMAN	0.211126	0.129
sp|Q9BUF7|CRUM3_HUMAN	0.210703	0.239
sp|Q8IY26|PLPP6_HUMAN	0.210664	0.614
sp|Q96CX6|LRC58_HUMAN	0.210421	0.759
sp|Q8N9Z2|CC71L_HUMAN	0.210268	0.159
sp|O43617|TPPC3_HUMAN	0.21007	0.615
sp|Q7Z412|PEX26_HUMAN	0.210056	0.513
sp|Q6PD62|CTR9_HUMAN	0.209849	0.358
sp|O00401|WASL_HUMAN	0.209824	0.338
sp|P35610|SOAT1_HUMAN	0.209659	0.645
sp|Q6ZSS7|MFSD6_HUMAN	0.209617	0.216
sp|Q8WXD5|GEMI6_HUMAN	0.209542	1.05
sp|P58340|MLF1_HUMAN	0.209312	0.0798
sp|Q86X83|COMD2_HUMAN	0.209132	0.406
sp|Q12999|TSN31_HUMAN	0.208923	0.177
sp|Q14258|TRI25_HUMAN	0.208705	0.821
sp|Q07812|BAX_HUMAN	0.208355	0.411
sp|Q9NYH9|UTP6_HUMAN	0.208126	0.291
sp|O60563|CCNT1_HUMAN	0.208094	0.532
sp|Q8N3J9|ZN664_HUMAN	0.208062	0.485
sp|Q9H0A8|COMD4_HUMAN	0.207882	0.391
sp|Q96BP3|PPWD1_HUMAN	0.207486	0.293
sp|O94992|HEXI1_HUMAN;sp|Q96MH2|HEXI2_HUMAN	0.207258	0.658
sp|Q12955|ANK3_HUMAN	0.207246	0.582
sp|O15182|CETN3_HUMAN	0.206164	0.45
sp|Q9NVD7|PARVA_HUMAN	0.206154	0.469
sp|Q13362|2A5G_HUMAN	0.205924	0.301
sp|P82094|TMF1_HUMAN	0.205728	0.558
sp|P60660|MYL6_HUMAN	0.205719	0.339
sp|Q9Y679|AUP1_HUMAN	0.204878	0.571
sp|O75351|VPS4B_HUMAN	0.204802	0.402
sp|Q8TEU7|RPGF6_HUMAN	0.204665	0.828
sp|Q8IV50|LYSM2_HUMAN	0.20458	0.311
sp|Q6NSJ5|LRC8E_HUMAN;sp|Q6P9F7|LRC8B_HUMAN;sp|Q8IWT6|LRC8A_HUMAN;sp|Q8TDW0|LRC8C_HUMAN	0.204526	0.608
sp|Q09472|EP300_HUMAN;sp|Q92793|CBP_HUMAN	0.204434	0.926
sp|Q02156|KPCE_HUMAN	0.204429	0.291
sp|Q14D04|MELT_HUMAN	0.204303	0.673
sp|Q92804|RBP56_HUMAN	0.203718	0.689
sp|O43149|ZZEF1_HUMAN	0.203564	0.429
sp|O14908|GIPC1_HUMAN	0.203486	0.612
sp|Q9Y3A5|SBDS_HUMAN	0.203482	0.264
sp|Q5HYK3|COQ5_HUMAN	0.203359	0.532
sp|Q9Y4D1|DAAM1_HUMAN	0.20334	0.59
sp|Q9Y3P9|RBGP1_HUMAN	0.203061	0.288
sp|Q14118|DAG1_HUMAN	0.202965	0.379
sp|Q5VTR2|BRE1A_HUMAN	0.202938	0.767
sp|Q9HAJ7|SP30L_HUMAN	0.202866	0.523
sp|Q8NFP9|NBEA_HUMAN	0.202538	0.602
sp|Q9H147|TDIF1_HUMAN	0.202428	0.763
sp|Q9Y3B2|EXOS1_HUMAN	0.202407	0.63
sp|Q86SZ2|TPC6B_HUMAN	0.202317	0.252
sp|Q5BJH2|TM128_HUMAN	0.202303	0.169
sp|O00189|AP4M1_HUMAN	0.202279	0.621
sp|Q6P1J9|CDC73_HUMAN	0.202042	0.825
sp|Q9H3L0|MMAD_HUMAN	0.201457	0.278
sp|Q8TAA9|VANG1_HUMAN	0.201244	0.772
sp|Q9NYJ8|TAB2_HUMAN	0.201054	0.898
sp|Q5VWQ0|RSBN1_HUMAN	0.200814	0.162
sp|P37268|FDFT_HUMAN	0.200798	0.378
sp|Q7L2J0|MEPCE_HUMAN	0.200747	0.283
sp|Q8ND82|Z280C_HUMAN	0.200546	0.325
sp|O96000|NDUBA_HUMAN	0.200441	1.03
sp|Q9NZN5|ARHGC_HUMAN	0.19957	0.978
sp|Q9UL54|TAOK2_HUMAN	0.199514	1.03
sp|Q8IUX1|T126B_HUMAN	0.199327	0.625
sp|Q9NVN8|GNL3L_HUMAN	0.199067	0.289
sp|P50897|PPT1_HUMAN	0.198572	0.767
sp|Q6P4E1|GOLM2_HUMAN	0.198038	0.305
sp|Q9BQ04|RBM4B_HUMAN;sp|Q9BWF3|RBM4_HUMAN	0.198008	0.762
sp|Q9GZU8|PIP30_HUMAN	0.197758	0.575
sp|P63167|DYL1_HUMAN;sp|Q96FJ2|DYL2_HUMAN	0.197678	0.289
sp|P52657|T2AG_HUMAN	0.197548	0.324
sp|Q8IWZ3|ANKH1_HUMAN	0.197463	0.667
sp|O94817|ATG12_HUMAN	0.197443	0.528
sp|Q99551|MTEF1_HUMAN	0.197317	0.315
sp|Q9P2E9|RRBP1_HUMAN	0.197259	0.72
sp|Q96P16|RPR1A_HUMAN	0.197168	0.726
sp|O94925|GLSK_HUMAN	0.197105	0.881
sp|Q9Y6M4|KC1G3_HUMAN	0.196362	0.7
sp|Q99933|BAG1_HUMAN	0.196302	0.676
sp|Q9Y697|NFS1_HUMAN	0.196226	0.555
sp|Q03111|ENL_HUMAN	0.195489	0.16
sp|P51668|UB2D1_HUMAN	0.195096	0.589
sp|Q01826|SATB1_HUMAN	0.194502	0.378
sp|Q9UHI6|DDX20_HUMAN	0.194472	1.07
sp|O15400|STX7_HUMAN	0.194044	0.364
sp|Q9H0E2|TOLIP_HUMAN	0.193985	0.428
sp|Q13415|ORC1_HUMAN	0.193275	0.511
sp|P10109|ADX_HUMAN;sp|P35251|RFC1_HUMAN	0.192882	0.637
sp|P42229|STA5A_HUMAN;sp|P51692|STA5B_HUMAN	0.192202	0.621
sp|O94842|TOX4_HUMAN	0.192189	0.36
sp|Q5VUM1|SDHF4_HUMAN	0.192185	0.514
sp|Q7L1V2|MON1B_HUMAN	0.192164	0.222
sp|P62854|RS26_HUMAN;sp|Q5JNZ5|RS26L_HUMAN	0.191974	0.625
sp|P14209|CD99_HUMAN	0.19133	1.08
sp|O94804|STK10_HUMAN	0.191231	0.596
sp|O00571|DDX3X_HUMAN;sp|O15523|DDX3Y_HUMAN;sp|P17844|DDX5_HUMAN;sp|Q92841|DDX17_HUMAN	0.191222	0.63
sp|Q9BZG8|DPH1_HUMAN	0.191119	0.432
sp|Q6UXH1|CREL2_HUMAN	0.190661	0.402
sp|Q99856|ARI3A_HUMAN	0.19059	0.527
sp|Q9C037|TRIM4_HUMAN	0.190494	0.258
sp|A0JNW5|BLT3B_HUMAN	0.190234	0.506
sp|Q5F1R6|DJC21_HUMAN	0.190054	0.69
sp|Q66K89|E4F1_HUMAN	0.189931	0.0794
sp|Q68D06|SLN13_HUMAN;sp|Q7Z7L1|SLN11_HUMAN	0.189661	0.504
sp|Q93062|RBPMS_HUMAN	0.188889	0.235
sp|Q6NW29|RWDD4_HUMAN	0.188782	0.627
sp|P13984|T2FB_HUMAN	0.188298	0.302
sp|Q96EP1|CHFR_HUMAN	0.187922	0.592
sp|O43670|ZN207_HUMAN	0.187777	0.175
sp|Q14004|CDK13_HUMAN	0.187548	0.26
sp|Q15208|STK38_HUMAN;sp|Q9Y2H1|ST38L_HUMAN	0.187334	0.243
sp|Q969S9|RRF2M_HUMAN	0.187141	0.286
sp|Q9H8H2|DDX31_HUMAN	0.18703	0.654
sp|P49005|DPOD2_HUMAN	0.18603	0.775
sp|Q6NZ67|MZT2B_HUMAN;sp|Q6P582|MZT2A_HUMAN	0.185773	0.784
sp|P29350|PTN6_HUMAN	0.18572	0.468
sp|Q9BUP3|HTAI2_HUMAN	0.185698	0.516
sp|Q8TBZ6|TM10A_HUMAN	0.185641	0.234
sp|Q9NWX5|ASB6_HUMAN	0.185364	0.411
sp|Q96CC6|RHDF1_HUMAN	0.18516	0.313
sp|P35606|COPB2_HUMAN	0.185083	0.571
sp|Q9NRN7|ADPPT_HUMAN	0.184504	0.626
sp|Q96CV9|OPTN_HUMAN	0.184016	0.452
sp|Q9H7Z6|KAT8_HUMAN	0.183795	0.485
sp|Q13505|MTX1_HUMAN	0.183279	0.149
sp|O95833|CLIC3_HUMAN	0.183227	0.62
sp|O14678|ABCD4_HUMAN	0.182695	0.33
sp|P82663|RT25_HUMAN	0.182426	0.212
sp|Q9BQE5|APOL2_HUMAN	0.181704	0.539
sp|O15254|ACOX3_HUMAN	0.181246	0.239
sp|Q9NVC6|MED17_HUMAN	0.1811	0.798
sp|Q96PE2|ARHGH_HUMAN	0.181069	0.463
sp|Q9NRA8|4ET_HUMAN	0.180932	0.182
sp|P00519|ABL1_HUMAN	0.180746	0.375
sp|O00423|EMAL1_HUMAN	0.180368	0.473
sp|Q96H20|SNF8_HUMAN	0.180364	0.772
sp|Q9P086|MED11_HUMAN	0.180228	0.663
sp|Q9UKZ1|CNO11_HUMAN	0.180133	0.571
sp|Q14442|PIGH_HUMAN	0.180129	0.504
sp|P24941|CDK2_HUMAN;sp|Q00526|CDK3_HUMAN	0.179911	0.641
sp|P10586|PTPRF_HUMAN;sp|P23468|PTPRD_HUMAN;sp|Q13332|PTPRS_HUMAN	0.179909	0.573
sp|P27701|CD82_HUMAN	0.179634	0.462
sp|Q9Y2E4|DIP2C_HUMAN	0.179414	0.647
sp|Q92990|GLMN_HUMAN	0.179329	0.708
sp|P41208|CETN2_HUMAN;sp|Q12798|CETN1_HUMAN	0.179242	0.373
sp|Q5VWQ8|DAB2P_HUMAN	0.179005	0.501
sp|P10606|COX5B_HUMAN	0.178801	0.511
sp|P28331|NDUS1_HUMAN	0.178683	0.738
sp|P47914|RL29_HUMAN	0.17865	0.181
sp|Q96IV0|NGLY1_HUMAN	0.178294	0.557
sp|Q9NYL2|M3K20_HUMAN	0.178275	0.272
sp|P54725|RD23A_HUMAN	0.178153	0.615
sp|Q96Q89|KI20B_HUMAN	0.177688	0.295
sp|Q99490|AGAP2_HUMAN	0.17768	0.609
sp|Q86V85|GP180_HUMAN	0.177575	0.456
sp|O94916|NFAT5_HUMAN	0.177371	0.412
sp|Q15910|EZH2_HUMAN;sp|Q92800|EZH1_HUMAN	0.176695	0.701
sp|Q9NZ52|GGA3_HUMAN	0.176511	0.721
sp|P49773|HINT1_HUMAN	0.17623	0.376
sp|Q5VZL5|ZMYM4_HUMAN	0.175761	0.473
sp|Q9Y4E1|WAC2C_HUMAN	0.175639	0.5
sp|P10586|PTPRF_HUMAN	0.175637	0.238
sp|Q8NBJ9|SIDT2_HUMAN	0.175153	0.397
sp|Q8IYU8|MICU2_HUMAN	0.175084	0.407
sp|P53671|LIMK2_HUMAN	0.175049	0.483
sp|Q9C0B5|ZDHC5_HUMAN	0.175035	0.717
sp|Q13573|SNW1_HUMAN	0.17471	0.463
sp|Q9UFG5|CS025_HUMAN	0.173906	0.732
sp|Q8IWI9|MGAP_HUMAN	0.173827	0.43
sp|Q9Y608|LRRF2_HUMAN	0.173632	0.432
sp|Q96GM5|SMRD1_HUMAN	0.173455	0.406
sp|Q99615|DNJC7_HUMAN	0.173206	0.19
sp|Q6P6C2|ALKB5_HUMAN	0.172723	0.578
sp|Q8IWR0|Z3H7A_HUMAN	0.172541	0.707
sp|O95169|NDUB8_HUMAN	0.171937	0.38
sp|Q9BWU0|NADAP_HUMAN	0.17192	0.663
sp|O75044|SRGP2_HUMAN;sp|P0DMP2|SRG2B_HUMAN	0.171693	0.466
sp|Q70EL4|UBP43_HUMAN	0.171646	0.174
sp|Q969S8|HDA10_HUMAN	0.171483	0.475
sp|Q96IF1|AJUBA_HUMAN	0.171456	0.649
sp|Q86YV5|PRAG1_HUMAN	0.171451	0.351
sp|P54278|PMS2_HUMAN	0.171448	0.216
sp|Q9H078|CLPB_HUMAN	0.171212	0.493
sp|P23368|MAOM_HUMAN;sp|Q16798|MAON_HUMAN	0.171132	0.557
sp|Q8IWJ2|GCC2_HUMAN	0.171113	0.203
sp|Q9UBH6|S53A1_HUMAN	0.171057	0.226
sp|Q9ULL5|PRR12_HUMAN	0.171033	0.393
sp|Q9H2V7|SPNS1_HUMAN	0.170711	0.436
sp|Q9UBF8|PI4KB_HUMAN	0.170642	0.198
sp|P17931|LEG3_HUMAN	0.170404	0.515
sp|Q562E7|WDR81_HUMAN	0.170156	0.437
sp|Q9ULV3|CIZ1_HUMAN	0.170139	0.681
sp|Q6ZMG9|CERS6_HUMAN	0.170082	0.209
sp|P36639|8ODP_HUMAN	0.169049	0.621
sp|O14925|TIM23_HUMAN	0.168673	0.727
sp|Q03164|KMT2A_HUMAN	0.168562	0.45
sp|Q14657|LAGE3_HUMAN	0.168234	0.7
sp|O75037|KI21B_HUMAN;sp|Q7Z4S6|KI21A_HUMAN	0.168204	0.226
sp|Q969M3|YIPF5_HUMAN	0.168103	0.467
sp|P53634|CATC_HUMAN	0.168078	0.604
sp|O00571|DDX3X_HUMAN	0.168074	0.183
sp|Q4V339|ZNG1F_HUMAN;sp|Q5JTY5|ZNG1C_HUMAN;sp|Q5RIA9|ZNG1E_HUMAN;sp|Q8IUF1|ZNG1B_HUMAN;sp|Q9BRT8|ZNG1A_HUMAN	0.168044	0.356
sp|P08236|BGLR_HUMAN	0.167903	0.591
sp|Q86WR0|CCD25_HUMAN	0.16743	0.625
sp|Q9NZM1|MYOF_HUMAN	0.16732	0.415
sp|Q13283|G3BP1_HUMAN	0.167163	0.651
sp|Q86V87|FHI2B_HUMAN	0.167043	0.168
sp|O15160|RPAC1_HUMAN	0.166812	0.482
sp|Q8N5M9|JAGN1_HUMAN	0.166555	0.7
sp|O75179|ANR17_HUMAN;sp|Q8IWZ3|ANKH1_HUMAN	0.16632	0.539
sp|P56181|NDUV3_HUMAN	0.166023	0.365
sp|O95396|MOCS3_HUMAN	0.165978	0.29
sp|Q96IZ0|PAWR_HUMAN	0.165824	0.395
sp|O15550|KDM6A_HUMAN	0.165569	0.251
sp|Q9BUI4|RPC3_HUMAN	0.165501	0.61
sp|Q14671|PUM1_HUMAN	0.165224	0.406
sp|Q8N9N8|EIF1A_HUMAN	0.164954	0.252
sp|P37840|SYUA_HUMAN;sp|Q16143|SYUB_HUMAN	0.164884	0.767
sp|Q9HD42|CHM1A_HUMAN	0.163381	0.754
sp|Q9BTE3|MCMBP_HUMAN	0.163005	0.22
sp|Q99952|PTN18_HUMAN	0.162795	0.316
sp|P29084|T2EB_HUMAN	0.162784	0.853
sp|O75044|SRGP2_HUMAN	0.162452	0.799
sp|Q9H1B7|I2BPL_HUMAN	0.161914	0.328
sp|Q92625|ANS1A_HUMAN	0.161664	0.262
sp|P15374|UCHL3_HUMAN	0.16152	0.358
sp|Q6WKZ4|RFIP1_HUMAN	0.161479	0.598
sp|Q96RU2|UBP28_HUMAN	0.161248	0.638
sp|Q96BI3|APH1A_HUMAN	0.160982	0.671
sp|O43432|IF4G3_HUMAN	0.160873	0.655
sp|Q9UBT7|CTNL1_HUMAN	0.160839	0.415
sp|Q9H8P0|SR5A3_HUMAN	0.160806	0.784
sp|Q9BVJ7|DUS23_HUMAN	0.160683	0.387
sp|P46734|MP2K3_HUMAN	0.16066	0.483
sp|P17706|PTN2_HUMAN	0.160641	0.418
sp|P38935|SMBP2_HUMAN	0.160595	0.485
sp|Q12846|STX4_HUMAN	0.160358	0.171
sp|O94832|MYO1D_HUMAN	0.160221	0.704
sp|P63010|AP2B1_HUMAN;sp|Q10567|AP1B1_HUMAN	0.16002	0.428
sp|Q7L7X3|TAOK1_HUMAN	0.159689	0.259
sp|Q8IWV7|UBR1_HUMAN	0.159433	0.533
sp|Q13439|GOGA4_HUMAN	0.159276	0.33
sp|O15264|MK13_HUMAN	0.158886	0.279
sp|Q15771|RAB30_HUMAN	0.158672	0.138
sp|Q5BKY9|F133B_HUMAN;sp|Q8N9E0|F133A_HUMAN	0.158606	0.774
sp|P61289|PSME3_HUMAN	0.158595	0.205
sp|Q9Y5B8|NDK7_HUMAN	0.158562	0.291
sp|Q7Z434|MAVS_HUMAN	0.158552	0.518
sp|Q92620|PRP16_HUMAN	0.158513	0.388
sp|Q5TAQ9|DCAF8_HUMAN	0.1583	0.688
sp|O75044|SRGP2_HUMAN;sp|P0DJJ0|SRG2C_HUMAN;sp|P0DMP2|SRG2B_HUMAN;sp|Q7Z6B7|SRGP1_HUMAN	0.15814	0.7
sp|Q6GQQ9|OTU7B_HUMAN	0.157857	0.269
sp|Q5T447|HECD3_HUMAN	0.157854	0.227
sp|Q9NUX5|POTE1_HUMAN	0.157754	0.262
sp|Q9NPJ6|MED4_HUMAN	0.157618	0.201
sp|O14579|COPE_HUMAN	0.157517	0.84
sp|O75695|XRP2_HUMAN	0.156808	0.634
sp|Q9UBV2|SE1L1_HUMAN	0.156743	0.704
sp|Q9Y547|IFT25_HUMAN	0.15673	0.365
sp|Q69YL0|NCAS2_HUMAN	0.156579	0.172
sp|Q9Y6R4|M3K4_HUMAN	0.156549	0.167
sp|Q9H0H0|INT2_HUMAN	0.156171	0.426
sp|Q9UKF6|CPSF3_HUMAN	0.155977	0.351
sp|P50895|BCAM_HUMAN	0.155858	0.623
sp|Q9BWF3|RBM4_HUMAN	0.155843	0.258
sp|Q96TA2|YMEL1_HUMAN	0.155744	0.275
sp|Q92930|RAB8B_HUMAN	0.155683	0.329
sp|Q9Y485|DMXL1_HUMAN	0.155405	0.295
sp|P20933|ASPG_HUMAN	0.15489	0.266
sp|Q00403|TF2B_HUMAN	0.154884	0.105
sp|Q9P0B6|CC167_HUMAN	0.154756	0.432
sp|Q92905|CSN5_HUMAN	0.154677	0.294
sp|O95707|RPP29_HUMAN	0.154615	0.656
sp|Q9BT40|INP5K_HUMAN	0.154479	0.158
sp|Q86TI2|DPP9_HUMAN	0.154304	0.557
sp|Q9Y4D7|PLXD1_HUMAN	0.153901	0.248
sp|Q8N1G2|CMTR1_HUMAN	0.153813	0.17
sp|P15941|MUC1_HUMAN	0.153635	0.405
sp|Q9BQ52|RNZ2_HUMAN	0.153232	0.751
sp|Q9NSI2|SLX9_HUMAN	0.152809	0.308
sp|P48723|HSP13_HUMAN	0.152569	0.292
sp|Q7L8W6|DPH6_HUMAN	0.152294	0.763
sp|A4FU01|MTMRB_HUMAN	0.15224	0.291
sp|O60476|MA1A2_HUMAN	0.152158	0.197
sp|Q10589|BST2_HUMAN	0.151967	0.397
sp|Q9NR19|ACSA_HUMAN	0.151934	0.595
sp|P49458|SRP09_HUMAN	0.151882	0.685
sp|Q14444|CAPR1_HUMAN	0.151829	0.379
sp|Q5JWF2|GNAS1_HUMAN	0.151438	0.714
sp|Q13395|TARB1_HUMAN	0.151301	0.677
sp|Q9UNL2|SSRG_HUMAN	0.151243	0.204
sp|O14907|TX1B3_HUMAN	0.151178	0.336
sp|O15226|NKRF_HUMAN;tr|A0AAG2UWQ9|A0AAG2UWQ9_HUMAN	0.15113	0.503
sp|P40855|PEX19_HUMAN	0.151095	0.68
sp|O00625|PIR_HUMAN	0.151076	0.469
sp|Q96RL7|VP13A_HUMAN	0.150978	0.475
sp|Q9NRL3|STRN4_HUMAN	0.150913	0.239
sp|O75356|ENTP5_HUMAN	0.150852	0.556
sp|Q99549|MPP8_HUMAN	0.150848	0.5
sp|Q92540|SMG7_HUMAN	0.150374	0.414
sp|Q06587|RING1_HUMAN;sp|Q99496|RING2_HUMAN	0.150083	0.314
sp|Q9BPX7|CG025_HUMAN	0.149533	0.429
sp|Q7L5Y9|MAEA_HUMAN	0.149371	0.54
sp|Q7KZ85|SPT6H_HUMAN	0.14864	0.696
sp|Q13029|PRDM2_HUMAN	0.14862	0.332
sp|P28676|GRAN_HUMAN	0.148535	0.483
sp|O00303|EIF3F_HUMAN	0.148374	0.295
sp|Q641Q2|WAC2A_HUMAN	0.148166	0.316
sp|Q7L7X3|TAOK1_HUMAN;sp|Q9H2K8|TAOK3_HUMAN;sp|Q9UL54|TAOK2_HUMAN	0.148039	0.387
sp|Q9NX74|DUS2_HUMAN	0.148002	0.642
sp|O43741|AAKB2_HUMAN	0.147736	0.393
sp|Q13362|2A5G_HUMAN;sp|Q14738|2A5D_HUMAN	0.147653	0.292
sp|P54753|EPHB3_HUMAN;sp|P54760|EPHB4_HUMAN	0.147096	0.26
sp|Q15528|MED22_HUMAN	0.147026	0.264
sp|P46781|RS9_HUMAN	0.146963	0.0762
sp|P10589|COT1_HUMAN;sp|P24468|COT2_HUMAN	0.146837	0.553
sp|P21359|NF1_HUMAN	0.146771	0.625
sp|Q8TBC5|ZSC18_HUMAN	0.146558	0.401
sp|Q14141|SEPT6_HUMAN;sp|Q9NVA2|SEP11_HUMAN	0.146556	0.159
sp|P02533|K1C14_HUMAN;sp|P08727|K1C19_HUMAN;sp|P08779|K1C16_HUMAN;sp|P13645|K1C10_HUMAN;sp|P19012|K1C15_HUMAN;sp|Q04695|K1C17_HUMAN;sp|Q99456|K1C12_HUMAN	0.146163	0.0447
sp|Q9NX76|CKLF6_HUMAN	0.146051	0.331
sp|Q8N4C6|NIN_HUMAN	0.145907	0.234
sp|Q86VS8|HOOK3_HUMAN	0.145859	0.626
sp|Q9UBW7|ZMYM2_HUMAN	0.145795	0.317
sp|Q7Z4H7|HAUS6_HUMAN	0.145655	0.211
sp|Q9P2B4|CT2NL_HUMAN	0.145587	0.122
sp|P52815|RM12_HUMAN	0.14543	0.562
sp|P21860|ERBB3_HUMAN	0.14526	0.295
sp|P14735|IDE_HUMAN	0.145005	0.386
sp|P62854|RS26_HUMAN	0.144826	0.747
sp|Q9Y237|PIN4_HUMAN	0.14467	0.536
sp|Q8WUD1|RAB2B_HUMAN	0.144607	0.362
sp|Q15147|PLCB4_HUMAN	0.144002	0.463
sp|Q9BZX2|UCK2_HUMAN	0.143911	0.353
sp|Q9BZD4|NUF2_HUMAN	0.143887	0.676
sp|O15405|TOX3_HUMAN;sp|O94842|TOX4_HUMAN;sp|Q96NM4|TOX2_HUMAN	0.143855	0.283
sp|Q12959|DLG1_HUMAN	0.143757	0.609
sp|Q7L2E3|DHX30_HUMAN	0.143423	0.471
sp|Q9H223|EHD4_HUMAN	0.143006	0.394
sp|P42695|CNDD3_HUMAN	0.142738	0.221
sp|P80303|NUCB2_HUMAN;sp|Q02818|NUCB1_HUMAN	0.142571	0.289
sp|Q6GQQ9|OTU7B_HUMAN;sp|Q8TE49|OTU7A_HUMAN	0.142507	0.442
sp|Q9ULP9|TBC24_HUMAN	0.142484	0.452
sp|Q99519|NEUR1_HUMAN	0.14221	0.416
sp|Q2KHT3|CL16A_HUMAN	0.142134	0.333
sp|Q5JTZ9|SYAM_HUMAN	0.142087	0.591
sp|Q8TD19|NEK9_HUMAN	0.142006	0.395
sp|Q9BZ23|PANK2_HUMAN	0.14199	0.393
sp|Q9UJF2|NGAP_HUMAN	0.141841	0.346
sp|Q9UGR2|Z3H7B_HUMAN	0.14174	0.226
sp|Q9UJC3|HOOK1_HUMAN	0.141613	0.242
sp|Q8IXQ3|CI040_HUMAN	0.141529	0.565
sp|Q15058|KIF14_HUMAN	0.141334	0.657
sp|Q7Z478|DHX29_HUMAN	0.141176	0.562
sp|Q96S52|PIGS_HUMAN	0.140679	0.277
sp|Q4G0A6|MINY4_HUMAN	0.140127	0.324
sp|Q9Y483|MTF2_HUMAN	0.139815	0.469
sp|Q4KMQ2|ANO6_HUMAN	0.1398	0.488
sp|Q9H9A5|CNO10_HUMAN	0.139642	0.238
sp|Q14126|DSG2_HUMAN	0.139588	0.506
sp|Q96QZ7|MAGI1_HUMAN	0.139516	0.404
sp|Q92994|TF3B_HUMAN	0.139445	0.147
sp|Q16775|GLO2_HUMAN	0.139325	0.186
sp|P20290|BTF3_HUMAN;sp|Q96K17|BT3L4_HUMAN	0.139282	0.452
sp|Q14197|ICT1_HUMAN	0.139146	0.507
sp|Q5M7Z0|RNFT1_HUMAN	0.139033	0.226
sp|P19447|ERCC3_HUMAN	0.138708	0.455
sp|Q9BSB4|ATGA1_HUMAN	0.138644	0.358
sp|Q63HQ0|AP1AR_HUMAN	0.138631	0.305
sp|O95478|NSA2_HUMAN	0.138228	0.54
sp|Q68E01|INT3_HUMAN	0.13813	0.209
sp|O95801|TTC4_HUMAN	0.138116	0.602
sp|P04626|ERBB2_HUMAN;sp|Q15303|ERBB4_HUMAN	0.138076	0.242
sp|Q96G25|MED8_HUMAN	0.137992	0.289
sp|Q14116|IL18_HUMAN	0.137959	0.522
sp|Q9Y312|AAR2_HUMAN	0.137797	0.575
sp|P49821|NDUV1_HUMAN	0.13773	0.59
sp|Q96K37|S35E1_HUMAN	0.137681	0.251
sp|Q8N357|S35F6_HUMAN	0.137575	0.126
sp|O95628|CNOT4_HUMAN	0.137204	0.46
sp|Q05084|ICA69_HUMAN	0.137183	0.192
sp|P15289|ARSA_HUMAN	0.137095	0.187
sp|Q6P1Q9|MET2B_HUMAN	0.137065	0.291
sp|O14653|GOSR2_HUMAN	0.137039	0.265
sp|Q969E8|TSR2_HUMAN	0.136793	0.283
sp|Q9NW82|WDR70_HUMAN	0.136774	0.565
sp|P35241|RADI_HUMAN	0.136766	0.463
sp|Q5ST30|SYVM_HUMAN	0.136653	0.227
sp|Q9NWT6|HIF1N_HUMAN	0.136641	0.301
sp|P35221|CTNA1_HUMAN	0.136492	0.321
sp|Q17R31|TATD3_HUMAN	0.136342	0.352
sp|P54105|ICLN_HUMAN	0.136169	0.273
sp|O75531|BAF_HUMAN	0.136104	0.126
sp|Q96ED9|HOOK2_HUMAN	0.136002	0.354
sp|Q9UQN3|CHM2B_HUMAN	0.135765	0.274
sp|Q96F63|CCD97_HUMAN	0.135726	0.593
sp|P63010|AP2B1_HUMAN	0.135508	0.157
sp|Q05048|CSTF1_HUMAN	0.135407	0.295
sp|P05386|RLA1_HUMAN	0.135216	0.307
sp|Q8ND76|CCNY_HUMAN	0.135122	0.415
sp|Q93100|KPBB_HUMAN	0.13505	0.34
sp|P29218|IMPA1_HUMAN	0.13493	0.411
sp|Q5T0Z8|CF132_HUMAN	0.134902	0.597
sp|O00443|P3C2A_HUMAN	0.134783	0.2
sp|O75362|ZN217_HUMAN	0.134752	0.468
sp|Q9Y399|RT02_HUMAN	0.13465	0.301
sp|Q9NQE9|HINT3_HUMAN	0.134445	0.288
sp|O60566|BUB1B_HUMAN	0.134343	0.189
sp|O75150|BRE1B_HUMAN	0.134301	0.485
sp|Q9UHD2|TBK1_HUMAN	0.134291	0.154
sp|P63151|2ABA_HUMAN;sp|Q00005|2ABB_HUMAN;sp|Q66LE6|2ABD_HUMAN	0.134267	0.661
sp|Q9H204|MED28_HUMAN	0.134122	0.532
sp|Q9H267|VP33B_HUMAN	0.13338	0.176
sp|Q9UKL6|PPCT_HUMAN	0.133361	0.344
sp|P51571|SSRD_HUMAN	0.133127	0.308
sp|Q9UBV7|B4GT7_HUMAN	0.132214	0.592
sp|Q05D32|CTSL2_HUMAN	0.132192	0.391
sp|Q96IZ7|RSRC1_HUMAN	0.131048	0.283
sp|P40616|ARL1_HUMAN	0.13081	0.167
sp|Q14320|FA50A_HUMAN;sp|Q9Y247|FA50B_HUMAN	0.130738	0.428
sp|Q12959|DLG1_HUMAN;sp|Q15700|DLG2_HUMAN	0.130601	0.614
sp|Q12769|NU160_HUMAN	0.130571	0.211
sp|O15530|PDPK1_HUMAN	0.130489	0.469
sp|O60231|DHX16_HUMAN	0.130249	0.437
sp|O75122|CLAP2_HUMAN	0.130117	0.499
sp|Q14008|CKAP5_HUMAN	0.130045	0.228
sp|Q5VWQ8|DAB2P_HUMAN;sp|Q9UJF2|NGAP_HUMAN	0.129788	0.19
sp|O00442|RTCA_HUMAN	0.12943	0.223
sp|O43542|XRCC3_HUMAN	0.129358	0.0772
sp|Q13069|GAGE5_HUMAN;sp|Q13070|GAGE6_HUMAN	0.129178	0.284
sp|Q86UE8|TLK2_HUMAN;sp|Q9UKI8|TLK1_HUMAN	0.128947	0.343
sp|Q53EL6|PDCD4_HUMAN	0.128845	0.238
sp|P55036|PSMD4_HUMAN	0.128382	0.526
sp|O75351|VPS4B_HUMAN;sp|Q9UN37|VPS4A_HUMAN	0.128292	0.384
sp|Q14249|NUCG_HUMAN	0.127976	0.221
sp|O75691|UTP20_HUMAN	0.127865	0.259
sp|Q13066|GAG2B_HUMAN;sp|Q4V321|GAG13_HUMAN;sp|Q6NT46|GAG2A_HUMAN;sp|Q9UEU5|GGE2D_HUMAN	0.127718	0.335
sp|A1L390|PKHG3_HUMAN	0.127496	0.296
sp|O14519|CDKA1_HUMAN;sp|O75956|CDKA2_HUMAN	0.127461	0.317
sp|Q8WVF1|OSCP1_HUMAN	0.127322	0.416
sp|Q9NVQ4|FAIM1_HUMAN	0.127276	0.361
sp|Q14686|NCOA6_HUMAN	0.127099	0.183
sp|Q93074|MED12_HUMAN	0.126955	0.474
sp|P51692|STA5B_HUMAN	0.126913	0.327
sp|O43768|ENSA_HUMAN	0.126688	0.513
sp|P42892|ECE1_HUMAN	0.126635	0.252
sp|O14948|TFEC_HUMAN;sp|O75030|MITF_HUMAN;sp|P19484|TFEB_HUMAN;sp|P19532|TFE3_HUMAN	0.126384	0.119
sp|Q96HU1|SGSM3_HUMAN	0.126051	0.322
sp|Q13905|RPGF1_HUMAN	0.126014	0.625
sp|Q86W92|LIPB1_HUMAN	0.125996	0.264
sp|Q9H4K7|MTG2_HUMAN	0.125474	0.122
sp|Q96QT6|PHF12_HUMAN	0.125408	0.19
sp|P20290|BTF3_HUMAN	0.12529	0.501
sp|Q14244|MAP7_HUMAN	0.124811	0.194
sp|P16989|YBOX3_HUMAN	0.124791	0.183
sp|O14782|KIF3C_HUMAN;sp|O15066|KIF3B_HUMAN	0.124379	0.164
sp|Q7L576|CYFP1_HUMAN;sp|Q96F07|CYFP2_HUMAN	0.124289	0.203
sp|O14646|CHD1_HUMAN	0.124278	0.511
sp|Q8WV28|BLNK_HUMAN	0.124227	0.245
sp|Q2M296|MTHSD_HUMAN	0.124226	0.557
sp|P51003|PAPOA_HUMAN;sp|Q9BWT3|PAPOG_HUMAN	0.124079	0.289
sp|Q9UK41|VPS28_HUMAN	0.123899	0.57
sp|Q5H9F3|BCORL_HUMAN	0.123718	0.204
sp|P46527|CDN1B_HUMAN	0.123667	0.159
sp|P62633|CNBP_HUMAN	0.123554	0.151
sp|Q9BTY7|HGH1_HUMAN	0.123455	0.528
sp|Q2TB18|ASTE1_HUMAN	0.123379	0.204
sp|Q8NHP8|PLBL2_HUMAN	0.123347	0.516
sp|P14923|PLAK_HUMAN;sp|P35222|CTNB1_HUMAN	0.123294	0.472
sp|P62993|GRB2_HUMAN	0.123146	0.317
sp|Q5XPI4|RN123_HUMAN	0.122885	0.24
sp|P29353|SHC1_HUMAN;sp|P98077|SHC2_HUMAN	0.122861	0.182
sp|P48444|COPD_HUMAN	0.122331	0.311
sp|Q12849|GRSF1_HUMAN	0.122313	0.245
sp|Q9UJX2|CDC23_HUMAN	0.122176	0.181
sp|Q49AR2|CE022_HUMAN	0.121663	0.392
sp|Q9Y2Z0|SGT1_HUMAN	0.121265	0.275
sp|Q9UPU7|TBD2B_HUMAN	0.121216	0.389
sp|Q8IW35|CEP97_HUMAN	0.121136	0.187
sp|P07992|ERCC1_HUMAN	0.121079	0.256
sp|O15031|PLXB2_HUMAN	0.121024	0.346
sp|Q9NUY8|TBC23_HUMAN	0.120938	0.382
sp|Q9NVH0|EXD2_HUMAN	0.120858	0.387
sp|P63151|2ABA_HUMAN;sp|Q00005|2ABB_HUMAN;sp|Q66LE6|2ABD_HUMAN;sp|Q9Y2T4|2ABG_HUMAN	0.120775	0.482
sp|Q9H3U1|UN45A_HUMAN	0.12061	0.223
sp|Q96HW7|INT4_HUMAN	0.120476	0.346
sp|B2RUZ4|SMIM1_HUMAN	0.120327	0.497
sp|Q8N1B4|VPS52_HUMAN	0.120266	0.358
sp|Q9UQR0|SCML2_HUMAN	0.120152	0.156
sp|O95429|BAG4_HUMAN	0.120061	0.307
sp|O43896|KIF1C_HUMAN	0.119881	0.303
sp|Q53F19|NCBP3_HUMAN	0.11985	0.376
sp|Q96AT1|K1143_HUMAN	0.11977	0.571
sp|Q09472|EP300_HUMAN	0.119767	0.412
sp|P26572|MGAT1_HUMAN	0.119708	0.164
sp|O14548|CO72L_HUMAN	0.11954	0.338
sp|O60437|PEPL_HUMAN;sp|Q5JTW2|CEP78_HUMAN	0.119434	0.137
sp|Q86Y37|CACL1_HUMAN	0.11931	0.0649
sp|P10636|TAU_HUMAN	0.119292	0.434
sp|Q5T0B9|ZN362_HUMAN;sp|Q8TF68|ZN384_HUMAN	0.119202	0.084
sp|Q9NYR9|KBRS2_HUMAN	0.118877	0.472
sp|Q969N2|PIGT_HUMAN	0.118854	0.32
sp|Q9H497|TOR3A_HUMAN	0.11874	0.182
sp|P51798|CLCN7_HUMAN	0.118509	0.225
sp|Q8NFC6|BD1L1_HUMAN	0.11845	0.14
sp|Q96L92|SNX27_HUMAN	0.118402	0.371
sp|P19525|E2AK2_HUMAN	0.118391	0.298
sp|Q13362|2A5G_HUMAN;sp|Q14738|2A5D_HUMAN;sp|Q15173|2A5B_HUMAN;sp|Q16537|2A5E_HUMAN	0.118312	0.391
sp|Q5VSG8|MANEL_HUMAN	0.118177	0.0614
sp|Q969M7|UBE2F_HUMAN	0.11801	0.174
sp|P12109|CO6A1_HUMAN	0.117981	0.21
sp|Q9Y3C4|TPRKB_HUMAN	0.117836	0.392
sp|Q99735|MGST2_HUMAN	0.117785	0.226
sp|Q9Y487|VPP2_HUMAN	0.117656	0.295
sp|Q9UN86|G3BP2_HUMAN	0.117129	0.331
sp|Q6P9B9|INT5_HUMAN	0.117039	0.249
sp|Q96QU8|XPO6_HUMAN	0.116943	0.294
sp|O75935|DCTN3_HUMAN	0.116295	0.578
sp|P41236|IPP2_HUMAN	0.116177	0.387
sp|O60885|BRD4_HUMAN	0.116113	0.175
sp|Q15390|MTFR1_HUMAN	0.115857	0.187
sp|Q709C8|VP13C_HUMAN	0.115426	0.131
sp|Q9BRS2|RIOK1_HUMAN	0.115379	0.329
sp|Q9BZH6|WDR11_HUMAN	0.115321	0.172
sp|Q7Z5K2|WAPL_HUMAN	0.115301	0.391
sp|P20338|RAB4A_HUMAN	0.115265	0.417
sp|P46939|UTRN_HUMAN	0.114913	0.259
sp|A8K0Z3|WASH1_HUMAN;sp|C4AMC7|WASH3_HUMAN;sp|Q6VEQ5|WASH2_HUMAN;sp|Q9NQA3|WASH6_HUMAN	0.11481	0.303
sp|P55061|BI1_HUMAN	0.11392	0.339
sp|Q99569|PKP4_HUMAN	0.113882	0.135
sp|Q99757|THIOM_HUMAN	0.113861	0.192
sp|Q9P2M7|CING_HUMAN	0.113861	0.483
sp|P11940|PABP1_HUMAN;sp|Q13310|PABP4_HUMAN;sp|Q9H361|PABP3_HUMAN	0.113817	0.0461
sp|P57772|SELB_HUMAN	0.113741	0.441
sp|Q7Z2W4|ZCCHV_HUMAN	0.113687	0.463
sp|O95721|SNP29_HUMAN	0.113547	0.26
sp|O95684|CEP43_HUMAN	0.113371	0.264
sp|Q96AC1|FERM2_HUMAN	0.113361	0.38
sp|O76071|CIAO1_HUMAN	0.112834	0.335
sp|Q04206|TF65_HUMAN	0.112833	0.279
sp|O94919|ENDD1_HUMAN	0.112823	0.172
sp|O14933|UB2L6_HUMAN	0.112796	0.422
sp|P53611|PGTB2_HUMAN	0.112694	0.514
sp|Q9Y4X5|ARI1_HUMAN	0.11259	0.506
sp|Q9UNW1|MINP1_HUMAN	0.112329	0.0646
sp|Q9UI14|PRAF1_HUMAN	0.11232	0.327
sp|Q68CP9|ARID2_HUMAN	0.111851	0.357
sp|O60508|PRP17_HUMAN	0.11178	0.261
sp|Q53ET0|CRTC2_HUMAN	0.111733	0.212
sp|A0A024RBG1|NUD4B_HUMAN;sp|Q8NFP7|NUD10_HUMAN;sp|Q96G61|NUD11_HUMAN;sp|Q9NZJ9|NUDT4_HUMAN	0.111417	0.464
sp|Q58WW2|DCAF6_HUMAN	0.111387	0.232
sp|Q96S59|RANB9_HUMAN	0.11111	0.318
sp|Q14202|ZMYM3_HUMAN	0.110992	0.269
sp|P60842|IF4A1_HUMAN;sp|Q14240|IF4A2_HUMAN	0.110655	0.171
sp|Q96A22|CK052_HUMAN	0.110572	0.181
sp|P41236|IPP2_HUMAN;sp|Q6NXS1|IPP2B_HUMAN	0.110514	0.348
sp|Q9H1B5|XYLT2_HUMAN	0.110452	0.136
sp|P0DPB6|RPAC2_HUMAN	0.110324	0.27
sp|Q96CT7|CC124_HUMAN	0.110225	0.302
sp|P11279|LAMP1_HUMAN	0.110123	0.469
sp|Q6AI08|HEAT6_HUMAN	0.109914	0.366
sp|Q9NXE8|CWC25_HUMAN	0.109768	0.239
sp|Q13127|REST_HUMAN	0.109768	0.192
sp|Q9BW91|NUDT9_HUMAN	0.10972	0.295
sp|Q9P215|POGK_HUMAN	0.109477	0.172
sp|Q8NEZ2|VP37A_HUMAN	0.109435	0.141
sp|Q11206|SIA4C_HUMAN	0.109254	0.17
sp|P50613|CDK7_HUMAN	0.109153	0.37
sp|O75943|RAD17_HUMAN	0.109031	0.185
sp|Q5VU43|MYOME_HUMAN;sp|Q96MC4|C295L_HUMAN;sp|Q96T76|MMS19_HUMAN;sp|Q9C0D2|CE295_HUMAN	0.109017	0.291
sp|Q9Y3S2|ZN330_HUMAN	0.108775	0.215
sp|Q9Y6I4|UBP3_HUMAN	0.108688	0.143
sp|Q6P5R6|RL22L_HUMAN	0.108622	0.313
sp|Q13099|IFT88_HUMAN	0.108078	0.105
sp|Q92508|PIEZ1_HUMAN	0.108045	0.11
sp|P15924|DESP_HUMAN	0.107812	0.199
sp|Q96EH3|MASU1_HUMAN	0.10778	0.188
sp|P13674|P4HA1_HUMAN	0.107643	0.45
sp|Q8IYL3|CA174_HUMAN	0.107514	0.316
sp|Q9NVZ3|NECP2_HUMAN	0.107305	0.207
sp|O00193|SMAP_HUMAN	0.107179	0.323
sp|P16298|PP2BB_HUMAN	0.107173	0.227
sp|O60921|HUS1_HUMAN	0.106893	0.441
sp|P28340|DPOD1_HUMAN	0.10672	0.368
sp|P62873|GBB1_HUMAN	0.106398	0.452
sp|P22681|CBL_HUMAN	0.10625	0.277
sp|O75182|SIN3B_HUMAN	0.106148	0.176
sp|Q9UL03|INT6_HUMAN	0.10597	0.258
sp|P12270|TPR_HUMAN	0.10581	0.161
sp|O75380|NDUS6_HUMAN	0.10577	0.38
sp|Q9P0S2|COX16_HUMAN	0.105628	0.414
sp|Q9Y3Z3|SAMH1_HUMAN	0.105451	0.143
sp|Q8WXA3|RUFY2_HUMAN	0.105353	0.173
sp|O95793|STAU1_HUMAN;sp|Q9NUL3|STAU2_HUMAN	0.105157	0.122
sp|O96013|PAK4_HUMAN	0.105148	0.107
sp|Q9NRD1|FBX6_HUMAN	0.105042	0.38
sp|Q8WVC0|LEO1_HUMAN	0.10478	0.187
sp|Q12800|TFCP2_HUMAN;sp|Q8NE71|ABCF1_HUMAN	0.104503	0.284
sp|P40424|PBX1_HUMAN	0.104344	0.154
sp|Q9UKG9|OCTC_HUMAN	0.104295	0.313
sp|O94901|SUN1_HUMAN;sp|Q9UH99|SUN2_HUMAN	0.104229	0.174
sp|Q6UX04|CWC27_HUMAN	0.104115	0.174
sp|P57071|PRD15_HUMAN	0.104075	0.102
sp|O00159|MYO1C_HUMAN;sp|O15400|STX7_HUMAN	0.103974	0.204
sp|O75607|NPM3_HUMAN	0.103931	0.182
sp|Q8N4J0|CARME_HUMAN	0.103903	0.392
sp|Q9BT25|HAUS8_HUMAN	0.103868	0.508
sp|Q96MG7|NSE3_HUMAN	0.103855	0.0251
sp|Q16514|TAF12_HUMAN	0.103683	0.326
sp|Q5VT52|RPRD2_HUMAN	0.103647	0.22
sp|Q9H269|VPS16_HUMAN	0.103094	0.313
sp|Q92974|ARHG2_HUMAN	0.103068	0.253
sp|Q9UHB6|LIMA1_HUMAN	0.102941	0.332
sp|O43674|NDUB5_HUMAN	0.102878	0.483
sp|P56211|ARP19_HUMAN	0.102861	0.377
sp|Q9UGV2|NDRG3_HUMAN;sp|Q9ULP0|NDRG4_HUMAN;sp|Q9UN36|NDRG2_HUMAN	0.102809	0.199
sp|Q9UKN8|TF3C4_HUMAN	0.102501	0.504
sp|Q03001|DYST_HUMAN	0.10247	0.211
sp|O00258|GET1_HUMAN	0.102382	0.15
sp|Q9H6Q4|CIAO3_HUMAN	0.10227	0.173
sp|Q13043|STK4_HUMAN	0.102103	0.209
sp|Q9Y3D8|KAD6_HUMAN	0.101694	0.0251
sp|Q99627|CSN8_HUMAN	0.101591	0.315
sp|Q9UBQ5|EIF3K_HUMAN	0.101494	0.289
sp|Q9UI09|NDUAC_HUMAN	0.10131	0.515
sp|P14174|MIF_HUMAN	0.101116	0.182
sp|Q12872|SFSWA_HUMAN	0.100781	0.185
sp|Q00535|CDK5_HUMAN	0.100596	0.313
sp|E9PAV3|NACAM_HUMAN	0.100585	0.303
sp|Q13315|ATM_HUMAN	0.100331	0.313
sp|Q13740|CD166_HUMAN	0.100295	0.203
sp|Q9UL40|ZN346_HUMAN	0.100273	0.138
sp|Q68D10|SPT2_HUMAN	0.100261	0.367
sp|Q9BW83|IFT27_HUMAN	0.100071	0.295
sp|Q13144|EI2BE_HUMAN	0.0999276	0.323
sp|P49770|EI2BB_HUMAN	0.0997813	0.181
sp|Q99571|P2RX4_HUMAN	0.0997222	0.324
sp|Q5SW96|ARH_HUMAN	0.0996866	0.288
sp|Q8NBJ7|SUMF2_HUMAN	0.0996748	0.187
sp|Q14997|PSME4_HUMAN	0.099501	0.288
sp|P16422|EPCAM_HUMAN	0.099398	0.409
sp|Q9UNW9|NOVA2_HUMAN	0.099309	0.128
sp|Q9UKU7|ACAD8_HUMAN	0.0991243	0.328
sp|Q6PJI9|WDR59_HUMAN	0.0989434	0.127
sp|P69849|NOMO3_HUMAN;sp|Q15155|NOMO1_HUMAN;sp|Q5JPE7|NOMO2_HUMAN	0.0988436	0.109
sp|Q8WZA9|IRGQ_HUMAN	0.0987663	0.109
sp|O14709|ZN197_HUMAN;sp|P17097|ZNF7_HUMAN;sp|Q5HYK9|ZN667_HUMAN;sp|Q6ZN19|ZN841_HUMAN;sp|Q6ZNA1|ZN836_HUMAN;sp|Q6ZS27|ZN662_HUMAN;sp|Q86XU0|ZN677_HUMAN;sp|Q8IZ26|ZNF34_HUMAN;sp|Q8N782|ZN525_HUMAN;sp|Q8NCK3|ZN485_HUMAN;sp|Q8NEK5|ZN548_HUMAN;sp|Q96IR2|ZN845_H	0.0982978	0.129
sp|A0A024RBG1|NUD4B_HUMAN;sp|Q9NZJ9|NUDT4_HUMAN	0.0981035	0.22
sp|Q5VZE5|NAA35_HUMAN	0.0979153	0.368
sp|Q6NSW5|DE10B_HUMAN;sp|Q8TCE6|DEN10_HUMAN	0.0979115	0.176
sp|Q8TDD1|DDX54_HUMAN	0.097777	0.0683
sp|Q9NTN3|S35D1_HUMAN	0.0976464	0.107
sp|Q6IQ22|RAB12_HUMAN	0.0972913	0.283
sp|Q8NBI6|XXLT1_HUMAN	0.0971422	0.339
sp|Q14240|IF4A2_HUMAN	0.0970011	0.231
sp|Q9NX47|MARH5_HUMAN	0.0969925	0.332
sp|Q9NTJ3|SMC4_HUMAN	0.0964645	0.0946
sp|P03973|SLPI_HUMAN	0.0959365	0.0236
sp|O15530|PDPK1_HUMAN;sp|Q6A1A2|PDPK2_HUMAN	0.0958443	0.274
sp|P84090|ERH_HUMAN	0.0958223	0.295
sp|P31483|TIA1_HUMAN	0.0956551	0.259
sp|Q9BZL6|KPCD2_HUMAN	0.0955763	0.246
sp|P49642|PRI1_HUMAN	0.0955394	0.227
sp|O94766|B3GA3_HUMAN	0.0954771	0.166
sp|O95562|SFT2B_HUMAN	0.095341	0.161
sp|Q13424|SNTA1_HUMAN	0.095136	0.176
sp|P51617|IRAK1_HUMAN	0.0948334	0.0984
sp|Q9Y2I8|WDR37_HUMAN	0.0947796	0.128
sp|O14949|QCR8_HUMAN	0.094744	0.297
sp|P49407|ARRB1_HUMAN	0.0946398	0.294
sp|Q15633|TRBP2_HUMAN	0.0946226	0.171
sp|Q14161|GIT2_HUMAN;sp|Q9Y2X7|GIT1_HUMAN	0.0946207	0.371
sp|O43934|MFS11_HUMAN	0.0945972	0.367
sp|O95208|EPN2_HUMAN	0.0943105	0.173
sp|Q99614|TTC1_HUMAN	0.0942818	0.259
sp|Q9H7C9|AAMDC_HUMAN	0.094224	0.269
sp|Q96L93|KI16B_HUMAN	0.094203	0.236
sp|Q9Y2X0|MED16_HUMAN	0.0940355	0.322
sp|P26196|DDX6_HUMAN	0.0938034	0.305
sp|Q13546|RIPK1_HUMAN	0.0933021	0.338
sp|Q92889|XPF_HUMAN	0.0932106	0.214
sp|P22695|QCR2_HUMAN	0.0930993	0.345
sp|O95427|PIGN_HUMAN	0.0930783	0.123
sp|Q53GA4|PHLA2_HUMAN	0.0929432	0.216
sp|P09668|CATH_HUMAN	0.0927725	0.306
sp|Q8TDP1|RNH2C_HUMAN	0.0927223	0.227
sp|Q12792|TWF1_HUMAN	0.0923773	0.345
sp|Q9Y448|SKAP_HUMAN	0.0922607	0.309
sp|Q9H0L4|CSTFT_HUMAN	0.0920636	0.28
sp|Q9Y6G5|COMDA_HUMAN	0.0919876	0.252
sp|Q96T51|RUFY1_HUMAN	0.0918869	0.385
sp|Q13825|AUHM_HUMAN	0.0918334	0.283
sp|Q71F23|CENPU_HUMAN	0.0917839	0.103
sp|Q8NEU8|DP13B_HUMAN	0.0916567	0.228
sp|P33527|MRP1_HUMAN	0.0916408	0.0951
sp|Q14790|CASP8_HUMAN	0.0916239	0.122
sp|Q9Y4K3|TRAF6_HUMAN	0.0913305	0.152
sp|P60842|IF4A1_HUMAN	0.0912765	0.265
sp|O43823|AKAP8_HUMAN	0.0912482	0.0646
sp|Q8N0Z3|SPICE_HUMAN	0.0910387	0.258
sp|Q8TBK6|ZCH10_HUMAN	0.0908973	0.133
sp|P28482|MK01_HUMAN	0.090883	0.295
sp|Q6WCQ1|MPRIP_HUMAN	0.0908807	0.165
sp|Q8IZH2|XRN1_HUMAN	0.0907644	0.319
sp|P11171|EPB41_HUMAN	0.090675	0.205
sp|Q9H446|RWDD1_HUMAN	0.0905625	0.19
sp|Q8WXI9|P66B_HUMAN	0.0905441	0.29
sp|P54098|DPOG1_HUMAN	0.0904967	0.192
sp|P55011|S12A2_HUMAN	0.0903654	0.364
sp|Q8WWY3|PRP31_HUMAN	0.0902592	0.177
sp|P54753|EPHB3_HUMAN	0.0900679	0.255
sp|Q7Z5G4|GOGA7_HUMAN	0.0899315	0.105
sp|Q9NPA0|EMC7_HUMAN	0.089839	0.128
sp|O96007|MOC2B_HUMAN	0.0896616	0.384
sp|Q8NEY8|PPHLN_HUMAN	0.0895144	0.274
sp|P52298|NCBP2_HUMAN	0.0892077	0.251
sp|Q86WX3|AROS_HUMAN	0.0891196	0.204
sp|Q9UJJ9|GNPTG_HUMAN	0.0890106	0.218
sp|Q8IU60|DCP2_HUMAN	0.0888074	0.175
sp|Q12768|WASC5_HUMAN	0.0886412	0.145
sp|Q86TM6|SYVN1_HUMAN	0.08855	0.155
sp|P32321|DCTD_HUMAN	0.0883901	0.118
sp|Q8IUF8|RIOX2_HUMAN	0.088329	0.358
sp|Q9Y5Q8|TF3C5_HUMAN	0.0883198	0.195
sp|O95630|STABP_HUMAN	0.0881354	0.139
sp|P28702|RXRB_HUMAN	0.0879749	0.287
sp|P12830|CADH1_HUMAN;sp|P22223|CADH3_HUMAN	0.087912	0.154
sp|A2A3N6|PIPSL_HUMAN;sp|P55036|PSMD4_HUMAN	0.0878458	0.264
sp|Q8IWS0|PHF6_HUMAN	0.0878293	0.154
sp|O43768|ENSA_HUMAN;sp|P56211|ARP19_HUMAN	0.0877384	0.165
sp|O95347|SMC2_HUMAN	0.0877225	0.303
sp|P68363|TBA1B_HUMAN;sp|Q71U36|TBA1A_HUMAN	0.0875921	0.147
sp|P21926|CD9_HUMAN	0.0874017	0.174
sp|Q6P1K2|PMF1_HUMAN	0.0873451	0.0966
sp|Q96EV2|RBM33_HUMAN	0.0868693	0.288
sp|O43150|ASAP2_HUMAN	0.0867606	0.102
sp|Q9H9H4|VP37B_HUMAN	0.0865565	0.389
sp|Q6ISB3|GRHL2_HUMAN	0.0864671	0.256
sp|Q15404|RSU1_HUMAN	0.086292	0.119
sp|O43719|HTSF1_HUMAN	0.0862704	0.154
sp|P15586|GNS_HUMAN	0.0862551	0.192
sp|Q9H6E5|STPAP_HUMAN	0.0860631	0.143
sp|Q8TDQ7|GNPI2_HUMAN	0.0860409	0.256
sp|P51153|RAB13_HUMAN	0.0859633	0.225
sp|Q7L8L6|FAKD5_HUMAN	0.0856883	0.239
sp|Q9UBK8|MTRR_HUMAN	0.0855265	0.259
sp|P63172|DYLT1_HUMAN	0.0854241	0.412
sp|Q05209|PTN12_HUMAN	0.0854048	0.183
sp|B2RTY4|MYO9A_HUMAN	0.0852426	0.137
sp|Q92989|CLP1_HUMAN	0.0849982	0.329
sp|Q32NC0|CR021_HUMAN	0.084987	0.17
sp|Q9H9F9|ARP5_HUMAN	0.0849756	0.195
sp|Q01974|ROR2_HUMAN	0.0849336	0.264
sp|Q13042|CDC16_HUMAN	0.0848917	0.34
sp|P78352|DLG4_HUMAN;sp|Q12959|DLG1_HUMAN;sp|Q15700|DLG2_HUMAN	0.0848729	0.254
sp|Q9BYM8|HOIL1_HUMAN	0.0848694	0.192
sp|Q7L576|CYFP1_HUMAN	0.0848691	0.0898
sp|P11532|DMD_HUMAN;sp|P46939|UTRN_HUMAN	0.0847184	0.25
sp|A8MYZ6|FOXO6_HUMAN;sp|O43524|FOXO3_HUMAN;sp|P98177|FOXO4_HUMAN;sp|Q12778|FOXO1_HUMAN	0.084659	0.128
sp|Q6KC79|NIPBL_HUMAN	0.0843707	0.306
sp|P41743|KPCI_HUMAN	0.0843274	0.183
sp|Q14738|2A5D_HUMAN	0.0842365	0.118
sp|P07355|ANXA2_HUMAN	0.0840197	0.0569
sp|P22415|USF1_HUMAN	0.0839835	0.147
sp|O14530|TXND9_HUMAN	0.0836497	0.199
sp|Q8IUZ5|AT2L2_HUMAN	0.0836462	0.113
sp|O43852|CALU_HUMAN	0.0836039	0.213
sp|O95139|NDUB6_HUMAN	0.0835708	0.172
sp|Q06587|RING1_HUMAN	0.083445	0.185
sp|P23193|TCEA1_HUMAN	0.0834402	0.23
sp|P61077|UB2D3_HUMAN;sp|P62837|UB2D2_HUMAN	0.0832676	0.142
sp|Q09013|DMPK_HUMAN;sp|Q5VT25|MRCKA_HUMAN;sp|Q9Y5S2|MRCKB_HUMAN	0.0829735	0.376
sp|O60244|MED14_HUMAN	0.0829367	0.0966
sp|O95858|TSN15_HUMAN	0.0824089	0.168
sp|Q08AD1|CAMP2_HUMAN	0.0822932	0.265
sp|Q8IXW5|RPAP2_HUMAN	0.0821925	0.143
sp|P42684|ABL2_HUMAN	0.0820936	0.183
sp|O60716|CTND1_HUMAN;sp|Q99569|PKP4_HUMAN;sp|Q9UQB3|CTND2_HUMAN	0.0820621	0.114
sp|O00571|DDX3X_HUMAN;sp|O15523|DDX3Y_HUMAN	0.0818657	0.362
sp|Q6PIJ6|FBX38_HUMAN	0.0817357	0.306
sp|Q13257|MD2L1_HUMAN	0.0816203	0.275
sp|Q7L7X3|TAOK1_HUMAN;sp|Q9H2K8|TAOK3_HUMAN	0.081502	0.321
sp|Q14161|GIT2_HUMAN	0.0814705	0.128
sp|Q9Y676|RT18B_HUMAN	0.081461	0.148
sp|Q8WVC6|DCAKD_HUMAN	0.0814327	0.168
sp|Q12788|TBL3_HUMAN	0.0813739	0.0632
sp|O94876|TMCC1_HUMAN	0.0811784	0.286
sp|Q8N392|RHG18_HUMAN	0.0811345	0.317
sp|Q9Y2V7|COG6_HUMAN	0.0809282	0.21
sp|P41208|CETN2_HUMAN	0.0807575	0.253
sp|Q8N573|OXR1_HUMAN	0.0805118	0.138
sp|Q96DM3|RMC1_HUMAN	0.0804933	0.206
sp|Q8N0X7|SPART_HUMAN	0.0803264	0.182
sp|Q9BYD1|RM13_HUMAN	0.079889	0.215
sp|Q5VZ89|DEN4C_HUMAN	0.0797193	0.182
sp|Q9H1D9|RPC6_HUMAN	0.0794427	0.192
[truncated: 4,939 more rows]
