# Supplementary material for: Targeted Transcriptional Repression by Induced Proximity
Source: ACS Cent Sci. 2026 Jun 11;12(7):1008–20. doi: 10.1021/acscentsci.5c02277 (PMC13397437; doi:10.1021/acscentsci.5c02277)
Supplement: Supplementary file 3 [file oc5c02277_si_003.xlsx]

## Sheet: DESeq2_results-genes2
GeneSymbol	baseMean	log2FoldChange	lfcSE	stat	pvalue	padj
PTGES	7821.64	-3.87065	0.0747516	-51.7801	0	0
CCL28	3571.57	-3.81953	0.0972887	-39.2598	0	0
TXNIP	3015.85	-3.45575	0.0868084	-39.8089	0	0
SFXN2	5805.96	-3.13328	0.0726073	-43.1537	0	0
ABCC11	11882.3	-2.76331	0.0738954	-37.3949	4.74e-306	1.64e-303
IGFBP5	89880.2	-4.22604	0.115371	-36.6299	9.56e-294	3.08e-291
FAM111B	4768.05	-3.77616	0.107372	-35.1689	5.97e-271	1.63e-268
OLFM1	8912.72	-2.19092	0.0649158	-33.7502	1.06e-249	2.82e-247
NHERF1	33560.3	-2.24101	0.0668208	-33.5375	1.37e-246	3.33e-244
ETNK2	3886.17	-2.49965	0.0747101	-33.4579	1.97e-245	4.68e-243
KRT8	195702	-2.26612	0.0682019	-33.2266	4.45e-242	9.79e-240
NBL1	2300.7	-2.80883	0.0851611	-32.9826	1.44e-238	2.96e-236
IGFBP4	13591.8	-2.14902	0.0677522	-31.7188	8.56e-221
VWA1	2767.36	-2.60351	0.0821887	-31.6773	3.2e-220	5.65e-218
GREM2	2435.59	-4.00124	0.127404	-31.4058	1.68e-216	2.87e-214
CYP2T1P	1910.6	-3.59255	0.115652	-31.0635	7.49e-212	1.21e-209
KCNK2	8827.8	-2.22684	0.0732279	-30.4098	4.08e-203	5.84e-201
TPBG	5569.2	-2.32724	0.0774109	-30.0635	1.45e-198	2.05e-196
SERPINA6	16493.8	-2.71629	0.0904495	-30.031	3.87e-198	5.36e-196
KRT18	100250	-2.08503	0.0701494	-29.7227	3.9e-194	5.18e-192
OLFML3	5220.61	-2.76862	0.094655	-29.2496	4.55e-188	5.7e-186
RHOB	12457	-2.24986	0.0772437	-29.1267	1.65e-186	2.03e-184
LRRN3	1658.68	-3.31761	0.114395	-29.0013	6.33e-185	7.62e-183
MARCKSL1	2789.75	-2.40054	0.0835626	-28.7275	1.73e-181	1.93e-179
IGSF3	10521.5	-2.58613	0.0920423	-28.0972	1.06e-173	1.1e-171
SCARA3	1994.74	-2.70552	0.0971903	-27.8374	1.53e-170	1.57e-168
PHACTR1	2897.69	-2.63372	0.0952109	-27.6619	2.01e-168	2.01e-166
HMGCS2	893.29	-5.81105	0.210604	-27.5923	1.38e-167	1.37e-165
DNAJC22	1569.81	-2.59423	0.0948188	-27.3599	8.24e-165	7.82e-163
THBS1	14804.3	-2.64683	0.097789	-27.0668	2.42e-161	2.25e-159
ARRB1	5093.44	-2.10714	0.0778817	-27.0557	3.27e-161	3.01e-159
TFF1	1869.88	-4.59341	0.170538	-26.9348	8.6e-160	7.83e-158
CA12	24771.6	-2.04289	0.0767716	-26.61	5.2e-156	4.51e-154
PAQR4	2583.54	-2.14541	0.0815792	-26.2985	2e-152	1.65e-150
FGFR4	1728.6	-2.36906	0.0901892	-26.2676	4.49e-152	3.68e-150
MAP6D1	3637.61	-2.09075	0.0798381	-26.1874	3.7e-151	3e-149
HNRNPM	9446.16	-1.9328	0.0740415	-26.1043	3.26e-150	2.62e-148
PIP	73641.8	-3.52694	0.135969	-25.9393	2.4e-148	1.9e-146
ALDH4A1	3236.69	-1.99534	0.0772018	-25.8458	2.71e-147	2.13e-145
CXCL12	8311.15	-2.11217	0.0817371	-25.841	3.07e-147	2.39e-145
ZNF552	4039.71	-2.77506	0.107929	-25.7119	8.6e-146	6.63e-144
TUBA1A	13076.1	-2.12286	0.0825895	-25.7038	1.06e-145	8.1e-144
B4GALT1	25106.1	-1.9284	0.0757205	-25.4674	4.53e-143	3.35e-141
VTCN1	1658.99	-2.55788	0.10135	-25.2381	1.53e-140	1.11e-138
AR	7974.91	-2.73763	0.108929	-25.1323	2.21e-139	1.58e-137
SLC7A8	7111.6	-1.78443	0.0718888	-24.8221	5.18e-136	3.65e-134
PCDHGC3	4669.63	-1.945	0.078362	-24.8207	5.36e-136	3.75e-134
IRX3	2954.46	-2.12283	0.0861561	-24.6393	4.79e-134	3.25e-132
ABAT	4939.13	-2.79307	0.114276	-24.4415	6.2e-132	4.14e-130
BRI3BP	6251.29	-2.3721	0.0970939	-24.431	8.01e-132	5.31e-130
LRP10	7232.07	-1.85999	0.0763214	-24.3705	3.51e-131	2.3e-129
PKM	48318.9	-1.44725	0.0594773	-24.3327	8.83e-131	5.69e-129
RAB3D	4602.55	-2.19552	0.0903528	-24.2994	1.99e-130	1.27e-128
PDZK1	1527.93	-3.53577	0.145959	-24.2243	1.23e-129	7.83e-128
GINS2	4297.16	-1.67021	0.0689845	-24.2114	1.69e-129	1.06e-127
KRT19	109119	-1.54827	0.0641099	-24.1503	7.42e-129	4.61e-127
RUVBL1	4206.24	-1.78399	0.0739616	-24.1205	1.52e-128	9.4e-127
UHRF1	2688.19	-2.8128	0.116769	-24.0885	3.3e-128	2.02e-126
PBX1	13944.3	-1.7496	0.0730266	-23.9584	7.55e-127	4.54e-125
MYORG	10262.8	-2.33915	0.0987323	-23.6919	4.37e-124	2.51e-122
EHF	24161.9	-2.02783	0.0858944	-23.6084	3.16e-123	1.78e-121
TMT1A	5265.54	-1.81992	0.077101	-23.6043	3.48e-123	1.95e-121
PRLR	127948	-1.69351	0.0724765	-23.3663	9.42e-121	5.09e-119
ATP2A3	3816.88	-2.22847	0.0959886	-23.216	3.14e-119	1.65e-117
TMEM229B	1308.83	-2.78248	0.119935	-23.1998	4.57e-119	2.38e-117
STC2	18897.7	-1.97063	0.0860582	-22.8988	4.77e-116	2.43e-114
PCNA	9686.49	-1.67474	0.073225	-22.8712	9e-116	4.56e-114
CCNE2	1988.35	-2.14668	0.0947074	-22.6664	9.61e-114	4.76e-112
CAB39L	2533.16	-2.06468	0.0916727	-22.5223	2.51e-112	1.23e-110
P2RY2	2582.04	-2.14198	0.0951584	-22.5096	3.34e-112	1.63e-110
AKT1	11048.8	-1.62964	0.07266	-22.4283	2.09e-111	1e-109
SLC40A1	29467.8	-1.78684	0.0797477	-22.4062	3.43e-111	1.63e-109
PYCR3	872.201	-2.69213	0.12061	-22.321	2.31e-110	1.08e-108
C5AR2	2266.87	-2.33948	0.104948	-22.2918	4.44e-110	2.08e-108
TFAP2C	12850.2	-1.8214	0.0818231	-22.2603	8.97e-110	4.17e-108
FZD4	2684.58	-1.88144	0.0847596	-22.1974	3.64e-109	1.68e-107
DEGS2	4713.14	-2.45641	0.112311	-21.8715	4.85e-106	2.13e-104
DTL	3768.48	-2.08659	0.0954112	-21.8695	5.08e-106	2.21e-104
TM7SF2	7516.81	-1.63013	0.0750254	-21.7277	1.12e-104	4.77e-103
SOWAHA	2362.13	-2.13647	0.0987473	-21.6357	8.29e-104	3.46e-102
ENSG00000283765	1286.21	-2.43732	0.112751	-21.6169	1.25e-103	5.15e-102
AMFR	16005.3	-1.40438	0.0651543	-21.5546	4.79e-103	1.97e-101
GALNT6	6633.13	-1.901	0.0894848	-21.2438	3.76e-100	1.49e-98
MCM3	6627.39	-1.79852	0.0849013	-21.1836	1.35e-99	5.35e-98
PSD4	1946.85	-1.88015	0.0887641	-21.1814	1.42e-99	5.58e-98
HR	1390.57	-3.25539	0.15493	-21.012	5.1e-98	1.99e-96
HNRNPA2B1	39962.7	-1.37798	0.0656782	-20.9808	9.83e-98	3.82e-96
TUBB4B	20078.1	-1.43266	0.0683565	-20.9587	1.56e-97	6.05e-96
LY6E	6307.17	-1.54748	0.0744957	-20.7728	7.64e-96	2.92e-94
PIGM	3689.29	-1.60168	0.0771621	-20.7574	1.05e-95	4e-94
DHCR24	36643.4	-1.44402	0.0696981	-20.7182	2.38e-95	8.97e-94
MANSC1	2275.82	-1.75274	0.0846428	-20.7075	2.96e-95	1.11e-93
RUSC1	3963.3	-1.57339	0.0759872	-20.706	3.06e-95	1.14e-93
RMI2	1773.97	-1.88235	0.0915944	-20.5509	7.55e-94	2.8e-92
TMEM139	3470.39	-1.67827	0.0817573	-20.5275	1.22e-93	4.51e-92
CCND1	7219.11	-2.54247	0.124496	-20.4221	1.06e-92	3.86e-91
ADAM15	12450.2	-1.3535	0.0666901	-20.2953	1.42e-91	5.06e-90
ALG8	4409.66	-1.43173	0.0707801	-20.2279	5.56e-91	1.97e-89
NT5DC2	1615.21	-1.85289	0.0919937	-20.1415	3.19e-90	1.12e-88
PFKFB3	8554.7	-1.68629	0.0839766	-20.0805	1.09e-89	3.79e-88
CPSF6	4846.97	-1.40314	0.0699749	-20.052	1.94e-89	6.67e-88
KIF13B	4914.44	-1.8814	0.0938746	-20.0416	2.39e-89	8.17e-88
PGR	32513.7	-1.76311	0.0882422	-19.9803	8.17e-89	2.75e-87
ATP8A1	2394.82	-1.96922	0.0993125	-19.8286	1.69e-87	5.62e-86
NR2F2	6765.38	-1.56599	0.0792773	-19.7534	7.51e-87	2.48e-85
ABHD15	1284.2	-1.99502	0.101026	-19.7476	8.42e-87	2.77e-85
KLK10	511.773	-3.21021	0.162769	-19.7225	1.38e-86	4.5e-85
GOLM1	15143.7	-1.33306	0.0677354	-19.6805	3.17e-86	1.02e-84
PIAS3	5717.71	-1.39335	0.071096	-19.5981	1.6e-85	5.11e-84
NLGN2	1327.84	-2.67782	0.137009	-19.5448	4.57e-85	1.45e-83
MBOAT7	2984.55	-1.61366	0.0832734	-19.3779	1.19e-83	3.73e-82
FKBP1A	7757.7	-1.29902	0.0670639	-19.3699	1.39e-83	4.34e-82
IQANK1	3634.49	-1.97638	0.102485	-19.2846	7.24e-83	2.25e-81
NRARP	1307.86	-1.83403	0.095317	-19.2414	1.67e-82	5.17e-81
ARF3	19699.1	-1.23903	0.0644719	-19.2181	2.61e-82	8.07e-81
LDHA	19305.5	-1.44811	0.0753722	-19.2128	2.89e-82	8.89e-81
DPP3	3839.08	-1.74334	0.090814	-19.1968	3.94e-82	1.2e-80
TK1	3767.56	-1.3458	0.0706279	-19.0547	6e-81	1.8e-79
CHTF8	2589.54	-1.86953	0.0987302	-18.9358	5.79e-80	1.72e-78
SPDEF	7819.68	-1.59166	0.0840662	-18.9334	6.05e-80	1.79e-78
NPNT	1782.37	-2.05663	0.108677	-18.9241	7.22e-80	2.13e-78
THSD4	9257.09	-1.57818	0.0836067	-18.8763	1.79e-79	5.24e-78
ITGB5	6379.63	-1.88558	0.0999493	-18.8653	2.2e-79	6.42e-78
GUCD1	6278.07	-1.47928	0.0784413	-18.8584	2.51e-79	7.27e-78
DCAF6	6897.45	-1.43732	0.0765316	-18.7807	1.09e-78	3.1e-77
TRAM2	5081.08	-1.80843	0.0963039	-18.7783	1.14e-78	3.23e-77
EHD1	8688.03	-1.57067	0.0839935	-18.6999	4.96e-78	1.4e-76
CDK2AP1	5619.41	-1.46752	0.0785485	-18.6829	6.82e-78	1.91e-76
SLC25A20	1400.58	-1.90708	0.102118	-18.6752	7.88e-78	2.2e-76
CELSR2	3639.54	-2.27191	0.122973	-18.4748	3.29e-76	8.76e-75
IRX5	2517.08	-2.08362	0.113093	-18.424	8.44e-76	2.24e-74
SRSF2	9669.72	-1.35576	0.0737602	-18.3807	1.87e-75	4.93e-74
CREB3L4	5740.44	-1.66683	0.090975	-18.3218	5.54e-75	1.44e-73
STARD10	9506.49	-1.51404	0.0828157	-18.282	1.15e-74	2.98e-73
ST14	30023.7	-1.18455	0.0648135	-18.2763	1.28e-74	3.3e-73
P2RY6	1556.15	-1.8128	0.0992338	-18.2679	1.49e-74	3.84e-73
PMEPA1	2149.72	-1.82467	0.0998997	-18.265	1.57e-74	4.03e-73
MCM7	4017.79	-1.44867	0.0793516	-18.2563	1.84e-74	4.71e-73
EDN1	7142.46	-1.47683	0.0809207	-18.2503	2.06e-74	5.24e-73
XXYLT1	2357.27	-1.49861	0.0822012	-18.231	2.93e-74	7.42e-73
NDST1	10216.7	-1.38977	0.0762635	-18.2233	3.37e-74	8.52e-73
FEN1	4726.47	-1.41906	0.0781047	-18.1687	9.14e-74	2.3e-72
GRPR	2389.44	-2.13255	0.117474	-18.1533	1.21e-73	3.03e-72
PGCKA1	10815.6	-1.44692	0.0800295	-18.0798	4.6e-73	1.15e-71
TCF19	2241.2	-1.8649	0.103248	-18.0624	6.3e-73	1.56e-71
CHST14	1361.75	-2.14431	0.11874	-18.0589	6.71e-73	1.66e-71
PPM1K	6353.37	-1.49278	0.0826706	-18.057	6.96e-73	1.71e-71
TSPYL4	1562.3	-1.78808	0.099197	-18.0255	1.23e-72	3e-71
GGT6	2126.91	-1.56741	0.087	-18.0162	1.45e-72	3.53e-71
KAZALD1	3140.6	-1.73804	0.0965251	-18.0061	1.74e-72	4.23e-71
PLXND1	3191.84	-2.57497	0.14313	-17.9904	2.31e-72	5.57e-71
LITAF	11818.7	-1.28769	0.0720935	-17.8613	2.36e-71	5.58e-70
RBBP7	20192.9	-1.09591	0.0617432	-17.7495	1.74e-70	4.07e-69
ENSG00000250644	3562.53	-2.07102	0.116692	-17.7478	1.79e-70	4.19e-69
SRSF1	12079.8	-1.46986	0.082924	-17.7254	2.67e-70	6.22e-69
SEMA3C	27057.6	-1.37793	0.0779263	-17.6824	5.73e-70	1.33e-68
SPA17	1564.3	-2.0221	0.114518	-17.6575	8.91e-70	2.07e-68
UBQLN4	5004.47	-1.5651	0.0886444	-17.656	9.15e-70	2.12e-68
ASF1B	971.972	-1.85787	0.105279	-17.6472	1.07e-69	2.47e-68
CDC42EP4	4292.67	-1.36519	0.0775045	-17.6143	1.91e-69	4.39e-68
GLA	1419.6	-1.6129	0.0915762	-17.6127	1.97e-69	4.5e-68
SAMHD1	2729.33	-1.63604	0.0932163	-17.551	5.84e-69	1.33e-67
CD82	5366.81	-1.24962	0.071246	-17.5395	7.15e-69	1.62e-67
RTN4RL1	1078.74	-1.81974	0.103774	-17.5357	7.65e-69	1.73e-67
TEX261	4146.85	-1.32996	0.0759479	-17.5115	1.17e-68	2.64e-67
CANT1	21851.7	-1.15611	0.0660537	-17.5026	1.37e-68	3.07e-67
NPTXR	1798.51	-1.74913	0.0999487	-17.5003	1.42e-68	3.19e-67
GPR137	1639.73	-2.15189	0.123238	-17.4613	2.82e-68	6.28e-67
ANXA6	31417	-1.11127	0.0636419	-17.4613	2.83e-68	6.28e-67
SEPTIN8	8077.31	-1.32497	0.0758962	-17.4577	3.01e-68	6.65e-67
LASP1	21828.4	-1.46475	0.0839704	-17.4436	3.85e-68	8.49e-67
AMIGO2	1782.94	-1.52687	0.0875535	-17.4393	4.15e-68	9.13e-67
NCLN	2156.89	-1.91543	0.109858	-17.4356	4.43e-68	9.72e-67
FRAT1	665.451	-2.14102	0.122844	-17.4288	4.99e-68	1.09e-66
INHBB	3259.03	-1.52112	0.0873089	-17.4223	5.59e-68	1.22e-66
NHERF2	3636.66	-1.22015	0.0701909	-17.3833	1.1e-67	2.4e-66
INTS5	2459.63	-1.34403	0.0773582	-17.3741	1.3e-67	2.81e-66
MYCBP	1802.05	-2.28845	0.131899	-17.35	1.97e-67	4.27e-66
UNG	4952.08	-1.24662	0.0720577	-17.3003	4.68e-67	1.01e-65
GPAA1	3629.51	-1.22332	0.0707487	-17.2911	5.49e-67	1.18e-65
KDM4B	7730.99	-1.46679	0.084886	-17.2795	6.71e-67	1.43e-65
VAV3	12097.2	-1.31234	0.0759572	-17.2774	6.96e-67	1.48e-65
FBP1	3390.89	-1.63336	0.0946052	-17.265	8.63e-67	1.83e-65
C9orf152	3430.69	-1.61035	0.0933218	-17.2559	1.01e-66	2.13e-65
CHD4	9882.24	-1.57991	0.0923501	-17.1078	1.3e-65	2.72e-64
BRCC3	2509.12	-1.69016	0.0988246	-17.1026	1.42e-65	2.96e-64
C2orf72	905.795	-3.37645	0.197548	-17.0918	1.71e-65	3.55e-64
ACSS1	2148.37	-1.60278	0.0938531	-17.0776	2.18e-65	4.53e-64
KCTD11	794.508	-2.13699	0.125197	-17.069	2.52e-65	5.23e-64
UBA1	27085.8	-1.17998	0.0692228	-17.0462	3.73e-65	7.7e-64
GINS1	1667.46	-1.71695	0.100749	-17.0419	4.02e-65	8.27e-64
DHFR	4992.72	-1.48721	0.0873721	-17.0215	5.69e-65	1.17e-63
GNG11	3357	-1.91524	0.112597	-17.0096	6.97e-65	1.43e-63
PXMP4	7637.83	-1.68205	0.0991005	-16.9732	1.3e-64	2.63e-63
PROM2	4631.02	-1.28645	0.0758309	-16.9647	1.5e-64	3.03e-63
NIPAL2	2713.72	-1.37205	0.0809401	-16.9514	1.88e-64	3.78e-63
RAB1B	24362	-1.11411	0.0659949	-16.8818	6.12e-64	1.22e-62
SEMA3F	2211.37	-1.74248	0.103318	-16.8652	8.11e-64	1.61e-62
ESRP2	6459.14	-1.63978	0.0973857	-16.838	1.29e-63	2.55e-62
CDKN2AIPNL	1815.09	-1.56717	0.0931314	-16.8276	1.53e-63	3.04e-62
NUDT3	6406.96	-1.61976	0.0962651	-16.826	1.57e-63	3.11e-62
LRRC45	1173.12	-2.19506	0.13048	-16.823	1.66e-63	3.27e-62
ARPC5	13586.4	-1.05798	0.0630168	-16.7888	2.95e-63	5.8e-62
ELL3	1906.3	-1.57862	0.0941332	-16.7701	4.04e-63	7.87e-62
SLC39A8	4579.21	-1.37632	0.0821763	-16.7484	5.82e-63	1.13e-61
CCDC125	3572.94	-1.47264	0.0881623	-16.7038	1.23e-62	2.38e-61
ZDHHC16	2250.65	-1.4372	0.0862714	-16.6591	2.6e-62	4.98e-61
SSH3	4470.63	-1.27879	0.0772955	-16.5441	1.77e-61	3.34e-60
HID1	11687.4	-1.4384	0.0872866	-16.4791	5.19e-61	9.8e-60
FKBP3	7570.35	-1.13256	0.0688121	-16.4588	7.25e-61	1.36e-59
ENSG00000276256	1409.55	-1.86823	0.113811	-16.4152	1.49e-60	2.78e-59
TBCD	5203.95	-1.51205	0.0922053	-16.3988	1.95e-60	3.63e-59
CARHSP1	3158.11	-1.24543	0.0759549	-16.397	2.01e-60	3.73e-59
VCP	21777.8	-1.05548	0.0644041	-16.3885	2.31e-60	4.27e-59
KIAA0319L	6294.57	-1.39575	0.0855253	-16.3197	7.15e-60	1.3e-58
PIGQ	2265.14	-1.27525	0.0781973	-16.3081	8.64e-60	1.57e-58
ZDHHC12	1583.06	-1.64958	0.101542	-16.2453	2.41e-59	4.35e-58
CKMT1A	4351.55	-1.24356	0.0766383	-16.2263	3.28e-59	5.91e-58
GON7	738.922	-2.00849	0.124137	-16.1797	7.02e-59	1.26e-57
BID	1544.22	-1.55869	0.0964358	-16.163	9.2e-59	1.64e-57
MSH6	7566.33	-1.39463	0.0864636	-16.1297	1.58e-58	2.81e-57
MXD4	4297.31	-1.91472	0.11889	-16.105	2.35e-58	4.17e-57
WDR76	1948.88	-1.59575	0.0991208	-16.099	2.59e-58	4.57e-57
MBD3	1485.65	-1.87887	0.117425	-16.0005	1.27e-57	2.19e-56
ITPK1	6503.65	-1.26626	0.079255	-15.977	1.85e-57	3.18e-56
ZBTB42	2441.77	-1.6728	0.104865	-15.952	2.76e-57	4.73e-56
IFT25	1963.48	-1.56843	0.0983597	-15.9458	3.04e-57	5.21e-56
ADCY9	4864.47	-1.39726	0.0876856	-15.9348	3.63e-57	6.2e-56
EHD4	5271.76	-1.08269	0.0679965	-15.9228	4.4e-57	7.49e-56
SLFN11	2497.74	-1.45935	0.0917407	-15.9074	5.63e-57	9.55e-56
ESR1	9055.79	-2.17793	0.137371	-15.8543	1.31e-56	2.21e-55
REEP6	4830.02	-1.27425	0.0805209	-15.8251	2.09e-56	3.5e-55
RTN2	1244.54	-2.11517	0.133815	-15.8067	2.8e-56	4.67e-55
HGSNAT	7585.76	-1.45699	0.0922444	-15.7949	3.37e-56	5.6e-55
PYGO2	5586.19	-1.08629	0.0688084	-15.7871	3.81e-56	6.32e-55
E2F1	2548.05	-1.53255	0.0971152	-15.7807	4.22e-56	6.99e-55
FASTKD5	1588.98	-1.49373	0.094849	-15.7485	7.04e-56	1.16e-54
PIK3R1	3119.48	-1.276	0.0812418	-15.7062	1.37e-55	2.25e-54
SERTAD4	2545.05	-2.17932	0.138984	-15.6804	2.06e-55	3.38e-54
NFIA	5420.64	-1.59562	0.101893	-15.6598	2.85e-55	4.64e-54
DARS2	5233.96	-1.17947	0.0755061	-15.6208	5.25e-55	8.49e-54
XBP1	78047.4	-1.31898	0.0847676	-15.5599	1.36e-54	2.19e-53
GALNT7	2357.98	-1.29047	0.0831438	-15.521	2.5e-54	4.01e-53
HSP90AA1	147979	-1.12601	0.07255	-15.5204	2.52e-54	4.04e-53
SLC2A6	602.435	-2.27057	0.146657	-15.4822	4.57e-54	7.3e-53
PCDHB5	1120.87	-1.48954	0.0967939	-15.3888	1.95e-53	3.07e-52
IL6ST	20755.4	-1.19888	0.0780302	-15.3643	2.84e-53	4.46e-52
PPP1R16A	1801.99	-1.36336	0.0887448	-15.3628	2.91e-53	4.56e-52
PIGN	4026.79	-1.2644	0.082497	-15.3267	5.07e-53	7.93e-52
CHRNA5	2523.59	-1.39837	0.0913523	-15.3075	6.81e-53	1.06e-51
SFPQ	10095.7	-1.4099	0.0922815	-15.2783	1.07e-52	1.65e-51
UBE2V1	7198.48	-1.03654	0.0680005	-15.2431	1.83e-52	2.82e-51
TPRN	2567.46	-1.26274	0.082902	-15.2317	2.18e-52	3.34e-51
OAS3	2995.6	-1.65351	0.108564	-15.2307	2.21e-52	3.39e-51
PGAM1	21761.4	-1.14534	0.0752941	-15.2115	2.97e-52	4.52e-51
C1orf226	1127.76	-1.90213	0.125275	-15.1836	4.54e-52	6.88e-51
SEPTIN9	22312.4	-1.1082	0.0732179	-15.1356	9.43e-52	1.41e-50
ZMIZ1	10008	-1.57408	0.10436	-15.0832	2.09e-51	3.11e-50
DBNL	5221.6	-1.22448	0.0812142	-15.0772	2.29e-51	3.4e-50
TSPAN17	1563.14	-1.49105	0.0989823	-15.0638	2.8e-51	4.15e-50
CCDC117	3902.1	-1.40779	0.0935867	-15.0426	3.86e-51	5.69e-50
ANAPC7	5996.19	-1.17464	0.0780936	-15.0415	3.93e-51	5.79e-50
BRD3OS	2501.01	-1.39635	0.0928401	-15.0403	4e-51	5.88e-50
TUBA1B	55676.6	-1.21092	0.0805809	-15.0274	4.86e-51	7.12e-50
ATP10A	691.587	-2.07834	0.138499	-15.0063	6.68e-51	9.75e-50
AMZ1	4947.51	-1.29138	0.0860602	-15.0055	6.75e-51	9.84e-50
ZBTB40	4352	-1.48423	0.0992588	-14.9532	1.49e-50	2.14e-49
DENND2D	1410.82	-1.4735	0.0986979	-14.9294	2.12e-50	3.04e-49
C22orf46P	1532.53	-1.59352	0.106799	-14.9207	2.42e-50	3.46e-49
CTXN1	651.853	-1.91792	0.128545	-14.9202	2.43e-50	3.49e-49
NPEPPS	42891.3	-1.14482	0.0767656	-14.9132	2.71e-50	3.86e-49
RNPEPL1	1286.01	-1.41506	0.094925	-14.9071	2.96e-50	4.22e-49
SYNGR2	17176.8	-1.27149	0.0854723	-14.8761	4.71e-50	6.68e-49
CCT2	22652.3	-1.08171	0.0728066	-14.8573	6.24e-50	8.82e-49
SLC22A23	5845.89	-1.23155	0.082996	-14.8387	8.24e-50	1.16e-48
GTF2IP4	4388.15	-1.34201	0.0910591	-14.7378	3.69e-49	5.08e-48
RRM2	7402.4	-1.10525	0.0751944	-14.6985	6.59e-49	9.05e-48
CYB5D2	1176.55	-1.77375	0.120731	-14.6918	7.28e-49	9.98e-48
ROBO1	4580.01	-1.29647	0.0882685	-14.6878	7.72e-49	1.06e-47
G6PD	6672.71	-1.02111	0.0695294	-14.686	7.92e-49	1.08e-47
GATD3	4247.13	-1.06236	0.0725544	-14.6422	1.51e-48	2.05e-47
ICMT	6828.98	-1.06307	0.0726864	-14.6255	1.93e-48	2.62e-47
FAM98A	2630.23	-1.12368	0.0772607	-14.544	6.37e-48	8.55e-47
TCTA	1815.8	-1.37489	0.0945426	-14.5425	6.51e-48	8.73e-47
IL17RE	1107.82	-1.65134	0.113807	-14.51	1.05e-47	1.4e-46
NRSN2	2351.79	-1.15105	0.0795192	-14.4752	1.74e-47	2.31e-46
DYNC2I2	5317.23	-1.09795	0.0760256	-14.4418	2.82e-47	3.74e-46
ATP13A2	2547.89	-1.46686	0.101681	-14.426	3.55e-47	4.67e-46
RHOBTB1	1249.04	-1.37595	0.0954173	-14.4203	3.86e-47	5.06e-46
PPM1J	794.997	-1.61695	0.112309	-14.3974	5.38e-47	7.03e-46
HK1	13570	-1.02869	0.0717492	-14.3373	1.28e-46	1.67e-45
HFE	3213.45	-1.09992	0.076742	-14.3327	1.37e-46	1.78e-45
COMT	2385.62	-1.24627	0.0869715	-14.3297	1.43e-46	1.85e-45
KLHDC3	4809.15	-1.08131	0.0755632	-14.31	1.89e-46	2.45e-45
MCM2	5453.12	-1.26483	0.0886228	-14.272	3.27e-46	4.2e-45
CAPN1	8730.75	-1.08427	0.0760818	-14.2514	4.39e-46	5.62e-45
MANEAL	1806.57	-1.30704	0.0917928	-14.2391	5.24e-46	6.69e-45
PEX6	2854.49	-1.22288	0.0859448	-14.2287	6.08e-46	7.74e-45
RFX5	3571.36	-1.66229	0.116923	-14.2169	7.19e-46	9.14e-45
EPHB6	936.736	-2.00437	0.1412	-14.1953	9.8e-46	1.24e-44
PHLDA1	3414.38	-1.50118	0.105773	-14.1925	1.02e-45	1.29e-44
TMEM19	2164.76	-1.78611	0.125884	-14.1885	1.08e-45	1.36e-44
MAT2A	10608.1	-1.1335	0.0800448	-14.1608	1.6e-45	2.01e-44
MYD88	2251.38	-1.23679	0.0874208	-14.1476	1.93e-45	2.42e-44
MAN2B2	5878.21	-1.01293	0.0716609	-14.1351	2.31e-45	2.88e-44
TCTN2	2017.01	-1.32828	0.0940077	-14.1295	2.5e-45	3.12e-44
FHOD1	1698.79	-1.61221	0.114154	-14.1231	2.74e-45	3.41e-44
CAMK2N2	492.725	-2.2969	0.162734	-14.1144	3.09e-45	3.85e-44
CNOT6	5480.15	-1.35738	0.0961993	-14.1101	3.29e-45	4.09e-44
CTDSP1	2339.53	-1.20886	0.0857959	-14.09	4.38e-45	5.42e-44
DNAJA1	5872.15	-1.39108	0.0990656	-14.042	8.63e-45	1.06e-43
EMC10	3944.82	-1.05211	0.0749906	-14.0299	1.02e-44	1.26e-43
FAM120C	2200.08	-1.17959	0.0841103	-14.0243	1.11e-44	1.36e-43
SPTBN2	9654.83	-1.70602	0.121662	-14.0226	1.13e-44	1.39e-43
CENPX	2767.54	-1.5568	0.111108	-14.0116	1.32e-44	1.62e-43
NPY1R	1047.91	-1.63618	0.117305	-13.948	3.23e-44	3.91e-43
CAMK2N1	2145.86	-1.17764	0.0845198	-13.9334	3.97e-44	4.78e-43
PODXL2	953.034	-1.46824	0.105601	-13.9037	6.02e-44	7.2e-43
TRPS1	50349.1	-1.208	0.0871193	-13.866	1.02e-43	1.21e-42
LYPLA2	1342.42	-1.24245	0.0896397	-13.8605	1.1e-43	1.3e-42
SEC14L2	640.781	-3.03048	0.218649	-13.86	1.11e-43	1.31e-42
MCM6	5579.76	-1.03056	0.0743764	-13.8561	1.17e-43	1.38e-42
NIBAN2	6369.01	-1.18191	0.0853238	-13.852	1.24e-43	1.46e-42
CERCAM	1627.34	-1.29973	0.0939819	-13.8296	1.69e-43	1.99e-42
STARD13	2620.03	-1.8047	0.130737	-13.8041	2.41e-43	2.81e-42
GNPNAT1	7665.55	-1.05193	0.0762198	-13.8013	2.5e-43	2.92e-42
MRFAP1L2	2661.92	-1.06229	0.077171	-13.7654	4.11e-43	4.76e-42
PYGL	1690.37	-1.39167	0.101434	-13.7199	7.71e-43	8.85e-42
NDC1	5436.98	-1.09745	0.0800641	-13.7072	9.2e-43	1.05e-41
SIDT1	3097.18	-1.8678	0.136622	-13.6713	1.51e-42	1.72e-41
TGIF2	1047.88	-1.68305	0.123114	-13.6707	1.52e-42	1.73e-41
ABCA3	8796.93	-1.59332	0.116674	-13.6561	1.86e-42	2.1e-41
FAXC	980.373	-1.52397	0.111982	-13.609	3.54e-42	3.97e-41
RANBP6	3017.27	-1.26481	0.0930609	-13.5912	4.52e-42	5.06e-41
MAVS	6335.64	-1.48445	0.109314	-13.5797	5.28e-42	5.91e-41
MPHOSPH6	3813.88	-1.22772	0.0904087	-13.5796	5.29e-42	5.91e-41
AP1S1	2521.26	-1.43833	0.106113	-13.5547	7.44e-42	8.29e-41
WWC3	15521.7	-1.20122	0.0888758	-13.5157	1.26e-41	1.4e-40
PRMT6	1742.78	-1.21985	0.0903618	-13.4996	1.57e-41	1.74e-40
SELENBP1	1981.44	-1.31406	0.0973638	-13.4964	1.64e-41	1.81e-40
TCTN3	7329.16	-1.16581	0.0865988	-13.4622	2.61e-41	2.86e-40
PUDP	1182.25	-1.67943	0.124753	-13.462	2.62e-41	2.87e-40
B4GAT1	2878.4	-1.03618	0.0770831	-13.4424	3.41e-41	3.72e-40
SLC35A4	3259.04	-1.10541	0.0822437	-13.4407	3.49e-41	3.8e-40
DIPK2A	2657.87	-1.30851	0.0975123	-13.4189	4.69e-41	5.07e-40
PGK1	20053	-1.12144	0.0835716	-13.4189	4.68e-41	5.07e-40
GHDC	1332.76	-1.28358	0.0957716	-13.4025	5.85e-41	6.32e-40
ARL3	3815.31	-1.14412	0.0854448	-13.3901	6.91e-41	7.44e-40
TSPAN3	5379.81	-1.01161	0.0756029	-13.3806	7.86e-41	8.45e-40
KCNK6	3932.57	-1.28421	0.0959849	-13.3793	7.99e-41	8.59e-40
UBB	21291.2	-1.37783	0.1031	-13.364	9.82e-41	1.05e-39
RAB30	3426.14	-1.12084	0.0840376	-13.3373	1.4e-40	1.5e-39
PLPPR2	1780.16	-1.27033	0.0953086	-13.3286	1.58e-40	1.69e-39
PRAG1	2681.91	-1.15421	0.0866492	-13.3205	1.76e-40	1.87e-39
SUSD3	376.676	-2.04588	0.153591	-13.3203	1.76e-40	1.88e-39
CTSO	979.523	-1.57882	0.11858	-13.3145	1.91e-40	2.03e-39
AGR2	38986.3	-1.38654	0.104252	-13.2999	2.32e-40	2.45e-39
SLC35B2	3404.93	-1.11084	0.0835947	-13.2884	2.7e-40	2.85e-39
TSPYL1	11415.3	-1.03766	0.0784079	-13.2341	5.57e-40	5.85e-39
NINJ1	1851.29	-1.10789	0.0837963	-13.2212	6.62e-40	6.93e-39
ACOX3	833.997	-1.96585	0.149254	-13.1712	1.29e-39	1.34e-38
APEH	6606.78	-1.10354	0.0839507	-13.1451	1.82e-39	1.88e-38
BIRC5	3021.55	-1.16889	0.0889657	-13.1387	1.98e-39	2.04e-38
CHAF1B	1784.13	-1.2035	0.0916671	-13.129	2.25e-39	2.31e-38
CYB561A3	2610.08	-1.22338	0.0933127	-13.1106	2.86e-39	2.93e-38
IL17RC	3058.41	-1.20616	0.0920294	-13.1062	3.03e-39	3.1e-38
IGFBP2	4036.69	-1.04696	0.079884	-13.106	3.04e-39	3.11e-38
FANCL	1312.09	-1.30049	0.099633	-13.0528	6.13e-39	6.21e-38
FAM83H	5878.09	-1.28247	0.0982776	-13.0495	6.4e-39	6.47e-38
GASK1A	5130.75	-1.24935	0.0957559	-13.0472	6.59e-39	6.66e-38
LCMT2	1623.1	-1.40648	0.107887	-13.0366	7.58e-39	7.63e-38
DSN1	2869.75	-1.03553	0.0796236	-13.0053	1.14e-38	1.14e-37
SLC25A10	1111.4	-1.52356	0.117238	-12.9955	1.3e-38	1.29e-37
CD9	4309.38	-1.21103	0.0936156	-12.9362	2.81e-38	2.78e-37
MYB	1197.44	-1.5393	0.119053	-12.9295	3.07e-38	3.03e-37
PLK2	21362.8	-1.00263	0.0777533	-12.895	4.81e-38	4.73e-37
SLFN12	846.059	-1.43541	0.111391	-12.8863	5.38e-38	5.28e-37
ENSG00000255065	485.758	-1.77187	0.137583	-12.8785	5.95e-38	5.84e-37
PRMT7	1524.8	-1.20861	0.0939201	-12.8685	6.77e-38	6.63e-37
SNRNP25	1455.07	-1.30958	0.101809	-12.8631	7.26e-38	7.1e-37
MACO1	2170.41	-1.20414	0.0938119	-12.8357	1.03e-37	1.01e-36
HERC3	1338.16	-1.25928	0.0984963	-12.7851	1.99e-37	1.93e-36
CBX6	4075.71	-1.30711	0.102244	-12.7843	2.01e-37	1.95e-36
CPAMD8	4282.57	-1.59507	0.125052	-12.7552	2.92e-37	2.81e-36
ST6GALNAC2	2446	-1.05031	0.0823591	-12.7528	3.01e-37	2.9e-36
GNA12	4363.95	-1.06401	0.0837136	-12.7101	5.19e-37	4.97e-36
CCND3	1798.6	-1.44085	0.113655	-12.6773	7.9e-37	7.51e-36
TNFSF13	1051.47	-1.73547	0.136901	-12.6768	7.95e-37	7.56e-36
CRAT	4514.76	-1.072	0.0848317	-12.6367	1.32e-36	1.25e-35
POP5	1909.32	-1.38849	0.109925	-12.6313	1.42e-36	1.34e-35
FAH	2149.7	-1.06324	0.0842409	-12.6214	1.61e-36	1.52e-35
B4GALT2	1006.82	-1.45695	0.115564	-12.6073	1.93e-36	1.81e-35
UROS	1489.25	-1.30349	0.103477	-12.5968	2.2e-36	2.07e-35
C11orf52	2869.28	-1.22543	0.0974393	-12.5764	2.85e-36	2.68e-35
CNIH2	243.726	-2.57274	0.204584	-12.5755	2.88e-36	2.71e-35
SATB1	12812	-1.1397	0.0907588	-12.5575	3.62e-36	3.38e-35
C1GALT1C1	1125.43	-1.42706	0.113659	-12.5556	3.7e-36	3.45e-35
AP1B1	8840.03	-1.07408	0.0855728	-12.5517	3.89e-36	3.63e-35
DPY19L1	3782.87	-1.13279	0.0904615	-12.5223	5.64e-36	5.22e-35
RBMXL1	1623.84	-1.31684	0.105304	-12.5052	6.99e-36	6.47e-35
AKT1S1	1828.92	-1.16051	0.0928977	-12.4923	8.22e-36	7.6e-35
EML3	1587.16	-1.25266	0.100391	-12.4779	9.86e-36	9.09e-35
JAGN1	1588.87	-1.37009	0.110001	-12.4552	1.31e-35	1.21e-34
ZDHHC3	4720.29	-1.0419	0.0836765	-12.4515	1.37e-35	1.26e-34
FBXO9	3640.92	-1.14127	0.0918412	-12.4266	1.87e-35	1.72e-34
TYMS	2322.14	-1.06792	0.0860828	-12.4057	2.43e-35	2.22e-34
ELAPOR2	2188.26	-1.16776	0.0942417	-12.3911	2.92e-35	2.66e-34
MKKS	1462.06	-1.29622	0.104767	-12.3724	3.69e-35	3.35e-34
SKA2	6094.13	-1.06558	0.086212	-12.36	4.3e-35	3.9e-34
ACBD7	1069.08	-1.44116	0.116619	-12.3579	4.42e-35	4e-34
DYNLL2	10666.1	-1.06553	0.0862249	-12.3576	4.43e-35	4.01e-34
ABCC12	1365.53	-4.6648	0.377721	-12.3499	4.88e-35	4.41e-34
CDC6	3877.08	-1.01018	0.081812	-12.3476	5.02e-35	4.54e-34
C14orf132	3164.74	-1.50881	0.122419	-12.325	6.64e-35	5.99e-34
UQCC1	1259.59	-1.3923	0.113117	-12.3085	8.15e-35	7.33e-34
IPMK	4085.11	-1.07749	0.0875817	-12.3027	8.76e-35	7.87e-34
PPP1R10	5723.02	-1.13558	0.0923712	-12.2936	9.8e-35	8.78e-34
SPIN4	1301	-1.53517	0.124915	-12.2898	1.03e-34	9.21e-34
ALG1	2038.96	-1.05998	0.0862609	-12.2881	1.05e-34	9.39e-34
SELENOO	843.017	-1.34269	0.10954	-12.2576	1.53e-34	1.36e-33
GRIK3	2282.23	-1.21591	0.0993267	-12.2415	1.87e-34	1.66e-33
FN3KRP	2876.37	-1.02607	0.0838197	-12.2414	1.87e-34	1.66e-33
SPATA33	610.528	-1.81325	0.148245	-12.2314	2.11e-34	1.87e-33
CHPF2	1046.57	-1.3326	0.108994	-12.2264	2.25e-34	1.99e-33
ADI1	6002.06	-1.12256	0.0919696	-12.2058	2.9e-34	2.55e-33
MCM5	1994.75	-1.40037	0.114875	-12.1904	3.5e-34	3.07e-33
PLA2G15	1385.6	-1.22494	0.100511	-12.1871	3.64e-34	3.19e-33
TRIM3	2549.32	-1.15633	0.0951351	-12.1546	5.42e-34	4.73e-33
POLA1	3148.85	-1.29833	0.106948	-12.1399	6.49e-34	5.65e-33
PCDHGA10	3738.28	-1.04445	0.0860377	-12.1394	6.53e-34	5.67e-33
FOXA1	16626.8	-1.04456	0.0860501	-12.139	6.56e-34	5.7e-33
PXDN	3765.53	-1.42252	0.117273	-12.13	7.33e-34	6.35e-33
ZNF271P	1083.63	-1.38789	0.115031	-12.0654	1.61e-33	1.39e-32
EIF4EBP2	10421.4	-1.01142	0.0841385	-12.0209	2.76e-33	2.36e-32
FPGT	1891.28	-1.36118	0.113458	-11.9972	3.67e-33	3.13e-32
ETFDH	2545.52	-1.01036	0.084221	-11.9966	3.7e-33	3.15e-32
ST6GALNAC6	963.212	-1.40077	0.116834	-11.9894	4.04e-33	3.43e-32
TPI1	5761.77	-1.0465	0.0874917	-11.9611	5.68e-33	4.79e-32
EDEM3	6296.13	-1.00146	0.0841535	-11.9004	1.18e-32	9.81e-32
CCNF	1377.8	-1.63189	0.137255	-11.8894	1.34e-32	1.12e-31
SMPDL3B	1193.34	-1.28456	0.108136	-11.8792	1.52e-32	1.26e-31
TP53INP1	2565.91	-1.05601	0.0889381	-11.8735	1.62e-32	1.35e-31
P3H4	1876.63	-1.17979	0.0994061	-11.8684	1.73e-32	1.43e-31
GTF2IP1	2686.76	-1.17967	0.0994289	-11.8645	1.81e-32	1.49e-31
KRT13	282.514	-2.99739	0.252867	-11.8536	2.06e-32	1.69e-31
PCYOX1	7086.23	-1.0372	0.087839	-11.808	3.55e-32	2.9e-31
MCM10	2041.06	-1.63532	0.138545	-11.8035	3.74e-32	3.05e-31
ENSG00000258790	3467.02	-1.21908	0.103282	-11.8035	3.75e-32	3.05e-31
TTYH3	1630.17	-1.15067	0.097616	-11.7877	4.52e-32	3.67e-31
DNMT1	4647.93	-1.31326	0.11143	-11.7855	4.64e-32	3.77e-31
SLC66A3	3063.2	-1.13856	0.0967817	-11.7642	5.97e-32	4.83e-31
CKMT1B	5171.06	-1.01076	0.0859606	-11.7584	6.39e-32	5.16e-31
KIAA1217	2731.24	-1.1183	0.0952918	-11.7355	8.38e-32	6.74e-31
TMEM109	5021.4	-1.034	0.0881574	-11.729	9.05e-32	7.27e-31
MYBL1	4040.45	-1.11066	0.0947334	-11.7241	9.59e-32	7.7e-31
GSTT2B	2052.14	-1.05298	0.0902126	-11.6722	1.77e-31	1.41e-30
SPINK4	189.403	-3.50391	0.300539	-11.6587	2.07e-31	1.65e-30
PDK2	2487.7	-1.00904	0.0866435	-11.6459	2.41e-31	1.92e-30
PEX11A	769.274	-1.41241	0.121488	-11.6259	3.04e-31	2.41e-30
LMAN2L	1250.26	-1.17307	0.100978	-11.6171	3.38e-31	2.67e-30
GRIK4	928.714	-1.81666	0.156836	-11.5832	5.01e-31	3.92e-30
FTSJ3	4833.08	-1.18639	0.102504	-11.5741	5.58e-31	4.35e-30
CACNG4	8837.78	-1.14244	0.0989081	-11.5505	7.34e-31	5.7e-30
CDK2	4143.12	-1.08543	0.093993	-11.5479	7.56e-31	5.86e-30
FBXL18	2816.44	-1.41472	0.12306	-11.4962	1.38e-30	1.06e-29
POLR3H	1253.73	-1.10734	0.0963969	-11.4873	1.53e-30	1.17e-29
CYP4X1	716.523	-1.46867	0.127859	-11.4867	1.54e-30	1.18e-29
BPHL	1182.7	-1.42827	0.124402	-11.4812	1.64e-30	1.26e-29
PTGER4	2068.2	-1.00587	0.0876492	-11.476	1.74e-30	1.33e-29
ECE1	3995.24	-1.21555	0.105927	-11.4754	1.75e-30	1.34e-29
NACC1	4049.05	-1.21923	0.106311	-11.4685	1.9e-30	1.45e-29
PIGV	1144.77	-1.10929	0.0967561	-11.4648	1.98e-30	1.51e-29
SLC35E2B	6946.06	-1.21651	0.106251	-11.4494	2.37e-30	1.79e-29
HIVEP3	850.606	-1.32191	0.115543	-11.4408	2.61e-30	1.97e-29
TRIM11	2186.4	-1.00306	0.0877273	-11.4338	2.83e-30	2.13e-29
PLEKHG4B	2038.44	-1.339	0.117301	-11.415	3.52e-30	2.64e-29
SLC24A3	4286.09	-1.16172	0.101819	-11.4096	3.74e-30	2.8e-29
CUEDC1	5338.2	-1.06671	0.0936592	-11.3893	4.73e-30	3.54e-29
NASP	3533.99	-1.2141	0.106705	-11.3781	5.37e-30	4.01e-29
SLC9A8	2171.79	-1.36954	0.120456	-11.3696	5.93e-30	4.41e-29
RAB15	3223.93	-1.07706	0.0951639	-11.3179	1.07e-29	7.88e-29
PRKDC	29415.4	-1.27971	0.113109	-11.314	1.12e-29	8.23e-29
IQCG	2248.89	-1.21526	0.10746	-11.3089	1.19e-29	8.71e-29
ELP6	1149.8	-1.05716	0.0935033	-11.3062	1.22e-29	8.97e-29
XG	3715.13	-1.08309	0.0958313	-11.3021	1.28e-29	9.38e-29
CENPS	825.889	-1.24211	0.110389	-11.2521	2.26e-29	1.65e-28
HSD17B1	2132.1	-1.07212	0.0955057	-11.2257	3.05e-29	2.21e-28
MGP	17193	-1.12578	0.100307	-11.2234	3.13e-29	2.26e-28
GREB1	14311.3	-1.19422	0.106485	-11.2149	3.45e-29	2.48e-28
CPT1A	12055.1	-1.10112	0.0981869	-11.2145	3.46e-29	2.49e-28
ZNF655	2043.85	-1.1453	0.102129	-11.2142	3.47e-29	2.5e-28
LMCD1	2167.61	-1.07334	0.0959815	-11.1828	4.95e-29	3.54e-28
KANK2	1739.03	-1.14833	0.102866	-11.1634	6.16e-29	4.39e-28
PARD6A	555.345	-1.55106	0.139627	-11.1086	1.14e-28	8.06e-28
TCF7L1	1416.42	-1.36124	0.122564	-11.1063	1.17e-28	8.27e-28
ZNF704	4214.53	-1.76996	0.159486	-11.0978	1.29e-28	9.07e-28
TOMM40L	2048.28	-1.04262	0.0940445	-11.0865	1.46e-28	1.03e-27
HEATR3	1076.37	-1.42113	0.128254	-11.0806	1.56e-28	1.1e-27
FAM111A	7160.75	-1.25129	0.11319	-11.0548	2.08e-28	1.46e-27
LRRC51	1450.6	-1.2136	0.11005	-11.0277	2.81e-28	1.96e-27
MOV10	1916.1	-1.00804	0.0916384	-11.0002	3.81e-28	2.64e-27
TST	1174	-1.41344	0.128888	-10.9664	5.54e-28	3.81e-27
PRRT3	765.531	-1.46128	0.133317	-10.961	5.89e-28	4.04e-27
TAX1BP3	2716.56	-1.04935	0.0957363	-10.9608	5.9e-28	4.05e-27
IQCE	3227.63	-1.47317	0.134885	-10.9217	9.08e-28	6.2e-27
EEFSEC	1134.02	-1.11549	0.102509	-10.8818	1.41e-27	9.57e-27
MRPL24	3784.09	-1.02079	0.0938293	-10.8792	1.45e-27	9.84e-27
STMP1	1231.54	-1.11343	0.102389	-10.8745	1.53e-27	1.03e-26
AACS	3062.41	-1.10318	0.101446	-10.8745	1.53e-27	1.03e-26
ATF5	1487	-1.04076	0.0959073	-10.8517	1.96e-27	1.32e-26
LGALS3BP	1349.03	-1.01182	0.093304	-10.8443	2.12e-27	1.43e-26
DHRS4	1150.02	-1.11008	0.102376	-10.8431	2.15e-27	1.44e-26
ELMO3	1511.8	-1.04576	0.0964515	-10.8423	2.17e-27	1.46e-26
FBXO32	3594.17	-1.0994	0.101489	-10.8327	2.41e-27	1.61e-26
DHRS13	1462.62	-1.00722	0.0930881	-10.8201	2.76e-27	1.84e-26
RAB34	1676.77	-1.05281	0.0975891	-10.7882	3.92e-27	2.6e-26
CHSY1	3753.78	-1.25846	0.116764	-10.7778	4.38e-27	2.9e-26
SOX4	3358.39	-1.16074	0.107708	-10.7767	4.44e-27	2.94e-26
CLTCL1	1027.94	-1.63271	0.151659	-10.7657	5e-27	3.3e-26
CSTF3	2369.09	-1.04861	0.0974326	-10.7624	5.18e-27	3.42e-26
CASP2	2551.44	-1.17553	0.109302	-10.7549	5.62e-27	3.71e-26
GRB7	619.141	-1.40086	0.130461	-10.7378	6.77e-27	4.45e-26
GEMIN4	1776.37	-1.19451	0.111592	-10.7042	9.72e-27	6.37e-26
ZFP41	1175.41	-1.77977	0.166735	-10.6742	1.34e-26	8.74e-26
PCDHA4	1570.93	-1.10152	0.103218	-10.6718	1.38e-26	8.95e-26
ZNF512	745.19	-1.45697	0.136575	-10.6679	1.44e-26	9.32e-26
EEF1AKMT4	774.216	-1.59552	0.149836	-10.6485	1.77e-26	1.14e-25
CBFA2T3	3327.26	-1.14875	0.107924	-10.6441	1.86e-26	1.2e-25
COL12A1	19402.6	-1.0841	0.102029	-10.6254	2.27e-26	1.46e-25
MCM4	13648.9	-1.1492	0.108213	-10.6198	2.41e-26	1.54e-25
RAD51	958.767	-1.11406	0.104973	-10.6128	2.6e-26	1.66e-25
AK9	562.862	-1.33758	0.126069	-10.61	2.68e-26	1.7e-25
YIPF1	3098.51	-1.02723	0.0969671	-10.5936	3.19e-26	2.02e-25
ZBTB7A	3271.74	-1.16605	0.110116	-10.5892	3.34e-26	2.12e-25
ZNHIT1	2071.15	-1.24907	0.117966	-10.5883	3.38e-26	2.13e-25
KIF1C	7619.28	-1.06652	0.100818	-10.5786	3.75e-26	2.36e-25
PXMP2	1029.64	-1.30181	0.123133	-10.5724	4e-26	2.52e-25
PDGFB	783.548	-1.69931	0.161397	-10.5287	6.37e-26	3.98e-25
SLC9A7	4671.24	-1.07912	0.102635	-10.5141	7.44e-26	4.64e-25
RNASET2	926.344	-1.31949	0.125531	-10.5112	7.67e-26	4.78e-25
RAPGEFL1	2589.16	-1.24279	0.118239	-10.5108	7.71e-26	4.8e-25
ATRIP	795.814	-1.53859	0.146436	-10.5069	8.03e-26	4.99e-25
WDR77	2332.03	-1.08324	0.103461	-10.4701	1.19e-25	7.33e-25
CALCOCO1	3488	-1.11537	0.106747	-10.4487	1.49e-25	9.1e-25
RABEPK	1420.72	-1.07862	0.103369	-10.4346	1.72e-25	1.05e-24
ATG2A	2502.5	-1.08944	0.104455	-10.4297	1.81e-25	1.11e-24
KRT15	1578	-2.0766	0.199144	-10.4276	1.85e-25	1.13e-24
TNKS1BP1	18445.5	-1.07584	0.103407	-10.404	2.38e-25	1.44e-24
KCTD15	1867.1	-1.21864	0.117622	-10.3607	3.74e-25	2.26e-24
ADAMTSL5	543.806	-1.45917	0.140952	-10.3523	4.09e-25	2.47e-24
INTS3	4880.66	-1.19413	0.115595	-10.3303	5.14e-25	3.09e-24
LPCAT1	5834.41	-1.02894	0.0998148	-10.3085	6.45e-25	3.86e-24
CCDC127	2654.35	-1.33484	0.129511	-10.3068	6.57e-25	3.93e-24
SRPK1	3478.8	-1.02496	0.0995552	-10.2954	7.39e-25	4.41e-24
ZNF629	2097.15	-1.27588	0.124021	-10.2876	8.01e-25	4.77e-24
BOK	1120.68	-1.60083	0.155697	-10.2817	8.52e-25	5.06e-24
UEVLD	2076.69	-1.014	0.0991095	-10.2311	1.44e-24	8.46e-24
GALK1	950.835	-1.14214	0.111832	-10.213	1.73e-24	1.01e-23
FOLR1	1456.19	-1.07335	0.105175	-10.2054	1.88e-24	1.09e-23
POLR2L	1601.33	-1.1871	0.116426	-10.1962	2.06e-24	1.2e-23
FURIN	1614.64	-1.12283	0.110705	-10.1425	3.58e-24	2.07e-23
YBEY	301.807	-1.78572	0.176477	-10.1187	4.56e-24	2.63e-23
THTPA	612.259	-1.37453	0.135858	-10.1174	4.63e-24	2.66e-23
DUS2	1072.32	-1.15282	0.113945	-10.1173	4.63e-24	2.66e-23
FLNB	24665.1	-1.02074	0.101001	-10.1063	5.18e-24	2.97e-23
GINS3	590.796	-1.19504	0.118343	-10.0981	5.63e-24	3.22e-23
MUC20	497.583	-1.49146	0.147746	-10.0947	5.83e-24	3.33e-23
ABCC5	9785.1	-1.07423	0.106644	-10.073	7.27e-24	4.15e-23
TMEM205	2483.22	-1.02535	0.101868	-10.0655	7.85e-24	4.48e-23
HELLS	3036.55	-1.14816	0.11411	-10.0619	8.14e-24	4.64e-23
CFAP126	1164.02	-1.1706	0.116488	-10.0492	9.27e-24	5.27e-23
ARMH4	339.448	-1.5121	0.150541	-10.0444	9.72e-24	5.52e-23
DEGS1	3307.01	-1.00736	0.100761	-9.99747	1.56e-23	8.83e-23
ZNF253	787.194	-1.10558	0.11143	-9.92177	3.35e-23	1.86e-22
NEK8	627.492	-1.28304	0.12971	-9.89164	4.53e-23	2.49e-22
POMGNT1	2817.13	-1.04046	0.105392	-9.87228	5.49e-23	3.01e-22
KATNIP	3124.63	-1.12619	0.114187	-9.8627	6.04e-23	3.31e-22
BRCA1	3300.32	-1.14513	0.116205	-9.85442	6.56e-23	3.58e-22
NR2F6	2063.08	-1.06322	0.108173	-9.82882	8.46e-23	4.6e-22
GYS1	2341.29	-1.1504	0.117223	-9.81376	9.82e-23	5.32e-22
ISYNA1	3022.15	-1.07229	0.109328	-9.80799	1.04e-22	5.63e-22
VXN	267.518	-2.53581	0.258973	-9.79179	1.22e-22	6.59e-22
HYAL2	1125.96	-1.13981	0.116505	-9.78331	1.33e-22	7.15e-22
NAT1	928.949	-1.21985	0.124937	-9.76373	1.61e-22	8.64e-22
PLA2G4F	1255.79	-1.16108	0.118931	-9.76261	1.63e-22	8.73e-22
SKIC8	1654.24	-1.01654	0.104126	-9.76264	1.63e-22	8.73e-22
THOP1	2223.79	-1.09273	0.112101	-9.74765	1.89e-22	1.01e-21
CDK5	591.631	-1.32404	0.135846	-9.74659	1.91e-22	1.02e-21
ZNF587	1668.83	-1.17748	0.120847	-9.74353	1.97e-22	1.05e-21
PCDHB2	1561.77	-1.08379	0.111447	-9.72468	2.37e-22	1.26e-21
FIRRM	1291.9	-1.03706	0.107107	-9.6825	3.58e-22	1.89e-21
CENPO	1201.71	-1.15344	0.119564	-9.64704	5.06e-22	2.65e-21
TNFSF10	915.686	-1.20325	0.124805	-9.64104	5.36e-22	2.81e-21
DTYMK	1411.4	-1.02839	0.107267	-9.58724	9.05e-22	4.69e-21
SCUBE2	2379.52	-1.20401	0.125638	-9.58319	9.41e-22	4.87e-21
NICN1	415.902	-1.45999	0.152386	-9.58085	9.62e-22	4.98e-21
CARS2	1040.09	-1.19357	0.124609	-9.57846	9.85e-22	5.09e-21
ABHD2	6739.81	-1.28227	0.133926	-9.57449	1.02e-21	5.28e-21
FBXL6	750.756	-1.13987	0.119057	-9.57413	1.03e-21	5.3e-21
TMEM44	688.194	-1.52135	0.158969	-9.57009	1.07e-21	5.5e-21
MCEE	653.749	-1.3138	0.138429	-9.49079	2.29e-21	1.16e-20
SPTLC3	2236.93	-1.09358	0.115328	-9.48235	2.49e-21	1.26e-20
MGST2	469.475	-1.45913	0.154383	-9.45135	3.34e-21	1.68e-20
SAMD1	960.941	-1.17915	0.12484	-9.44526	3.55e-21	1.78e-20
SCFD2	908.237	-1.04291	0.110607	-9.429	4.14e-21	2.07e-20
ENSG00000276345	646.333	-1.30021	0.138184	-9.40922	5e-21	2.49e-20
TRMT2B	878.623	-1.24423	0.132258	-9.40761	5.08e-21	2.53e-20
ZG16B	514.235	-1.37424	0.146759	-9.36389	7.69e-21	3.81e-20
POLA2	1938.9	-1.12684	0.120477	-9.35309	8.51e-21	4.22e-20
CHMP6	875.193	-1.27261	0.136414	-9.32902	1.07e-20	5.27e-20
EHBP1L1	1327.5	-1.10391	0.118503	-9.31546	1.21e-20	5.97e-20
DDX46	5794.92	-1.2447	0.133896	-9.29606	1.46e-20	7.14e-20
ZC3H4	1744.87	-1.29598	0.139552	-9.28668	1.59e-20	7.79e-20
MSRB1	1116.02	-1.27645	0.137535	-9.28084	1.68e-20	8.22e-20
TYRO3	885.703	-1.22505	0.132289	-9.26037	2.04e-20	9.94e-20
TMEM14A	1514.02	-1.0143	0.109766	-9.24056	2.45e-20	1.19e-19
NADSYN1	2697.37	-1.01996	0.110746	-9.20994	3.26e-20	1.58e-19
RASSF7	618.235	-1.27825	0.138888	-9.20345	3.47e-20	1.68e-19
ZNF512B	4148	-1.10964	0.120865	-9.18083	4.28e-20	2.07e-19
TYRP1	871.048	-1.11981	0.122048	-9.17521	4.51e-20	2.17e-19
ZMYND8	2708.39	-1.00952	0.110176	-9.16281	5.06e-20	2.42e-19
SMIM3	952.287	-1.07702	0.117863	-9.1379	6.37e-20	3.03e-19
HSPA1A	8571.69	-1.18805	0.130071	-9.13385	6.61e-20	3.15e-19
ABHD17C	1664.36	-1.14353	0.125656	-9.10048	8.99e-20	4.25e-19
PLEC	22412.8	-1.26105	0.139178	-9.0607	1.3e-19	6.06e-19
KREMEN1	2219.93	-1.09154	0.121184	-9.0073	2.11e-19	9.76e-19
GINS4	1115.51	-1.39463	0.155822	-8.95013	3.55e-19	1.62e-18
INAFM2	1263.32	-1.05562	0.11854	-8.90515	5.33e-19	2.41e-18
ENG	637.77	-1.6826	0.189277	-8.88966	6.13e-19	2.77e-18
NARF	1863.05	-1.09798	0.124011	-8.8539	8.45e-19	3.8e-18
CDC42BPG	1985.83	-1.40612	0.158829	-8.85304	8.52e-19	3.83e-18
SLFN13	1885.01	-1.27735	0.144329	-8.85025	8.73e-19	3.92e-18
DDX11	1129.77	-1.11945	0.126662	-8.83808	9.74e-19	4.37e-18
DNASE1L1	1004.82	-1.09023	0.124087	-8.78599	1.55e-18	6.89e-18
CISD3	1973.7	-1.14478	0.130919	-8.74414	2.25e-18	9.89e-18
MRM1	550.518	-1.27316	0.146067	-8.71627	2.88e-18	1.26e-17
PRRG2	469.569	-1.72	0.197387	-8.71384	2.94e-18	1.29e-17
PRADC1	774.312	-1.22488	0.141017	-8.68602	3.75e-18	1.63e-17
LARGE1	2047.1	-1.21544	0.139986	-8.68256	3.87e-18	1.68e-17
TSEN2	987.583	-1.03342	0.119634	-8.63811	5.72e-18	2.46e-17
RIBC1	356.704	-1.41048	0.164018	-8.59952	8e-18	3.43e-17
CASTOR3P	117.757	-2.54065	0.296122	-8.57974	9.51e-18	4.06e-17
TNS2	1405.87	-1.01431	0.118817	-8.53671	1.38e-17	5.85e-17
SLC7A6	2920.68	-1.11054	0.130402	-8.5163	1.65e-17	6.95e-17
RBL1	1718.95	-1.02142	0.120752	-8.45883	2.7e-17	1.13e-16
AGRN	17464.9	-1.01717	0.120816	-8.41917	3.79e-17	1.57e-16
ANKRD26	2453.07	-1.01992	0.121161	-8.41783	3.84e-17	1.58e-16
ARHGDIB	292.824	-1.64393	0.19534	-8.41574	3.9e-17	1.61e-16
GFOD2	1069.7	-1.07081	0.127376	-8.40663	4.22e-17	1.74e-16
CYP4Z2P	445.541	-1.40353	0.167508	-8.37888	5.34e-17	2.18e-16
RTL8B	711.228	-1.14231	0.136557	-8.36507	6.01e-17	2.44e-16
GABRG2	438.356	-1.6697	0.199999	-8.34854	6.91e-17	2.8e-16
ICAM3	693.613	-1.28746	0.15422	-8.3482	6.93e-17	2.81e-16
CABYR	845.916	-1.00128	0.120595	-8.30285	1.02e-16	4.08e-16
VPS9D1	1200.48	-1.00062	0.120637	-8.29446	1.09e-16	4.37e-16
PDCD6P1	198.484	-1.66528	0.201432	-8.26719	1.37e-16	5.47e-16
ESCO2	993.53	-1.25926	0.152925	-8.2345	1.8e-16	7.15e-16
MGAT5	2400.46	-1.08248	0.131863	-8.20911	2.23e-16	8.8e-16
SELENON	2918.44	-1.03012	0.125699	-8.19513	2.5e-16	9.85e-16
GASK1B	1363.98	-1.0861	0.133078	-8.1614	3.31e-16	1.29e-15
TUBA5P	580.035	-1.05908	0.129964	-8.14903	3.67e-16	1.43e-15
PNKD	1156.37	-1.02112	0.125493	-8.13687	4.06e-16	1.57e-15
H2BC8	384.015	-1.53698	0.189095	-8.12808	4.36e-16	1.69e-15
TECPR2	2811.33	-1.14054	0.140605	-8.11167	4.99e-16	1.93e-15
TRAF2	1300.38	-1.02291	0.1286	-7.9542	1.8e-15	6.76e-15
PRKAR1B	376.597	-1.35909	0.171607	-7.91978	2.38e-15	8.85e-15
DUXAP8	280.512	-1.36987	0.174249	-7.86155	3.79e-15	1.4e-14
H2AC13	150.844	-2.01733	0.258709	-7.7977	6.3e-15	2.31e-14
MKNK1	1477.4	-1.02187	0.131306	-7.78234	7.12e-15	2.61e-14
ADGRL1	2661.03	-1.24181	0.160457	-7.73924	1e-14	3.64e-14
MCF2L	1485.83	-1.11759	0.144833	-7.7164	1.2e-14	4.34e-14
DUXAP9	322.036	-1.59818	0.20944	-7.63072	2.33e-14	8.31e-14
SPIRE2	1241.35	-1.28498	0.168535	-7.6244	2.45e-14	8.73e-14
PLXNB1	2400.99	-1.29064	0.170321	-7.57768	3.52e-14	1.24e-13
TAGLN	457.76	-1.61823	0.213692	-7.57275	3.65e-14	1.29e-13
TEAD2	971.222	-1.30359	0.173278	-7.52312	5.35e-14	1.87e-13
RECQL4	1153.79	-1.20005	0.160118	-7.49475	6.64e-14	2.3e-13
SNRNP35	807.55	-1.13616	0.151764	-7.48637	7.08e-14	2.45e-13
DHFRP1	588.767	-1.37669	0.185018	-7.44085	1e-13	3.44e-13
RAB40B	941.664	-1.12786	0.151745	-7.43259	1.06e-13	3.65e-13
DPY19L2	200.982	-1.71759	0.237404	-7.23489	4.66e-13	1.54e-12
MUC1	38391.1	-1.0321	0.142914	-7.22181	5.13e-13	1.7e-12
TNK2	4524.57	-1.1739	0.164858	-7.12069	1.07e-12	3.48e-12
GTF2IP7	66.9797	-2.50505	0.353633	-7.08375	1.4e-12	4.51e-12
POLE2	686.256	-1.0245	0.145636	-7.03468	2e-12	6.36e-12
ERBB4	2037.92	-1.0269	0.147784	-6.94867	3.69e-12	1.16e-11
PPM1F	1030.05	-1.08555	0.157388	-6.89729	5.3e-12	1.64e-11
RNF208	380.164	-1.00018	0.145367	-6.88038	5.97e-12	1.84e-11
BSCL2	2609.4	-1.09448	0.159308	-6.87023	6.41e-12	1.97e-11
FGFR3	1034.27	-1.05301	0.157424	-6.68902	2.25e-11	6.67e-11
IFITM10	822.199	-3.01331	0.450605	-6.68725	2.27e-11	6.75e-11
CLPSL1	66.3745	-2.46454	0.368549	-6.68713	2.28e-11	6.75e-11
SHISA4	334.184	-1.14751	0.171903	-6.67534	2.47e-11	7.3e-11
EXTL2	656.956	-1.00818	0.151411	-6.65855	2.77e-11	8.17e-11
DPPA3P9	174.085	-1.44853	0.217854	-6.64907	2.95e-11	8.7e-11
GUSBP13	359.792	-1.05672	0.159258	-6.63524	3.24e-11	9.54e-11
ENSG00000217275	74.8788	-2.03675	0.314495	-6.47627	9.4e-11	2.69e-10
KPNA2P3	307.48	-1.08759	0.170063	-6.39526	1.6e-10	4.52e-10
H3C10	585.277	-1.00455	0.157463	-6.37959	1.78e-10	4.99e-10
MFSD12	939.068	-1.15854	0.181965	-6.36681	1.93e-10	5.41e-10
TPRG1	292.494	-1.12227	0.176705	-6.35107	2.14e-10	5.97e-10
CFAP119	349.357	-1.09377	0.177981	-6.14539	7.98e-10	2.15e-09
S100A1	190.829	-1.23232	0.200702	-6.14004	8.25e-10	2.22e-09
POLE	3943.81	-1.69541	0.281582	-6.02101	1.73e-09	4.54e-09
ST20-MTHFS	240.098	-1.31536	0.223639	-5.88164	4.06e-09	1.04e-08
CFAP300	277.785	-1.07341	0.182669	-5.87628	4.2e-09	1.07e-08
NAT14	275.977	-1.00942	0.174397	-5.78807	7.12e-09	1.78e-08
RLN2	154.211	-1.26777	0.223691	-5.6675	1.45e-08	3.53e-08
CDH12P2	77.6455	-1.85402	0.331354	-5.59528	2.2e-08	5.29e-08
MED31	282.483	-1.16169	0.219444	-5.29377	1.2e-07	2.72e-07
RABL2B	608.854	-1.17576	0.223285	-5.26573	1.4e-07	3.16e-07
ZDHHC11	460.145	-1.14332	0.220057	-5.19559	2.04e-07	4.57e-07
POLR2J4	136.545	-1.24435	0.253805	-4.90278	9.45e-07	2.01e-06
MTND1P23	129.656	-1.49884	0.318355	-4.70806	2.5e-06	5.14e-06
FBXL19	827.852	-2.50566	0.540721	-4.63392	3.59e-06	7.28e-06
ENSG00000269896	22.097	-2.88011	0.637532	-4.5176	6.25e-06	1.25e-05
H2AC17	85.6057	-1.17824	0.296818	-3.96956	7.2e-05	0.000130365
LINC01145	38.2194	-1.7759	0.466118	-3.80998	0.000138979	0.000245171
ENSG00000282432	68.3782	-1.33504	0.363753	-3.6702	0.000242364	0.000417665
RPS21P4	29.2012	-1.8916	0.525342	-3.60071	0.000317352	0.000540488
TEP1	2375.54	-1.0969	0.365369	-3.00217	0.0026806	0.00411676
MLLT10P1	29.0825	-1.17913	0.522104	-2.25843	0.0239191	0.0326012
RNA5SP283	27.0239	-1.03839	0.52505	-1.9777	0.0479626	0.062522
ENSG00000284621	9.25085	-1.52929	0.920111	-1.66207	0.0964986	0.12018
PDF	1031.84	-0.999258	0.113433	-8.80926	1.26e-18	5.62e-18
CRLF1	413.975	-0.999201	0.21902	-4.56215	5.06e-06	1.02e-05
BTD	2060.81	-0.999104	0.100763	-9.91534	3.57e-23	1.98e-22
NPIPA7	198.248	-0.998731	0.203794	-4.90068	9.55e-07	2.03e-06
SLC35E2A	293.78	-0.998408	0.160722	-6.21201	5.23e-10	1.43e-09
PCNT	4191.83	-0.99753	0.146897	-6.79069	1.12e-11	3.39e-11
RNASEH2C	1944.58	-0.994596	0.134622	-7.38807	1.49e-13	5.05e-13
TMEM164	1933.67	-0.993756	0.143938	-6.90404	5.05e-12	1.57e-11
PLOD1	3568.08	-0.99363	0.073515	-13.516	1.26e-41	1.4e-40
HIF1AN	10572.5	-0.993504	0.0837551	-11.862	1.86e-32	1.54e-31
OAZ2	3182.96	-0.991937	0.0831449	-11.9302	8.24e-33	6.88e-32
ACOT1	3281.25	-0.991502	0.0902969	-10.9805	4.74e-28	3.28e-27
MMRN2	318.767	-0.991472	0.171583	-5.77839	7.54e-09	1.88e-08
PARP1	16629	-0.991265	0.0761125	-13.0237	8.97e-39	9e-38
PPP1CA	9704.04	-0.990667	0.0736581	-13.4495	3.1e-41	3.38e-40
GAS2L1	1161.79	-0.990046	0.0923627	-10.7191	8.28e-27	5.44e-26
CD151	2991.78	-0.989408	0.0827967	-11.9499	6.5e-33	5.48e-32
GLRX	590.773	-0.989037	0.163164	-6.06163	1.35e-09	3.56e-09
RFWD3	4071.55	-0.987665	0.116741	-8.46032	2.67e-17	1.11e-16
MAPK8IP1	1738.25	-0.98747	0.0924291	-10.6835	1.22e-26	7.93e-26
TRIL	3797.62	-0.986821	0.0908584	-10.8611	1.77e-27	1.19e-26
AGPAT1	3433.06	-0.985891	0.0846621	-11.645	2.43e-31	1.93e-30
BLTP2	35628.6	-0.984044	0.0830506	-11.8487	2.18e-32	1.79e-31
FUT11	1067.61	-0.983887	0.117359	-8.38358	5.13e-17	2.1e-16
CNNM3	1697.16	-0.980672	0.142135	-6.8996	5.21e-12	1.62e-11
B3GALT9	980.448	-0.980157	0.100818	-9.72202	2.43e-22	1.29e-21
MB	689.898	-0.97866	0.136264	-7.18207	6.87e-13	2.25e-12
ENSG00000292227	2777.32	-0.978058	0.0922553	-10.6016	2.93e-26	1.86e-25
NBEAL2	4494.69	-0.977954	0.306462	-3.19111	0.00141726	0.00225015
RANGAP1	3086.01	-0.977954	0.10457	-9.35219	8.59e-21	4.25e-20
VDR	4313.46	-0.977596	0.0697776	-14.0102	1.35e-44	1.65e-43
HSD17B10	4383.1	-0.977104	0.0885348	-11.0364	2.55e-28	1.78e-27
CTDSPL	5243.47	-0.975846	0.0822977	-11.8575	1.97e-32	1.62e-31
MCAT	670.866	-0.975725	0.13045	-7.47968	7.45e-14	2.58e-13
GPR158	1997.16	-0.975658	0.106976	-9.12037	7.49e-20	3.55e-19
MFSD3	797.135	-0.975558	0.120887	-8.06998	7.03e-16	2.69e-15
NDUFB1	3145.68	-0.974797	0.1408	-6.92325	4.41e-12	1.38e-11
ENSG00000277005	63.9197	-0.973942	0.343723	-2.83351	0.00460396	0.00688761
GTF2I	16416.1	-0.973889	0.0892919	-10.9068	1.07e-27	7.3e-27
ARPIN	2113.43	-0.973645	0.0915664	-10.6332	2.09e-26	1.34e-25
SOX12	3706.33	-0.972872	0.0868177	-11.2059	3.81e-29	2.73e-28
GPC1	1337.63	-0.972493	0.13078	-7.43611	1.04e-13	3.55e-13
RXYLT1	1876.67	-0.972054	0.0867381	-11.2068	3.78e-29	2.71e-28
ELF5	11348.1	-0.971035	0.077265	-12.5676	3.18e-36	2.98e-35
DOP1B	5854.97	-0.970692	0.0852903	-11.381	5.2e-30	3.88e-29
MFSD1	5768.31	-0.970614	0.0790687	-12.2756	1.23e-34	1.09e-33
H4C8	805.806	-0.970196	0.152581	-6.35855	2.04e-10	5.7e-10
FAM8A1	5663.32	-0.968155	0.0640477	-15.1162	1.27e-51	1.9e-50
TFF3	3106.91	-0.96742	0.147088	-6.57713	4.8e-11	1.4e-10
NCDN	1611.25	-0.967348	0.125639	-7.69942	1.37e-14	4.94e-14
KCTD2	4123.88	-0.966564	0.090561	-10.6731	1.36e-26	8.84e-26
GEN1	896.507	-0.965059	0.116856	-8.25851	1.48e-16	5.88e-16
AZGP1	2949.19	-0.964123	0.108672	-8.87182	7.2e-19	3.25e-18
GATA3	71431.1	-0.963741	0.0878593	-10.9691	5.38e-28	3.7e-27
PHKB	4665.07	-0.96329	0.0932145	-10.3341	4.94e-25	2.98e-24
CDCA4	1516.94	-0.962977	0.0880312	-10.939	7.5e-28	5.13e-27
CADPS2	1513.79	-0.962678	0.0939301	-10.2489	1.2e-24	7.07e-24
SLC6A6	4794.33	-0.962545	0.0936213	-10.2813	8.56e-25	5.08e-24
RUNX1	3433.8	-0.962196	0.0951423	-10.1132	4.83e-24	2.77e-23
PTPA	9014.1	-0.961983	0.0647956	-14.8464	7.34e-50	1.03e-48
ERBB2	11682.4	-0.961733	0.0737341	-13.0433	6.94e-39	7e-38
RPUSD1	739.793	-0.961209	0.110703	-8.68278	3.86e-18	1.68e-17
FAM89B	1385.02	-0.961196	0.0918422	-10.4657	1.24e-25	7.67e-25
GATA2	1004.28	-0.960994	0.115351	-8.33106	8.01e-17	3.23e-16
GDE1	9196.28	-0.960787	0.082117	-11.7002	1.27e-31	1.02e-30
TSPAN15	2958.29	-0.96072	0.0839234	-11.4476	2.42e-30	1.83e-29
COG4	5685.53	-0.960608	0.0868005	-11.0668	1.82e-28	1.28e-27
HCFC1	6733.31	-0.960334	0.112684	-8.52238	1.56e-17	6.61e-17
ZBED5	2202.58	-0.958506	0.0964283	-9.94009	2.79e-23	1.55e-22
PISD	1931.58	-0.956986	0.09634	-9.93343	2.98e-23	1.65e-22
NEK9	7229.25	-0.956755	0.0789835	-12.1134	8.97e-34	7.77e-33
S100A16	5684.86	-0.955509	0.0946245	-10.0979	5.64e-24	3.23e-23
PARD6B	4355.64	-0.954801	0.0857	-11.1412	7.9e-29	5.61e-28
IFT81	1832.93	-0.954656	0.0991083	-9.63245	5.83e-22	3.05e-21
MRPL28	1933.08	-0.953303	0.0986524	-9.66325	4.32e-22	2.27e-21
HAUS7	398.132	-0.953022	0.157354	-6.05657	1.39e-09	3.67e-09
NFIB	5634.12	-0.952272	0.115196	-8.26652	1.38e-16	5.5e-16
GLE1	8395.69	-0.952249	0.0690421	-13.7923	2.84e-43	3.3e-42
VPS45	5186.87	-0.951125	0.0647601	-14.6869	7.82e-49	1.07e-47
ZNF37A	2260.98	-0.951116	0.100918	-9.42463	4.32e-21	2.16e-20
IGLV5-52	98.9087	-0.950673	0.279161	-3.40547	0.00066051	0.00108953
TWSG1	3674.04	-0.949794	0.0882628	-10.761	5.26e-27	3.47e-26
MKI67	7903.51	-0.94845	0.140649	-6.74339	1.55e-11	4.65e-11
TMEM187	624.745	-0.947977	0.128081	-7.40139	1.35e-13	4.58e-13
HMGB3	5239.32	-0.946442	0.0685885	-13.7989	2.59e-43	3.02e-42
TPM3	30760.3	-0.946207	0.0635798	-14.8822	4.3e-50	6.11e-49
TMEM276	637.444	-0.946033	0.1192	-7.93651	2.08e-15	7.77e-15
LPCAT3	759.439	-0.944767	0.110446	-8.5541	1.19e-17	5.05e-17
PPP1R13L	3542.28	-0.944705	0.108643	-8.69553	3.45e-18	1.51e-17
DOLK	2454.45	-0.942946	0.102143	-9.23167	2.66e-20	1.29e-19
CHMP1A	6500.41	-0.941456	0.101992	-9.23069	2.69e-20	1.31e-19
LPAR2	467.601	-0.941456	0.151468	-6.21554	5.11e-10	1.4e-09
PITPNA	4823.29	-0.940838	0.0827693	-11.367	6.11e-30	4.54e-29
TRAPPC1	3597.2	-0.940434	0.107221	-8.77099	1.77e-18	7.85e-18
NDUFV3	3422.84	-0.940252	0.0723438	-12.997	1.27e-38	1.27e-37
TIMMDC1	4301.33	-0.940167	0.0933687	-10.0694	7.54e-24	4.31e-23
SRRT	4005.62	-0.940074	0.110064	-8.54119	1.33e-17	5.63e-17
BACE1	5008.63	-0.939419	0.0818894	-11.4718	1.83e-30	1.39e-29
ABR	2315.2	-0.938982	0.106424	-8.823	1.11e-18	4.97e-18
ZNF814	749.624	-0.938667	0.114512	-8.1971	2.46e-16	9.69e-16
SPTBN1	5041.08	-0.938041	0.0975341	-9.61757	6.74e-22	3.52e-21
DCTPP1	2467.98	-0.937272	0.116694	-8.03187	9.6e-16	3.64e-15
PLIN3	2131.07	-0.93383	0.089749	-10.4049	2.35e-25	1.43e-24
SLC10A3	885.035	-0.933542	0.10037	-9.30099	1.39e-20	6.83e-20
FASTK	1622.54	-0.933296	0.0963464	-9.68687	3.43e-22	1.81e-21
OBSL1	1018.6	-0.932327	0.114282	-8.15816	3.4e-16	1.33e-15
SPR	972.285	-0.932216	0.11699	-7.96834	1.61e-15	6.05e-15
ANKEF1	1781.61	-0.931415	0.0986808	-9.43867	3.78e-21	1.89e-20
CD59	22781.9	-0.931174	0.0839394	-11.0934	1.35e-28	9.52e-28
SORBS2	1089.02	-0.929694	0.134341	-6.92042	4.5e-12	1.4e-11
MYC	2776.73	-0.929629	0.103612	-8.97219	2.91e-19	1.34e-18
IFT140	2848.06	-0.929083	0.100943	-9.20401	3.45e-20	1.67e-19
COA3	3769.1	-0.928658	0.113073	-8.21292	2.16e-16	8.54e-16
TRMT61B	732.357	-0.928495	0.124822	-7.43858	1.02e-13	3.49e-13
TTLL5	4173.19	-0.927446	0.0907511	-10.2197	1.62e-24	9.47e-24
TIMP2	7429.83	-0.926552	0.0895285	-10.3492	4.22e-25	2.55e-24
PCDHB13	2272.85	-0.92621	0.0822395	-11.2624	2.01e-29	1.47e-28
NAALADL2	2788.57	-0.92592	0.110671	-8.36641	5.94e-17	2.42e-16
XRCC3	746.019	-0.92535	0.129387	-7.1518	8.56e-13	2.79e-12
DEPTOR	1702.73	-0.925122	0.108724	-8.50891	1.76e-17	7.4e-17
FBXO2	507.776	-0.924671	0.135769	-6.81062	9.72e-12	2.96e-11
TUG1	15215.6	-0.924401	0.0968054	-9.54906	1.31e-21	6.71e-21
NTHL1	456.65	-0.924143	0.136122	-6.78907	1.13e-11	3.42e-11
PINK1	1914.23	-0.923367	0.0907856	-10.1709	2.68e-24	1.56e-23
ALDH5A1	2144.43	-0.922833	0.151989	-6.07172	1.27e-09	3.35e-09
PPIF	3185.39	-0.922339	0.0750176	-12.295	9.64e-35	8.65e-34
TADA3	4482.81	-0.922111	0.0958851	-9.61684	6.79e-22	3.54e-21
GTF2E1	2199.09	-0.921976	0.0922811	-9.99095	1.67e-23	9.39e-23
EPHB4	2470.44	-0.921799	0.127774	-7.2143	5.42e-13	1.79e-12
LIPA	5267.21	-0.921698	0.0770576	-11.9612	5.68e-33	4.79e-32
PAPSS2	3955.18	-0.920738	0.0891287	-10.3304	5.13e-25	3.09e-24
B3GALT6	1137.94	-0.920455	0.10166	-9.05426	1.37e-19	6.43e-19
AGL	3641.52	-0.92042	0.0837426	-10.9911	4.22e-28	2.92e-27
UBE2G2	2950.62	-0.920134	0.140102	-6.56759	5.11e-11	1.49e-10
AP2A1	4248.93	-0.918006	0.0892777	-10.2826	8.44e-25	5.02e-24
DEPDC1B	635.258	-0.917787	0.131335	-6.98815	2.79e-12	8.8e-12
CRKL	9323.51	-0.917737	0.0731463	-12.5466	4.15e-36	3.86e-35
CTBP2	5822.62	-0.917364	0.0896143	-10.2368	1.36e-24	7.99e-24
EXO1	1829.6	-0.916912	0.115595	-7.93208	2.16e-15	8.04e-15
ALG3	4003.88	-0.914364	0.0697476	-13.1096	2.9e-39	2.97e-38
YWHAQ	13069.3	-0.913846	0.0665436	-13.733	6.44e-43	7.42e-42
TM7SF3	7388.84	-0.91321	0.0924998	-9.87256	5.48e-23	3.01e-22
DHTKD1	11483.1	-0.913081	0.0867311	-10.5277	6.44e-26	4.02e-25
CBX5	16930.6	-0.912543	0.106238	-8.5896	8.73e-18	3.73e-17
HSPH1	5175.71	-0.912351	0.09263	-9.84941	6.89e-23	3.76e-22
CYB561	10704.6	-0.912197	0.0706619	-12.9093	3.99e-38	3.93e-37
CLIC3	2755.72	-0.911194	0.0769311	-11.8443	2.3e-32	1.89e-31
ZNF326	1032.59	-0.910942	0.147049	-6.19481	5.84e-10	1.59e-09
NDOR1	1812.02	-0.910429	0.153989	-5.91228	3.37e-09	8.66e-09
AKR7A2	3228.31	-0.910126	0.0833169	-10.9237	8.88e-28	6.07e-27
VIPR1	1750.44	-0.909797	0.0911754	-9.97854	1.89e-23	1.06e-22
C12orf75	1057.51	-0.909217	0.118319	-7.68447	1.54e-14	5.54e-14
SLC36A4	1108.32	-0.90886	0.132796	-6.84404	7.7e-12	2.36e-11
FCGRT	739.043	-0.908237	0.12686	-7.15939	8.1e-13	2.64e-12
VOPP1	3348.4	-0.907672	0.0759798	-11.9462	6.79e-33	5.72e-32
RIPK1	3585.09	-0.906543	0.0746122	-12.1501	5.73e-34	4.99e-33
REEP5	28220	-0.905988	0.0754389	-12.0096	3.17e-33	2.71e-32
OIP5	517.042	-0.905383	0.132968	-6.80903	9.83e-12	2.99e-11
TMCO6	562.343	-0.905006	0.134461	-6.73061	1.69e-11	5.06e-11
NRBP2	1716.69	-0.904847	0.305501	-2.96184	0.00305802	0.00466699
CDCA5	3258.08	-0.904121	0.0950827	-9.50878	1.93e-21	9.82e-21
SYT8	493.072	-0.903983	0.18087	-4.99796	5.79e-07	1.26e-06
MAPT	2008.75	-0.903009	0.101576	-8.88998	6.11e-19	2.76e-18
CENPB	4154.44	-0.902245	0.0803232	-11.2327	2.82e-29	2.04e-28
RSKR	563.437	-0.901698	0.427243	-2.1105	0.0348151	0.0463824
MAGEF1	6616.06	-0.899682	0.0826859	-10.8807	1.42e-27	9.68e-27
S100A9	307.603	-0.899168	0.172098	-5.22475	1.74e-07	3.93e-07
JAK1	21854.5	-0.898896	0.0748881	-12.0032	3.42e-33	2.92e-32
VSIG10	2653.75	-0.89879	0.11222	-8.0092	1.15e-15	4.36e-15
ARMC9	1086.7	-0.898535	0.0964576	-9.31533	1.22e-20	5.98e-20
FRAT2	2449.73	-0.898381	0.0761111	-11.8035	3.74e-32	3.05e-31
TATDN2	2516.47	-0.898339	0.106827	-8.40932	4.12e-17	1.7e-16
GNG10	3152.26	-0.897774	0.0857985	-10.4638	1.27e-25	7.81e-25
KCTD21	1676.06	-0.897648	0.103299	-8.68979	3.63e-18	1.58e-17
LYPD3	1559.97	-0.896662	0.112608	-7.9627	1.68e-15	6.33e-15
PTGER3	9430.03	-0.896289	0.0783305	-11.4424	2.57e-30	1.94e-29
TMEM63B	4156.12	-0.895881	0.0791961	-11.3122	1.14e-29	8.4e-29
GUSBP14	475.017	-0.895216	0.147248	-6.07966	1.2e-09	3.19e-09
ATAT1	787.321	-0.895033	0.187882	-4.76379	1.9e-06	3.94e-06
ZBTB45	675.26	-0.894957	0.117423	-7.62162	2.51e-14	8.91e-14
MPI	2836.91	-0.894009	0.0842389	-10.6128	2.6e-26	1.66e-25
PLPP6	937.994	-0.89323	0.104565	-8.54238	1.31e-17	5.58e-17
PHTF1	683.443	-0.893165	0.128395	-6.95639	3.49e-12	1.09e-11
MOSPD3	392.892	-0.892736	0.149849	-5.95757	2.56e-09	6.62e-09
PDCD4	20111.9	-0.892577	0.0783505	-11.3921	4.58e-30	3.43e-29
SLC46A3	3372.28	-0.89256	0.0780123	-11.4413	2.6e-30	1.96e-29
ORMDL2	3172.42	-0.892528	0.123199	-7.24459	4.34e-13	1.44e-12
S100A4	653.097	-0.892201	0.170542	-5.23156	1.68e-07	3.79e-07
BTBD2	2319.79	-0.891376	0.081862	-10.8888	1.3e-27	8.88e-27
SLC22A5	2018.8	-0.891344	0.110603	-8.05895	7.7e-16	2.94e-15
LAD1	700.341	-0.891195	0.156033	-5.71158	1.12e-08	2.76e-08
ANKRD52	4898.33	-0.890784	0.156994	-5.67402	1.39e-08	3.41e-08
ENO1	42184.5	-0.890164	0.0697362	-12.7647	2.58e-37	2.49e-36
MEGF9	8496.53	-0.890157	0.0864666	-10.2948	7.44e-25	4.43e-24
HGH1	1636.16	-0.889797	0.0856836	-10.3847	2.91e-25	1.76e-24
PCDHB8	3486.73	-0.889727	0.079793	-11.1504	7.12e-29	5.07e-28
TMEM54	1932.85	-0.889559	0.0831115	-10.7032	9.83e-27	6.43e-26
SUV39H1	1280.66	-0.888863	0.0994465	-8.93811	3.96e-19	1.81e-18
CCDC57	1131.52	-0.888703	0.123607	-7.18972	6.49e-13	2.13e-12
NFATC2IP	2750.97	-0.888274	0.13384	-6.63683	3.21e-11	9.44e-11
OPN3	612.887	-0.887889	0.145327	-6.10959	9.99e-10	2.66e-09
SRSF6	15871.6	-0.887869	0.101359	-8.75969	1.96e-18	8.66e-18
SLC25A44	5376.14	-0.886893	0.0680746	-13.0282	8.45e-39	8.5e-38
PREX1	17557.3	-0.886577	0.0921461	-9.62142	6.49e-22	3.39e-21
PPP2R3A	2430.25	-0.88655	0.093481	-9.48374	2.45e-21	1.24e-20
SHISA5	5052.79	-0.885817	0.074164	-11.944	6.98e-33	5.86e-32
PMPCA	4718.35	-0.885789	0.0727054	-12.1833	3.82e-34	3.35e-33
B3GAT3	1545.18	-0.885759	0.0923802	-9.58819	8.96e-22	4.65e-21
CTSD	67263.5	-0.885684	0.0567127	-15.617	5.57e-55	8.99e-54
MSH2	4170.06	-0.883839	0.0845211	-10.457	1.36e-25	8.36e-25
RERG	2000.33	-0.883384	0.0872811	-10.1211	4.45e-24	2.57e-23
TSPAN4	1000.29	-0.88326	0.101978	-8.66127	4.67e-18	2.02e-17
TOR1B	4533.94	-0.883147	0.0692769	-12.7481	3.2e-37	3.07e-36
SLC5A6	4973.18	-0.882966	0.0899179	-9.81969	9.26e-23	5.02e-22
SLC49A3	414.509	-0.882841	0.149376	-5.91021	3.42e-09	8.76e-09
MICB	4407.6	-0.882792	0.070212	-12.5732	2.96e-36	2.78e-35
SRD5A3	1366.87	-0.882624	0.122285	-7.21776	5.29e-13	1.75e-12
LARGE2	1578.36	-0.882143	0.0927111	-9.51497	1.82e-21	9.27e-21
ENSG00000288218	347.801	-0.881385	0.145763	-6.04669	1.48e-09	3.89e-09
TRIP13	2486.91	-0.880847	0.088934	-9.9045	3.98e-23	2.2e-22
YWHAB	34658	-0.880333	0.0598338	-14.713	5.32e-49	7.33e-48
DEXI	1112.08	-0.879891	0.111994	-7.85662	3.95e-15	1.46e-14
KIAA1586	911.224	-0.87944	0.117803	-7.46535	8.31e-14	2.87e-13
GRK6	1479.16	-0.879103	0.117313	-7.49364	6.7e-14	2.32e-13
MEMO1	1599.87	-0.878188	0.099495	-8.82645	1.08e-18	4.83e-18
TAB1	1392.15	-0.877699	0.0919698	-9.54334	1.38e-21	7.09e-21
CHAF1A	1318.5	-0.877389	0.126945	-6.91156	4.79e-12	1.49e-11
AP5M1	3049.98	-0.877245	0.0745414	-11.7686	5.67e-32	4.59e-31
TXNDC17	1399.7	-0.876745	0.118022	-7.42869	1.1e-13	3.75e-13
H2BC7	94.1478	-0.87602	0.329407	-2.65938	0.00782839	0.0113664
BST2	3648.7	-0.875668	0.0938712	-9.32839	1.07e-20	5.3e-20
GGT1	531.925	-0.875105	0.173451	-5.04527	4.53e-07	9.89e-07
TNRC18	11421.3	-0.874829	0.110145	-7.94251	1.98e-15	7.41e-15
CES2	3569.21	-0.872629	0.0794244	-10.9869	4.42e-28	3.06e-27
HES1	2227.26	-0.872182	0.404097	-2.15835	0.0309007	0.0414738
ITGB4	7198.36	-0.869607	0.0949045	-9.16298	5.05e-20	2.42e-19
CA5BP1	332.55	-0.869377	0.147305	-5.90188	3.59e-09	9.2e-09
CCDC92	2292.02	-0.868942	0.0801892	-10.8362	2.32e-27	1.55e-26
TERF1	2998.51	-0.868799	0.0889475	-9.76756	1.55e-22	8.33e-22
WDR46	2637.91	-0.868689	0.0946295	-9.1799	4.31e-20	2.08e-19
BAG1	6166.31	-0.867911	0.0872293	-9.94976	2.53e-23	1.41e-22
ZC3H7B	3810.3	-0.86742	0.102509	-8.46185	2.63e-17	1.1e-16
TKFC	6107.17	-0.867297	0.0828975	-10.4623	1.29e-25	7.92e-25
PIERCE1	460.196	-0.866842	0.154193	-5.62182	1.89e-08	4.57e-08
VAMP8	3797.19	-0.866747	0.108374	-7.99778	1.27e-15	4.78e-15
FANCG	1162.86	-0.866333	0.102024	-8.4915	2.04e-17	8.56e-17
FAM136A	1622.03	-0.866242	0.0955402	-9.06678	1.23e-19	5.74e-19
TTC38	1710.68	-0.865959	0.0988945	-8.7564	2.02e-18	8.9e-18
GOLM2	8761.14	-0.865651	0.0823675	-10.5096	7.8e-26	4.85e-25
GLMN	664.078	-0.865193	0.125977	-6.86786	6.52e-12	2e-11
CCNO	2217.9	-0.865128	0.0875963	-9.87631	5.27e-23	2.9e-22
DZIP3	2834.06	-0.86503	0.0771428	-11.2134	3.51e-29	2.52e-28
TBL3	2235.91	-0.864559	0.0978895	-8.83198	1.03e-18	4.6e-18
IFT27	1166.79	-0.864121	0.126695	-6.82049	9.07e-12	2.77e-11
ETFB	1876.37	-0.864112	0.0898467	-9.61762	6.74e-22	3.52e-21
NECTIN2	5633.46	-0.864041	0.0665073	-12.9917	1.36e-38	1.36e-37
NME4	2148.43	-0.863629	0.0929288	-9.29345	1.49e-20	7.31e-20
ADCK2	1400.66	-0.862514	0.102924	-8.38012	5.29e-17	2.16e-16
USB1	1341.68	-0.862497	0.110145	-7.83056	4.86e-15	1.79e-14
NPIPA1	1927.82	-0.861567	0.299958	-2.87229	0.00407507	0.00613198
ECHS1	5229.06	-0.860615	0.0815581	-10.5522	4.96e-26	3.11e-25
H2BC20P	240.171	-0.860547	0.202589	-4.24774	2.16e-05	4.09e-05
DDX5	38861.5	-0.860213	0.0685931	-12.5408	4.46e-36	4.15e-35
IVD	5366.03	-0.860058	0.101969	-8.43453	3.33e-17	1.38e-16
CETN2	3863.84	-0.860004	0.0924461	-9.30276	1.37e-20	6.72e-20
PIK3R3	4300.35	-0.859581	0.0840975	-10.2212	1.59e-24	9.33e-24
TLCD1	1054.59	-0.858859	0.128209	-6.6989	2.1e-11	6.26e-11
TPMT	1827.5	-0.857167	0.0845439	-10.1387	3.72e-24	2.15e-23
NRGN	365.788	-0.856759	0.153009	-5.59941	2.15e-08	5.18e-08
ENDOG	794.958	-0.856121	0.12907	-6.63298	3.29e-11	9.68e-11
MYO9B	3698.68	-0.855901	0.168922	-5.06684	4.04e-07	8.89e-07
CST3	3709.24	-0.855814	0.0913625	-9.36724	7.45e-21	3.7e-20
KCTD3	28801.6	-0.855756	0.0671557	-12.7429	3.42e-37	3.28e-36
TRMT10C	2706.1	-0.854797	0.0933819	-9.15378	5.5e-20	2.63e-19
ZNF444	784.636	-0.854732	0.12216	-6.99683	2.62e-12	8.28e-12
LRRC37A16P	3794.48	-0.854039	0.0805733	-10.5995	2.99e-26	1.9e-25
DYNLT2B	1476.99	-0.853987	0.0923396	-9.24833	2.28e-20	1.11e-19
DDR1	21500	-0.853765	0.0702555	-12.1523	5.58e-34	4.86e-33
TACSTD2	15154	-0.853388	0.0760382	-11.2232	3.14e-29	2.27e-28
SGK3	4054.18	-0.853276	0.0827952	-10.3059	6.63e-25	3.96e-24
LAMB2	18729.7	-0.85322	0.101852	-8.37707	5.43e-17	2.21e-16
SDF2	4206.18	-0.852444	0.0936489	-9.10255	8.82e-20	4.17e-19
BPTFP1	120.556	-0.852082	0.308821	-2.75914	0.00579531	0.00857319
CLN5	1973.88	-0.851999	0.0850233	-10.0208	1.24e-23	7e-23
SNX33	1980.96	-0.851666	0.10181	-8.36521	6e-17	2.44e-16
EXOSC4	882.455	-0.851373	0.115738	-7.35605	1.89e-13	6.4e-13
PTPMT1	5642.83	-0.851246	0.0890644	-9.55765	1.2e-21	6.19e-21
ERCC8	1566.7	-0.851244	0.101319	-8.40161	4.4e-17	1.81e-16
ADPRHL1	1327.49	-0.850904	0.10228	-8.31933	8.85e-17	3.56e-16
ATP5MC1	4175.58	-0.850811	0.106438	-7.99347	1.31e-15	4.95e-15
SH3BGRL	3852.58	-0.850306	0.0871656	-9.75506	1.75e-22	9.4e-22
ENSG00000293600	3687.49	-0.849931	0.0768548	-11.0589	1.98e-28	1.39e-27
SLC38A10	4885.69	-0.849582	0.105541	-8.04979	8.29e-16	3.16e-15
DDIAS	1273.64	-0.849273	0.123649	-6.86841	6.49e-12	2e-11
NDRG2	1032.72	-0.848037	0.12231	-6.93352	4.1e-12	1.28e-11
THEM6	2141.39	-0.8478	0.0949196	-8.93176	4.19e-19	1.91e-18
ANAPC2	2658.31	-0.847152	0.307679	-2.75337	0.00589858	0.00872022
ANXA9	3022.17	-0.846276	0.0781902	-10.8233	2.67e-27	1.78e-26
SNAP23	4881.44	-0.845501	0.0714361	-11.8358	2.55e-32	2.09e-31
ACADSB	2215.49	-0.84507	0.0857208	-9.8584	6.3e-23	3.45e-22
NDUFAF1	1310.2	-0.844864	0.110014	-7.67957	1.6e-14	5.75e-14
CRYZ	2790.98	-0.843878	0.0920568	-9.16693	4.87e-20	2.34e-19
TRADD	616.633	-0.843867	0.127572	-6.61483	3.72e-11	1.09e-10
PATJ	10468.4	-0.843783	0.0852889	-9.89324	4.45e-23	2.46e-22
ANO1	1574.49	-0.839609	0.109863	-7.64233	2.13e-14	7.61e-14
MAGED1	13410.5	-0.839483	0.0630002	-13.3251	1.65e-40	1.77e-39
NPIPA6	2057.55	-0.8393	0.301863	-2.78041	0.00542909	0.00805521
TSPAN13	25256.7	-0.838768	0.0745574	-11.25	2.32e-29	1.68e-28
ABHD11	1496.73	-0.838707	0.105717	-7.9335	2.13e-15	7.95e-15
DYNC2I1	1200.75	-0.83854	0.188891	-4.43929	9.03e-06	1.77e-05
IQCK	577.608	-0.837381	0.123184	-6.79782	1.06e-11	3.23e-11
PPT2	788.752	-0.836645	0.117822	-7.1009	1.24e-12	4e-12
ITPR2	4959.99	-0.836479	0.0928552	-9.00842	2.09e-19	9.67e-19
SWSAP1	302.525	-0.83619	0.182766	-4.57518	4.76e-06	9.56e-06
ITGAE	592.051	-0.836026	0.151968	-5.50134	3.77e-08	8.89e-08
SLC35C1	1417.43	-0.83565	0.0954718	-8.75285	2.08e-18	9.17e-18
DHX9	16151.3	-0.835554	0.0721566	-11.5797	5.22e-31	4.08e-30
AAMDC	518.629	-0.834751	0.147061	-5.67622	1.38e-08	3.37e-08
PPP6R2	1408.9	-0.832776	0.131257	-6.34463	2.23e-10	6.21e-10
HARS1	5349.81	-0.831832	0.0731869	-11.3659	6.18e-30	4.59e-29
TOB1	21343.1	-0.83051	0.0739855	-11.2253	3.06e-29	2.22e-28
FBRS	8225.98	-0.830448	0.138268	-6.00606	1.9e-09	4.97e-09
CENPF	15093.1	-0.830325	0.0853159	-9.73236	2.19e-22	1.17e-21
SPC25	555.539	-0.829498	0.123835	-6.69841	2.11e-11	6.28e-11
RRP7A	2303.06	-0.828649	0.0906029	-9.14594	5.91e-20	2.82e-19
NOTCH3	5520.45	-0.828317	0.112719	-7.34851	2e-13	6.77e-13
NFKBIA	3085.62	-0.828254	0.084825	-9.76427	1.6e-22	8.6e-22
BMS1	8112.05	-0.828242	0.0853479	-9.70431	2.89e-22	1.53e-21
BIVM	2281	-0.827111	0.0865614	-9.55519	1.23e-21	6.34e-21
POGLUT1	1630.08	-0.827062	0.0939076	-8.80719	1.28e-18	5.72e-18
ACAD10	2588.13	-0.82625	0.134978	-6.12137	9.28e-10	2.48e-09
RNF213	9128.04	-0.825823	0.249265	-3.31303	0.000922922	0.00149962
SH2B1	1335.26	-0.825786	0.186593	-4.42561	9.62e-06	1.88e-05
CYBC1	4082.11	-0.825472	0.0826172	-9.99152	1.66e-23	9.34e-23
LMO4	6146.67	-0.825188	0.0700564	-11.7789	5.01e-32	4.07e-31
ENSG00000260261	24.3152	-0.825008	0.540536	-1.52628	0.126941	0.155305
DSCC1	827.365	-0.824936	0.112738	-7.31728	2.53e-13	8.49e-13
SGSM3	3506.08	-0.822771	0.0912213	-9.01951	1.89e-19	8.76e-19
UPK3B	829.147	-0.822453	0.120025	-6.85236	7.26e-12	2.23e-11
RND1	705.355	-0.821887	0.157631	-5.21401	1.85e-07	4.15e-07
KNTC1	4156.42	-0.821707	0.11005	-7.46667	8.23e-14	2.84e-13
SLC37A4	3331.74	-0.821652	0.0916799	-8.96218	3.18e-19	1.46e-18
DPY19L4	3578.82	-0.820605	0.0869782	-9.4346	3.92e-21	1.97e-20
OAZ3	270.033	-0.820316	0.223903	-3.66372	0.000248583	0.00042781
HOXC9	360.548	-0.820158	0.207449	-3.95354	7.7e-05	0.000139081
DPCD	1355.75	-0.820093	0.0936198	-8.75983	1.96e-18	8.65e-18
NUDT22	1150.75	-0.819977	0.110733	-7.40501	1.31e-13	4.47e-13
MT-CO3	141928	-0.81921	0.117822	-6.95297	3.58e-12	1.12e-11
GNL3L	3740.74	-0.818918	0.104426	-7.84206	4.43e-15	1.63e-14
KIFC3	920.546	-0.818092	0.165114	-4.95472	7.24e-07	1.56e-06
WDR31	1192.73	-0.817796	0.099581	-8.21237	2.17e-16	8.58e-16
USP5	2601.01	-0.817794	0.118998	-6.87232	6.32e-12	1.94e-11
EMP2	14777.4	-0.817166	0.0796752	-10.2562	1.11e-24	6.56e-24
SMPD1	1402.61	-0.816922	0.114907	-7.10939	1.17e-12	3.77e-12
FBXW9	566.781	-0.816523	0.128341	-6.36212	1.99e-10	5.57e-10
PGP	1600.8	-0.816337	0.0897093	-9.0998	9.05e-20	4.27e-19
MAN1B1	7316.85	-0.815876	0.0895174	-9.11416	7.93e-20	3.76e-19
HP1BP3	8404.97	-0.815619	0.0996483	-8.18498	2.72e-16	1.07e-15
ATXN7L3B	14650.3	-0.815086	0.0672033	-12.1287	7.45e-34	6.45e-33
CPT2	2343.46	-0.814999	0.0894351	-9.11274	8.03e-20	3.8e-19
ERI2	3471.83	-0.814474	0.0781488	-10.4221	1.97e-25	1.2e-24
PTPRS	2278.51	-0.814241	0.123928	-6.5703	5.02e-11	1.46e-10
SSU72	5386.29	-0.812976	0.0885167	-9.18444	4.14e-20	2e-19
PDE6D	926.453	-0.81291	0.113052	-7.19057	6.45e-13	2.12e-12
GSTZ1	2290.99	-0.811965	0.0932116	-8.71099	3.01e-18	1.32e-17
HSCB	342.955	-0.81179	0.179925	-4.51183	6.43e-06	1.28e-05
PLOD2	10259.2	-0.811473	0.0788824	-10.2871	8.05e-25	4.79e-24
NCAPD3	9182.13	-0.811274	0.0938254	-8.64663	5.3e-18	2.29e-17
HDAC1	6269.58	-0.81093	0.0678955	-11.9438	7e-33	5.87e-32
EPS15L1	6034.6	-0.8109	0.0699113	-11.599	4.17e-31	3.27e-30
LNPEP	9451.09	-0.81076	0.0778507	-10.4143	2.13e-25	1.3e-24
F8A1	2605.49	-0.810523	0.0944042	-8.58567	9.03e-18	3.86e-17
ARMT1	7786.17	-0.810234	0.0892377	-9.0795	1.09e-19	5.12e-19
TMEM267	2850.16	-0.810202	0.0964829	-8.39737	4.57e-17	1.87e-16
CABLES1	1937.41	-0.809969	0.128294	-6.31338	2.73e-10	7.59e-10
KCTD6	1707.48	-0.809811	0.0998858	-8.10737	5.17e-16	1.99e-15
MTUS1	3020.96	-0.809497	0.0760184	-10.6487	1.77e-26	1.14e-25
IGSF9	1910.75	-0.809436	0.101293	-7.99107	1.34e-15	5.04e-15
ENSG00000272617	578.983	-0.809359	0.159737	-5.06683	4.05e-07	8.89e-07
DERPC	1715.42	-0.808079	0.0908272	-8.89689	5.74e-19	2.6e-18
PBXIP1	5303.35	-0.807172	0.0857764	-9.41018	4.95e-21	2.47e-20
CFL1	39258.3	-0.806545	0.0731213	-11.0302	2.73e-28	1.9e-27
BBS1	2106.47	-0.805828	0.108859	-7.40246	1.34e-13	4.55e-13
DAG1	17610.8	-0.805516	0.0934352	-8.62111	6.63e-18	2.85e-17
PEX10	1004.25	-0.804631	0.110801	-7.26197	3.81e-13	1.27e-12
BRAT1	1703.53	-0.804478	0.0930794	-8.64292	5.48e-18	2.36e-17
CAMKK2	4095.19	-0.804018	0.0988823	-8.13106	4.26e-16	1.65e-15
ERVMER34-1	859.264	-0.803898	0.13647	-5.89065	3.85e-09	9.83e-09
GLCE	1839.82	-0.80387	0.0959433	-8.3786	5.36e-17	2.18e-16
NEDD8	3188.77	-0.801744	0.0995084	-8.05705	7.82e-16	2.98e-15
MAN1A1	4115.31	-0.801608	0.0941797	-8.51147	1.72e-17	7.24e-17
LRP11	5562.55	-0.800882	0.0761484	-10.5174	7.18e-26	4.48e-25
MATN2	981.07	-0.800562	0.122832	-6.51757	7.15e-11	2.06e-10
SORT1	10994.8	-0.800107	0.087268	-9.1684	4.8e-20	2.31e-19
TMEM127	4013.66	-0.800065	0.0787487	-10.1597	3e-24	1.74e-23
AP1G2	2607.37	-0.799611	0.135018	-5.92226	3.18e-09	8.16e-09
SUV39H2	1887.88	-0.798626	0.110971	-7.19673	6.17e-13	2.03e-12
DHX37	1867.44	-0.798205	0.0942991	-8.4646	2.57e-17	1.07e-16
PITX1	1755.99	-0.797987	0.0919775	-8.6759	4.1e-18	1.78e-17
PLEKHH1	2424.7	-0.797853	0.306701	-2.60141	0.00928426	0.0133704
WBP1L	6947.2	-0.797724	0.0739219	-10.7914	3.78e-27	2.51e-26
SYNJ2BP	7457.93	-0.797672	0.0823846	-9.6823	3.59e-22	1.89e-21
FUT8	1609.31	-0.797642	0.0988064	-8.07278	6.87e-16	2.63e-15
PRKACA	3943.57	-0.797512	0.0838871	-9.50697	1.96e-21	9.99e-21
NCKAP5L	2579.11	-0.797164	0.116782	-6.82609	8.73e-12	2.67e-11
ZWINT	4090.23	-0.796802	0.0741325	-10.7484	6.03e-27	3.98e-26
HDAC11	1153.22	-0.796472	0.140519	-5.66805	1.44e-08	3.52e-08
ARMC7	1080.99	-0.796147	0.0927729	-8.58168	9.35e-18	3.99e-17
MTCL2	13514.9	-0.795649	0.113522	-7.00875	2.4e-12	7.62e-12
RAVER1	2130.48	-0.795398	0.103062	-7.71766	1.18e-14	4.3e-14
DNALI1	2507.52	-0.795379	0.088454	-8.992	2.43e-19	1.12e-18
TAOK2	4279.31	-0.793486	0.0998841	-7.94407	1.96e-15	7.32e-15
PNPLA6	1693.73	-0.792174	0.122151	-6.48519	8.86e-11	2.54e-10
EPM2AIP1	6690.68	-0.789339	0.104623	-7.54463	4.54e-14	1.59e-13
PIGS	8259.19	-0.788732	0.0658834	-11.9716	5e-33	4.24e-32
THNSL2	2476	-0.788626	0.0884719	-8.91386	4.93e-19	2.23e-18
FOCAD	2844.36	-0.788338	0.110246	-7.15074	8.63e-13	2.81e-12
ZMYM4	4326.85	-0.787648	0.116528	-6.7593	1.39e-11	4.18e-11
SCAMP2	6560.2	-0.787382	0.0789412	-9.97428	1.98e-23	1.11e-22
FAM234A	5082.11	-0.787315	0.0813122	-9.68262	3.57e-22	1.88e-21
AP4E1	2244.01	-0.78683	0.0793614	-9.91453	3.6e-23	1.99e-22
YPEL3	625.297	-0.786615	0.118938	-6.61363	3.75e-11	1.1e-10
MTRF1L	1423.5	-0.786472	0.0981933	-8.00943	1.15e-15	4.36e-15
PHF13	1753.87	-0.786202	0.0977533	-8.04271	8.79e-16	3.34e-15
HPS6	1735.33	-0.786115	0.0830796	-9.46219	3.02e-21	1.52e-20
JUNB	922.003	-0.78585	0.10249	-7.66757	1.75e-14	6.29e-14
FOXRED2	4125.85	-0.785705	0.0903703	-8.69429	3.49e-18	1.52e-17
RHOD	3946.3	-0.784183	0.0955857	-8.20398	2.33e-16	9.17e-16
RMI1	1436.27	-0.784141	0.0961673	-8.15393	3.52e-16	1.37e-15
PLSCR3	961.021	-0.783565	0.151713	-5.16479	2.41e-07	5.38e-07
ZBTB4	3284.95	-0.78301	0.106086	-7.38091	1.57e-13	5.33e-13
LSR	3107.5	-0.78224	0.0833915	-9.38033	6.58e-21	3.27e-20
TSPAN9	1466.61	-0.782203	0.109014	-7.17523	7.22e-13	2.36e-12
HSPA8	116523	-0.782072	0.122753	-6.3711	1.88e-10	5.27e-10
MYL6	36811.8	-0.781987	0.104747	-7.46548	8.3e-14	2.86e-13
RABL6	7255.81	-0.781783	0.0986345	-7.92606	2.26e-15	8.43e-15
ZMPSTE24	5028.79	-0.781766	0.0734855	-10.6384	1.98e-26	1.27e-25
SLC25A23	3939.91	-0.781726	0.0782114	-9.99505	1.6e-23	9.04e-23
DHRS1	782.571	-0.78165	0.180305	-4.33516	1.46e-05	2.8e-05
ARHGAP1	6068.65	-0.781441	0.0820186	-9.5276	1.61e-21	8.22e-21
SPEF2	1358.87	-0.781247	0.112101	-6.96914	3.19e-12	1e-11
PDS5B	4782.3	-0.780438	0.0951325	-8.20369	2.33e-16	9.19e-16
ATAD3A	924.42	-0.780356	0.137708	-5.66675	1.46e-08	3.55e-08
SLC12A2	2799.49	-0.780069	0.127996	-6.09449	1.1e-09	2.92e-09
SMARCD2	8403.76	-0.779697	0.0762585	-10.2244	1.54e-24	9.06e-24
HIP1	4095.16	-0.779382	0.115334	-6.75762	1.4e-11	4.23e-11
VAV2	2365.51	-0.779131	0.101585	-7.66971	1.72e-14	6.19e-14
CCDC85C	2652.67	-0.777722	0.0916742	-8.48355	2.18e-17	9.16e-17
SMIM11	1340.04	-0.777201	0.0942798	-8.24355	1.67e-16	6.64e-16
FLVCR1	2235.5	-0.777159	0.104752	-7.41905	1.18e-13	4.03e-13
FXYD3	1888.64	-0.776458	0.134268	-5.78289	7.34e-09	1.83e-08
CTPS2	3515.13	-0.775974	0.0898382	-8.63746	5.75e-18	2.48e-17
ELOVL1	4761.21	-0.775973	0.0913676	-8.49286	2.02e-17	8.47e-17
S100A13	1812.1	-0.775541	0.13263	-5.84738	4.99e-09	1.26e-08
PBX2	3465.6	-0.775497	0.0857412	-9.04463	1.5e-19	7.01e-19
PSMD1	9723.51	-0.773881	0.0720159	-10.746	6.19e-27	4.07e-26
LRR1	1520.31	-0.773648	0.103127	-7.50189	6.29e-14	2.19e-13
TRAPPC4	6628.8	-0.77274	0.0915191	-8.44348	3.08e-17	1.28e-16
MTERF2	1437.8	-0.772646	0.110752	-6.9764	3.03e-12	9.53e-12
MPDU1	2724.33	-0.772597	0.0930213	-8.30558	9.93e-17	3.99e-16
ATP11B	5132.96	-0.772001	0.080292	-9.61492	6.92e-22	3.61e-21
TASOR	6498.92	-0.771063	0.0963815	-8.00011	1.24e-15	4.69e-15
HNRNPH2	7048.29	-0.770009	0.072661	-10.5973	3.07e-26	1.95e-25
FCSK	1132.9	-0.769349	0.143092	-5.37659	7.59e-08	1.75e-07
GSDMD	2385.25	-0.769022	0.089158	-8.62539	6.39e-18	2.75e-17
LTBP1	6584.25	-0.768093	0.0943111	-8.14424	3.82e-16	1.48e-15
H4C15	1096.29	-0.767635	0.353857	-2.16933	0.0300574	0.0404082
PRCP	7875.67	-0.767051	0.0783986	-9.78399	1.32e-22	7.1e-22
NUP85	3234.3	-0.766291	0.0956421	-8.01207	1.13e-15	4.27e-15
OVCA2	1249.21	-0.766064	0.12069	-6.34736	2.19e-10	6.11e-10
MICOS10	2161.86	-0.765819	0.116065	-6.59816	4.16e-11	1.22e-10
MFSD5	2217.3	-0.765282	0.0989752	-7.73205	1.06e-14	3.85e-14
BMP4	1040.33	-0.765012	0.106406	-7.18954	6.5e-13	2.14e-12
BCS1L	934.778	-0.764695	0.109704	-6.97054	3.16e-12	9.93e-12
GNMT	1130.99	-0.764542	0.111899	-6.83241	8.35e-12	2.55e-11
BCAP31	7551.25	-0.764307	0.0705645	-10.8313	2.45e-27	1.64e-26
CCNY	6456.67	-0.763803	0.0789461	-9.67499	3.85e-22	2.03e-21
RBM45	919.484	-0.763631	0.123527	-6.18192	6.33e-10	1.72e-09
CSTF2T	4423.15	-0.763246	0.0851901	-8.95933	3.27e-19	1.5e-18
CDR2L	1661.44	-0.762982	0.10043	-7.59713	3.03e-14	1.07e-13
FBXO5	969.026	-0.762915	0.105221	-7.2506	4.15e-13	1.38e-12
NAAA	2788.79	-0.7629	0.0816345	-9.34531	9.16e-21	4.53e-20
JOSD2	449.603	-0.762861	0.151106	-5.04853	4.45e-07	9.74e-07
CLSTN1	7511.99	-0.762482	0.0886923	-8.59694	8.19e-18	3.5e-17
ARHGEF1	1635.59	-0.76248	0.141371	-5.39346	6.91e-08	1.6e-07
DYNLT1	2967.72	-0.761971	0.110736	-6.88095	5.95e-12	1.83e-11
H2AX	4059.42	-0.760827	0.0730139	-10.4203	2e-25	1.22e-24
TAGLN2	18860.4	-0.760767	0.0777099	-9.78983	1.25e-22	6.71e-22
ZNF248	1037.91	-0.76028	0.122253	-6.21893	5.01e-10	1.37e-09
SCCPDH	2986.95	-0.760249	0.0850941	-8.93421	4.1e-19	1.87e-18
GRTP1	1037.61	-0.760027	0.103335	-7.35501	1.91e-13	6.45e-13
CITED2	7172.09	-0.759795	0.0872157	-8.71168	2.99e-18	1.31e-17
JMJD4	1985.96	-0.759547	0.0957649	-7.93137	2.17e-15	8.08e-15
ZWILCH	2391.3	-0.759192	0.0859951	-8.82832	1.06e-18	4.75e-18
EFCAB11	1214.56	-0.757818	0.0989668	-7.6573	1.9e-14	6.8e-14
FMO5	1275.71	-0.757769	0.106508	-7.11467	1.12e-12	3.63e-12
HACD1	568.913	-0.757568	0.137518	-5.50885	3.61e-08	8.53e-08
TMEM254	4003.73	-0.756712	0.0834075	-9.07247	1.16e-19	5.46e-19
PTGR1	3670.42	-0.755995	0.0826989	-9.14155	6.16e-20	2.93e-19
PKMYT1	886.741	-0.755993	0.158446	-4.77129	1.83e-06	3.8e-06
B9D1	863.635	-0.755038	0.136044	-5.54996	2.86e-08	6.8e-08
PDCD2	2273.76	-0.754878	0.0830544	-9.08896	1e-19	4.7e-19
HAT1	4632	-0.754827	0.0855861	-8.8195	1.15e-18	5.13e-18
GSTK1	4327.04	-0.754118	0.0887136	-8.50059	1.89e-17	7.93e-17
SLC41A2	1591.88	-0.754009	0.150074	-5.02424	5.05e-07	1.1e-06
TENM3	7895.6	-0.752813	0.0992534	-7.58476	3.33e-14	1.17e-13
FMN1	11805.5	-0.752557	0.0803458	-9.36647	7.5e-21	3.72e-20
ADCY6	8091.85	-0.752118	0.100296	-7.49897	6.43e-14	2.23e-13
FRMD8	1271.46	-0.752019	0.152854	-4.91984	8.66e-07	1.85e-06
BBOF1	760.966	-0.751958	0.108803	-6.91119	4.81e-12	1.49e-11
TBC1D7	1954.77	-0.751932	0.0902934	-8.32766	8.25e-17	3.32e-16
ITGB1BP1	2086.23	-0.751462	0.0836016	-8.98861	2.5e-19	1.15e-18
R3HDM1	2593.97	-0.75144	0.0993876	-7.5607	4.01e-14	1.41e-13
SIDT2	6311.06	-0.750979	0.107569	-6.9814	2.92e-12	9.21e-12
QSER1	4972.32	-0.750466	0.10922	-6.87113	6.37e-12	1.96e-11
PABPN1	2937.96	-0.75016	0.101265	-7.40787	1.28e-13	4.37e-13
C2orf68	1876.63	-0.750112	0.102273	-7.33441	2.23e-13	7.5e-13
UNC13D	2951.2	-0.749781	0.115704	-6.48016	9.16e-11	2.62e-10
MRM2	2982.5	-0.749715	0.0765764	-9.79043	1.24e-22	6.68e-22
TOPBP1	5605.81	-0.749153	0.0926576	-8.08518	6.21e-16	2.38e-15
SPRED2	1269.53	-0.749065	0.109766	-6.82419	8.84e-12	2.7e-11
UBFD1	6712.5	-0.749017	0.0701838	-10.6722	1.37e-26	8.92e-26
CCDC183	306.711	-0.748757	0.186974	-4.0046	6.21e-05	0.00011304
PPL	4209.5	-0.748566	0.118774	-6.30242	2.93e-10	8.12e-10
SULT2B1	647.822	-0.748346	0.126015	-5.93854	2.88e-09	7.42e-09
MGAT1	3488.71	-0.748177	0.0718956	-10.4064	2.32e-25	1.41e-24
FLOT2	4889.63	-0.748018	0.072117	-10.3723	3.32e-25	2.01e-24
CCT3	23096.9	-0.747651	0.0687557	-10.874	1.53e-27	1.04e-26
TIMM8B	3936.35	-0.747183	0.128211	-5.82778	5.62e-09	1.41e-08
FGFRL1	1604.57	-0.746748	0.190391	-3.92219	8.77e-05	0.000157664
HNRNPAB	8489.73	-0.746636	0.0714337	-10.4522	1.43e-25	8.79e-25
H3C14	97.9702	-0.746607	0.271505	-2.74988	0.00596171	0.00880635
GFUS	3582.28	-0.745869	0.0879788	-8.47782	2.29e-17	9.61e-17
GNAI2	6171.96	-0.745624	0.0728463	-10.2356	1.37e-24	8.09e-24
C11orf71	716.899	-0.745207	0.144587	-5.15403	2.55e-07	5.68e-07
NAGA	2676.79	-0.745009	0.0788326	-9.45052	3.37e-21	1.7e-20
AP2M1	31761.6	-0.744494	0.0630078	-11.8159	3.23e-32	2.64e-31
HS6ST1	1822.99	-0.74369	0.0884675	-8.40636	4.23e-17	1.74e-16
TMTC2	1824.95	-0.742462	0.0919671	-8.07313	6.85e-16	2.63e-15
MORN2	675.322	-0.742207	0.13234	-5.60832	2.04e-08	4.92e-08
AFF3	2921.14	-0.741834	0.129459	-5.73026	1e-08	2.48e-08
CYB5R3	4751.15	-0.741182	0.102348	-7.24178	4.43e-13	1.47e-12
LZTR1	1418.46	-0.741154	0.18067	-4.10226	4.09e-05	7.58e-05
IFITM2	943.416	-0.741073	0.132427	-5.59608	2.19e-08	5.27e-08
HSBP1	10359	-0.740796	0.0838733	-8.83232	1.03e-18	4.59e-18
SERPINH1	3720.44	-0.74047	0.0842293	-8.79112	1.48e-18	6.59e-18
HLA-DMA	1026.46	-0.739141	0.103937	-7.11144	1.15e-12	3.72e-12
TMEM129	1518.01	-0.738829	0.0983907	-7.50914	5.95e-14	2.07e-13
TAPBP	8063.73	-0.738566	0.104162	-7.09053	1.34e-12	4.3e-12
ZNF252P	2253.77	-0.73765	0.0909753	-8.10824	5.14e-16	1.98e-15
TFDP1	5193.25	-0.737574	0.0667747	-11.0457	2.3e-28	1.61e-27
YLPM1	7688.1	-0.737515	0.111792	-6.5972	4.19e-11	1.22e-10
SAC3D1	742.437	-0.737292	0.130309	-5.65805	1.53e-08	3.72e-08
MPG	1422.6	-0.736694	0.113081	-6.51476	7.28e-11	2.09e-10
SEZ6L2	6104.31	-0.736423	0.0804713	-9.15138	5.62e-20	2.69e-19
RPS6KA1	1626.29	-0.735819	0.0871408	-8.44402	3.07e-17	1.28e-16
ODF2	4560.48	-0.735365	0.0788503	-9.32609	1.1e-20	5.41e-20
GPATCH4	2423.06	-0.733432	0.104773	-7.00018	2.56e-12	8.09e-12
ATPAF1	3265.37	-0.732508	0.0798635	-9.17199	4.64e-20	2.23e-19
KBTBD4	2764.49	-0.732475	0.0961885	-7.615	2.64e-14	9.36e-14
IPP	1101.63	-0.732155	0.123409	-5.93274	2.98e-09	7.68e-09
IRF3	1146.78	-0.731677	0.111197	-6.58	4.7e-11	1.37e-10
TTC19	3037.15	-0.731289	0.0745781	-9.80568	1.06e-22	5.76e-22
KITLG	3989.23	-0.731265	0.0871195	-8.39382	4.71e-17	1.93e-16
CXXC5	4479.97	-0.730724	0.0709568	-10.2982	7.18e-25	4.29e-24
EBNA1BP2	3712.9	-0.73034	0.0869145	-8.40297	4.35e-17	1.79e-16
PTER	1341.18	-0.729336	0.10485	-6.95602	3.5e-12	1.1e-11
ANAPC5	12120.5	-0.728403	0.0767577	-9.48964	2.32e-21	1.18e-20
POLD3	1836.64	-0.728321	0.125796	-5.78968	7.05e-09	1.76e-08
TMEM87B	5108.3	-0.728216	0.0903613	-8.05893	7.7e-16	2.94e-15
RNA5-8SP6	317.661	-0.727377	0.278606	-2.61077	0.00903386	0.0130348
NEIL1	332.783	-0.727038	0.245658	-2.95956	0.0030808	0.00469937
CCDC137	2168.86	-0.726849	0.110446	-6.58101	4.67e-11	1.36e-10
PCDHGA1	1727.44	-0.726553	0.0826686	-8.78874	1.51e-18	6.73e-18
MXRA7	2531.31	-0.72645	0.0854093	-8.50551	1.81e-17	7.61e-17
SYNGR1	1776.6	-0.726044	0.0821731	-8.83554	9.96e-19	4.46e-18
HMG20B	5654.36	-0.725653	0.0681392	-10.6496	1.75e-26	1.13e-25
DBI	7043.54	-0.725398	0.103062	-7.03848	1.94e-12	6.2e-12
EPN3	3382.56	-0.724725	0.095514	-7.58763	3.26e-14	1.15e-13
DGKA	1057.24	-0.723814	0.133184	-5.43468	5.49e-08	1.28e-07
RRP36	3303.92	-0.723163	0.0804156	-8.99282	2.41e-19	1.11e-18
AURKA	3220.37	-0.72293	0.0822855	-8.78562	1.55e-18	6.9e-18
STK11	1890.06	-0.722738	0.0899169	-8.03784	9.14e-16	3.47e-15
TRIM41	2546.95	-0.722694	0.0915351	-7.89526	2.9e-15	1.08e-14
RNF121	1554.17	-0.722683	0.130925	-5.51984	3.39e-08	8.04e-08
APOD	1425.55	-0.721793	0.12319	-5.85919	4.65e-09	1.18e-08
GGCX	3251.4	-0.721082	0.118848	-6.06726	1.3e-09	3.44e-09
KIAA0930	2181.69	-0.72065	0.0813514	-8.85849	8.11e-19	3.66e-18
GALM	1337.63	-0.719988	0.103294	-6.97028	3.16e-12	9.95e-12
GALNT1	6148.77	-0.719634	0.0860986	-8.35825	6.37e-17	2.58e-16
DUT	4282.23	-0.71892	0.0794675	-9.04672	1.47e-19	6.88e-19
TOMM34	3527.99	-0.718513	0.0699993	-10.2646	1.02e-24	6.03e-24
HNRNPA3	12132.6	-0.718343	0.0788432	-9.11103	8.16e-20	3.86e-19
EXOC7	10468.1	-0.717655	0.0708369	-10.1311	4.02e-24	2.32e-23
ACLY	28302.4	-0.71756	0.0727932	-9.85751	6.36e-23	3.48e-22
BAG3	3321.09	-0.717518	0.080737	-8.88711	6.27e-19	2.83e-18
JMJD7	716.202	-0.716948	0.15193	-4.71894	2.37e-06	4.88e-06
H3-3A	32179.4	-0.716893	0.0820112	-8.74141	2.3e-18	1.01e-17
AIF1L	2779.87	-0.716862	0.0860097	-8.33467	7.77e-17	3.14e-16
NEMF	5361.55	-0.716819	0.0901599	-7.95053	1.86e-15	6.96e-15
ATOX1	2556.08	-0.716483	0.119751	-5.98309	2.19e-09	5.69e-09
CDC45	867.691	-0.716184	0.101932	-7.02609	2.12e-12	6.76e-12
CCM2	1334.69	-0.716164	0.115803	-6.18431	6.24e-10	1.69e-09
ACER3	2513.18	-0.715779	0.115232	-6.21166	5.24e-10	1.43e-09
NELFCD	10773.5	-0.715044	0.0641826	-11.1408	7.94e-29	5.63e-28
PRPF31	2316.56	-0.71474	0.0992967	-7.19802	6.11e-13	2.01e-12
JMJD8	2641.46	-0.71438	0.0743343	-9.61038	7.23e-22	3.76e-21
ALG6	937.523	-0.713492	0.104026	-6.85881	6.94e-12	2.13e-11
PCMTD2	3885.56	-0.713078	0.0961946	-7.41286	1.24e-13	4.21e-13
GAS6	2117.49	-0.712088	0.101621	-7.00729	2.43e-12	7.7e-12
MRPL13	3328.22	-0.711653	0.0985819	-7.2189	5.24e-13	1.73e-12
PTPN18	1206.8	-0.711588	0.127606	-5.57645	2.45e-08	5.87e-08
NDUFC2-KCTD14	405.077	-0.711508	0.197497	-3.60263	0.000315008	0.000536799
BPTF	13984.5	-0.711003	0.11762	-6.04493	1.49e-09	3.93e-09
ATP6V0A1	6133.49	-0.710828	0.0845366	-8.40852	4.15e-17	1.71e-16
GTF2H5	1499.15	-0.71066	0.123512	-5.75378	8.73e-09	2.17e-08
ANKRD6	777.304	-0.710228	0.188025	-3.77731	0.000158532	0.00027814
PTOV1	2916.18	-0.710119	0.0769777	-9.225	2.84e-20	1.38e-19
ADAP1	1230.67	-0.709926	0.100856	-7.03902	1.94e-12	6.17e-12
CNOT11	3181.72	-0.709871	0.101537	-6.99128	2.72e-12	8.61e-12
DGCR2	4019.66	-0.708919	0.0845296	-8.38663	5e-17	2.05e-16
WDR54	512.284	-0.708456	0.138138	-5.12861	2.92e-07	6.49e-07
LETM1	3637.23	-0.706584	0.111373	-6.34428	2.23e-10	6.23e-10
PDSS1	456.993	-0.706563	0.155959	-4.53043	5.89e-06	1.18e-05
TMEM184B	4372.68	-0.706319	0.0939331	-7.51938	5.5e-14	1.92e-13
PKP4	7654.09	-0.706297	0.0893065	-7.90868	2.6e-15	9.67e-15
NFS1	2560.87	-0.706112	0.0793772	-8.89564	5.81e-19	2.63e-18
COG8	3037.68	-0.705851	0.0914662	-7.71706	1.19e-14	4.32e-14
IDE	6424.89	-0.705443	0.0707201	-9.97513	1.96e-23	1.1e-22
ENSA	24680.4	-0.705011	0.0705092	-9.99885	1.54e-23	8.71e-23
MAP2K3	788.447	-0.704964	0.123871	-5.69112	1.26e-08	3.1e-08
RNPEP	7992.33	-0.704769	0.0704667	-10.0014	1.5e-23	8.49e-23
TMEM79	1702.89	-0.704599	0.0972571	-7.24471	4.33e-13	1.44e-12
PSME3	15785.6	-0.704527	0.0610006	-11.5495	7.43e-31	5.76e-30
PRDX2	8317.04	-0.704518	0.0991763	-7.10369	1.21e-12	3.92e-12
TWF2	737.092	-0.703759	0.118041	-5.96196	2.49e-09	6.45e-09
ORC6	940.191	-0.702899	0.131155	-5.35929	8.35e-08	1.92e-07
PSMG4	494.318	-0.702746	0.129704	-5.41809	6.02e-08	1.4e-07
ABCD3	4217.59	-0.702691	0.0812913	-8.64411	5.42e-18	2.34e-17
EPHB3	2877.62	-0.702551	0.112731	-6.23207	4.6e-10	1.26e-09
CD47	8399.49	-0.702265	0.0686872	-10.2241	1.55e-24	9.08e-24
C16orf74	1252.1	-0.702116	0.126457	-5.55221	2.82e-08	6.71e-08
ATP5MF	2823.26	-0.701899	0.123519	-5.68252	1.33e-08	3.25e-08
ZBTB1	2989.56	-0.70156	0.108962	-6.43858	1.21e-10	3.42e-10
ATG7	1685.97	-0.701469	0.10992	-6.38164	1.75e-10	4.93e-10
FAAP100	1755.87	-0.700878	0.132674	-5.28272	1.27e-07	2.89e-07
ARPC1A	6138.62	-0.700593	0.0725127	-9.66166	4.39e-22	2.3e-21
FOXRED1	4499.8	-0.70023	0.0832537	-8.4108	4.07e-17	1.68e-16
CAMSAP3	2452.31	-0.699861	0.125949	-5.55671	2.75e-08	6.55e-08
UTP20	4883.17	-0.699711	0.0927275	-7.54589	4.49e-14	1.57e-13
KAT2B	1802.67	-0.699474	0.0997743	-7.01056	2.37e-12	7.53e-12
TUBD1	758.282	-0.699421	0.114334	-6.11734	9.51e-10	2.54e-09
HMGN3	1206.17	-0.699399	0.102866	-6.79911	1.05e-11	3.2e-11
FBXO46	684.78	-0.699295	0.120468	-5.80481	6.44e-09	1.61e-08
SRSF7	5509.87	-0.698029	0.0738954	-9.44618	3.51e-21	1.77e-20
SOX13	4691.29	-0.697912	0.0703853	-9.91559	3.56e-23	1.97e-22
NCAPD2	2420.09	-0.697848	0.107497	-6.4918	8.48e-11	2.43e-10
FBXO21	5669.68	-0.697002	0.0836757	-8.32979	8.1e-17	3.27e-16
C8orf82	975.808	-0.696911	0.102147	-6.82265	8.94e-12	2.73e-11
TUBG1	6592.22	-0.696688	0.0738958	-9.42798	4.18e-21	2.09e-20
CSAD	1764	-0.696047	0.431565	-1.61284	0.106778	0.132034
CAP2	11391.9	-0.695918	0.0659743	-10.5483	5.17e-26	3.24e-25
MTMR1	3802.28	-0.695763	0.103411	-6.72811	1.72e-11	5.14e-11
BOP1	2038.43	-0.69575	0.157534	-4.4165	1e-05	1.96e-05
MANBAL	3117.02	-0.695577	0.102877	-6.76127	1.37e-11	4.12e-11
CYFIP1	12720.2	-0.695304	0.075291	-9.23489	2.59e-20	1.26e-19
C11orf98	4062.86	-0.695181	0.0970488	-7.16321	7.88e-13	2.57e-12
PIK3C2B	3149.06	-0.694883	0.114845	-6.05064	1.44e-09	3.8e-09
TMEM132A	13850.9	-0.694577	0.0819661	-8.47396	2.37e-17	9.92e-17
PTMS	3114.12	-0.693415	0.0826875	-8.38597	5.03e-17	2.06e-16
TMEM63A	3200.23	-0.693269	0.170188	-4.07354	4.63e-05	8.53e-05
MAML1	3072.8	-0.692223	0.0966066	-7.16538	7.76e-13	2.53e-12
UBL4A	2923.34	-0.692019	0.0896095	-7.72261	1.14e-14	4.14e-14
IMMP1L	594.968	-0.691816	0.116621	-5.93218	2.99e-09	7.7e-09
PON3	2134.81	-0.691497	0.118256	-5.84745	4.99e-09	1.26e-08
MLEC	25464.5	-0.691314	0.0676253	-10.2227	1.57e-24	9.2e-24
SYNC	1450.57	-0.690625	0.102719	-6.72347	1.77e-11	5.31e-11
SMUG1	2243.67	-0.690557	0.0850157	-8.1227	4.56e-16	1.76e-15
TGFB3	6321.23	-0.690316	0.072123	-9.57138	1.05e-21	5.44e-21
ACTR2	16761	-0.690006	0.0772024	-8.93763	3.98e-19	1.81e-18
SH2D4A	1167.81	-0.689932	0.112843	-6.11407	9.71e-10	2.6e-09
TMEM25	4126.07	-0.689629	0.0690045	-9.99397	1.62e-23	9.13e-23
PIGX	6720.68	-0.689321	0.0757378	-9.10141	8.92e-20	4.21e-19
G6PC3	4711.98	-0.689236	0.0807865	-8.53158	1.44e-17	6.11e-17
PLXNB2	20472	-0.688794	0.0985302	-6.99069	2.74e-12	8.64e-12
GRWD1	1762.73	-0.688676	0.145721	-4.72599	2.29e-06	4.73e-06
ARHGEF17	7124.05	-0.688569	0.146576	-4.6977	2.63e-06	5.4e-06
SPINDOC	1330.22	-0.688483	0.108426	-6.34978	2.16e-10	6.02e-10
PIK3R2	2081.17	-0.687374	0.105166	-6.5361	6.31e-11	1.83e-10
MT-ND2	102954	-0.686597	0.142179	-4.82909	1.37e-06	2.88e-06
P2RX4	2210.11	-0.686542	0.103429	-6.63782	3.18e-11	9.38e-11
SLC38A6	640.151	-0.685783	0.126027	-5.44155	5.28e-08	1.23e-07
RCC1L	4406.12	-0.685764	0.071539	-9.58587	9.17e-22	4.75e-21
VASP	2408.18	-0.685695	0.102727	-6.67491	2.47e-11	7.32e-11
RNF26	4495.89	-0.685659	0.077466	-8.85109	8.67e-19	3.9e-18
RALGPS2	5619.95	-0.685322	0.0770584	-8.89355	5.92e-19	2.68e-18
CADM1	5499.21	-0.684877	0.0686409	-9.97768	1.91e-23	1.07e-22
ATR	5255.65	-0.684646	0.0984027	-6.9576	3.46e-12	1.09e-11
APOBEC3B	531.384	-0.684505	0.14113	-4.85018	1.23e-06	2.6e-06
SCRN2	980.285	-0.683878	0.117259	-5.83221	5.47e-09	1.38e-08
SUMF1	6104.39	-0.683024	0.0721825	-9.46246	3.01e-21	1.52e-20
WDR73	2452.56	-0.682416	0.0890532	-7.66301	1.82e-14	6.51e-14
PEX11B	3373.12	-0.681863	0.114045	-5.97892	2.25e-09	5.84e-09
RIDA	1077.38	-0.681577	0.11189	-6.09151	1.12e-09	2.97e-09
CCDC120	1571.72	-0.681289	0.135175	-5.04004	4.65e-07	1.01e-06
DTD2	1968.56	-0.681236	0.0941133	-7.23847	4.54e-13	1.5e-12
SHMT1	4320.34	-0.680816	0.0726341	-9.37322	7.04e-21	3.5e-20
PARK7	7068.64	-0.680451	0.0795784	-8.55069	1.22e-17	5.2e-17
EHHADH	2942.99	-0.68009	0.120188	-5.65854	1.53e-08	3.71e-08
TECR	5363.93	-0.679932	0.0826737	-8.22428	1.96e-16	7.79e-16
UBR7	6872.57	-0.679826	0.0851322	-7.98554	1.4e-15	5.27e-15
PPP2R1B	4308.86	-0.679393	0.0717609	-9.46746	2.87e-21	1.45e-20
PIGB	1081.57	-0.678737	0.0982981	-6.90488	5.02e-12	1.56e-11
IPO8	6380.9	-0.678106	0.0882127	-7.68717	1.5e-14	5.42e-14
SOAT1	4039.23	-0.677605	0.0942851	-7.18676	6.63e-13	2.18e-12
SF3B3	13946.6	-0.676847	0.0634933	-10.6601	1.56e-26	1.01e-25
MALT1	1535.79	-0.676738	0.141985	-4.76626	1.88e-06	3.9e-06
WRAP53	651.856	-0.676222	0.115717	-5.84374	5.1e-09	1.29e-08
JUP	41246.7	-0.676183	0.0602603	-11.221	3.21e-29	2.32e-28
MFAP3	5013.94	-0.675391	0.0862848	-7.82746	4.98e-15	1.83e-14
PET100	889.435	-0.67477	0.151396	-4.45697	8.31e-06	1.64e-05
ANGEL1	4914.96	-0.674458	0.0989503	-6.81613	9.35e-12	2.85e-11
LAS1L	2127.04	-0.67405	0.0794376	-8.48528	2.15e-17	9.03e-17
LURAP1L	12875.8	-0.673011	0.0613393	-10.9719	5.21e-28	3.59e-27
RAI1	2921.75	-0.672695	0.144228	-4.6641	3.1e-06	6.32e-06
ENDOV	1264.72	-0.672382	0.105165	-6.3936	1.62e-10	4.57e-10
CEBPZOS	2017.07	-0.672202	0.0954618	-7.04158	1.9e-12	6.07e-12
GALE	1267.66	-0.671727	0.11209	-5.99273	2.06e-09	5.38e-09
AKIP1	743.491	-0.671718	0.128723	-5.21832	1.81e-07	4.06e-07
DCAF16	2104.52	-0.671119	0.099081	-6.77344	1.26e-11	3.8e-11
ARGLU1	2961.44	-0.670854	0.167673	-4.00097	6.31e-05	0.000114649
PHF23	1652.5	-0.67081	0.100394	-6.68179	2.36e-11	7e-11
SLC39A3	940.432	-0.670696	0.122173	-5.4897	4.03e-08	9.48e-08
TRIOBP	1421.18	-0.669956	0.106476	-6.2921	3.13e-10	8.67e-10
DIAPH1	11975	-0.669245	0.0834797	-8.01686	1.08e-15	4.11e-15
EXTL3	2036.93	-0.667977	0.120651	-5.53644	3.09e-08	7.32e-08
TARDBP	7102.12	-0.667383	0.0734786	-9.08267	1.06e-19	4.98e-19
MRPS11	2561.13	-0.667361	0.106652	-6.25735	3.92e-10	1.08e-09
AP1M2	5356.03	-0.667188	0.0822871	-8.10805	5.14e-16	1.98e-15
FAM210B	6567.41	-0.666776	0.0723722	-9.21316	3.17e-20	1.54e-19
RTL8C	1240.13	-0.666354	0.102776	-6.48359	8.96e-11	2.56e-10
PHF10	2765.08	-0.666187	0.107313	-6.20791	5.37e-10	1.46e-09
H2BC4	2292.27	-0.665657	0.106513	-6.24954	4.12e-10	1.13e-09
RABL3	3889.05	-0.665319	0.0771574	-8.62287	6.53e-18	2.81e-17
POLR3B	2672.98	-0.664682	0.0961984	-6.9095	4.86e-12	1.51e-11
TGFBR1	5204.1	-0.664517	0.0897888	-7.4009	1.35e-13	4.6e-13
JPT2	18543.9	-0.664058	0.0635306	-10.4526	1.43e-25	8.75e-25
CD74	732.943	-0.66303	0.156608	-4.23369	2.3e-05	4.35e-05
PLCD3	2219.86	-0.662775	0.158672	-4.177	2.95e-05	5.53e-05
SDHC	9787.6	-0.66255	0.0886886	-7.47052	7.99e-14	2.76e-13
HOXC13	947.294	-0.662068	0.120696	-5.48543	4.12e-08	9.71e-08
LMBR1	2767.03	-0.661895	0.0970215	-6.82215	8.97e-12	2.74e-11
RPSA2	1532.68	-0.661722	0.0930349	-7.11263	1.14e-12	3.69e-12
KIAA2013	2406.23	-0.661708	0.101333	-6.53004	6.58e-11	1.9e-10
TMEM45B	6482.41	-0.661314	0.0859694	-7.69244	1.44e-14	5.21e-14
MAP3K11	3272.42	-0.661038	0.103479	-6.38815	1.68e-10	4.73e-10
MTRES1	532.838	-0.660864	0.132477	-4.9885	6.08e-07	1.32e-06
HAUS1	733.372	-0.659645	0.11788	-5.59588	2.2e-08	5.28e-08
RGL2	6621.97	-0.659582	0.0775757	-8.50243	1.86e-17	7.81e-17
LDLRAD4	705.923	-0.659452	0.123334	-5.34688	8.95e-08	2.05e-07
HDGF	14320.3	-0.659347	0.0687946	-9.58429	9.31e-22	4.82e-21
PIGF	611.281	-0.659302	0.117845	-5.59466	2.21e-08	5.31e-08
ARHGEF37	2095.41	-0.658944	0.0885748	-7.4394	1.01e-13	3.47e-13
IFNGR2	2460.4	-0.658874	0.101761	-6.47474	9.5e-11	2.71e-10
CDKN2C	860.234	-0.658703	0.138011	-4.77283	1.82e-06	3.78e-06
RCAN1	6081.23	-0.65862	0.0775516	-8.49267	2.02e-17	8.48e-17
MYBL2	5477.47	-0.658566	0.091931	-7.16369	7.85e-13	2.56e-12
DCBLD2	3785.81	-0.658367	0.143437	-4.58993	4.43e-06	8.93e-06
SLC30A9	5994.14	-0.65794	0.0698151	-9.42403	4.34e-21	2.17e-20
PPIL1	3031.44	-0.657723	0.102111	-6.44127	1.18e-10	3.36e-10
RIC8A	4688.68	-0.657664	0.0756581	-8.69258	3.54e-18	1.55e-17
RALB	3312.48	-0.657528	0.0837374	-7.85226	4.09e-15	1.51e-14
MORC2	2597.83	-0.657448	0.130049	-5.0554	4.29e-07	9.41e-07
DNASE1	1120.4	-0.65744	0.130743	-5.02851	4.94e-07	1.08e-06
POLG	2511.73	-0.657271	0.0942985	-6.9701	3.17e-12	9.95e-12
CTPS1	1812.89	-0.657124	0.102322	-6.42215	1.34e-10	3.81e-10
KAT2A	2080.59	-0.656889	0.119302	-5.50609	3.67e-08	8.66e-08
XAGE1A	200.14	-0.656757	0.379323	-1.73139	0.0833815	0.105019
IPPK	1178.19	-0.656394	0.099563	-6.59275	4.32e-11	1.26e-10
TMEM14B	4053.37	-0.656309	0.104371	-6.28823	3.21e-10	8.88e-10
TM9SF2	20656.6	-0.656011	0.0715831	-9.16432	4.99e-20	2.39e-19
ACTR1A	11277	-0.655593	0.0619978	-10.5745	3.91e-26	2.47e-25
ENSG00000288258	91.8816	-0.655507	0.322216	-2.03437	0.0419144	0.0551479
SMARCA1	8699.65	-0.655351	0.0854689	-7.66771	1.75e-14	6.29e-14
TMBIM4	7230.42	-0.654973	0.088451	-7.40492	1.31e-13	4.47e-13
ARSD	4968.06	-0.654903	0.0804161	-8.14392	3.83e-16	1.49e-15
SAXO2	147.503	-0.654765	0.283183	-2.31216	0.0207687	0.0285072
SIRT3	754.058	-0.654633	0.123011	-5.32174	1.03e-07	2.35e-07
RWDD2B	2489.84	-0.654428	0.0885566	-7.38995	1.47e-13	4.98e-13
TMEM98	569.49	-0.653567	0.121827	-5.36469	8.11e-08	1.87e-07
NOSIP	1235.57	-0.653186	0.0964055	-6.7754	1.24e-11	3.75e-11
MYOF	39393.8	-0.652986	0.0804986	-8.11177	4.99e-16	1.93e-15
MARCHF9	1402.23	-0.652961	0.0987064	-6.61518	3.71e-11	1.09e-10
MCTS2	790.214	-0.652327	0.130988	-4.98004	6.36e-07	1.37e-06
APRT	4211.51	-0.651429	0.102165	-6.37625	1.81e-10	5.1e-10
DDB1	32276.6	-0.651332	0.0662351	-9.83365	8.06e-23	4.39e-22
LIPH	1646.14	-0.651006	0.0956571	-6.80563	1.01e-11	3.06e-11
WDTC1	2746.62	-0.650992	0.097686	-6.66413	2.66e-11	7.87e-11
ATP5IF1	4590.2	-0.65071	0.0955228	-6.81209	9.62e-12	2.93e-11
ATAD2	11752.8	-0.650088	0.0882284	-7.36824	1.73e-13	5.86e-13
CYB561D2	498.66	-0.650039	0.129492	-5.01991	5.17e-07	1.12e-06
CLN8	1869.23	-0.649829	0.108818	-5.97169	2.35e-09	6.09e-09
LMBRD2	3987.39	-0.649606	0.0806802	-8.05162	8.17e-16	3.11e-15
LAMB1	4739.85	-0.649358	0.0997283	-6.51127	7.45e-11	2.14e-10
ABHD17A	1771.93	-0.649247	0.0844772	-7.68547	1.52e-14	5.49e-14
PTDSS1	5969.09	-0.648167	0.0727024	-8.91534	4.86e-19	2.21e-18
MAP2K2	3406.84	-0.647994	0.0766093	-8.45842	2.71e-17	1.13e-16
ACAA2	1502.44	-0.647851	0.0957813	-6.76386	1.34e-11	4.05e-11
ENSG00000254701	155.174	-0.647255	0.234911	-2.75532	0.0058635	0.00867263
GNAQ	5046.06	-0.646926	0.0935706	-6.91378	4.72e-12	1.47e-11
PSME1	4842.04	-0.646264	0.100832	-6.40931	1.46e-10	4.13e-10
IER3	6299.48	-0.645944	0.0681412	-9.47948	2.56e-21	1.29e-20
UNC119B	6271.05	-0.645921	0.0850718	-7.59265	3.13e-14	1.11e-13
XPR1	4448.77	-0.645831	0.0954712	-6.76467	1.34e-11	4.03e-11
ING4	495.271	-0.645787	0.165574	-3.9003	9.61e-05	0.000171939
RBBP8	5118.12	-0.645328	0.0710332	-9.08487	1.04e-19	4.88e-19
RAB13	8965.26	-0.645227	0.0722255	-8.9335	4.13e-19	1.88e-18
CALM3	10483.8	-0.645192	0.0676475	-9.53755	1.46e-21	7.48e-21
DNAJC9	3329.31	-0.645102	0.080172	-8.04648	8.52e-16	3.24e-15
C5orf58	119.645	-0.644974	0.255856	-2.52085	0.0117073	0.0166132
PRKCD	977.103	-0.644842	0.10274	-6.27645	3.46e-10	9.56e-10
SLC9A3	2385.06	-0.644784	0.0793787	-8.12289	4.55e-16	1.76e-15
ATP9A	5566.28	-0.644686	0.0876337	-7.35659	1.89e-13	6.38e-13
OGFOD1	3748.78	-0.644241	0.0722712	-8.91423	4.91e-19	2.23e-18
FTO	4172.11	-0.643932	0.0841341	-7.65364	1.95e-14	6.99e-14
C1orf56	831.783	-0.643778	0.13622	-4.72601	2.29e-06	4.73e-06
NUP62	3877.77	-0.64348	0.0890789	-7.22371	5.06e-13	1.67e-12
EID2	763.483	-0.643402	0.130695	-4.92293	8.53e-07	1.82e-06
TP53BP1	6497.38	-0.643132	0.0945343	-6.80316	1.02e-11	3.11e-11
TMEM165	2992.22	-0.642439	0.112717	-5.69958	1.2e-08	2.95e-08
ASPM	3971.62	-0.642261	0.115815	-5.54556	2.93e-08	6.96e-08
EVL	1510.77	-0.642254	0.139142	-4.61581	3.92e-06	7.91e-06
RHOC	10175.9	-0.64155	0.0891619	-7.19534	6.23e-13	2.05e-12
CPOX	939.657	-0.640785	0.101628	-6.30518	2.88e-10	7.98e-10
TM2D2	3753.91	-0.640648	0.0954412	-6.71248	1.91e-11	5.72e-11
ZNG1E	4961.45	-0.640647	0.0805689	-7.95154	1.84e-15	6.9e-15
ENSG00000272772	7508.75	-0.640575	0.0982531	-6.51964	7.05e-11	2.03e-10
AP3B1	6924.09	-0.640056	0.0650148	-9.84477	7.22e-23	3.93e-22
CD81	5204.4	-0.639854	0.0713217	-8.97138	2.93e-19	1.35e-18
ZBED6	8064.08	-0.639611	0.1112	-5.75188	8.83e-09	2.19e-08
TARBP1	1854.15	-0.639497	0.347777	-1.83881	0.0659426	0.0844342
SERPINB6	3583.83	-0.63941	0.0900961	-7.09698	1.28e-12	4.11e-12
TOP2B	15632.4	-0.63901	0.0889735	-7.18203	6.87e-13	2.25e-12
SYT7	5056.57	-0.638285	0.103926	-6.14172	8.16e-10	2.2e-09
PIH1D2	368.77	-0.638252	0.154537	-4.13008	3.63e-05	6.75e-05
PKP3	2381.99	-0.637587	0.111834	-5.70118	1.19e-08	2.93e-08
RAB35	4790.57	-0.637403	0.0757024	-8.41985	3.77e-17	1.56e-16
CRADD	745.546	-0.636914	0.156586	-4.06751	4.75e-05	8.74e-05
MR1	2116.94	-0.63636	0.110215	-5.77378	7.75e-09	1.93e-08
EIF2B4	1595.46	-0.636315	0.0975423	-6.52347	6.87e-11	1.98e-10
APEX2	2676.36	-0.636253	0.0872339	-7.29365	3.02e-13	1.01e-12
HDAC7	1208.53	-0.636228	0.167801	-3.79155	0.000149708	0.00026353
ACTR3B	658.584	-0.636228	0.151297	-4.20516	2.61e-05	4.91e-05
CTSH	839.497	-0.636165	0.115354	-5.51491	3.49e-08	8.26e-08
RFC2	3304.58	-0.636025	0.0762254	-8.344	7.18e-17	2.91e-16
TMEM223	1528.03	-0.635738	0.110699	-5.74293	9.31e-09	2.3e-08
RECQL	4402.25	-0.635598	0.0953356	-6.66696	2.61e-11	7.72e-11
PSEN2	2418.68	-0.635592	0.0921418	-6.89797	5.27e-12	1.63e-11
DMPK	1227.94	-0.635588	0.130109	-4.88503	1.03e-06	2.2e-06
RIOX1	2274.62	-0.635175	0.084658	-7.50283	6.25e-14	2.17e-13
NBPF3	1098.71	-0.635165	0.138497	-4.58612	4.52e-06	9.09e-06
CDC37	3805.63	-0.634865	0.0789656	-8.03977	9e-16	3.42e-15
MIPEP	1443.58	-0.634226	0.109032	-5.81686	6e-09	1.5e-08
CCDC170	1328.65	-0.634208	0.104331	-6.07881	1.21e-09	3.21e-09
PKD2	1533	-0.6341	0.108777	-5.82936	5.56e-09	1.4e-08
EIF4ENIF1	2157.92	-0.63382	0.106088	-5.97449	2.31e-09	5.99e-09
VANGL1	2090.01	-0.633711	0.102687	-6.17127	6.77e-10	1.83e-09
UBE2A	3955.63	-0.632631	0.0843549	-7.49964	6.4e-14	2.22e-13
LDLRAP1	1575.78	-0.632503	0.105448	-5.99827	1.99e-09	5.2e-09
SETMAR	840.76	-0.632465	0.112654	-5.61424	1.97e-08	4.77e-08
ITGAV	8320.71	-0.632319	0.0848779	-7.44975	9.35e-14	3.22e-13
FAHD1	3080.35	-0.63186	0.076293	-8.28201	1.21e-16	4.84e-16
FKBP4	52049.4	-0.631847	0.0632385	-9.99149	1.66e-23	9.34e-23
MSRB3	1278.73	-0.631779	0.166929	-3.78472	0.00015388	0.000270295
LMF2	1417.51	-0.631773	0.126645	-4.98854	6.08e-07	1.32e-06
SMARCAD1	3015.47	-0.631725	0.0861823	-7.33009	2.3e-13	7.74e-13
LUC7L3	7979.33	-0.63134	0.127589	-4.94823	7.49e-07	1.61e-06
KIF13A	5201.21	-0.631226	0.0914756	-6.90049	5.18e-12	1.61e-11
IFT88	1256.14	-0.631121	0.0971058	-6.49931	8.07e-11	2.31e-10
SLC11A2	5826.09	-0.630976	0.0727818	-8.66942	4.34e-18	1.88e-17
SIAE	6064.23	-0.630812	0.0770031	-8.19204	2.57e-16	1.01e-15
KAT14	1528.59	-0.630678	0.094206	-6.69467	2.16e-11	6.43e-11
PCSK7	3324.07	-0.630121	0.101469	-6.21	5.3e-10	1.44e-09
ERVK3-1	1834.98	-0.629953	0.114223	-5.51512	3.49e-08	8.25e-08
PCTP	1492.03	-0.629867	0.108729	-5.79301	6.91e-09	1.73e-08
COQ8B	1053.26	-0.629795	0.106224	-5.92893	3.05e-09	7.85e-09
EFCAB14	9926.68	-0.628854	0.0715896	-8.78415	1.58e-18	6.99e-18
ATP8B2	2558.16	-0.628216	0.11042	-5.68934	1.28e-08	3.13e-08
ALDH18A1	8506.33	-0.627809	0.0656021	-9.56996	1.07e-21	5.5e-21
TOM1L2	3960.97	-0.626874	0.134879	-4.64769	3.36e-06	6.82e-06
ORAI1	1710.38	-0.626587	0.0886877	-7.0651	1.61e-12	5.15e-12
TACC3	2730.95	-0.626077	0.130164	-4.8099	1.51e-06	3.16e-06
SUPT6H	14445.1	-0.625915	0.103696	-6.03607	1.58e-09	4.15e-09
TAP1	4624.52	-0.625881	0.0727936	-8.59802	8.11e-18	3.47e-17
MCM9	1241.84	-0.625698	0.101814	-6.1455	7.97e-10	2.15e-09
RHOV	2249.28	-0.625354	0.0766102	-8.1628	3.27e-16	1.28e-15
RSBN1L	3287.56	-0.624752	0.100325	-6.2273	4.75e-10	1.3e-09
GPX3	2448.68	-0.624633	0.0931831	-6.70328	2.04e-11	6.08e-11
DDX6	9977.81	-0.623504	0.100598	-6.19798	5.72e-10	1.55e-09
NBPF15	2812.56	-0.623274	0.126202	-4.93872	7.86e-07	1.69e-06
SPTLC2	19087.5	-0.622537	0.0648288	-9.60277	7.78e-22	4.04e-21
ZBTB44	9556.67	-0.622044	0.081809	-7.60362	2.88e-14	1.02e-13
BTG1	23826.8	-0.620937	0.0748028	-8.30098	1.03e-16	4.14e-16
PLCB3	2453.58	-0.620672	0.102135	-6.07694	1.22e-09	3.25e-09
ELMOD2	1815.67	-0.620555	0.0929147	-6.67877	2.41e-11	7.14e-11
SAFB	4158.95	-0.620452	0.101691	-6.10132	1.05e-09	2.8e-09
UBE2N	7862.4	-0.620057	0.0856855	-7.23643	4.61e-13	1.53e-12
SEMA4A	2193.15	-0.619983	0.0826311	-7.50302	6.24e-14	2.17e-13
MRPL32	3016.92	-0.619526	0.107692	-5.75277	8.78e-09	2.18e-08
TSFM	3286.68	-0.618555	0.0839502	-7.36812	1.73e-13	5.86e-13
HDAC10	731.253	-0.618412	0.173799	-3.55821	0.000373391	0.000630452
RTL6	2051.34	-0.618351	0.0869365	-7.11268	1.14e-12	3.69e-12
WDR6	5431.13	-0.618275	0.149006	-4.14933	3.33e-05	6.22e-05
KIFBP	6683.61	-0.618133	0.0679574	-9.09589	9.38e-20	4.42e-19
SMIM30	1435.64	-0.617628	0.114068	-5.41457	6.14e-08	1.43e-07
PACSIN3	1897.68	-0.617579	0.0938914	-6.57759	4.78e-11	1.39e-10
NMU	244.925	-0.617458	0.182387	-3.38542	0.000710693	0.0011691
CLPTM1	8969.8	-0.617148	0.0711704	-8.67141	4.27e-18	1.85e-17
WDHD1	3222.07	-0.616678	0.105022	-5.87187	4.31e-09	1.1e-08
GALNT11	3147.53	-0.616028	0.0828029	-7.4397	1.01e-13	3.46e-13
ACTR1B	2869.15	-0.615765	0.0828151	-7.43542	1.04e-13	3.57e-13
CLMN	2378.24	-0.615681	0.0909325	-6.77075	1.28e-11	3.87e-11
SQOR	5762.41	-0.615207	0.0911843	-6.74686	1.51e-11	4.54e-11
ELP1	9475.85	-0.615122	0.0704895	-8.72644	2.63e-18	1.15e-17
MCM3AP	10745	-0.614795	0.110038	-5.58711	2.31e-08	5.54e-08
TUSC2	1805	-0.614468	0.0907606	-6.7702	1.29e-11	3.88e-11
ZDHHC24	1494.36	-0.613865	0.085808	-7.15393	8.43e-13	2.75e-12
ARL15	1466.11	-0.613703	0.10078	-6.08953	1.13e-09	3.01e-09
HEXIM1	3608.75	-0.613028	0.0821635	-7.46108	8.58e-14	2.96e-13
LRP5	3915.27	-0.612588	0.124712	-4.91204	9.01e-07	1.92e-06
CLP1	1639.36	-0.612561	0.098094	-6.24463	4.25e-10	1.17e-09
PCBP4	873.495	-0.612363	0.137145	-4.46509	8e-06	1.58e-05
ERI3	1777.05	-0.612344	0.0875166	-6.99689	2.62e-12	8.28e-12
PWP2	1734.89	-0.61219	0.0998411	-6.13164	8.7e-10	2.33e-09
TEFM	1208.56	-0.611577	0.105579	-5.79259	6.93e-09	1.73e-08
PWWP3A	1138.72	-0.611443	0.144587	-4.22888	2.35e-05	4.44e-05
ARPC4	4777.7	-0.611032	0.0899929	-6.78978	1.12e-11	3.41e-11
ETNK1	3454.57	-0.610379	0.102528	-5.95328	2.63e-09	6.79e-09
MAPK10	536.935	-0.610246	0.140428	-4.34563	1.39e-05	2.68e-05
ENSG00000285000	901.779	-0.609924	0.139298	-4.37856	1.19e-05	2.32e-05
EFNA5	1346.14	-0.609633	0.136262	-4.47397	7.68e-06	1.52e-05
BZW2	9900.49	-0.609042	0.0881852	-6.90639	4.97e-12	1.54e-11
ERCC3	3126.06	-0.608916	0.0746801	-8.15366	3.53e-16	1.38e-15
RPS6KB2	3467.79	-0.608815	0.0920989	-6.61045	3.83e-11	1.12e-10
ENTPD6	4150.01	-0.608549	0.097343	-6.25159	4.06e-10	1.12e-09
OMA1	1278.74	-0.607991	0.105146	-5.78237	7.37e-09	1.84e-08
RBM25	11147.8	-0.607955	0.104509	-5.81727	5.98e-09	1.5e-08
TBC1D10B	3616.36	-0.607902	0.10757	-5.65122	1.59e-08	3.87e-08
KLHL22	681.065	-0.607794	0.118898	-5.11191	3.19e-07	7.06e-07
BAD	1522.35	-0.607792	0.106842	-5.68868	1.28e-08	3.14e-08
PMS2P6	330.229	-0.607707	0.16158	-3.76103	0.000169213	0.000295787
SKP2	1827.17	-0.607666	0.131065	-4.63638	3.55e-06	7.19e-06
HAUS8	480.461	-0.607489	0.130431	-4.65754	3.2e-06	6.52e-06
C14orf119	1959.47	-0.607062	0.119283	-5.08925	3.59e-07	7.93e-07
H4C14	1697.9	-0.606963	0.145638	-4.16761	3.08e-05	5.75e-05
CSTPP1	1940.62	-0.60663	0.0941227	-6.4451	1.16e-10	3.28e-10
ATP13A1	1895.47	-0.606445	0.130467	-4.64825	3.35e-06	6.81e-06
WIPI1	8251.08	-0.605896	0.0855296	-7.08405	1.4e-12	4.5e-12
FITM2	3136.19	-0.605786	0.0830295	-7.29603	2.96e-13	9.93e-13
RPA1	7373.74	-0.605191	0.0966037	-6.26468	3.74e-10	1.03e-09
BORCS8	631.986	-0.605155	0.147671	-4.09801	4.17e-05	7.71e-05
ARID4B	6503.12	-0.604777	0.0919628	-6.57632	4.82e-11	1.4e-10
YEATS2	5573.94	-0.604774	0.0744629	-8.12181	4.59e-16	1.77e-15
CHD1L	3690.84	-0.604626	0.0830343	-7.28164	3.3e-13	1.1e-12
ETFRF1	615.952	-0.604454	0.16021	-3.77289	0.000161368	0.000282896
TRIM25	6159.03	-0.60401	0.127497	-4.73745	2.16e-06	4.47e-06
NIPSNAP1	6057.86	-0.60389	0.0799472	-7.5536	4.23e-14	1.48e-13
KDELR3	811.247	-0.603777	0.14083	-4.28727	1.81e-05	3.46e-05
SLC35A1	3019.93	-0.602486	0.0830708	-7.25268	4.09e-13	1.36e-12
EPOP	1494.59	-0.602307	0.111372	-5.40806	6.37e-08	1.48e-07
CHID1	1485.76	-0.602231	0.0967773	-6.22285	4.88e-10	1.34e-09
FAM120A	14386.4	-0.601483	0.0844497	-7.12239	1.06e-12	3.44e-12
TXNRD2	1100.58	-0.601325	0.111559	-5.3902	7.04e-08	1.63e-07
C2orf92	170.976	-0.601245	0.22483	-2.67422	0.00749035	0.0109283
SMARCC1	9474.12	-0.601232	0.0850557	-7.06869	1.56e-12	5.02e-12
AOPEP	1270.17	-0.600952	0.110774	-5.425	5.8e-08	1.35e-07
CHORDC1	3618.09	-0.600776	0.0893584	-6.72322	1.78e-11	5.32e-11
RETREG3	5744.89	-0.600696	0.085999	-6.98491	2.85e-12	8.98e-12
ZNF385A	6814.27	-0.60058	0.072061	-8.33432	7.79e-17	3.15e-16
NSD1	9404.73	-0.600303	0.0826037	-7.26726	3.67e-13	1.22e-12
PCED1A	1038.01	-0.599954	0.0994544	-6.03246	1.61e-09	4.24e-09
GUSBP15	172.672	-0.59976	0.287947	-2.08288	0.0372618	0.0494594
TIMP1	347.827	-0.598293	0.176245	-3.39467	0.000687124	0.00113116
PARN	4074.93	-0.598244	0.0735359	-8.13541	4.11e-16	1.59e-15
EML1	1534.96	-0.598133	0.106519	-5.61526	1.96e-08	4.74e-08
ZNF485	750.471	-0.5978	0.118913	-5.0272	4.98e-07	1.08e-06
PLCB4	4500.05	-0.597608	0.0833437	-7.1704	7.48e-13	2.44e-12
BARD1	2136.52	-0.597411	0.114632	-5.21154	1.87e-07	4.21e-07
ATP5MC3	6106.69	-0.597369	0.106005	-5.63527	1.75e-08	4.24e-08
TXNRD3	900.189	-0.597344	0.12174	-4.90671	9.26e-07	1.97e-06
MT-ATP8	5276.65	-0.596894	0.272432	-2.19098	0.0284531	0.0383715
SULT1A1	731.966	-0.596665	0.131159	-4.54916	5.39e-06	1.08e-05
ATPSCKMT	1150.7	-0.596459	0.10632	-5.61002	2.02e-08	4.88e-08
PDHB	6533.3	-0.596051	0.0781258	-7.62938	2.36e-14	8.4e-14
NUP88	2956.27	-0.595966	0.096045	-6.20507	5.47e-10	1.49e-09
TRMT1L	3228.93	-0.594925	0.0880728	-6.75492	1.43e-11	4.3e-11
CD46	35536.2	-0.593858	0.068455	-8.67516	4.13e-18	1.79e-17
PSME4	9288.33	-0.59327	0.106504	-5.57039	2.54e-08	6.07e-08
SLC16A5	1233.19	-0.593132	0.0988315	-6.00144	1.96e-09	5.11e-09
NDUFA2	4416.17	-0.593066	0.107482	-5.51779	3.43e-08	8.13e-08
PRORP	2456.12	-0.592737	0.0787419	-7.52759	5.17e-14	1.8e-13
MTFP1	363.345	-0.592023	0.152746	-3.87586	0.000106251	0.000189436
POLD2	6444.32	-0.591191	0.0700845	-8.43539	3.3e-17	1.37e-16
HSF4	497.039	-0.590603	0.432797	-1.36462	0.172372	0.205561
SEPTIN2	10940.4	-0.590288	0.0718045	-8.22076	2.02e-16	8.01e-16
CA8	794.076	-0.59015	0.121137	-4.87175	1.11e-06	2.34e-06
SGSM2	3822.6	-0.590111	0.122869	-4.80277	1.56e-06	3.27e-06
TIMM23	5196.41	-0.59006	0.0734983	-8.02821	9.89e-16	3.75e-15
ABCA2	8786.7	-0.589974	0.105649	-5.58429	2.35e-08	5.62e-08
AHCY	17707	-0.589102	0.0789537	-7.46136	8.56e-14	2.95e-13
TNFAIP1	5017.49	-0.58849	0.0725994	-8.10599	5.23e-16	2.01e-15
NDUFAF8	1176.57	-0.58827	0.121645	-4.83594	1.33e-06	2.79e-06
AUP1	4441.61	-0.588026	0.0798659	-7.36266	1.8e-13	6.1e-13
NLRP2	5210.22	-0.588012	0.0814737	-7.2172	5.31e-13	1.75e-12
PARPBP	1406.03	-0.587886	0.104385	-5.63188	1.78e-08	4.32e-08
AHSA1	6340.36	-0.587877	0.0851353	-6.90522	5.01e-12	1.56e-11
PATZ1	2623.15	-0.587086	0.087868	-6.68146	2.37e-11	7.02e-11
HADHA	11255.8	-0.587017	0.064042	-9.16612	4.9e-20	2.35e-19
ACAP1	144.882	-0.586843	0.231288	-2.53728	0.0111717	0.0158957
TTC12	1691.46	-0.586728	0.122931	-4.77282	1.82e-06	3.78e-06
UCK1	3134.74	-0.586442	0.0774463	-7.57223	3.67e-14	1.29e-13
EEF2KMT	1007.48	-0.586303	0.104693	-5.60022	2.14e-08	5.16e-08
SNRNP40	2096.45	-0.5862	0.0815712	-7.18637	6.65e-13	2.18e-12
CMTM6	7614.65	-0.585997	0.0663063	-8.83773	9.77e-19	4.38e-18
CEP78	1699.06	-0.585969	0.0895989	-6.53991	6.16e-11	1.78e-10
MARVELD2	3431.46	-0.585533	0.0814099	-7.1924	6.37e-13	2.09e-12
FANCD2	2422.9	-0.584847	0.104744	-5.58359	2.36e-08	5.64e-08
SNRPD3	5232.65	-0.584727	0.0996661	-5.86686	4.44e-09	1.13e-08
MISP	2509.68	-0.584475	0.0882519	-6.62281	3.52e-11	1.04e-10
MYL5	316.191	-0.584056	0.188267	-3.10228	0.00192039	0.003004
GORASP1	3208.53	-0.583436	0.0913268	-6.38845	1.68e-10	4.72e-10
TMEM104	1696.99	-0.58283	0.112247	-5.19237	2.08e-07	4.65e-07
MTARC1	1550.06	-0.582534	0.0902525	-6.45449	1.09e-10	3.09e-10
FRG1BP	582.93	-0.582482	0.120009	-4.85366	1.21e-06	2.56e-06
XRCC6	21353.4	-0.581733	0.0780059	-7.45755	8.81e-14	3.03e-13
EIF2B5	7680.87	-0.581332	0.0634562	-9.16116	5.13e-20	2.46e-19
ENSG00000256591	360.338	-0.580846	0.230141	-2.52386	0.0116073	0.0164763
SLC52A2	1991.28	-0.580376	0.0830202	-6.99078	2.73e-12	8.64e-12
ERF	1099.8	-0.580223	0.114722	-5.05766	4.24e-07	9.31e-07
CISH	1141.76	-0.580166	0.11599	-5.00187	5.68e-07	1.23e-06
DENND11	3668.18	-0.580003	0.095967	-6.04377	1.51e-09	3.96e-09
ALDH7A1	7952.91	-0.57983	0.0817145	-7.0958	1.29e-12	4.15e-12
LYPLA1	15044.5	-0.579734	0.0902645	-6.42261	1.34e-10	3.8e-10
PXN	9359.1	-0.579438	0.0895392	-6.47133	9.71e-11	2.77e-10
MTG1	1095.69	-0.578909	0.102993	-5.62086	1.9e-08	4.59e-08
RUVBL2	3848.36	-0.578828	0.082038	-7.05561	1.72e-12	5.51e-12
IFT20	1623.8	-0.577005	0.114302	-5.04809	4.46e-07	9.75e-07
IL17RB	740.703	-0.576965	0.11499	-5.01752	5.23e-07	1.14e-06
POLE4	637.944	-0.576611	0.16984	-3.39502	0.000686236	0.00113011
CLDN3	7991.05	-0.576049	0.0721144	-7.988	1.37e-15	5.17e-15
ST6GAL1	4425.52	-0.575978	0.0999355	-5.7635	8.24e-09	2.05e-08
RHPN1	2950.37	-0.575787	0.167526	-3.437	0.000588197	0.000974529
C2CD2L	4212.63	-0.575199	0.0821481	-7.00197	2.52e-12	7.99e-12
NOMO1	18481.7	-0.575167	0.0980287	-5.86733	4.43e-09	1.13e-08
MIEF2	1913.54	-0.575129	0.0793464	-7.24833	4.22e-13	1.4e-12
ZNF687	3965.6	-0.574732	0.102804	-5.59054	2.26e-08	5.43e-08
HECTD3	2369.15	-0.574586	0.0879039	-6.53652	6.3e-11	1.82e-10
NECTIN1	3889.08	-0.574539	0.0894335	-6.42421	1.33e-10	3.76e-10
CXCL16	4157.04	-0.574386	0.0829151	-6.9274	4.29e-12	1.34e-11
ARHGEF18	2698.95	-0.574322	0.0916821	-6.26428	3.75e-10	1.03e-09
SEPTIN6	1729.96	-0.57421	0.0921876	-6.22871	4.7e-10	1.29e-09
COP1	3853.05	-0.574059	0.0728729	-7.87753	3.34e-15	1.24e-14
TMEM245	10687.7	-0.573844	0.0749622	-7.65511	1.93e-14	6.91e-14
ATXN7L3	4655.08	-0.57335	0.122625	-4.67563	2.93e-06	5.99e-06
HSPA1B	6070.28	-0.573209	0.121769	-4.70736	2.51e-06	5.16e-06
DCAKD	1020.87	-0.572882	0.111083	-5.15726	2.51e-07	5.59e-07
LIG1	1936.72	-0.572782	0.105772	-5.41527	6.12e-08	1.42e-07
C11orf54	4064.95	-0.572752	0.0751605	-7.62039	2.53e-14	8.98e-14
MXRA8	1483.34	-0.572724	0.110391	-5.18814	2.12e-07	4.76e-07
CPSF3	2837.08	-0.57249	0.0824251	-6.94558	3.77e-12	1.18e-11
UBE2L3	5803.95	-0.571969	0.082981	-6.89278	5.47e-12	1.69e-11
NOC2L	4021.81	-0.571885	0.0892092	-6.41061	1.45e-10	4.1e-10
COASY	8241.3	-0.571655	0.0623034	-9.17534	4.5e-20	2.17e-19
CLDN4	13126.2	-0.571122	0.0746895	-7.64662	2.06e-14	7.37e-14
IMP3	2708.7	-0.570702	0.090623	-6.29754	3.02e-10	8.38e-10
ACY1	1253.6	-0.570335	0.0966467	-5.90124	3.61e-09	9.23e-09
RHBDF2	792.959	-0.570202	0.16446	-3.46712	0.000526059	0.000876094
RBFA	980.807	-0.568347	0.102719	-5.53305	3.15e-08	7.46e-08
CRIP2	6805.12	-0.567522	0.0733267	-7.73964	9.97e-15	3.63e-14
NUDT16L1	1527.65	-0.567228	0.106323	-5.33494	9.56e-08	2.18e-07
SZRD1	5496.6	-0.567054	0.0693219	-8.18001	2.84e-16	1.11e-15
TDRD5	1683.83	-0.566366	0.0927063	-6.10926	1e-09	2.67e-09
GEMIN8	1239.89	-0.566192	0.107209	-5.28119	1.28e-07	2.91e-07
UBE2Z	10909.9	-0.566093	0.0661628	-8.55606	1.17e-17	4.97e-17
PTGR3	1986.64	-0.566025	0.120481	-4.69803	2.63e-06	5.39e-06
MLLT1	3195.66	-0.565789	0.0881149	-6.42103	1.35e-10	3.83e-10
GLUL	16641.4	-0.565736	0.064628	-8.75373	2.06e-18	9.11e-18
BCAT2	1282.41	-0.565332	0.09346	-6.04892	1.46e-09	3.84e-09
IRAK1	3779.99	-0.565071	0.0723302	-7.81238	5.61e-15	2.06e-14
PMS2P1	327.567	-0.56498	0.166631	-3.39062	0.000697358	0.0011478
RBL2	5800.47	-0.564122	0.0752777	-7.49388	6.69e-14	2.32e-13
TMUB1	553.338	-0.563285	0.126164	-4.46469	8.02e-06	1.58e-05
DPH5	1387.78	-0.563106	0.11339	-4.96609	6.83e-07	1.47e-06
OTUD5	3346.78	-0.562402	0.074979	-7.50079	6.34e-14	2.21e-13
IFT122	3400.09	-0.562014	0.151762	-3.70327	0.000212839	0.000368757
NFIC	7196.09	-0.561951	0.107076	-5.24816	1.54e-07	3.47e-07
RGS12	886.668	-0.561664	0.120158	-4.67438	2.95e-06	6.02e-06
CCT6A	22103.9	-0.561538	0.0568698	-9.87411	5.39e-23	2.96e-22
G3BP1	19749.1	-0.561527	0.0689102	-8.14867	3.68e-16	1.43e-15
GOT2	7639.19	-0.56137	0.0656621	-8.54938	1.24e-17	5.25e-17
SRM	2241.82	-0.56088	0.089189	-6.28867	3.2e-10	8.86e-10
PLSCR1	1012.24	-0.560499	0.113807	-4.92501	8.44e-07	1.8e-06
MRPL12	4429.91	-0.560075	0.0999125	-5.60566	2.07e-08	5e-08
SURF1	3389.4	-0.559972	0.089507	-6.25618	3.95e-10	1.09e-09
KIAA0232	4272.68	-0.559734	0.0977987	-5.72332	1.04e-08	2.58e-08
NECAB3	1793.55	-0.559638	0.0902276	-6.20252	5.56e-10	1.51e-09
FAM114A2	3315.07	-0.559353	0.0826607	-6.76685	1.32e-11	3.97e-11
EMC3	5617.71	-0.559169	0.0761253	-7.34537	2.05e-13	6.93e-13
KIF3B	11994.5	-0.558986	0.0808114	-6.91717	4.61e-12	1.44e-11
MINDY1	2663.22	-0.558978	0.0761929	-7.33635	2.19e-13	7.4e-13
LEPROTL1	1939.21	-0.558812	0.119872	-4.66172	3.14e-06	6.39e-06
TP53I13	1541.88	-0.558681	0.0889553	-6.28047	3.38e-10	9.33e-10
ST3GAL4	2652.59	-0.558392	0.0751538	-7.43	1.09e-13	3.72e-13
SEPTIN10	2508.92	-0.558391	0.0781002	-7.14968	8.7e-13	2.83e-12
PCDHGB5	3833.25	-0.558297	0.0796164	-7.01233	2.34e-12	7.44e-12
PFKL	6865.82	-0.558062	0.079596	-7.01118	2.36e-12	7.5e-12
PFDN6	1512.41	-0.557435	0.0921768	-6.04746	1.47e-09	3.88e-09
H2AC6	4950.89	-0.557231	0.155559	-3.58213	0.000340808	0.000578469
COPS9	1260.01	-0.556494	0.16873	-3.29813	0.00097332	0.0015781
KLHDC4	1848.24	-0.556194	0.158233	-3.51504	0.000439695	0.000737431
LEPROT	4817.75	-0.556128	0.0788265	-7.05509	1.72e-12	5.53e-12
ECI2	5421.14	-0.556119	0.0930575	-5.97608	2.29e-09	5.94e-09
HOXC4	767.296	-0.555342	0.130669	-4.24998	2.14e-05	4.06e-05
FAM110A	1434.67	-0.554969	0.0897786	-6.18153	6.35e-10	1.72e-09
SUOX	3016.22	-0.554779	0.0710838	-7.80458	5.97e-15	2.19e-14
RPS9P1	130.92	-0.554437	0.232255	-2.38719	0.0169778	0.0236129
TEAD4	1964.65	-0.554314	0.0842635	-6.57834	4.76e-11	1.39e-10
EID1	9058.72	-0.55422	0.0842078	-6.58158	4.65e-11	1.36e-10
BORCS7	1904.92	-0.554198	0.100988	-5.48775	4.07e-08	9.59e-08
FARP1	3078.58	-0.554154	0.158453	-3.49728	0.000470022	0.000786247
RRAGA	4521.64	-0.553912	0.0820744	-6.74891	1.49e-11	4.48e-11
MPPE1P2	71.0043	-0.553484	0.355201	-1.55823	0.119179	0.146425
MLLT6	4962.86	-0.553468	0.320734	-1.72563	0.0844146	0.106231
ENSG00000280571	330.574	-0.553439	0.174536	-3.17091	0.00151962	0.00240632
DNAAF2	1297.93	-0.553029	0.0995604	-5.55471	2.78e-08	6.62e-08
TTLL12	2319.45	-0.552792	0.0866203	-6.38178	1.75e-10	4.93e-10
NUCB1	6649.19	-0.55265	0.0697682	-7.92122	2.35e-15	8.75e-15
NIPA2	5446.76	-0.552178	0.0742876	-7.43297	1.06e-13	3.64e-13
SAPCD2	4075.53	-0.55205	0.0766188	-7.20514	5.8e-13	1.91e-12
SPDL1	1463.75	-0.551942	0.109757	-5.02878	4.94e-07	1.07e-06
PIN4	947.502	-0.551911	0.122399	-4.5091	6.51e-06	1.29e-05
LRSAM1	2822.54	-0.551564	0.128246	-4.30084	1.7e-05	3.25e-05
NPTN	7168.18	-0.551296	0.0818853	-6.73254	1.67e-11	4.99e-11
RBM4B	1282.38	-0.55083	0.146078	-3.7708	0.000162724	0.000285
PI4KA	7778.21	-0.55065	0.111385	-4.94365	7.67e-07	1.65e-06
CUL1	2530.8	-0.549261	0.0844211	-6.50621	7.71e-11	2.21e-10
SAYSD1	1641.89	-0.54822	0.0868795	-6.31012	2.79e-10	7.74e-10
ENC1	1906.59	-0.548021	0.0877155	-6.24771	4.17e-10	1.14e-09
LRRC8A	2706.9	-0.547946	0.0799037	-6.85758	7e-12	2.15e-11
BCAR3	2281.88	-0.547869	0.086293	-6.34894	2.17e-10	6.05e-10
C5orf15	6291.37	-0.547771	0.0883576	-6.19948	5.67e-10	1.54e-09
SERPINA1	6661.56	-0.547443	0.0774184	-7.07122	1.54e-12	4.93e-12
TTC32	223.397	-0.546595	0.173515	-3.15013	0.00163199	0.00257521
EXOSC5	489.723	-0.546573	0.138912	-3.93468	8.33e-05	0.000149984
TMEM203	3396.05	-0.54602	0.0911312	-5.99158	2.08e-09	5.41e-09
ATP1B3	8966.1	-0.544941	0.0705256	-7.72685	1.1e-14	4.01e-14
PHB1	10161.9	-0.544578	0.0807764	-6.74179	1.56e-11	4.69e-11
MAGED2	22891.9	-0.544275	0.07726	-7.04472	1.86e-12	5.94e-12
SHANK2	6005.14	-0.54422	0.118225	-4.60327	4.16e-06	8.39e-06
RETSAT	4503.34	-0.544193	0.0675389	-8.05747	7.79e-16	2.97e-15
PSMB7	9859.5	-0.544085	0.0875271	-6.21619	5.09e-10	1.39e-09
TPR	17146.7	-0.543813	0.0932997	-5.82867	5.59e-09	1.41e-08
MRPS27	6282.87	-0.54375	0.0687548	-7.90855	2.6e-15	9.68e-15
NDUFB4	7165.68	-0.543743	0.111817	-4.86279	1.16e-06	2.44e-06
SLC43A3	779.578	-0.543541	0.117668	-4.61926	3.85e-06	7.79e-06
NUP188	6563.94	-0.543232	0.121151	-4.48393	7.33e-06	1.45e-05
MCCC1	8995.81	-0.542975	0.064065	-8.47537	2.34e-17	9.81e-17
PSMB3	8266.22	-0.542958	0.102221	-5.31161	1.09e-07	2.47e-07
DHX29	8642.66	-0.542713	0.0765728	-7.08755	1.37e-12	4.39e-12
SCMH1	1401.48	-0.542294	0.140894	-3.84896	0.00011862	0.00021074
DECR1	4513.35	-0.541952	0.0832824	-6.5074	7.65e-11	2.2e-10
OSGEPL1	754.685	-0.541614	0.118658	-4.56449	5.01e-06	1.01e-05
BCDIN3D	1074.4	-0.541413	0.096	-5.63972	1.7e-08	4.13e-08
MAPK9	4503.25	-0.541412	0.0804592	-6.72903	1.71e-11	5.11e-11
AP1S2	3548.59	-0.540972	0.0743336	-7.27762	3.4e-13	1.14e-12
PLAC9P1	39.4568	-0.540953	0.533114	-1.0147	0.310247	0.352546
OTUB1	6913.81	-0.540472	0.0706355	-7.65157	1.99e-14	7.09e-14
MED11	538.774	-0.540238	0.134835	-4.00666	6.16e-05	0.00011215
PRKACB	1777.95	-0.540073	0.111453	-4.84574	1.26e-06	2.66e-06
UTRN	11461.9	-0.538499	0.0847341	-6.35516	2.08e-10	5.82e-10
ASL	2485.97	-0.537485	0.0970439	-5.53858	3.05e-08	7.24e-08
LRPAP1	6578.7	-0.53722	0.0692632	-7.75621	8.75e-15	3.19e-14
PSMD2	37415.8	-0.537174	0.0636866	-8.43465	3.32e-17	1.38e-16
ERMP1	9542.86	-0.536526	0.0808121	-6.63919	3.15e-11	9.3e-11
NMRAL1	3208.71	-0.536229	0.0961005	-5.57988	2.41e-08	5.76e-08
TCEA3	1948.49	-0.536157	0.100122	-5.35503	8.55e-08	1.96e-07
SAR1B	6027.05	-0.535231	0.0927612	-5.76999	7.93e-09	1.97e-08
GPS1	6660.74	-0.534524	0.0712477	-7.50234	6.27e-14	2.18e-13
TCTN1	3832.35	-0.533988	0.0757278	-7.05142	1.77e-12	5.67e-12
ATF7IP2	638.578	-0.533714	0.145467	-3.66898	0.000243522	0.0004195
ANKS1A	2312.15	-0.533578	0.102955	-5.18264	2.19e-07	4.9e-07
PTK7	4478.02	-0.533205	0.0915875	-5.82181	5.82e-09	1.46e-08
COA4	3603.52	-0.533204	0.104937	-5.08117	3.75e-07	8.26e-07
MEN1	4482.37	-0.532983	0.0742158	-7.18154	6.89e-13	2.26e-12
CENPT	1269.05	-0.531781	0.117847	-4.51248	6.41e-06	1.27e-05
CNPPD1	2809.45	-0.531646	0.0907456	-5.85864	4.67e-09	1.18e-08
LONP2	5436.94	-0.53117	0.0770615	-6.89281	5.47e-12	1.69e-11
CAPNS1	7686.17	-0.530739	0.0637291	-8.32805	8.22e-17	3.31e-16
ULK2	3848.25	-0.530111	0.0831291	-6.37696	1.81e-10	5.07e-10
PC	1353.37	-0.529537	0.125169	-4.23057	2.33e-05	4.41e-05
SYAP1	7793.16	-0.529304	0.0670767	-7.89102	3e-15	1.11e-14
FKBP5	8112.42	-0.529097	0.081081	-6.52553	6.78e-11	1.96e-10
ALKBH6	405.895	-0.529001	0.146767	-3.60436	0.00031292	0.000533343
ZNF646	2134.42	-0.528721	0.085076	-6.21469	5.14e-10	1.4e-09
CCT7	11146.6	-0.527814	0.0806366	-6.54559	5.93e-11	1.72e-10
CXorf38	2251.9	-0.527703	0.0882002	-5.98301	2.19e-09	5.69e-09
PRDX1	24459.6	-0.52741	0.0801375	-6.58131	4.66e-11	1.36e-10
TBCK	2047.53	-0.527386	0.0840243	-6.2766	3.46e-10	9.56e-10
NUP210	8544.99	-0.527274	0.106342	-4.95829	7.11e-07	1.53e-06
ATP5F1A	29352.3	-0.526934	0.0739179	-7.12863	1.01e-12	3.29e-12
GEMIN7	767.164	-0.526854	0.116911	-4.50644	6.59e-06	1.31e-05
PSKH1	1911.44	-0.526684	0.157795	-3.33777	0.000844535	0.00137921
PHF20	11351.8	-0.526676	0.0686837	-7.66814	1.75e-14	6.27e-14
SNF8	3006.58	-0.52628	0.0863175	-6.09703	1.08e-09	2.88e-09
RBM12	10832.8	-0.525699	0.067669	-7.76867	7.93e-15	2.9e-14
MAN2A2	3027.15	-0.525654	0.131368	-4.0014	6.3e-05	0.000114465
MRPS7	4977	-0.525042	0.0829332	-6.3309	2.44e-10	6.78e-10
NDUFC2	6326.02	-0.525003	0.103135	-5.09043	3.57e-07	7.89e-07
COLGALT1	2638.3	-0.524513	0.0874402	-5.99853	1.99e-09	5.2e-09
CCAR2	5482.9	-0.523742	0.119927	-4.36717	1.26e-05	2.43e-05
TSEN34	1644.97	-0.523537	0.0908315	-5.76383	8.22e-09	2.05e-08
DPP9	1520.09	-0.523367	0.124758	-4.19505	2.73e-05	5.12e-05
AGAP3	1247.37	-0.523299	0.156147	-3.35132	0.000804281	0.00131562
CTNND1	35181.1	-0.52323	0.0753279	-6.94604	3.76e-12	1.18e-11
TRIM28	10397.2	-0.523048	0.0851619	-6.14181	8.16e-10	2.2e-09
BCL6	4363.31	-0.522959	0.0971263	-5.38432	7.27e-08	1.68e-07
TEX9	887.318	-0.522826	0.131565	-3.97391	7.07e-05	0.000128109
TCAF1	10529	-0.522687	0.0892457	-5.85672	4.72e-09	1.2e-08
MAZ	7155.21	-0.522666	0.0866559	-6.03151	1.62e-09	4.26e-09
FCHSD2	1502.22	-0.522551	0.131877	-3.96241	7.42e-05	0.00013417
PUS7	1272.78	-0.522499	0.132206	-3.95217	7.74e-05	0.000139849
MRTO4	2228.02	-0.522462	0.0938432	-5.56739	2.59e-08	6.17e-08
PYGB	6579.72	-0.521827	0.0744657	-7.00762	2.42e-12	7.68e-12
RPA2	2161.91	-0.521784	0.0926454	-5.63205	1.78e-08	4.31e-08
ACOT7	1458.23	-0.521567	0.0941296	-5.54095	3.01e-08	7.15e-08
CD276	2111.33	-0.520742	0.0893716	-5.82671	5.65e-09	1.42e-08
CLU	74098.4	-0.520333	0.0806063	-6.45524	1.08e-10	3.08e-10
CDK9	2948.28	-0.520062	0.0894993	-5.81079	6.22e-09	1.56e-08
DNAJC30	1627.96	-0.519472	0.0970432	-5.35299	8.65e-08	1.98e-07
GTF3C4	10518.4	-0.519348	0.0770771	-6.73802	1.61e-11	4.81e-11
ZSWIM1	1379.04	-0.519204	0.104467	-4.97001	6.69e-07	1.44e-06
SUGP1	1103.06	-0.519151	0.106072	-4.89435	9.86e-07	2.1e-06
FIBP	4481.16	-0.51853	0.0854923	-6.06522	1.32e-09	3.48e-09
PRDM5	621.355	-0.518021	0.147472	-3.51266	0.00044364	0.000743772
HACD3	12570.3	-0.518012	0.0632425	-8.19089	2.59e-16	1.02e-15
FOXM1	3381.99	-0.517981	0.0848395	-6.10542	1.03e-09	2.73e-09
TTI1	3934.09	-0.517892	0.0802695	-6.45192	1.1e-10	3.14e-10
EIF4E2	3250.83	-0.517793	0.075472	-6.86073	6.85e-12	2.1e-11
INPP4B	3191.76	-0.517662	0.0846712	-6.11379	9.73e-10	2.6e-09
RELL1	1816.35	-0.51744	0.105879	-4.88708	1.02e-06	2.17e-06
ZNF302	883.66	-0.517159	0.131398	-3.93583	8.29e-05	0.000149328
USP28	2874.37	-0.516083	0.104872	-4.9211	8.61e-07	1.84e-06
CIP2A	1077.29	-0.516059	0.120743	-4.27402	1.92e-05	3.66e-05
PILRB	890.972	-0.515861	0.196161	-2.62979	0.00854382	0.0123594
SERPINI1	1219.09	-0.515255	0.108205	-4.76184	1.92e-06	3.98e-06
BCL2L1	15962.7	-0.515081	0.0627451	-8.20911	2.23e-16	8.8e-16
GALNS	1705.61	-0.514779	0.127759	-4.02929	5.59e-05	0.000102295
PA2G4	19388.3	-0.514718	0.0682512	-7.54152	4.65e-14	1.62e-13
KRCC1	1201.55	-0.514288	0.105028	-4.89667	9.75e-07	2.07e-06
RSU1	1913.89	-0.514253	0.10892	-4.72138	2.34e-06	4.83e-06
C6orf47	1535	-0.51423	0.0989366	-5.19757	2.02e-07	4.53e-07
RAP2C	2275.27	-0.514205	0.0830227	-6.19355	5.88e-10	1.6e-09
PBLD	2108.05	-0.514188	0.0812728	-6.3267	2.5e-10	6.96e-10
GLRX3	2589.98	-0.514107	0.0894256	-5.74899	8.98e-09	2.23e-08
TTC1	6022.78	-0.514107	0.0873151	-5.88796	3.91e-09	9.99e-09
IQSEC2	1359.34	-0.514094	0.117163	-4.38786	1.14e-05	2.23e-05
MAST2	3642.92	-0.513974	0.0797156	-6.4476	1.14e-10	3.23e-10
TNIP2	1648.51	-0.513877	0.0848333	-6.05749	1.38e-09	3.65e-09
EXD2	3953.12	-0.513871	0.0847858	-6.06081	1.35e-09	3.58e-09
HMBS	2320.45	-0.513835	0.101399	-5.06744	4.03e-07	8.87e-07
ACAD9	3263.19	-0.513814	0.0722668	-7.10995	1.16e-12	3.75e-12
MATCAP2	1678.89	-0.513754	0.103114	-4.98238	6.28e-07	1.36e-06
DCTN5	8169.07	-0.513462	0.0718269	-7.1486	8.77e-13	2.85e-12
MCM8	2544.61	-0.513349	0.10916	-4.70273	2.57e-06	5.27e-06
SPG7	4904.77	-0.513139	0.121939	-4.20816	2.57e-05	4.85e-05
[truncated: 7,019 more rows]

## Sheet: Hallmark results
pathway	pval	padj	log2err	ES	NES	size
HALLMARK_ESTROGEN_RESPONSE_EARLY	1.14291271541636e-12	5.37168976245688e-11	0.91012	-0.736879	-2.24163	149
HALLMARK_ESTROGEN_RESPONSE_LATE	2.33345784440491e-08	5.48362593435154e-07	0.733762	-0.679136	-2.04373	141
HALLMARK_UNFOLDED_PROTEIN_RESPONSE	1.79300931700225e-07	2.8090479299702e-06	0.690132	0.728039	1.94257	105
HALLMARK_TNFA_SIGNALING_VIA_NFKB	0.00407015	0.0478243	0.407018	0.60427	1.58628	94
HALLMARK_MTORC1_SIGNALING	0.0150307	0.10886	0.38073	0.495247	1.40115	169
HALLMARK_INFLAMMATORY_RESPONSE	0.0187328	0.10886	0.352488	0.62194	1.51368	55
HALLMARK_P53_PATHWAY	0.0187607	0.10886	0.352488	0.489862	1.35792	140
HALLMARK_CHOLESTEROL_HOMEOSTASIS	0.0212804	0.10886	0.352488	0.608021	1.49287	59
HALLMARK_NOTCH_SIGNALING	0.0216847	0.10886	0.352488	-0.764	-1.59844	16
HALLMARK_APICAL_SURFACE	0.0231618	0.10886	0.352488	-0.769838	-1.62495	17
HALLMARK_INTERFERON_GAMMA_RESPONSE	0.0321449	0.137346	0.321776	0.534565	1.40027	93
HALLMARK_HYPOXIA	0.0410509	0.148659	0.287857	0.503803	1.35532	111
HALLMARK_APOPTOSIS	0.0411184	0.148659	0.287857	0.519607	1.3831	102
HALLMARK_SPERMATOGENESIS	0.0578231	0.194121	0.245042	0.566391	1.37862	56
HALLMARK_KRAS_SIGNALING_DN	0.0665083	0.198717	0.271289	-0.568819	-1.38883	40
HALLMARK_E2F_TARGETS	0.0678286	0.198717	0.287805	-0.398904	-1.23762	186
HALLMARK_MITOTIC_SPINDLE	0.0724409	0.198717	0.208955	0.44897	1.26277	158
HALLMARK_REACTIVE_OXYGEN_SPECIES_PATHWAY	0.0786325	0.198717	0.208955	0.582984	1.37286	43
HALLMARK_MYC_TARGETS_V1	0.0803324	0.198717	0.266351	-0.382567	-1.20735	198
HALLMARK_UV_RESPONSE_DN	0.0971524	0.228308	0.184706	0.493104	1.27057	84
HALLMARK_ALLOGRAFT_REJECTION	0.128645	0.28792	0.160801	0.505617	1.24659	60
HALLMARK_IL6_JAK_STAT3_SIGNALING	0.153846	0.312096	0.145516	0.56531	1.28022	34
HALLMARK_TGF_BETA_SIGNALING	0.171021	0.312096	0.164406	-0.5029	-1.22789	40
HALLMARK_INTERFERON_ALPHA_RESPONSE	0.175768	0.312096	0.135002	0.503526	1.20647	50
HALLMARK_UV_RESPONSE_UP	0.180328	0.312096	0.130106	0.440729	1.1817	108
HALLMARK_FATTY_ACID_METABOLISM	0.180412	0.312096	0.166934	-0.39551	-1.14527	109
HALLMARK_HEME_METABOLISM	0.183575	0.312096	0.127505	0.425478	1.17068	125
HALLMARK_PEROXISOME	0.18593	0.312096	0.161979	-0.42971	-1.16317	72
HALLMARK_PROTEIN_SECRETION	0.215719	0.349614	0.118815	0.441097	1.14881	88
HALLMARK_GLYCOLYSIS	0.244019	0.382297	0.107554	0.399428	1.10989	143
HALLMARK_G2M_CHECKPOINT	0.27095	0.410795	0.1396	-0.342904	-1.05603	172
HALLMARK_EPITHELIAL_MESENCHYMAL_TRANSITION	0.366093	0.509204	0.10925	-0.396746	-1.04138	63
HALLMARK_BILE_ACID_METABOLISM	0.375	0.509204	0.107554	-0.401337	-1.03139	57
HALLMARK_PI3K_AKT_MTOR_SIGNALING	0.375	0.509204	0.0855357	0.409016	1.04708	81
HALLMARK_IL2_STAT5_SIGNALING	0.379195	0.509204	0.0845557	0.397536	1.04358	94
HALLMARK_MYOGENESIS	0.461538	0.602564	0.0739901	0.387098	0.994816	83
HALLMARK_COMPLEMENT	0.503344	0.607215	0.0696133	0.379625	0.975611	83
HALLMARK_XENOBIOTIC_METABOLISM	0.507538	0.607215	0.0908241	-0.334906	-0.971179	107
HALLMARK_APICAL_JUNCTION	0.508224	0.607215	0.0683111	0.363001	0.963174	100
HALLMARK_ANDROGEN_RESPONSE	0.516779	0.607215	0.0684715	0.382673	0.972684	75
HALLMARK_DNA_REPAIR	0.546419	0.626383	0.0897105	-0.321248	-0.96348	135
HALLMARK_COAGULATION	0.56057	0.627305	0.0822055	-0.387521	-0.946176	40
HALLMARK_WNT_BETA_CATENIN_SIGNALING	0.603448	0.659583	0.062249	0.438593	0.904954	21
HALLMARK_ADIPOGENESIS	0.796875	0.851207	0.0447749	0.307051	0.863626	156
HALLMARK_KRAS_SIGNALING_UP	0.947368	0.970037	0.0564118	-0.277793	-0.709809	53
HALLMARK_MYC_TARGETS_V2	0.949398	0.970037	0.0566484	-0.277173	-0.70982	54
HALLMARK_OXIDATIVE_PHOSPHORYLATION	0.989181	0.989181	0.0342688	0.25318	0.724798	194

## Sheet: Sheet1
term	p-value	q-value
ESR1 26153859 ChIP-Seq T47D Human Breast Carcinoma	4.8412272105801925e-26	3.626079180724564e-23
ESR1 26153859 ChIP-Seq MCF-7 Human BreastCancer	1.5333308322021632e-18	5.742323966597101e-16
ESR1 20079471 ChIP-ChIP T-47D Human	2.1028086413318427e-17	5.250012241191834e-15
ESR1 30970003 ChIP-Seq MCF-7 Human BreastCancer	3.8635786176044165e-17	7.23455096146427e-15
ESR1 20056654 ChIP-Seq MCF-7 Human BreastCancer	6.797978017543419e-15	1.0183371070280042e-12
GATA3 24758297 ChIP-Seq MCF-7 Human	1.454262265669166e-13	1.8154040616436754e-11
ESR2 21235772 ChIP-Seq MCF-7 Human	9.848878051283425e-13	1.0538299514873265e-10
RACK7 27058665 Chip-Seq MCF-7 Human	1.1331824995368746e-12	1.0609421151913988e-10
ESR1 22217937 ChIP-Seq MCF-7 Human BreastCancer	1.0500454606235703e-11	8.738711666745046e-10
ZNF217 24962896 ChIP-Seq MCF-7 Human	1.0154698992562156e-10	7.605869545429056e-09
E2F1 26619117 ChIP-Seq Hepatocytes Mouse Liver	1.9969509150305292e-10	1.3597420321435149e-08
CTCF 33576154 ChIP-Seq Human Liver ProstateCancer	2.782370846849507e-10	1.736663136908567e-08
E2F7 22180533 ChIP-Seq HELA Human	3.7370458975435485e-10	2.1531133671231675e-08
SOX2 20726797 ChIP-Seq SW620 Human	3.5627394054537716e-09	1.878585754237988e-07
ESR1 21235772 ChIP-Seq MCF-7 Human	3.762187758821071e-09	1.878585754237988e-07
EGR1 20690147 ChIP-Seq ERYTHROLEUKEMIA Human	7.690098028596333e-09	3.5999271396366587e-07
ELF3 26769127 Chip-Seq PDAC-Cell Line Human	3.2831836677904244e-08	1.391774878540395e-06
FOXM1 26456572 ChIP-Seq MCF-7 Human	3.36997453272796e-08	1.391774878540395e-06
MYC 18358816 ChIP-ChIP MESCs Mouse	3.530537075069093e-08	1.391774878540395e-06
TCF7 22412390 ChIP-Seq EML Mouse	5.941139032501964e-08	2.2249565676719855e-06
RUNX2 24655370 ChIP-Seq MC3T3E1 Mouse Bone	6.760039776921148e-08	2.4110808537685426e-06
KLF6 26769127 Chip-Seq PDAC-Cell Line Human	7.861299549733959e-08	2.676415164886698e-06
LXR 22292898 ChIP-Seq THP-1 Human	1.1509975720316782e-07	3.748248615007509e-06
PGR 26153859 ChIP-Seq MCF-7 Human BreastCancer	1.4252414414356801e-07	4.4479409984805185e-06
GATA1 19941827 ChIP-Seq MEL Mouse	1.5949671623313416e-07	4.7785216183446996e-06
GATA1 22383799 ChIP-Seq G1ME Mouse	1.718787818592108e-07	4.9514310620211106e-06
E2F1 18555785 ChIP-Seq MESCs Mouse	2.759412842700015e-07	7.654815626601153e-06
TBX2 35687133 ChIP-Seq MCF-7 Human BreastCancer	2.980094923017282e-07	7.97175391907123e-06
CTCF 33576154 ChIP-Seq Human HilarLN ProstateCancer	3.3509767885461423e-07	8.654764188348484e-06
PPARA 22158963 ChIP-Seq LIVER Mouse	4.437138040469313e-07	1.1078054641038384e-05
FOXA1 21915096 ChIP-Seq LNCaP-1F5 Human	4.6597221122695735e-07	1.1258489877709388e-05
ELK3 25401928 ChIP-Seq HUVEC Human	5.212824201953758e-07	1.2201266647698016e-05
POU5F1 18692474 ChIP-Seq MESCs Mouse	6.934668596481007e-07	1.5739596299285678e-05
TAL1 20566737 ChIP-Seq PRIMARY FETAL LIVER ERYTHROID Mouse	9.556983075116447e-07	2.1053471539006528e-05
CCND1 20090754 ChIP-ChIP RETINA Mouse	1.0037523561993327e-06	2.148030042266572e-05
RUNX1 27514584 Chip-Seq MCF-7 Human	1.277727063244528e-06	2.6583821399170875e-05
EKLF 21900194 ChIP-Seq ERYTHROCYTE Mouse	2.5364663997286677e-06	5.1346306308020865e-05
SRY 25088423 ChIP-ChIP EMBRYONIC GONADS Mouse	3.271196566776621e-06	6.447700601357076e-05
E2F1 21310950 ChIP-Seq MCF-7 Human	3.43454446444193e-06	6.516992002243832e-05
KLF4 18555785 ChIP-Seq MESCs Mouse	3.4803695606108576e-06	6.516992002243832e-05
TCFAP2C 20176728 ChIP-ChIP TROPHOBLAST STEM CELLS Mouse	4.775497959051132e-06	8.72401944226658e-05
TFAP2C 20629094 ChIP-Seq MCF-7 Human	4.958461262467602e-06	8.842589251400557e-05
UBF1/2 26484160 Chip-Seq HMEC-DERIVED Human	6.040014646959889e-06	0.000105209
MYC 19030024 ChIP-ChIP MESCs Mouse	6.831646538871956e-06	0.000115189
KLF4 26769127 Chip-Seq PDAC-Cell Line Human	6.920541021132951e-06	0.000115189
MYC 28411283 ChIP-Seq MDA231-LM2-4175 Human BreastCancer	7.253432994200732e-06	0.000118105
STAT5A 24692510 ChIP-Seq Epithelium Mouse Mammary	7.490666773549063e-06	0.000119373
KDM2B 26808549 Chip-Seq SUP-B15 Human	8.927062989380841e-06	0.000138389
ZFP281 18757296 ChIP-ChIP E14 Mouse	9.177226840948793e-06	0.000138389
RUNX2 24764292 ChIP-Seq MC3T3 Mouse	9.238227640758605e-06	0.000138389
SOX2 27498859 Chip-Seq STOMACH Mouse	1.429009684098665e-05	0.000209868
GATA4 25053715 ChIP-Seq YYC3 Human	1.6702237947879564e-05	0.000240576
MYC 19079543 ChIP-ChIP MESCs Mouse	1.8349679055183032e-05	0.000254517
ZFP42 18358816 ChIP-ChIP MESCs Mouse	1.8349679055183032e-05	0.000254517
BRD4 27068464 Chip-Seq AML-cells Mouse	2.5277384017948265e-05	0.000344232
ZFP281 27345836 Chip-Seq ESCs Mouse	2.74841239340403e-05	0.0003676
E2F4 21247883 ChIP-Seq LYMPHOBLASTOID Human	3.1714047321374915e-05	0.000416734
OCT4 18692474 ChIP-Seq MEFs Mouse	3.370804366994935e-05	0.000435299
RXR 22158963 ChIP-Seq LIVER Mouse	3.7440959669993924e-05	0.00047531
HAND2 30127528 ChIP-Seq KELLY Human Brain Neuroblastoma	4.040993809085898e-05	0.000504451
WT1 20215353 ChIP-ChIP NEPHRON PROGENITOR Mouse	4.515056736779182e-05	0.00055439
KDM2B 26808549 Chip-Seq K562 Human	5.026192838778521e-05	0.000607197
SPI1 26923725 Chip-Seq MACROPHAGESS Mouse	5.115977416952743e-05	0.000608233
KDM2B 26808549 Chip-Seq SIL-ALL Human	5.241237873688192e-05	0.000613389
FOXA1 33576154 ChIP-Seq Human Lung ProstateCancer	5.399133152529375e-05	0.000622146
AR 21909140 ChIP-Seq LNCAP Human	5.5350720269012094e-05	0.000628147
ELF5 23300383 ChIP-Seq T47D Human	5.720149262372533e-05	0.000639461
KDM2B 26808549 Chip-Seq DND41 Human	5.846835499711796e-05	0.000644012
ZFX 18555785 ChIP-Seq MESCs Mouse	7.316867794481796e-05	0.000794251
CEBPB 21427703 ChIP-Seq 3T3-L1 Mouse	7.478230265360105e-05	0.000800171
MYBL2 22936984 ChIP-ChIP MESCs Mouse	7.727940611816858e-05	0.000815243
MBD3 35695185 ChIP-Seq nicBasalRootGanglia Mouse Embryo	8.571991400093345e-05	0.000881297
CHD4 35695185 ChIP-Seq nicBasalRootGanglia Mouse Embryo	8.589407038863099e-05	0.000881297
RUNX1 30185409 ChIP-Seq HPC Mouse BoneMarrow Leukemia	9.383875609579026e-05	0.0009498
HSF1 23293686 ChIP-Seq STHDH STRIATAL Mouse	0.000100957	0.00100822
NR0B1 18358816 ChIP-ChIP MESCs Mouse	0.000111243	0.00109633
CHD1 26751641 Chip-Seq LNCaP Human	0.000125952	0.00122517
PDX1 19855005 ChIP-ChIP MIN6 Mouse	0.000131997	0.00126751
FOXA1 25552417 ChIP-Seq VCAP Human	0.000134041	0.00127085
NR1H3 23393188 ChIP-Seq ATHEROSCLEROTIC-FOAM Human	0.000140698	0.00131728
CTCF 27219007 Chip-Seq ERYTHROID Human	0.000174909	0.00161737
RXRA 24833708 ChIP-Seq LIVER Mouse	0.000180233	0.00164627
GATA2 21571218 ChIP-Seq MEGAKARYOCYTES Human	0.000247489	0.00223336
WT1 25993318 ChIP-Seq PODOCYTE Human	0.000253285	0.00225846
KLF4 19030024 ChIP-ChIP MESCs Mouse	0.0002668	0.00235098
SMC3 22415368 ChIP-Seq MEFs Mouse	0.000274233	0.00236093
RAD21 21589869 ChIP-Seq MESCs Mouse	0.000274233	0.00236093
SMAD3 30307970 ChIP-Seq HCASMC Human CoronaryArtery	0.000290713	0.00247437
GTF3C2 35216376 ChIP-Seq H9 Human BoneMarrow Lymphoma	0.00031418	0.00262077
SA1 27219007 Chip-Seq ERYTHROID Human	0.000314912	0.00262077
LXR 22158963 ChIP-Seq LIVER Mouse	0.000327181	0.00269296
PPAR 26484153 Chip-Seq NCI-H1993 Human	0.000340708	0.00276121
MAF 26560356 Chip-Seq TH2 Human	0.000342847	0.00276121
FOXA1 27270436 ChIP-Seq LNCaP Human Prostate Carcinoma	0.000390399	0.00311073
TP63 22573176 ChIP-Seq HFKS Human	0.000408228	0.00321855
ERA 27197147 Chip-Seq ENDOMETRIOID-ADENOCARCINOMA Human	0.000419522	0.00325605
CTCF 26484167 Chip-Seq Bcells Mouse	0.000421678	0.00325605
GATA6 25053715 ChIP-Seq YYC3 Human	0.000432149	0.00330285
NELFA 20434984 ChIP-Seq ESCs Mouse	0.00044436	0.00334281
ARNT 22903824 ChIP-Seq MCF-7 Human	0.000446302	0.00334281
FOXM1 25889361 ChIP-Seq OE33 AND U2OS Human	0.000484372	0.00359203
MYC 18555785 ChIP-Seq MESCs Mouse	0.000523203	0.00384195
FLI1 20887958 ChIP-Seq HPC-7 Mouse	0.000544092	0.00395655
AHR 22903824 ChIP-Seq MCF-7 Human	0.000562317	0.00404976
GATA4 21415370 ChIP-Seq HL-1 Mouse	0.000572889	0.00408661
CREB1 20920259 ChIP-Seq GC1-SPG Mouse	0.000610343	0.00431271
FOXM1 26456572 ChIP-Seq MCF-7 Human BreastCancer	0.000636693	0.00445685
SOX11 23321250 ChIP-ChIP Z138-A519-JVM2 Human	0.000648019	0.00449413
CDX2 20551321 ChIP-Seq CACO-2 Human	0.000668429	0.00459315
P300 27058665 Chip-Seq ZR-75-30cells Human	0.00070635	0.0048096
ETS1 21867929 ChIP-Seq TH2 Mouse	0.00078582	0.00530252
GATA2 20887958 ChIP-Seq HPC-7 Mouse	0.000847788	0.00566958
SMC1 22415368 ChIP-Seq MEFs Mouse	0.000880231	0.00583445
FOXP1 21924763 ChIP-Seq HESCs Human	0.000893733	0.00587199
TFAP2A 35110662 ChIP-Seq HEPM Human Embryo	0.000918774	0.00598402
FOXA1 26769127 Chip-Seq PDAC-Cell Line Human	0.000947348	0.00610302
RARB 27405468 Chip-Seq BRAIN Mouse	0.000953342	0.00610302
FOXA1 27270436 ChIP-Seq VCaP Human Prostate Carcinoma	0.000985759	0.00625706
CEBPB 26923725 Chip-Seq MACROPHAGESS Mouse	0.00102161	0.00643011
RELA 24523406 ChIP-Seq FIBROSARCOMA Human	0.00103658	0.00647
TBX2 30127528 ChIP-Seq KELLY Human Brain Neuroblastoma	0.00124082	0.00758106
CREB1 26743006 Chip-Seq LNCaP-abl Human	0.00124485	0.00758106
EOMES 21245162 ChIP-Seq HESCs Human	0.00124495	0.00758106
CTNNB1 20615089 ChIP-ChIP FETAL BRAIN Human	0.00125606	0.007587
NCOR1 26117541 ChIP-Seq K562 Human	0.00135836	0.00813929
TBX5 21415370 ChIP-Seq HL-1 Mouse	0.00138795	0.00823933
SALL4 18804426 ChIP-ChIP XEN Mouse	0.00139706	0.00823933
AR 35650195 ChIP-Seq DSRCT Human Mesenchymal Sarcoma	0.00146801	0.00859016
SPI1 26923725 Chip-Seq HPCs Mouse	0.00156197	0.00906913
KDM5A 27292631 Chip-Seq BREAST Human	0.00159049	0.00916367
SOX2 18555785 ChIP-Seq MESCs Mouse	0.00175805	0.010051773224984767
SOX17 20123909 ChIP-Seq XEN Mouse	0.00179875	0.010206522502730972
STAT1 19122651 ChIP-Seq HeLaS3 Human CervicalCancer	0.0018837	0.010608184577392939
P63 26484246 Chip-Seq KERATINOCYTES Human	0.00190739	0.010616807153441501
XRN2 22483619 ChIP-Seq HELA Human	0.00191358	0.010616807153441501
RAC3 21632823 ChIP-Seq H3396 Human	0.00202714	0.011164199564129028
SA1 27219007 Chip-Seq Bcells Human	0.002109	0.011530229763429971
SOX3 22085726 ChIP-Seq NPCs Mouse	0.00224479	0.012183692143851557
SOX2 18692474 ChIP-Seq MEFs Mouse	0.002283	0.012301940126756254
FLI1 21867929 ChIP-Seq CD8 Mouse	0.00239261	0.012800438283236962
CTCF 33576154 ChIP-Seq Human PerigastricLN ProstateCancer	0.0025549	0.013571750481139466
FOXA2 19822575 ChIP-Seq HepG2 Human	0.00260602	0.0136786
CTCF 21964334 Chip-Seq Bcells Human	0.00261153	0.0136786
IRF8 22096565 ChIP-ChIP GC-B Mouse	0.00300337	0.015621694201774313
HOXB4 20404135 ChIP-ChIP EML Mouse	0.00302465	0.015623870331408404
TRP63 18441228 ChIP-ChIP KERATINOCYTES Mouse	0.00305449	0.015669957426572914
KDM2B 26808549 Chip-Seq HPB-ALL Human	0.00327393	0.016652920830495205
PU.1 20176806 ChIP-Seq MACROPHAGES Mouse	0.00332653	0.016652920830495205
TBX20 22080862 ChIP-Seq HEART Mouse	0.00333503	0.016652920830495205
TBX20 22328084 ChIP-Seq HEART Mouse	0.00333503	0.016652920830495205
FLI1 26923725 Chip-Seq HEMOGENIC-ENDOTHELIUM Mouse	0.00337551	0.016680529405699775
UBF1/2 26484160 Chip-Seq HMECs Human	0.0033851	0.016680529405699775
PU.1 20513432 ChIP-Seq Bcells Mouse	0.00350385	0.017055977189604967
AR 27270436 ChIP-Seq VCaP Human Prostate Carcinoma	0.00351792	0.017055977189604967
CREB1 23762244 ChIP-Seq HIPPOCAMPUS Rat	0.00352961	0.017055977189604967
KLF4 18358816 ChIP-ChIP MESCs Mouse	0.00370935	0.017809645907231945
SETDB1 19884255 ChIP-Seq MESCs Mouse	0.00386175	0.0183546
SREBP2 21459322 ChIP-Seq LIVER Mouse	0.00387186	0.0183546
MECOM 23826213 ChIP-Seq KASUMI Mouse	0.00392585	0.0184935
MTF2 20144788 ChIP-Seq MESCs Mouse	0.00409487	0.019169099795036323
LMO2 20887958 ChIP-Seq HPC-7 Mouse	0.00427162	0.019872335522876195
CEBPB 24764292 ChIP-Seq MC3T3 Mouse	0.00432805	0.0200105
TCFCP2L1 18555785 ChIP-Seq MESCs Mouse	0.00439884	0.0201821
MAF 26560356 Chip-Seq TH1 Human	0.00441904	0.0201821
RUNX1 26923725 Chip-Seq HPCs Mouse	0.00454067	0.020505791388549733
TBP 23326641 ChIP-Seq C3H10T1-2 Mouse	0.00454467	0.020505791388549733
RUNX1 22412390 ChIP-Seq EML Mouse	0.00459613	0.020613774051666055
PADI4 21655091 ChIP-ChIP MCF-7 Human	0.00486893	0.021707332232903106
LMO2 26923725 Chip-Seq HEMOGENIC-ENDOTHELIUM Mouse	0.00491355	0.0217766
ESR1 17901129 ChIP-ChIP LIVER Mouse	0.00501597	0.022099787964057475
SMC4 20622854 ChIP-Seq HELA Human	0.00513908	0.0225098
GATA2 22383799 ChIP-Seq G1ME Mouse	0.00531453	0.0231429
CUX1 19635798 ChIP-ChIP MULTIPLE CANCER TYPES Human	0.0054397	0.023551062625511678
NEUROD2 26341353 ChIP-Seq CORTEX Mouse	0.00595455	0.0256319
DACH1 20351289 ChIP-Seq MDA-MB-231 Human	0.00607575	0.025902129990500088
VDR 21846776 ChIP-Seq THP-1 Human	0.00608648	0.025902129990500088
DMRT1 23473982 ChIP-Seq TESTES Mouse	0.00621151	0.026284846260696115
RARA 24833708 ChIP-Seq LIVER Mouse	0.00636411	0.026714215629257486
FOXP2 23625967 ChIP-Seq PFSK-1 AND SK-N-MC Human	0.00638431	0.026714215629257486
MYC 19915707 ChIP-ChIP AK7 Human	0.00668601	0.0277184
MYB 26560356 Chip-Seq TH1 Human	0.00669831	0.0277184
FOXA1 33576154 ChIP-Seq Human HilarLN ProstateCancer	0.00674247	0.0277479
PPARG 20176806 ChIP-Seq 3T3-L1 Mouse	0.00680438	0.027849625701837345
GABP 19822575 ChIP-Seq HepG2 Human	0.00694826	0.028283960757579534
CEBPB 20176806 ChIP-Seq MACROPHAGES Mouse	0.00705496	0.028563041271424904
GATA3 30127528 ChIP-Seq KELLY Human Brain Neuroblastoma	0.00725257	0.029205252633905814
SOX9 25088423 ChIP-ChIP EMBRYONIC GONADS Mouse	0.00764077	0.030603930358241403
TRIM28 19339689 ChIP-ChIP MESCs Mouse	0.00798489	0.031712188933782616
SA1 22415368 ChIP-Seq MEFs Mouse	0.00800214	0.031712188933782616
CREM 20920259 ChIP-Seq GC1-SPG Mouse	0.00863172	0.0340271
STAT4 19710469 ChIP-ChIP TH1 Mouse	0.0088078	0.0343663
SMRT 22465074 ChIP-Seq MACROPHAGES Mouse	0.00880952	0.0343663
CTCF 18555785 ChIP-Seq MESCs Mouse	0.00900658	0.034953
CDH4 35650610 ChIP-Seq mESC Mouse Stem Autism	0.00939532	0.036273694142128825
LEF1 29337183 ChIP-Seq mESC Mouse Stem	0.00999828	0.0381663
CTCF 21964334 ChIP-Seq BJAB-B Human	0.010006622384437197	0.0381663
YY1 26981420 ChIP-Seq C2C12 Mouse Muscle	0.010064471952956972	0.0381663
ZFP281 18358816 ChIP-ChIP MESCs Mouse	0.010089366828485926	0.0381663
CDX2 19796622 ChIP-Seq MESCs Mouse	0.010301864525877832	0.0387744
IRF1 19129219 ChIP-ChIP H3396 Human	0.010373900305533555	0.0388503
CEBPD 21427703 ChIP-Seq 3T3-L1 Mouse	0.010565604305233305	0.039371331465769877
STAT3 24763339 ChIP-Seq IMN-ESCs Mouse	0.010643611397188396	0.0394657
MYCN 27167114 Chip-Seq NEUROBLASTOMA Human	0.010743554542270758	0.0396121
AR 21915096 ChIP-Seq LNCaP-1F5 Human	0.01081	0.0396121
FOXO3 23340844 ChIP-Seq DLD1 Human	0.010841766432500234	0.0396121
FOXA1 33576154 ChIP-Seq Human Liver ProstateCancer	0.011281839716010357	0.0410199
NANOG 18692474 ChIP-Seq MESCs Mouse	0.011674931905568058	0.042244077281499884
SOX2 18692474 ChIP-Seq MESCs Mouse	0.012247822860720896	0.044103939051345915
NCOR 22465074 ChIP-Seq MACROPHAGES Mouse	0.012334099326047777	0.0442021
SUZ12 20075857 ChIP-Seq MESCs Mouse	0.012440982144176408	0.0443728
NANOG 18692474 ChIP-Seq MEFs Mouse	0.012809954861683286	0.0454723
MYB 21317192 ChIP-Seq ERMYB Mouse	0.012970665150438519	0.0458256
E2F4 17652178 ChIP-ChIP JURKAT Human	0.013432305115154617	0.0472338
TP53 23651856 ChIP-Seq MEFs Mouse	0.013831355230789107	0.0483353
JUN 27471255 ChIP-Seq Chondrocytes Mouse Rib	0.013874620736758488	0.0483353
GATA2 21666600 ChIP-Seq HMVEC Human	0.014253496969025553	0.0492002
BACH1 22875853 ChIP-PCR HELA AND SCP4 Human	0.014254270876688162	0.0492002
NR3C1 27076634 ChIP-Seq BEAS2B Human Lung Inflammation	0.0145733	0.0500707
EVI1 22308434 ChIP-Seq SKOV3 Human Ovary OvarianCancer	0.014895	0.0509421
CREB1 26743006 Chip-Seq LNCaP Human	0.015337142173522786	0.052216
NFI 21473784 ChIP-Seq ESCs Mouse	0.015931486138562136	0.053994
PRDM5 23873026 ChIP-Seq MEFs Mouse	0.016339335218762692	0.0551269
DNAJC2 21179169 ChIP-ChIP NT2 Human	0.017078809545532547	0.0573634
ESR1 15608294 ChIP-ChIP MCF-7 Human	0.017263144922923763	0.0577236
FOXM1 23109430 ChIP-Seq U2OS Human	0.0175306	0.058357311203908094
OCT4 19829295 ChIP-Seq ESCs Human	0.018004119755414542	0.0594489
PU.1 20513432 ChIP-Seq MACROPHAGES Mouse	0.0180514	0.0594489
CTCF 27219007 Chip-Seq Bcells Human	0.018096584403389106	0.0594489
KAP1 27257070 Chip-Seq ESCs Mouse	0.018377406384515422	0.0598585
HIF1A 21447827 ChIP-Seq MCF-7 Human	0.018432739728629598	0.0598585
ERG 20887958 ChIP-Seq HPC-7 Mouse	0.018461045938136342	0.0598585
STAT3 19079543 ChIP-ChIP MESCs Mouse	0.019587618482594958	0.0632376
POU2F1 27270436 ChIP-Seq VCaP Human Prostate Carcinoma	0.020246866371880543	0.0650854
KLF4 19829295 ChIP-Seq ESCs Human	0.020471724899732115	0.065527
FOXA1 26457646 ChIP-Seq LHSAR Human ProstateCancer	0.020736762348447995	0.0660929
SMAD4 21741376 ChIP-Seq ESCs Human	0.020996919333927326	0.0666385
SOX9 24532713 ChIP-Seq HFSC Mouse	0.021649729741704347	0.0684205
TET1 21451524 ChIP-Seq MESCs Mouse	0.02187	0.068826
BCL3 23251550 ChIP-Seq MUSCLE Mouse	0.022122453259253983	0.0693294
MYC 18940864 ChIP-ChIP HL60 Human	0.022759203367274362	0.0710277
FOXM1 32153563 ChIP-Seq SKOV3 Human Ovary OvarianCancer	0.024105987102293683	0.0749186
SUZ12 27294783 Chip-Seq ESCs Mouse	0.024395644950642524	0.0755055
POU2F1 35413990 ChIP-Seq Human ARposCRProstateCancer	0.0251519	0.0775258
NANOG 18555785 ChIP-Seq MESCs Mouse	0.0253344	0.0777158
CEBPB 26923725 Chip-Seq HEMOGENIC-ENDOTHELIUM Mouse	0.0254211	0.0777158
NUCKS1 24931609 ChIP-Seq HEPATOCYTES Mouse	0.025771161261995353	0.0784659
ASH2L 23239880 ChIP-Seq MESCs Mouse	0.0261279	0.0792301
TCF3 18347094 ChIP-ChIP MESCs Mouse	0.0262343	0.0792318
TBX2 30127528 ChIP-Seq BE2C Human Brain Neuroblastoma	0.026669431742570048	0.0802225
KLF5 25053715 ChIP-Seq YYC3 Human	0.027204167737086483	0.0815037
E2F1 20622854 ChIP-Seq HELA Human	0.027532287963384854	0.0821581
ETS1 22383799 ChIP-Seq G1ME Mouse	0.027958697789138166	0.0830995
JARID1B-DAIN 22020125 ChIP-Seq ESCs Mouse	0.028480812831804904	0.0840889
ERG 21242973 ChIP-ChIP JURKAT Human	0.028516134733813682	0.0840889
HOXB7 26014856 ChIP-Seq BT474 Human	0.029603490825355974	0.086953
CTBP2 25329375 ChIP-Seq LNCAP Human	0.0302542	0.0883162
GFI1B 20887958 ChIP-Seq HPC-7 Mouse	0.030303419674119328	0.0883162
P68 20966046 ChIP-Seq HELA Human	0.030684625823330536	0.0890806
TCF21 26020271 ChIP-Seq SMOOTH MUSCLE Human	0.031727	0.091751
SPI1 23127762 ChIP-Seq K562 Human	0.031875576131532406	0.0918262
NANOG 16518401 ChIP-PET MESCs Mouse	0.0327948	0.0941123
RCOR3 21632747 ChIP-Seq MESCs Mouse	0.0338661	0.0966601
KDM2B 26808549 Chip-Seq JURKAT Human	0.0339407	0.0966601
PPARD 23176727 ChIP-Seq KERATINOCYTES Mouse	0.035890581620970856	0.10175087910679206
STAT5 23275557 ChIP-Seq MAMMARY-EPITHELIUM Mouse	0.036	0.10175087910679206
BRD4 28847988 ChIP-Seq BCBL1 Human Blood Lymphoma	0.036678702324508435	0.10327950391374743
MYCN 18555785 ChIP-Seq MESCs Mouse	0.037151316238803224	0.10421848637776635
YY1 21170310 ChIP-Seq MESCs Mouse	0.0375822	0.10473781156417501
MYCN 21190229 ChIP-Seq SHEP-21N Human	0.0376161	0.10473781156417501
FOXA1 26743006 Chip-Seq LNCaP-abl Human	0.0381903	0.10580893026077151
CTCF 31629814 ChIP-Seq Hepatocytes Mouse Tyrosinemia	0.0382833	0.10580893026077151
SREBP1 19666523 ChIP-Seq LIVER Mouse	0.0384566	0.10589697406465873
OLIG2 29049317 ChIP-Seq Mouse SpinalCord	0.0394939	0.1083551690596246
JUND 26020271 ChIP-Seq SMOOTH MUSCLE Human	0.0396919	0.10850080890807515
FLI1 26923725 Chip-Seq MACROPHAGESS Mouse	0.0399598	0.10883584680432588
POU5F1 18358816 ChIP-ChIP MESCs Mouse	0.0429715	0.11661479957571559
SPI1 22096565 ChIP-ChIP GC-B Mouse	0.0434125	0.11738604098499661
VDR 24763502 ChIP-Seq THP-1 Human	0.0446158	0.1202059119714614
SOX11 22085726 ChIP-Seq ESNs Mouse	0.045369223392048456	0.12160351823924778
TBX3 20139965 ChIP-Seq ESCs Mouse	0.0454593	0.12160351823924778
STAT3 18555785 ChIP-Seq MESCs Mouse	0.0458875	0.12231232665912911
TBX2 33478486 ChIP-Seq IMR90 Human Lung	0.0461198	0.12249553114120662
SOX2 19030024 ChIP-ChIP MESCs Mouse	0.0468179	0.12373889123372908
YAP1 20516196 ChIP-Seq MESCs Mouse	0.0470755	0.12373889123372908
STAT5B 24692510 ChIP-Seq Epithelium Mouse Mammary	0.0470836	0.12373889123372908
ETS2 20176728 ChIP-ChIP TROPHOBLAST STEM CELLS Mouse	0.047369485537033004	0.12405505128404797
TBX3 20139965 ChIP-Seq MESCs Mouse	0.047648985437873166	0.12435223028908364
GF1 26923725 Chip-Seq HPCs Mouse	0.048090603964443486	0.12506896656030617
RUNX1 21571218 ChIP-Seq MEGAKARYOCYTES Human	0.048951272248007514	0.12686679208912674
AF4 28076791 ChIP-Seq SEM Human Blood Leukemia	0.049413083896651465	0.12762206840893775
