# Supplementary material for: Targeted Transcriptional Repression by Induced Proximity
Source: ACS Cent Sci. 2026 Jun 11;12(7):1008–20. doi: 10.1021/acscentsci.5c02277 (PMC13397437; doi:10.1021/acscentsci.5c02277)
Supplement: Supplementary file 4 [file oc5c02277_si_004.xlsx]

## Sheet: T47D-MBD2-KD-24h-103-VS-DMSO_DE
baseMean	log2FoldChange	lfcSE	stat	pvalue	padj	ensembl	ensembl_clean	symbol	gene_biotype
2659.75	-1.40223	0.106493	-13.1673	1.35301e-39	6.33021e-37	ENSG00000132274	ENSG00000132274	TRIM22	protein_coding
2246.44	-1.72378	0.131941	-13.0648	5.23221e-39	2.31911e-36	ENSG00000180596	ENSG00000180596	H2BC4	protein_coding
13432.6	-1.79527	0.138789	-12.9352	2.84721e-38	1.19889e-35	ENSG00000078081	ENSG00000078081	LAMP3	protein_coding
25295.4	-1.12669	0.0888684	-12.6782	7.81497e-37	3.06111e-34	ENSG00000089127	ENSG00000089127	OAS1	protein_coding
1472.21	-1.79185	0.144497	-12.4007	2.59202e-35	9.92214e-33	ENSG00000183486	ENSG00000183486	MX2	protein_coding
2963.29	-1.39136	0.112271	-12.3928	2.85936e-35	1.07023e-32	ENSG00000240065	ENSG00000240065	PSMB9	protein_coding
1339.54	-1.28572	0.106492	-12.0734	1.45991e-33	4.7287e-31	ENSG00000160179	ENSG00000160179	ABCG1	protein_coding
906.646	-1.45536	0.124212	-11.7167	1.04658e-31	3.03923e-29	ENSG00000168961	ENSG00000168961	LGALS9	protein_coding
3135.21	-1.19911	0.10273	-11.6724	1.76281e-31	5.03239e-29	ENSG00000204267	ENSG00000204267	TAP2	protein_coding
918.284	-1.49226	0.130816	-11.4073	3.84339e-30	1.06122e-27	ENSG00000119514	ENSG00000119514	GALNT12	protein_coding
1682.76	-1.25833	0.114159	-11.0226	2.97239e-28	7.25565e-26	ENSG00000168743	ENSG00000168743	NPNT	protein_coding
427.152	-2.51415	0.229084	-10.9748	5.05255e-28	1.21572e-25	ENSG00000101298	ENSG00000101298	SNPH	protein_coding
6770.83	-1.19299	0.109773	-10.8678	1.64177e-27	3.84059e-25	ENSG00000132530	ENSG00000132530	XAF1	protein_coding
1399.29	-1.2601	0.120932	-10.4199	2.01157e-25	4.13181e-23	ENSG00000124593	ENSG00000124593	protein_coding	protein_coding
19539.6	-1.01613	0.0978015	-10.3897	2.76263e-25	5.60614e-23	ENSG00000204592	ENSG00000204592	HLA-E	protein_coding
1020.28	-1.43413	0.13822	-10.3757	3.19804e-25	6.41246e-23	ENSG00000010030	ENSG00000010030	ETV7	protein_coding
2544.77	-1.06748	0.103129	-10.3509	4.14693e-25	8.12172e-23	ENSG00000125347	ENSG00000125347	IRF1	protein_coding
823.88	-1.27463	0.125231	-10.1783	2.47963e-24	4.58949e-22	ENSG00000250508	ENSG00000250508	LINC02701	lncRNA
2025.03	-1.07159	0.105869	-10.1219	4.41902e-24	7.91805e-22	ENSG00000106785	ENSG00000106785	TRIM14	protein_coding
1618.54	-1.34532	0.133362	-10.0877	6.26192e-24	1.11021e-21	ENSG00000270882	ENSG00000270882	H4C14	protein_coding
1586.99	-1.38287	0.138122	-10.0119	1.35068e-23	2.32137e-21	ENSG00000110446	ENSG00000110446	SLC15A3	protein_coding
764.308	-1.30565	0.130452	-10.0087	1.39637e-23	2.37566e-21	ENSG00000204261	ENSG00000204261	PSMB8-AS1	lncRNA
27762	-1.06654	0.107769	-9.89651	4.31071e-23	7.18865e-21	ENSG00000185885	ENSG00000185885	IFITM1	protein_coding
11683.1	-1.28704	0.130981	-9.82613	8.68982e-23	1.39393e-20	ENSG00000116260	ENSG00000116260	QSOX1	protein_coding
4686.62	-1.04486	0.106775	-9.78565	1.29755e-22	2.02358e-20	ENSG00000206337	ENSG00000206337	HCP5	lncRNA
1074.27	-2.11614	0.216931	-9.75489	1.75792e-22	2.71639e-20	ENSG00000290791	ENSG00000290791	lncRNA	lncRNA
997.672	-1.12755	0.116874	-9.64751	5.03631e-22	7.5738e-20	ENSG00000166387	ENSG00000166387	PPFIBP2	protein_coding
4145.55	-1.19037	0.123849	-9.61145	7.15336e-22	1.06623e-19	ENSG00000134326	ENSG00000134326	CMPK2	protein_coding
525.883	-1.33079	0.138532	-9.60637	7.51512e-22	1.11033e-19	ENSG00000128284	ENSG00000128284	APOL3	protein_coding
6224.59	-1.1562	0.120826	-9.56911	1.07826e-21	1.57923e-19	ENSG00000168016	ENSG00000168016	TRANK1	protein_coding
10814.6	-1.03016	0.110368	-9.3339	1.0205e-20	1.39741e-18	ENSG00000188313	ENSG00000188313	PLSCR1	protein_coding
198.426	-2.30238	0.249376	-9.23256	2.64229e-20	3.47689e-18	ENSG00000129159	ENSG00000129159	KCNC1	protein_coding
849.594	-1.21168	0.134102	-9.03556	1.63166e-19	2.00599e-17	ENSG00000140853	ENSG00000140853	NLRC5	protein_coding
947.285	-1.30054	0.145089	-8.96372	3.13909e-19	3.74977e-17	ENSG00000168062	ENSG00000168062	BATF2	protein_coding
303.596	-1.63582	0.183145	-8.93183	4.19011e-19	4.86717e-17	ENSG00000282988	ENSG00000282988	protein_coding	protein_coding
288.635	-1.73947	0.19592	-8.87845	6.77956e-19	7.8211e-17	ENSG00000103056	ENSG00000103056	SMPD3	protein_coding
19813	-1.03606	0.117531	-8.81516	1.19518e-18	1.36016e-16	ENSG00000142089	ENSG00000142089	IFITM3	protein_coding
1772.13	-1.18246	0.13601	-8.69392	3.50141e-18	3.80479e-16	ENSG00000130813	ENSG00000130813	SHFL	protein_coding
1727.92	-1.08598	0.125121	-8.67943	3.97768e-18	4.29462e-16	ENSG00000133106	ENSG00000133106	EPSTI1	protein_coding
1258.47	-1.35389	0.158647	-8.53398	1.41399e-17	1.47012e-15	ENSG00000162654	ENSG00000162654	GBP4	protein_coding
7749.97	-1.05079	0.123263	-8.52475	1.53134e-17	1.58236e-15	ENSG00000068079	ENSG00000068079	IFI35	protein_coding
1073.16	-1.65624	0.196088	-8.4464	3.00416e-17	2.95901e-15	ENSG00000290792	ENSG00000290792	lncRNA	lncRNA
410.977	-1.56461	0.186125	-8.40622	4.23441e-17	4.07543e-15	ENSG00000197536	ENSG00000197536	CARINH	lncRNA
704.55	-1.22942	0.146859	-8.37143	5.69252e-17	5.35638e-15	ENSG00000165029	ENSG00000165029	ABCA1	protein_coding
1310.51	-1.11833	0.133796	-8.35844	6.35508e-17	5.88797e-15	ENSG00000182179	ENSG00000182179	UBA7	protein_coding
1091.93	-1.29418	0.157345	-8.22511	1.95014e-16	1.74714e-14	ENSG00000163565	ENSG00000163565	IFI16	protein_coding
2584.97	-1.16919	0.143181	-8.16584	3.19211e-16	2.82972e-14	ENSG00000177409	ENSG00000177409	SAMD9L	protein_coding
259.44	-1.6683	0.205229	-8.12894	4.33056e-16	3.79894e-14	ENSG00000157613	ENSG00000157613	CREB3L1	protein_coding
1095.51	-1.03183	0.127493	-8.09323	5.81041e-16	4.9931e-14	ENSG00000136514	ENSG00000136514	RTP4	protein_coding
4164.84	-1.00982	0.125347	-8.05616	7.87294e-16	6.66352e-14	ENSG00000121858	ENSG00000121858	TNFSF10	protein_coding
463.007	-1.2221	0.153331	-7.97033	1.58252e-15	1.3009e-13	ENSG00000111684	ENSG00000111684	LPCAT3	protein_coding
5340.18	-1.12863	0.142083	-7.94344	1.96657e-15	1.60014e-13	ENSG00000205413	ENSG00000205413	SAMD9	protein_coding
411.829	-1.1938	0.151552	-7.87716	3.34908e-15	2.64829e-13	ENSG00000110328	ENSG00000110328	GALNT18	protein_coding
3235.15	-1.06808	0.135653	-7.87363	3.44505e-15	2.71145e-13	ENSG00000185880	ENSG00000185880	TRIM69	protein_coding
858.672	-1.12633	0.145136	-7.76048	8.46102e-15	6.47768e-13	ENSG00000146859	ENSG00000146859	TMEM140	protein_coding
11376.3	-1.18736	0.153286	-7.74606	9.47861e-15	7.2239e-13	ENSG00000137959	ENSG00000137959	IFI44L	protein_coding
1863.44	-1.17076	0.155223	-7.54239	4.61448e-14	3.15942e-12	ENSG00000270276	ENSG00000270276	H4C15	protein_coding
327.133	-1.2643	0.168689	-7.49489	6.63554e-14	4.4705e-12	ENSG00000158683	ENSG00000158683	PKD1L1	protein_coding
1072.17	-1.04248	0.142281	-7.32689	2.35561e-13	1.50286e-11	ENSG00000111801	ENSG00000111801	BTN3A3	protein_coding
381.212	-1.32272	0.181684	-7.2803	3.3307e-13	2.08801e-11	ENSG00000135363	ENSG00000135363	LMO2	protein_coding
740.745	-1.44898	0.204919	-7.07097	1.53849e-12	8.87425e-11	ENSG00000164342	ENSG00000164342	TLR3	protein_coding
57.0534	-3.2278	0.460015	-7.01672	2.27135e-12	1.25843e-10	ENSG00000287064	ENSG00000287064	lncRNA	lncRNA
697.476	-1.02053	0.154035	-6.62531	3.4652e-11	1.64406e-09	ENSG00000214562	ENSG00000214562	NUTM2D	protein_coding
125.926	-2.22836	0.337706	-6.59852	4.15275e-11	1.94832e-09	ENSG00000172987	ENSG00000172987	HPSE2	protein_coding
265.025	-1.13354	0.176149	-6.43509	1.23402e-10	5.34309e-09	ENSG00000232124	ENSG00000232124	lncRNA	lncRNA
41961.2	-1.03229	0.164934	-6.25879	3.87983e-10	1.58612e-08	ENSG00000159763	ENSG00000159763	PIP	protein_coding
222.757	-1.34921	0.217292	-6.20921	5.32525e-10	2.1154e-08	ENSG00000102003	ENSG00000102003	SYP	protein_coding
291.93	-1.00287	0.163684	-6.12687	8.96268e-10	3.39232e-08	ENSG00000166828	ENSG00000166828	SCNN1G	protein_coding
1443.06	-1.05789	0.179334	-5.89903	3.65651e-09	1.22196e-07	ENSG00000185507	ENSG00000185507	IRF7	protein_coding
46.2935	-2.79893	0.475013	-5.89231	3.80827e-09	1.26178e-07	ENSG00000290788	ENSG00000290788	lncRNA	lncRNA
128.397	-1.89305	0.322287	-5.87379	4.25942e-09	1.40394e-07	ENSG00000128965	ENSG00000128965	CHAC1	protein_coding
2587.24	-1.01041	0.177668	-5.68709	1.2922e-08	3.83178e-07	ENSG00000122643	ENSG00000122643	NT5C3A	protein_coding
133.539	-1.49905	0.263808	-5.68236	1.32849e-08	3.92557e-07	ENSG00000005243	ENSG00000005243	COPZ2	protein_coding
214.129	-1.11131	0.196195	-5.66433	1.47602e-08	4.2863e-07	ENSG00000106404	ENSG00000106404	CLDN15	protein_coding
131.008	-1.36942	0.242023	-5.65822	1.52948e-08	4.4187e-07	ENSG00000163218	ENSG00000163218	PGLYRP4	protein_coding
145.346	-1.43949	0.254744	-5.65074	1.59759e-08	4.5997e-07	ENSG00000114251	ENSG00000114251	WNT5A	protein_coding
116.778	-1.48206	0.263704	-5.62016	1.90786e-08	5.40977e-07	ENSG00000140798	ENSG00000140798	ABCC12	protein_coding
222.429	-1.10346	0.197815	-5.57827	2.42928e-08	6.74076e-07	ENSG00000157873	ENSG00000157873	TNFRSF14	protein_coding
143.817	-1.51048	0.272037	-5.55246	2.81671e-08	7.68202e-07	ENSG00000233030	ENSG00000233030	lncRNA	lncRNA
117.15	-1.35239	0.245244	-5.51446	3.49847e-08	9.368e-07	ENSG00000139192	ENSG00000139192	TAPBPL	protein_coding
50.6213	-1.97283	0.362769	-5.43826	5.38028e-08	1.38775e-06	ENSG00000174837	ENSG00000174837	ADGRE1	protein_coding
417.384	-1.03201	0.192972	-5.34798	8.89421e-08	2.18057e-06	ENSG00000206190	ENSG00000206190	ATP10A	protein_coding
174.03	-1.09463	0.205254	-5.33303	9.65857e-08	2.34747e-06	ENSG00000174586	ENSG00000174586	ZNF497	protein_coding
272.012	-1.14435	0.216202	-5.29294	1.20365e-07	2.89201e-06	ENSG00000173376	ENSG00000173376	NDNF	protein_coding
160.663	-1.20428	0.227555	-5.29225	1.20824e-07	2.89891e-06	ENSG00000204397	ENSG00000204397	CARD16	protein_coding
779.555	-1.14588	0.218722	-5.23897	1.61477e-07	3.80386e-06	ENSG00000128165	ENSG00000128165	ADM2	protein_coding
84.0589	-1.47252	0.282442	-5.21352	1.85295e-07	4.31663e-06	ENSG00000288073	ENSG00000288073	lncRNA	lncRNA
188.585	-1.20255	0.232793	-5.16575	2.39475e-07	5.36366e-06	ENSG00000224152	ENSG00000224152	BAZ2B-AS1	lncRNA
618.117	-1.08612	0.211103	-5.145	2.67525e-07	5.91328e-06	ENSG00000111912	ENSG00000111912	NCOA7	protein_coding
52.2236	-2.04294	0.400116	-5.10586	3.29294e-07	7.12892e-06	ENSG00000124256	ENSG00000124256	ZBP1	protein_coding
121.466	-1.51889	0.297877	-5.09905	3.41355e-07	7.36165e-06	ENSG00000120341	ENSG00000120341	SEC16B	protein_coding
115.418	-1.24824	0.24539	-5.08675	3.64243e-07	7.79535e-06	ENSG00000261512	ENSG00000261512	lncRNA	lncRNA
124.789	-1.86306	0.368607	-5.05432	4.31927e-07	9.09369e-06	ENSG00000247121	ENSG00000247121	lncRNA	lncRNA
97.1662	-1.39813	0.289993	-4.82126	1.42653e-06	2.66376e-05	ENSG00000203814	ENSG00000203814	H2BC18	protein_coding
61.6312	-1.59912	0.336823	-4.74765	2.05797e-06	3.67966e-05	ENSG00000142677	ENSG00000142677	IL22RA1	protein_coding
46.7562	-2.8145	0.598045	-4.70616	2.52426e-06	4.41496e-05	ENSG00000176971	ENSG00000176971	FIBIN	protein_coding
97.2609	-1.36386	0.291028	-4.68636	2.78111e-06	4.80926e-05	ENSG00000269720	ENSG00000269720	CCDC194	protein_coding
65.9011	-1.91692	0.410338	-4.67157	2.98911e-06	5.14811e-05	ENSG00000179044	ENSG00000179044	EXOC3L1	protein_coding
73.7825	-1.3768	0.29492	-4.6684	3.03557e-06	5.21183e-05	ENSG00000123096	ENSG00000123096	SSPN	protein_coding
83.293	-1.57322	0.339154	-4.63866	3.50681e-06	5.91103e-05	ENSG00000272463	ENSG00000272463	lncRNA	lncRNA
242.048	-1.05912	0.229154	-4.62187	3.80293e-06	6.37976e-05	ENSG00000031081	ENSG00000031081	ARHGAP31	protein_coding
116.002	-1.26528	0.274743	-4.60534	4.11792e-06	6.8468e-05	ENSG00000133135	ENSG00000133135	RNF128	protein_coding
141.883	-1.04716	0.227557	-4.60173	4.18988e-06	6.95272e-05	ENSG00000125508	ENSG00000125508	SRMS	protein_coding
72.9583	-1.55533	0.341045	-4.5605	5.10327e-06	8.29675e-05	ENSG00000213886	ENSG00000213886	UBD	protein_coding
192.404	-1.0314	0.230598	-4.47271	7.72362e-06	0.000119567	ENSG00000114626	ENSG00000114626	ABTB1	protein_coding
55.8985	-1.46691	0.334618	-4.38383	1.1661e-05	0.00017319	ENSG00000226754	ENSG00000226754	MAGOH-DT	lncRNA
184.05	-3.17486	0.726457	-4.37034	1.24053e-05	0.000182324	ENSG00000100867	ENSG00000100867	DHRS2	protein_coding
123.642	-1.02831	0.237876	-4.32288	1.54007e-05	0.000219639	ENSG00000290548	ENSG00000290548	lncRNA	lncRNA
40.2399	-1.79735	0.416831	-4.31194	1.61831e-05	0.000229782	ENSG00000283064	ENSG00000283064	H2BC6-AS1	lncRNA
78.4489	-1.32069	0.309599	-4.2658	1.99191e-05	0.000274997	ENSG00000264668	ENSG00000264668	protein_coding	protein_coding
78.1499	-1.30066	0.306922	-4.23775	2.25775e-05	0.00030692	ENSG00000124493	ENSG00000124493	GRM4	protein_coding
18.2282	-2.77118	0.654716	-4.23264	2.30966e-05	0.000313136	ENSG00000290525	ENSG00000290525	GBP1P1	lncRNA
111.937	-1.02031	0.242415	-4.20893	2.56587e-05	0.000342536	ENSG00000186352	ENSG00000186352	ANKRD37	protein_coding
53.1273	-1.71652	0.40994	-4.18725	2.82358e-05	0.000370386	ENSG00000184716	ENSG00000184716	SERINC4	protein_coding
99.9241	-1.21207	0.290362	-4.17435	2.98841e-05	0.000388979	ENSG00000150893	ENSG00000150893	FREM2	protein_coding
25.9585	-2.52902	0.611194	-4.13784	3.50594e-05	0.000446185	ENSG00000285744	ENSG00000285744	MITA1	lncRNA
86.8745	-1.57844	0.382661	-4.12489	3.70913e-05	0.000467961	ENSG00000248710	ENSG00000248710	TRIM59-IFT80	protein_coding
72.9288	-1.32819	0.323013	-4.11188	3.92448e-05	0.000490356	ENSG00000132744	ENSG00000132744	ACY3	protein_coding
93.5283	-1.36604	0.332427	-4.1093	3.96856e-05	0.000495129	ENSG00000259529	ENSG00000259529	protein_coding	protein_coding
110.164	-1.22607	0.299238	-4.0973	4.1799e-05	0.00051919	ENSG00000245573	ENSG00000245573	BDNF-AS	lncRNA
30.1981	-2.28217	0.557386	-4.09441	4.23242e-05	0.000524552	ENSG00000109099	ENSG00000109099	PMP22	protein_coding
27.1969	-2.17379	0.534839	-4.06439	4.81585e-05	0.000582711	ENSG00000231852	ENSG00000231852	CYP21A2	protein_coding
108.171	-1.26816	0.313159	-4.04959	5.13072e-05	0.000614191	ENSG00000120217	ENSG00000120217	CD274	protein_coding
144.201	-1.12873	0.2797	-4.03549	5.44877e-05	0.000646294	ENSG00000290999	ENSG00000290999	lncRNA	lncRNA
56.2552	-1.48159	0.368889	-4.01637	5.91026e-05	0.000691776	ENSG00000153093	ENSG00000153093	ACOXL	protein_coding
40.2603	-1.71002	0.426239	-4.01187	6.02388e-05	0.000703608	ENSG00000069667	ENSG00000069667	RORA	protein_coding
30.9832	-1.83209	0.458645	-3.99457	6.4811e-05	0.000749219	ENSG00000188897	ENSG00000188897	protein_coding	protein_coding
86.4903	-1.15577	0.290017	-3.98518	6.7428e-05	0.000770481	ENSG00000102001	ENSG00000102001	CACNA1F	protein_coding
74.372	-1.19974	0.301614	-3.97772	6.95796e-05	0.000790776	ENSG00000229950	ENSG00000229950	TFAP2A-AS1	lncRNA
106.013	-1.03683	0.266245	-3.89428	9.84923e-05	0.00106068	ENSG00000277182	ENSG00000277182	lncRNA	lncRNA
93.587	-1.28865	0.331288	-3.88982	0.000100319	0.00107691	ENSG00000184330	ENSG00000184330	S100A7A	protein_coding
31.7241	-1.73537	0.453038	-3.83051	0.000127878	0.00133035	ENSG00000214872	ENSG00000214872	SMTNL1	protein_coding
272.415	-1.99568	0.521451	-3.82717	0.000129624	0.00134686	ENSG00000155961	ENSG00000155961	RAB39B	protein_coding
91.6627	-1.26964	0.334516	-3.79547	0.000147365	0.00149702	ENSG00000120833	ENSG00000120833	SOCS2	protein_coding
216.299	-1.05501	0.278335	-3.79043	0.000150387	0.00152405	ENSG00000103150	ENSG00000103150	MLYCD	protein_coding
115.218	-1.09783	0.290192	-3.78311	0.000154883	0.00156338	ENSG00000090776	ENSG00000090776	EFNB1	protein_coding
181.874	-1.01584	0.27096	-3.74903	0.000177518	0.00176501	ENSG00000254837	ENSG00000254837	LIPT2-AS1	lncRNA
19.7924	-2.30161	0.621031	-3.7061	0.000210474	0.00204088	ENSG00000159239	ENSG00000159239	protein_coding	protein_coding
23.358	-2.61319	0.705304	-3.70506	0.000211345	0.00204683	ENSG00000007216	ENSG00000007216	SLC13A2	protein_coding
109.587	-1.29344	0.349416	-3.70171	0.000214152	0.00206939	ENSG00000165731	ENSG00000165731	RET	protein_coding
41.5756	-1.51239	0.411454	-3.67572	0.000237182	0.00225953	ENSG00000188760	ENSG00000188760	TMEM198	protein_coding
74.6234	-1.09556	0.301712	-3.63116	0.000282149	0.0026212	ENSG00000272913	ENSG00000272913	LINC03052	lncRNA
42.874	-1.49099	0.411726	-3.62132	0.000293103	0.00269915	ENSG00000284693	ENSG00000284693	LINC02606	lncRNA
37.3018	-1.95201	0.540915	-3.60872	0.000307714	0.00281065	ENSG00000113657	ENSG00000113657	DPYSL3	protein_coding
78.4714	-1.28889	0.359388	-3.58635	0.000335338	0.00302523	ENSG00000280165	ENSG00000280165	PCDH20	protein_coding
25.2566	-2.26652	0.633975	-3.57509	0.000350108	0.0031383	ENSG00000257390	ENSG00000257390	protein_coding	protein_coding
76.7279	-1.29805	0.363225	-3.57368	0.000351997	0.00314797	ENSG00000203896	ENSG00000203896	LIME1	protein_coding
15.247	-2.45656	0.691598	-3.552	0.000382313	0.00337666	ENSG00000163515	ENSG00000163515	RETNLB	protein_coding
19.6688	-2.11692	0.597703	-3.54175	0.000397478	0.00347778	ENSG00000281655	ENSG00000281655	lncRNA	lncRNA
18.4298	-2.97152	0.839321	-3.54039	0.000399539	0.00349037	ENSG00000000971	ENSG00000000971	CFH	protein_coding
81.3716	-1.14994	0.32493	-3.53902	0.000401609	0.00350482	ENSG00000008196	ENSG00000008196	TFAP2B	protein_coding
55.266	-1.23081	0.350698	-3.50961	0.000448765	0.0038564	ENSG00000261104	ENSG00000261104	lncRNA	lncRNA
461.27	-2.00898	0.575635	-3.49002	0.000482987	0.00407358	ENSG00000290398	ENSG00000290398	ASNSP1	lncRNA
50.0305	-1.2406	0.359845	-3.44759	0.000565604	0.00465638	ENSG00000256262	ENSG00000256262	USP30-AS1	lncRNA
83.6354	-1.0402	0.303031	-3.43265	0.000597722	0.00487055	ENSG00000104899	ENSG00000104899	AMH	protein_coding
83.0939	-1.11478	0.324778	-3.43243	0.000598195	0.00487205	ENSG00000248592	ENSG00000248592	STIMATE-MUSTN1	protein_coding
134.564	-1.19292	0.350298	-3.40543	0.000660591	0.0053033	ENSG00000143344	ENSG00000143344	RGL1	protein_coding
61.4822	-1.31075	0.385359	-3.40138	0.000670472	0.00536983	ENSG00000245750	ENSG00000245750	DRAIC	lncRNA
75.6498	-1.09246	0.32137	-3.39938	0.000675386	0.00539892	ENSG00000237515	ENSG00000237515	SHISA9	protein_coding
65.4395	-1.33827	0.393709	-3.39914	0.000675973	0.00539898	ENSG00000118946	ENSG00000118946	PCDH17	protein_coding
20.1446	-2.24651	0.662657	-3.39016	0.000698528	0.00554444	ENSG00000177283	ENSG00000177283	FZD8	protein_coding
33.9229	-1.62111	0.484776	-3.34404	0.000825668	0.00635591	ENSG00000272941	ENSG00000272941	lncRNA	lncRNA
40.5466	-1.31498	0.395617	-3.32387	0.000887779	0.00674454	ENSG00000122176	ENSG00000122176	FMOD	protein_coding
48.1286	-1.77233	0.534156	-3.318	0.000906655	0.00684482	ENSG00000152689	ENSG00000152689	RASGRP3	protein_coding
33.6522	-1.45346	0.445873	-3.25981	0.00111486	0.00805561	ENSG00000260899	ENSG00000260899	lncRNA	lncRNA
72.4588	-1.30919	0.401786	-3.25843	0.00112032	0.00808811	ENSG00000159403	ENSG00000159403	C1R	protein_coding
42.5717	-1.22614	0.37773	-3.24607	0.00117008	0.00837209	ENSG00000224984	ENSG00000224984	lncRNA	lncRNA
116.755	-1.37184	0.423019	-3.24296	0.00118294	0.00844605	ENSG00000287542	ENSG00000287542	HERC3	protein_coding
72.1539	-1.04897	0.324447	-3.2331	0.00122454	0.00868418	ENSG00000274425	ENSG00000274425	lncRNA	lncRNA
56.5444	-1.10581	0.342198	-3.2315	0.00123144	0.0087184	ENSG00000260136	ENSG00000260136	lncRNA	lncRNA
31.369	-1.48726	0.462375	-3.21657	0.00129735	0.00911609	ENSG00000131773	ENSG00000131773	KHDRBS3	protein_coding
21.7891	-1.99237	0.620273	-3.21208	0.00131776	0.00921337	ENSG00000169429	ENSG00000169429	CXCL8	protein_coding
101.016	-1.0124	0.316462	-3.19913	0.00137842	0.00954925	ENSG00000203739	ENSG00000203739	PRDX6-AS1	lncRNA
63.4878	-1.12445	0.355895	-3.15951	0.00158035	0.0107895	ENSG00000276509	ENSG00000276509	lncRNA	lncRNA
23.7922	-1.72289	0.548516	-3.141	0.00168371	0.0113299	ENSG00000144847	ENSG00000144847	IGSF11	protein_coding
34.1329	-1.72852	0.554124	-3.11937	0.00181235	0.0120416	ENSG00000184923	ENSG00000184923	NUTM2A	protein_coding
24.9139	-1.60304	0.522194	-3.06982	0.00214186	0.0137377	ENSG00000290602	ENSG00000290602	lncRNA	lncRNA
29.4361	-1.50207	0.490653	-3.06137	0.00220329	0.0140462	ENSG00000279998	ENSG00000279998	lncRNA	lncRNA
67.2064	-1.05678	0.345645	-3.05741	0.00223262	0.0141956	ENSG00000164061	ENSG00000164061	BSN	protein_coding
36.0669	-1.28149	0.421646	-3.03925	0.0023717	0.0148943	ENSG00000147234	ENSG00000147234	FRMPD3	protein_coding
21.5775	-1.85455	0.615266	-3.01422	0.0025764	0.0159362	ENSG00000169302	ENSG00000169302	STK32A	protein_coding
58.5683	-1.21819	0.404245	-3.01349	0.00258264	0.0159689	ENSG00000254876	ENSG00000254876	SUGT1P4-STRA6LP	lncRNA
45.3971	-1.24105	0.412502	-3.00858	0.00262468	0.0161633	ENSG00000257038	ENSG00000257038	ARHGEF17-AS1	lncRNA
40.35	-1.27339	0.423358	-3.00784	0.00263114	0.0161797	ENSG00000112320	ENSG00000112320	SOBP	protein_coding
20.9522	-1.67501	0.560199	-2.99003	0.00278946	0.016992	ENSG00000258938	ENSG00000258938	lncRNA	lncRNA
32.1679	-1.65504	0.556777	-2.97253	0.00295357	0.0177541	ENSG00000185633	ENSG00000185633	NDUFA4L2	protein_coding
25.8492	-1.79883	0.607844	-2.95936	0.0030828	0.01838	ENSG00000121577	ENSG00000121577	POPDC2	protein_coding
39.4292	-1.50323	0.507956	-2.95936	0.0030828	0.01838	ENSG00000236200	ENSG00000236200	KDM4A-AS1	lncRNA
29.8189	-1.40629	0.476299	-2.95254	0.00315173	0.0187445	ENSG00000104432	ENSG00000104432	IL7	protein_coding
31.1207	-1.39307	0.477378	-2.91818	0.0035208	0.0204981	ENSG00000188404	ENSG00000188404	SELL	protein_coding
45.6455	-1.05529	0.362746	-2.90918	0.00362375	0.02095	ENSG00000182257	ENSG00000182257	PRR34	lncRNA
18.4288	-1.69785	0.586745	-2.89367	0.00380764	0.0218295	ENSG00000286025	ENSG00000286025	FAM246C	protein_coding
55.61	-1.05409	0.364969	-2.88817	0.00387496	0.0221016	ENSG00000262877	ENSG00000262877	lncRNA	lncRNA
105.001	-1.28096	0.446144	-2.87117	0.00408951	0.0230675	ENSG00000073910	ENSG00000073910	FRY	protein_coding
34.1645	-1.36097	0.477904	-2.84778	0.00440247	0.0245127	ENSG00000135437	ENSG00000135437	RDH5	protein_coding
46.9001	-1.16987	0.414105	-2.82507	0.00472707	0.0259005	ENSG00000108309	ENSG00000108309	RUNDC3A	protein_coding
45.2967	-1.37281	0.486604	-2.8212	0.00478439	0.0261126	ENSG00000289056	ENSG00000289056	lncRNA	lncRNA
49.0599	-1.01998	0.362329	-2.81505	0.00487698	0.026532	ENSG00000140527	ENSG00000140527	WDR93	protein_coding
16.5392	-1.76537	0.629226	-2.80562	0.00502192	0.0271464	ENSG00000286724	ENSG00000286724	lncRNA	lncRNA
59.9917	-1.03777	0.370816	-2.79861	0.00513231	0.0276495	ENSG00000178093	ENSG00000178093	TSSK6	protein_coding
38.3873	-1.21225	0.433819	-2.79436	0.00520027	0.0279388	ENSG00000204428	ENSG00000204428	LY6G5C	protein_coding
6696.39	-1.28971	0.462322	-2.78964	0.00527673	0.0282774	ENSG00000101255	ENSG00000101255	TRIB3	protein_coding
36.5262	-1.21014	0.435005	-2.7819	0.00540413	0.0288332	ENSG00000221949	ENSG00000221949	LINC01465	lncRNA
37.9257	-1.12604	0.410047	-2.74611	0.00603057	0.0315542	ENSG00000277224	ENSG00000277224	H2BC7	protein_coding
23.5939	-1.51497	0.552392	-2.74256	0.00609632	0.0318093	ENSG00000188199	ENSG00000188199	NUTM2B	protein_coding
21.9956	-1.53278	0.559705	-2.73855	0.00617109	0.0320999	ENSG00000289318	ENSG00000289318	lncRNA	lncRNA
36.2006	-1.20115	0.43972	-2.73163	0.00630213	0.0326761	ENSG00000290230	ENSG00000290230	protein_coding	protein_coding
27.5788	-1.29763	0.475665	-2.72802	0.00637154	0.0329291	ENSG00000286416	ENSG00000286416	lncRNA	lncRNA
16.6023	-1.93198	0.708449	-2.72705	0.00639026	0.0329551	ENSG00000185013	ENSG00000185013	NT5C1B	protein_coding
49.7012	-1.01107	0.370975	-2.72544	0.00642164	0.0330857	ENSG00000226445	ENSG00000226445	THBS2-AS1	lncRNA
22.5853	-1.47424	0.542459	-2.7177	0.00657384	0.0336852	ENSG00000229776	ENSG00000229776	C4B-AS1	lncRNA
22.5853	-1.47424	0.542459	-2.7177	0.00657384	0.0336852	ENSG00000233627	ENSG00000233627	C4A-AS1	lncRNA
28.4427	-1.31003	0.482687	-2.71403	0.00664692	0.0339564	ENSG00000250423	ENSG00000250423	KIAA1210	protein_coding
46.6618	-1.0662	0.395662	-2.69473	0.00704459	0.0355565	ENSG00000275302	ENSG00000275302	CCL4	protein_coding
29.649	-1.25501	0.465867	-2.69392	0.00706169	0.0355838	ENSG00000291135	ENSG00000291135	FCGR1BP	lncRNA
39.2794	-1.12985	0.42109	-2.68315	0.00729325	0.0366032	ENSG00000290710	ENSG00000290710	HLA-V	lncRNA
44.6237	-1.118	0.417432	-2.67829	0.0074	0.0370396	ENSG00000285973	ENSG00000285973	lncRNA	lncRNA
85.8092	-2.76835	1.03388	-2.67764	0.00741439	0.0370568	ENSG00000288859	ENSG00000288859	H2AC19	protein_coding
28.8428	-1.23335	0.462765	-2.66518	0.00769465	0.0380875	ENSG00000272669	ENSG00000272669	lncRNA	lncRNA
19.47	-1.71807	0.645739	-2.66062	0.00779971	0.0385251	ENSG00000235513	ENSG00000235513	L3MBTL2-AS1	lncRNA
47.0232	-1.05142	0.396095	-2.65445	0.00794368	0.0390942	ENSG00000286535	ENSG00000286535	lncRNA	lncRNA
17.5458	-1.90383	0.719587	-2.64572	0.00815175	0.0399592	ENSG00000159409	ENSG00000159409	CELF3	protein_coding
18.7498	-1.66264	0.639007	-2.60191	0.00927056	0.0441584	ENSG00000260633	ENSG00000260633	lncRNA	lncRNA
44.551	-1.04359	0.401383	-2.59998	0.00932279	0.0443838	ENSG00000145949	ENSG00000145949	MYLK4	protein_coding
17.17	-1.60194	0.617199	-2.5955	0.00944534	0.0447888	ENSG00000145526	ENSG00000145526	CDH18	protein_coding
17.6507	-1.70182	0.656309	-2.59302	0.00951375	0.0450619	ENSG00000177875	ENSG00000177875	CCDC184	protein_coding
18.6231	-1.47664	0.571147	-2.5854	0.00972659	0.0458691	ENSG00000175518	ENSG00000175518	UBQLNL	protein_coding
26.7592	-1.23658	0.4817	-2.56712	0.0102546	0.047686	ENSG00000261618	ENSG00000261618	LINC02605	lncRNA
25.1685	-1.28238	0.501027	-2.55951	0.0104819	0.0483957	ENSG00000223701	ENSG00000223701	RAET1E-AS1	lncRNA
33.1967	-1.13268	0.442748	-2.5583	0.0105184	0.0485242	ENSG00000251364	ENSG00000251364	SYT9-AS1	lncRNA
30.5105	-1.22403	0.479642	-2.55196	0.0107119	0.0493223	ENSG00000270574	ENSG00000270574	lncRNA	lncRNA
20.1084	-1.50221	0.590559	-2.5437	0.0109684	0.0502014	ENSG00000223387	ENSG00000223387	LINC02068	lncRNA
24.86	-1.46222	0.575169	-2.54224	0.0110144	0.0503299	ENSG00000121743	ENSG00000121743	GJA3	protein_coding
27.2462	-1.24938	0.492662	-2.53597	0.0112137	0.0510468	ENSG00000228791	ENSG00000228791	THRB-AS1	lncRNA
34.0219	-1.33124	0.525111	-2.53516	0.0112396	0.0511505	ENSG00000058335	ENSG00000058335	RASGRF1	protein_coding
17.2953	-1.57109	0.620377	-2.53248	0.011326	0.0513912	ENSG00000168685	ENSG00000168685	IL7R	protein_coding
37.3256	-1.14931	0.455241	-2.52462	0.0115822	0.0523002	ENSG00000224511	ENSG00000224511	LINC00365	lncRNA
36.1176	-1.20953	0.480734	-2.51601	0.011869	0.053281	ENSG00000180592	ENSG00000180592	SKIDA1	protein_coding
48.2071	-1.00525	0.400014	-2.51304	0.0119696	0.0536324	ENSG00000203706	ENSG00000203706	SERTAD4-AS1	lncRNA
63.0035	-1.08745	0.433207	-2.51023	0.0120653	0.0540037	ENSG00000162733	ENSG00000162733	DDR2	protein_coding
29.4806	-1.22309	0.487602	-2.50838	0.0121286	0.0542006	ENSG00000203650	ENSG00000203650	LINC01285	lncRNA
26.2084	-1.23739	0.498206	-2.4837	0.0130026	0.057032	ENSG00000271714	ENSG00000271714	FAM169A-AS1	lncRNA
32.9754	-1.47007	0.593838	-2.47555	0.0133033	0.0580786	ENSG00000101695	ENSG00000101695	RNF125	protein_coding
24.3658	-1.33545	0.540832	-2.46925	0.0135395	0.0588961	ENSG00000049768	ENSG00000049768	FOXP3	protein_coding
30.5513	-1.10778	0.454372	-2.43804	0.014767	0.0629286	ENSG00000261485	ENSG00000261485	PAN3-AS1	lncRNA
17.6306	-2.01395	0.831726	-2.42141	0.0154603	0.0651404	ENSG00000234156	ENSG00000234156	lncRNA	lncRNA
91.8396	-1.14058	0.472208	-2.41541	0.0157173	0.0660214	ENSG00000286185	ENSG00000286185	protein_coding	protein_coding
35.8298	-1.10616	0.459031	-2.40978	0.0159621	0.0667188	ENSG00000242808	ENSG00000242808	SOX2-OT	lncRNA
46.6192	-1.03615	0.431086	-2.40359	0.0162351	0.0675847	ENSG00000280809	ENSG00000280809	LINC00836	lncRNA
19.6211	-1.49473	0.626278	-2.38669	0.0170008	0.0700195	ENSG00000276116	ENSG00000276116	FUT8-AS1	lncRNA
17.4271	-1.50426	0.632365	-2.37878	0.0173701	0.0711316	ENSG00000164082	ENSG00000164082	GRM2	protein_coding
23.5531	-1.35165	0.584434	-2.31275	0.0207365	0.0815278	ENSG00000287188	ENSG00000287188	lncRNA	lncRNA
26.6939	-1.10328	0.481799	-2.28991	0.0220265	0.0854032	ENSG00000245281	ENSG00000245281	ASAH1-AS1	lncRNA
44.397	-1.03219	0.451958	-2.28383	0.0223816	0.0862444	ENSG00000183628	ENSG00000183628	DGCR6	protein_coding
22.8005	-1.2346	0.543507	-2.27154	0.0231145	0.0882806	ENSG00000251635	ENSG00000251635	LINC02278	lncRNA
45.766	-1.09467	0.48322	-2.26537	0.0234899	0.0892288	ENSG00000122547	ENSG00000122547	EEPD1	protein_coding
22.2673	-1.54503	0.686343	-2.25111	0.0243785	0.0916944	ENSG00000264324	ENSG00000264324	protein_coding	protein_coding
21.648	-1.32311	0.588708	-2.24748	0.0246097	0.0923704	ENSG00000107242	ENSG00000107242	PIP5K1B	protein_coding
18.2685	-1.53927	0.686144	-2.24336	0.0248738	0.0931206	ENSG00000167419	ENSG00000167419	LPO	protein_coding
25.757	-1.10962	0.496524	-2.23479	0.0254313	0.0945858	ENSG00000134548	ENSG00000134548	SPX	protein_coding
38.0961	-8.68254	3.90792	-2.22178	0.0262983	0.0969877	ENSG00000203811	ENSG00000203811	H3C14	protein_coding
32.1744	-1.19595	0.539294	-2.21762	0.0265809	0.0977516	ENSG00000197837	ENSG00000197837	H4C16	protein_coding
23.8343	-1.2121	0.547506	-2.21386	0.0268383	0.0985201	ENSG00000283528	ENSG00000283528	TCAF2C	protein_coding
16.9399	-1.41038	0.637523	-2.21228	0.026947	0.0987744	ENSG00000226856	ENSG00000226856	THORLNC	lncRNA
25.4654	-1.11892	0.51018	-2.19318	0.0282941	0.102419	ENSG00000264982	ENSG00000264982	lncRNA	lncRNA
20.5132	-1.26908	0.578864	-2.19237	0.028353	0.10261	ENSG00000196196	ENSG00000196196	HRCT1	protein_coding
25.3798	-1.079	0.493522	-2.18633	0.0287918	0.103819	ENSG00000259826	ENSG00000259826	CDK13-DT	lncRNA
15.6699	-1.82476	0.837017	-2.18007	0.0292521	0.10497	ENSG00000197971	ENSG00000197971	MBP	protein_coding
15.9374	-1.38891	0.639412	-2.17216	0.0298434	0.106562	ENSG00000163739	ENSG00000163739	CXCL1	protein_coding
21.7501	-1.3477	0.621582	-2.16818	0.0301451	0.107185	ENSG00000224093	ENSG00000224093	BCAR3-AS1	lncRNA
21.943	-1.14359	0.534281	-2.14043	0.0323199	0.113009	ENSG00000260992	ENSG00000260992	DOCK9-DT	lncRNA
32.6982	-1.1429	0.535643	-2.1337	0.0328672	0.114494	ENSG00000137872	ENSG00000137872	SEMA6D	protein_coding
15.904	-1.45526	0.689682	-2.11005	0.0348544	0.119368	ENSG00000226251	ENSG00000226251	LINC02608	lncRNA
23.3845	-1.08296	0.513653	-2.10835	0.0350004	0.119706	ENSG00000124391	ENSG00000124391	IL17C	protein_coding
52.8463	-1.05784	0.504208	-2.09801	0.0359038	0.121823	ENSG00000227627	ENSG00000227627	lncRNA	lncRNA
28.0809	-1.14888	0.54794	-2.09673	0.0360171	0.122133	ENSG00000183778	ENSG00000183778	B3GALT5	protein_coding
76.2145	-1.02318	0.488592	-2.09415	0.036247	0.122814	ENSG00000168477	ENSG00000168477	TNXB	protein_coding
19.1002	-1.16663	0.557743	-2.0917	0.036465	0.123255	ENSG00000239677	ENSG00000239677	PDZRN3-AS1	lncRNA
33.0179	-1.01751	0.487936	-2.08534	0.0370384	0.124723	ENSG00000213999	ENSG00000213999	MEF2B	protein_coding
25.3469	-1.07745	0.517791	-2.08086	0.0374466	0.12569	ENSG00000275457	ENSG00000275457	lncRNA	lncRNA
16.0437	-1.81975	0.875598	-2.07829	0.0376828	0.126211	ENSG00000073146	ENSG00000073146	MOV10L1	protein_coding
22.2536	-1.05812	0.509299	-2.07759	0.0377468	0.126395	ENSG00000168779	ENSG00000168779	SHOX2	protein_coding
21.1458	-1.21271	0.584487	-2.07483	0.038002	0.126998	ENSG00000182685	ENSG00000182685	BRICD5	protein_coding
27.0587	-1.05854	0.511116	-2.07103	0.0383557	0.1279	ENSG00000121807	ENSG00000121807	CCR2	protein_coding
35.1322	-1.01945	0.49558	-2.05709	0.0396775	0.131011	ENSG00000126262	ENSG00000126262	FFAR2	protein_coding
18.4668	-1.18844	0.578268	-2.05518	0.039862	0.131311	ENSG00000072832	ENSG00000072832	CRMP1	protein_coding
16.1462	-1.23503	0.60138	-2.05367	0.040008	0.131715	ENSG00000233183	ENSG00000233183	lncRNA	lncRNA
33.2986	-1.12678	0.549996	-2.0487	0.0404918	0.132996	ENSG00000278224	ENSG00000278224	PRICKLE4	protein_coding
18.9987	-1.20035	0.586426	-2.04689	0.0406692	0.133371	ENSG00000232453	ENSG00000232453	LINC02777	lncRNA
33.7244	-1.03921	0.509332	-2.04035	0.0413158	0.134887	ENSG00000177614	ENSG00000177614	PGBD5	protein_coding
18.3996	-1.22786	0.603723	-2.03381	0.0419711	0.136471	ENSG00000182333	ENSG00000182333	LIPF	protein_coding
38.1198	-1.07811	0.536613	-2.0091	0.044527	0.142688	ENSG00000150625	ENSG00000150625	GPM6A	protein_coding
32.007	-1.00803	0.502223	-2.00715	0.044734	0.143242	ENSG00000186462	ENSG00000186462	NAP1L2	protein_coding
22.6497	-1.1118	0.556784	-1.99682	0.0458452	0.14572	ENSG00000176020	ENSG00000176020	AMIGO3	protein_coding
18.7646	-3.50607	1.75841	-1.99388	0.0461648	0.146432	ENSG00000269693	ENSG00000269693	protein_coding	protein_coding
26.6445	-1.13592	0.570552	-1.99092	0.0464894	0.147157	ENSG00000261115	ENSG00000261115	TMEM178B	protein_coding
16.6454	-1.2637	0.640351	-1.97346	0.0484437	0.151406	ENSG00000226889	ENSG00000226889	ATF6-DT	lncRNA
19.9408	-1.1603	0.588157	-1.97277	0.0485221	0.151484	ENSG00000029559	ENSG00000029559	IBSP	protein_coding
24.6911	-1.05154	0.53903	-1.95081	0.0510799	0.1576	ENSG00000166840	ENSG00000166840	GLYATL1	protein_coding
15.7773	-1.24485	0.644922	-1.93024	0.0535776	0.163715	ENSG00000277782	ENSG00000277782	lncRNA	lncRNA
34.2194	-1.0989	0.570121	-1.92749	0.053919	0.164432	ENSG00000258667	ENSG00000258667	HIF1A-AS3	lncRNA
22.2004	-1.09635	0.570157	-1.92289	0.0544938	0.165793	ENSG00000175471	ENSG00000175471	MCTP1	protein_coding
308.337	-1.02013	0.532525	-1.91565	0.0554096	0.167665	ENSG00000064300	ENSG00000064300	NGFR	protein_coding
21.0979	-1.10996	0.587304	-1.88993	0.0587674	0.174587	ENSG00000236283	ENSG00000236283	lncRNA	lncRNA
21.0214	-1.11986	0.594708	-1.88305	0.0596941	0.176388	ENSG00000272848	ENSG00000272848	lncRNA	lncRNA
19.7939	-1.20366	0.640622	-1.87889	0.0602599	0.177316	ENSG00000239775	ENSG00000239775	lncRNA	lncRNA
37.8231	-1.05573	0.564041	-1.87173	0.0612435	0.179458	ENSG00000111224	ENSG00000111224	PARP11	protein_coding
15.6001	-1.14977	0.623264	-1.84476	0.0650721	0.18743	ENSG00000287665	ENSG00000287665	lncRNA	lncRNA
472.543	-1.07892	0.59104	-1.82546	0.0679323	0.193307	ENSG00000151012	ENSG00000151012	SLC7A11	protein_coding
19.2053	-1.05764	0.58016	-1.82301	0.0683013	0.19416	ENSG00000262223	ENSG00000262223	LINC03048	lncRNA
1071.21	-1.00236	0.551195	-1.81851	0.0689859	0.195282	ENSG00000167995	ENSG00000167995	BEST1	protein_coding
21.0192	-1.07935	0.595587	-1.81224	0.0699494	0.197141	ENSG00000188282	ENSG00000188282	RUFY4	protein_coding
15.9649	-1.09621	0.605944	-1.80909	0.0704373	0.198092	ENSG00000177721	ENSG00000177721	ANXA2R	protein_coding
20.1234	-1.0119	0.560642	-1.8049	0.0710902	0.199462	ENSG00000251660	ENSG00000251660	lncRNA	lncRNA
959.894	-1.02994	0.573875	-1.79472	0.072699	0.202258	ENSG00000153132	ENSG00000153132	CLGN	protein_coding
17.1239	-1.11004	0.621062	-1.78733	0.0738846	0.204375	ENSG00000287151	ENSG00000287151	LINC03124	lncRNA
17.9051	-1.08491	0.607624	-1.78549	0.0741822	0.204996	ENSG00000228636	ENSG00000228636	LINC02663	lncRNA
19.5204	-1.07591	0.62651	-1.71731	0.085922	0.227831	ENSG00000235538	ENSG00000235538	lncRNA	lncRNA
18.6918	-1.03737	0.604431	-1.71628	0.0861116	0.228159	ENSG00000275793	ENSG00000275793	RIMBP3	protein_coding
15.8711	-1.08182	0.632776	-1.70964	0.0873331	0.230484	ENSG00000121380	ENSG00000121380	BCL2L14	protein_coding
17.4681	-1.06562	0.633978	-1.68084	0.0927934	0.240375	ENSG00000289716	ENSG00000289716	XNDC1N-ZNF705EP-ALG1L9P	protein_coding
23.7853	-1.01592	0.606728	-1.67443	0.0940466	0.242726	ENSG00000243449	ENSG00000243449	NICOL1	protein_coding
22.1392	-1.16063	0.695761	-1.66814	0.0952882	0.244879	ENSG00000107954	ENSG00000107954	NEURL1	protein_coding
18.2493	-1.26353	0.758403	-1.66604	0.0957055	0.245689	ENSG00000257524	ENSG00000257524	protein_coding	protein_coding
20.2251	-1.28547	0.778547	-1.65112	0.0987141	0.251083	ENSG00000204677	ENSG00000204677	FAM153CP	protein_coding
18.9423	-1.04596	0.638327	-1.63859	0.101298	0.255798	ENSG00000140839	ENSG00000140839	CLEC18B	protein_coding
19.1865	-1.14183	0.701167	-1.62848	0.103424	0.259957	ENSG00000160973	ENSG00000160973	FOXH1	protein_coding
22.1201	-1.04668	0.643211	-1.62728	0.103678	0.260246	ENSG00000251165	ENSG00000251165	F11-AS1	lncRNA
29.2152	-1.03237	0.641991	-1.60808	0.107817	0.267526	ENSG00000288602	ENSG00000288602	C8orf44-SGK3	protein_coding
119.71	-2.32925	1.47778	-1.57618	0.114985	0.279505	ENSG00000274944	ENSG00000274944	protein_coding	protein_coding
25.8356	-1.0025	0.650353	-1.54146	0.123204	0.293262	ENSG00000225778	ENSG00000225778	PROSER2-AS1	lncRNA
15.0752	-1.08959	0.728562	-1.49553	0.134777	0.311519	ENSG00000289313	ENSG00000289313	LINC01512	lncRNA
51.6071	-2.26244	1.51385	-1.4945	0.135046	0.312013	ENSG00000273294	ENSG00000273294	C1QTNF3-AMACR	protein_coding
18.1211	-2.90393	1.95186	-1.48778	0.13681	0.314966	ENSG00000272921	ENSG00000272921	protein_coding	protein_coding
75.3677	-1.13857	0.941125	-1.2098	0.226356	0.435799	ENSG00000124208	ENSG00000124208	PEDS1-UBE2V1	protein_coding
20.2346	-1.12625	0.960901	-1.17208	0.241165	0.454406	ENSG00000139364	ENSG00000139364	TMEM132B	protein_coding
97.9627	-1.95789	1.70935	-1.1454	0.252043	0.467271	ENSG00000284762	ENSG00000284762	PDE8B	protein_coding
23.0992	-2.76642	2.42533	-1.14063	0.254022	0.470217	ENSG00000259132	ENSG00000259132	protein_coding	protein_coding
102.991	-1.13991	1.21791	-0.935958	0.349295	0.571904	ENSG00000259040	ENSG00000259040	BLOC1S5-TXNDC5	protein_coding
37.2089	-1.26515	1.38262	-0.915041	0.36017	0.582209	ENSG00000288710	ENSG00000288710	protein_coding	protein_coding
16.3615	-1.89104	2.33164	-0.811035	0.417346	0.632364	ENSG00000289517	ENSG00000289517	protein_coding	protein_coding
25.4262	-1.04474	1.45207	-0.719484	0.471843	0.67902	ENSG00000015568	ENSG00000015568	RGPD5	protein_coding
25.282	-1.21162	2.4643	-0.491668	0.622954	0.796026	ENSG00000155265	ENSG00000155265	GOLGA7B	protein_coding
41.5913	-7.97117	3.90784	-2.03979	NA	NA	ENSG00000214447	ENSG00000214447	FAM187A	protein_coding
32.4423	-2.20801	3.73476	-0.591205	NA	NA	ENSG00000227617	ENSG00000227617	CERS6-AS1	lncRNA
17.4633	-0.999834	0.611885	-1.63402	0.102254	0.257535	ENSG00000289028	ENSG00000289028	lncRNA	lncRNA
25.2489	-0.999562	0.548979	-1.82076	0.0686426	0.194769	ENSG00000162891	ENSG00000162891	IL20	protein_coding
17.477	-0.998904	0.580653	-1.72031	0.0853758	0.226776	ENSG00000230725	ENSG00000230725	lncRNA	lncRNA
23.2509	-0.998837	0.655226	-1.52442	0.127405	0.299872	ENSG00000137462	ENSG00000137462	TLR2	protein_coding
27.8022	-0.998356	0.519252	-1.92268	0.0545203	0.165815	ENSG00000285628	ENSG00000285628	lncRNA	lncRNA
17.4051	-0.997614	0.608597	-1.6392	0.101171	0.255596	ENSG00000224358	ENSG00000224358	TMCO1-AS1	lncRNA
16.9001	-0.997327	0.782089	-1.27521	0.202235	0.405559	ENSG00000310525	ENSG00000310525	protein_coding	protein_coding
48.0015	-0.997122	0.385319	-2.58779	0.00965947	0.0456238	ENSG00000133636	ENSG00000133636	NTS	protein_coding
11709.2	-0.996343	0.125363	-7.94769	1.90018e-15	1.55363e-13	ENSG00000130589	ENSG00000130589	HELZ2	protein_coding
16.8225	-0.995503	0.73606	-1.35248	0.176223	0.372179	ENSG00000267368	ENSG00000267368	UPK3BL1	protein_coding
25.321	-0.995342	0.5023	-1.98157	0.0475276	0.149683	ENSG00000171502	ENSG00000171502	COL24A1	protein_coding
68.3126	-0.991587	0.304434	-3.25715	0.00112538	0.00810724	ENSG00000196747	ENSG00000196747	H2AC13	protein_coding
79.381	-0.990529	0.321922	-3.07693	0.00209146	0.0134812	ENSG00000187796	ENSG00000187796	CARD9	protein_coding
116.834	-0.990129	0.255438	-3.8762	0.000106103	0.00113462	ENSG00000148841	ENSG00000148841	ITPRIP	protein_coding
19.9162	-0.989627	0.578671	-1.71017	0.0872341	0.230302	ENSG00000119508	ENSG00000119508	NR4A3	protein_coding
97.9298	-0.989384	0.424755	-2.32931	0.0198428	0.0787678	ENSG00000131711	ENSG00000131711	MAP1B	protein_coding
25.8203	-0.989042	0.481042	-2.05604	0.0397784	0.131185	ENSG00000260063	ENSG00000260063	lncRNA	lncRNA
48.7926	-0.987805	0.41012	-2.40858	0.0160148	0.066833	ENSG00000273032	ENSG00000273032	DGCR5	lncRNA
45.7029	-0.987425	0.425584	-2.32016	0.020332	0.0801993	ENSG00000236529	ENSG00000236529	LINC03129	lncRNA
445.354	-0.985987	0.153707	-6.41474	1.41066e-10	6.07668e-09	ENSG00000274180	ENSG00000274180	NATD1	protein_coding
224.822	-0.985565	0.238367	-4.13466	3.5548e-05	0.000451535	ENSG00000244731	ENSG00000244731	C4A	protein_coding
446.911	-0.984205	0.17485	-5.62886	1.81399e-08	5.17706e-07	ENSG00000184381	ENSG00000184381	PLA2G6	protein_coding
241.808	-0.983767	0.193356	-5.08786	3.62121e-07	7.75981e-06	ENSG00000267288	ENSG00000267288	lncRNA	lncRNA
28.6944	-0.982481	0.521204	-1.88502	0.059427	0.17591	ENSG00000181097	ENSG00000181097	LINC02878	lncRNA
15.5633	-0.979014	0.608596	-1.60864	0.107694	0.267299	ENSG00000237976	ENSG00000237976	RFX5-AS1	lncRNA
19.1867	-0.978	0.567122	-1.7245	0.0846182	0.225023	ENSG00000088826	ENSG00000088826	SMOX	protein_coding
44.8317	-0.977954	0.437413	-2.23577	0.025367	0.0944214	ENSG00000215374	ENSG00000215374	FAM66B	lncRNA
405.935	-0.975251	0.217478	-4.48436	7.31331e-06	0.000114054	ENSG00000185262	ENSG00000185262	UBALD2	protein_coding
221.735	-0.973956	0.282963	-3.44199	0.000577453	0.00473748	ENSG00000145476	ENSG00000145476	CYP4V2	protein_coding
56.2185	-0.973169	0.356266	-2.73158	0.00630319	0.0326761	ENSG00000120738	ENSG00000120738	EGR1	protein_coding
23.336	-0.972682	0.541699	-1.79562	0.0725557	0.202026	ENSG00000288908	ENSG00000288908	lncRNA	lncRNA
178.456	-0.972231	0.274873	-3.53702	0.000404666	0.00352967	ENSG00000075884	ENSG00000075884	ARHGAP15	protein_coding
23.6186	-0.970978	0.641806	-1.51288	0.130309	0.304579	ENSG00000254852	ENSG00000254852	NPIPA2	protein_coding
17.8459	-0.970027	0.649842	-1.49271	0.135513	0.312541	ENSG00000285407	ENSG00000285407	lncRNA	lncRNA
41.0738	-0.969942	0.404856	-2.39577	0.0165856	0.0687042	ENSG00000175611	ENSG00000175611	ERCC6L2-AS1	lncRNA
71.9361	-0.969416	0.309127	-3.13598	0.00171281	0.0114798	ENSG00000290576	ENSG00000290576	lncRNA	lncRNA
196.29	-0.969405	0.23146	-4.18821	2.81157e-05	0.000369675	ENSG00000174808	ENSG00000174808	BTC	protein_coding
139.539	-0.969258	0.245279	-3.95165	7.76145e-05	0.000868372	ENSG00000281357	ENSG00000281357	ARRDC3-AS1	lncRNA
98.1984	-0.965542	0.2882	-3.35025	0.000807385	0.00625232	ENSG00000271646	ENSG00000271646	IRF2-DT	lncRNA
48.9405	-0.965063	0.365914	-2.63741	0.00835425	0.0407149	ENSG00000244968	ENSG00000244968	LIFR-AS1	lncRNA
1113.33	-0.964896	0.143333	-6.73184	1.67527e-11	8.32349e-10	ENSG00000173264	ENSG00000173264	GPR137	protein_coding
129.735	-0.964845	0.245229	-3.93447	8.33815e-05	0.00092273	ENSG00000290082	ENSG00000290082	lncRNA	lncRNA
118.656	-0.964273	0.341092	-2.82702	0.00469839	0.0257769	ENSG00000254154	ENSG00000254154	CRYZL2P-SEC16B	lncRNA
2902.3	-0.964181	0.128635	-7.49546	6.60642e-14	4.46875e-12	ENSG00000107821	ENSG00000107821	KAZALD1	protein_coding
33.9954	-0.964124	0.50286	-1.91728	0.0552019	0.167314	ENSG00000011028	ENSG00000011028	MRC2	protein_coding
510.875	-0.963077	0.189498	-5.08225	3.72994e-07	7.9725e-06	ENSG00000280441	ENSG00000280441	lncRNA	lncRNA
106.869	-0.962321	0.27951	-3.44288	0.000575546	0.00472644	ENSG00000058404	ENSG00000058404	CAMK2B	protein_coding
1091.45	-0.960643	0.154971	-6.19884	5.688e-10	2.25419e-08	ENSG00000167034	ENSG00000167034	NKX3-1	protein_coding
103.604	-0.960571	0.267125	-3.59596	0.000323195	0.00293396	ENSG00000233975	ENSG00000233975	LINC02574	lncRNA
2402.32	-0.959871	0.119087	-8.06023	7.61489e-16	6.47766e-14	ENSG00000186470	ENSG00000186470	BTN3A2	protein_coding
242.81	-0.958991	0.192632	-4.97835	6.41275e-07	1.30763e-05	ENSG00000146955	ENSG00000146955	RAB19	protein_coding
15.5593	-0.957626	2.50113	-0.382878	0.70181	0.846641	ENSG00000249967	ENSG00000249967	protein_coding	protein_coding
628.169	-0.957434	0.167735	-5.70801	1.14306e-08	3.43182e-07	ENSG00000141441	ENSG00000141441	GAREM1	protein_coding
29.3133	-0.957259	0.454267	-2.10726	0.0350949	0.119891	ENSG00000267244	ENSG00000267244	lncRNA	lncRNA
4210.68	-0.957171	0.152248	-6.28692	3.23827e-10	1.3401e-08	ENSG00000204642	ENSG00000204642	HLA-F	protein_coding
15.6996	-0.957141	0.653555	-1.46452	0.143053	0.324286	ENSG00000289829	ENSG00000289829	lncRNA	lncRNA
84.522	-0.956907	0.385092	-2.48488	0.0129595	0.0569171	ENSG00000265458	ENSG00000265458	NARF-AS2	lncRNA
59.6412	-0.956453	0.40038	-2.38886	0.0169006	0.0696679	ENSG00000164849	ENSG00000164849	GPR146	protein_coding
47.7905	-0.955895	0.389444	-2.45451	0.0141075	0.0608328	ENSG00000185338	ENSG00000185338	SOCS1	protein_coding
29.24	-0.955249	0.45421	-2.1031	0.0354572	0.120892	ENSG00000230337	ENSG00000230337	EXOSC10-AS1	lncRNA
275.283	-0.954963	0.177355	-5.38446	7.26624e-08	1.81581e-06	ENSG00000197110	ENSG00000197110	IFNL3	protein_coding
48.3705	-0.953329	0.371264	-2.56779	0.0102348	0.0476201	ENSG00000103269	ENSG00000103269	RHBDL1	protein_coding
58026.2	-0.952649	0.0924446	-10.3051	6.68328e-25	1.29387e-22	ENSG00000111331	ENSG00000111331	OAS3	protein_coding
27.3633	-0.952531	0.465257	-2.04732	0.0406267	0.133282	ENSG00000270175	ENSG00000270175	lncRNA	lncRNA
27.8713	-0.951339	0.456718	-2.08299	0.037252	0.125187	ENSG00000261693	ENSG00000261693	lncRNA	lncRNA
15.9122	-0.951105	0.673321	-1.41256	0.157785	0.345769	ENSG00000268066	ENSG00000268066	FMR1-AS1	lncRNA
15.1607	-0.950709	0.674528	-1.40944	0.158704	0.347149	ENSG00000100336	ENSG00000100336	APOL4	protein_coding
66.3254	-0.950298	0.36891	-2.57596	0.00999622	0.0467319	ENSG00000273145	ENSG00000273145	lncRNA	lncRNA
60.3324	-0.949942	0.449565	-2.11302	0.0345987	0.118637	ENSG00000285791	ENSG00000285791	protein_coding	protein_coding
25.1427	-0.949471	0.489389	-1.94012	0.0523655	0.160713	ENSG00000151689	ENSG00000151689	INPP1	protein_coding
45.9481	-0.949112	0.512541	-1.85178	0.0640576	0.185605	ENSG00000225335	ENSG00000225335	lncRNA	lncRNA
31.7045	-0.949053	0.439667	-2.15857	0.0308833	0.109118	ENSG00000084207	ENSG00000084207	GSTP1	protein_coding
1973.47	-0.947397	0.109864	-8.62336	6.50164e-18	6.93084e-16	ENSG00000172602	ENSG00000172602	RND1	protein_coding
160.341	-0.946067	0.227469	-4.15911	3.19492e-05	0.000411407	ENSG00000185920	ENSG00000185920	PTCH1	protein_coding
21.9746	-0.94543	0.608504	-1.5537	0.120257	0.288691	ENSG00000242440	ENSG00000242440	LINC02046	lncRNA
13082.8	-0.941531	0.102957	-9.14491	5.9681e-20	7.68603e-18	ENSG00000168394	ENSG00000168394	TAP1	protein_coding
123.738	-0.938121	0.280486	-3.34463	0.000823924	0.00634538	ENSG00000258940	ENSG00000258940	MIA2-AS1	lncRNA
43.0927	-0.938082	0.477302	-1.96539	0.0493695	0.153442	ENSG00000197599	ENSG00000197599	CCDC154	protein_coding
612.113	-0.937478	0.136428	-6.87161	6.34814e-12	3.27981e-10	ENSG00000247271	ENSG00000247271	ZBED5-AS1	lncRNA
73.3199	-0.936422	0.346848	-2.6998	0.00693811	0.0351666	ENSG00000232860	ENSG00000232860	SMG7-AS1	lncRNA
11822.1	-0.935663	0.101931	-9.17936	4.33657e-20	5.66208e-18	ENSG00000163840	ENSG00000163840	DTX3L	protein_coding
19.273	-0.935493	0.560491	-1.66906	0.0951058	0.244635	ENSG00000138161	ENSG00000138161	CUZD1	protein_coding
46.2429	-0.935128	0.384779	-2.4303	0.0150863	0.0640222	ENSG00000289347	ENSG00000289347	lncRNA	lncRNA
1319.76	-0.934621	0.123831	-7.54758	4.4341e-14	3.04831e-12	ENSG00000123609	ENSG00000123609	NMI	protein_coding
632.629	-0.933944	0.131406	-7.10731	1.18322e-12	6.91981e-11	ENSG00000074527	ENSG00000074527	NTN4	protein_coding
37.1738	-0.931609	0.449628	-2.07195	0.0382697	0.127715	ENSG00000291051	ENSG00000291051	lncRNA	lncRNA
26.4452	-0.931277	0.746552	-1.24744	0.212237	0.418291	ENSG00000263165	ENSG00000263165	lncRNA	lncRNA
349.454	-0.930944	0.1562	-5.95994	2.52326e-09	8.74471e-08	ENSG00000288587	ENSG00000288587	lncRNA	lncRNA
202.425	-0.930391	0.224005	-4.15344	3.27519e-05	0.000420138	ENSG00000221817	ENSG00000221817	PPP3CB-AS1	lncRNA
272.907	-0.929279	0.261025	-3.56012	0.000370685	0.0032843	ENSG00000284395	ENSG00000284395	PERCC1	protein_coding
86.615	-0.929136	0.277463	-3.34869	0.000811951	0.00628189	ENSG00000013016	ENSG00000013016	EHD3	protein_coding
65122.9	-0.92814	0.105459	-8.80093	1.35683e-18	1.53376e-16	ENSG00000126709	ENSG00000126709	IFI6	protein_coding
19.9083	-0.927563	0.565714	-1.63963	0.101082	0.255519	ENSG00000260577	ENSG00000260577	CDH3-AS1	lncRNA
155.932	-0.927193	0.215186	-4.30879	1.64148e-05	0.000232527	ENSG00000259642	ENSG00000259642	ST20-AS1	lncRNA
149.793	-0.926399	0.263279	-3.5187	0.000433665	0.00374192	ENSG00000285641	ENSG00000285641	protein_coding	protein_coding
36.9548	-0.925963	0.408706	-2.2656	0.0234761	0.0892288	ENSG00000254602	ENSG00000254602	MIR130AHG	lncRNA
658.213	-0.925595	0.13739	-6.73702	1.61673e-11	8.05638e-10	ENSG00000125266	ENSG00000125266	EFNB2	protein_coding
42.5872	-0.925015	0.412512	-2.2424	0.0249358	0.0932672	ENSG00000270021	ENSG00000270021	lncRNA	lncRNA
18.9446	-0.924223	0.650348	-1.42112	0.155282	0.342444	ENSG00000279968	ENSG00000279968	CCDC28A-AS1	lncRNA
237.513	-0.923085	0.225585	-4.09197	4.27732e-05	0.000529727	ENSG00000179583	ENSG00000179583	CIITA	protein_coding
224.956	-0.922888	0.231326	-3.98956	6.61948e-05	0.00076	ENSG00000237037	ENSG00000237037	NDUFA6-DT	lncRNA
76.3273	-0.922425	0.356979	-2.58398	0.00976681	0.0460146	ENSG00000204923	ENSG00000204923	FBXO48	protein_coding
853.539	-0.921811	0.215809	-4.27143	1.94225e-05	0.000269246	ENSG00000123989	ENSG00000123989	CHPF	protein_coding
43.0772	-0.920778	0.395035	-2.33088	0.0197599	0.0785667	ENSG00000275713	ENSG00000275713	H2BC9	protein_coding
18.2728	-0.920008	0.606239	-1.51757	0.129124	0.302715	ENSG00000183960	ENSG00000183960	KCNH8	protein_coding
9910.25	-0.919278	0.131559	-6.98755	2.79733e-12	1.52972e-10	ENSG00000133321	ENSG00000133321	PLAAT4	protein_coding
41.8948	-0.918963	0.413322	-2.22336	0.0261916	0.0967211	ENSG00000272902	ENSG00000272902	TBC1D8-AS1	lncRNA
63.4772	-0.918631	0.354119	-2.59413	0.00948309	0.0449293	ENSG00000151917	ENSG00000151917	BEND6	protein_coding
443.894	-0.918047	0.646837	-1.41929	0.155816	0.343149	ENSG00000130513	ENSG00000130513	GDF15	protein_coding
158.614	-0.917918	0.237048	-3.87228	0.000107822	0.00114795	ENSG00000233175	ENSG00000233175	FMNL1-AS1	lncRNA
63.2969	-0.91715	0.335214	-2.73602	0.00621881	0.0323083	ENSG00000290919	ENSG00000290919	UBBP4	lncRNA
949.879	-0.917143	0.139363	-6.58098	4.67353e-11	2.18051e-09	ENSG00000125744	ENSG00000125744	RTN2	protein_coding
29349.6	-0.916643	0.131139	-6.98985	2.75188e-12	1.50977e-10	ENSG00000108679	ENSG00000108679	LGALS3BP	protein_coding
186.587	-0.915088	0.204581	-4.47298	7.71356e-06	0.000119521	ENSG00000225138	ENSG00000225138	SLC9A3-AS1	lncRNA
34.2496	-0.914459	0.41234	-2.21773	0.0265733	0.0977448	ENSG00000206172	ENSG00000206172	HBA1	protein_coding
347.938	-0.913085	0.218958	-4.17013	3.04421e-05	0.000395021	ENSG00000196890	ENSG00000196890	H2BC26	protein_coding
59.9792	-0.911587	0.327491	-2.78354	0.00537684	0.0287178	ENSG00000261324	ENSG00000261324	lncRNA	lncRNA
52.8837	-0.910363	0.404862	-2.24858	0.0245394	0.0921759	ENSG00000227110	ENSG00000227110	LMCD1-AS1	lncRNA
16.4309	-0.909733	0.661635	-1.37498	0.169138	0.362028	ENSG00000171877	ENSG00000171877	FRMD5	protein_coding
53.9167	-0.909004	0.352132	-2.58143	0.00983923	0.0462394	ENSG00000261889	ENSG00000261889	lncRNA	lncRNA
30.0544	-0.9082	1.58145	-0.574283	0.565776	0.75435	ENSG00000203852	ENSG00000203852	H3C15	protein_coding
130.499	-0.907865	0.679942	-1.33521	0.181808	0.37989	ENSG00000259332	ENSG00000259332	ST20-MTHFS	protein_coding
53.456	-0.907863	0.387475	-2.34302	0.0191281	0.0766354	ENSG00000278921	ENSG00000278921	EPB41L4A-DT	lncRNA
25.4965	-0.907142	0.495527	-1.83066	0.0671514	0.191798	ENSG00000286753	ENSG00000286753	lncRNA	lncRNA
389.303	-0.906977	0.15854	-5.7208	1.06022e-08	3.20024e-07	ENSG00000099260	ENSG00000099260	PALMD	protein_coding
111.483	-0.906788	0.342295	-2.64914	0.00806971	0.0396378	ENSG00000156500	ENSG00000156500	PABIR3	protein_coding
35.148	-0.906558	0.537987	-1.68509	0.0919703	0.238904	ENSG00000007062	ENSG00000007062	PROM1	protein_coding
37.3635	-0.906484	0.439581	-2.06215	0.039193	0.129823	ENSG00000253773	ENSG00000253773	CFAP418-AS1	lncRNA
142.559	-0.905636	0.250574	-3.61425	0.00030122	0.00276332	ENSG00000290114	ENSG00000290114	lncRNA	lncRNA
616.443	-0.904567	0.191105	-4.73334	2.20854e-06	3.91975e-05	ENSG00000184898	ENSG00000184898	RBM43	protein_coding
22.9578	-0.903003	0.514095	-1.75649	0.079005	0.214246	ENSG00000161664	ENSG00000161664	ASB16	protein_coding
41.2275	-0.902236	0.457898	-1.97039	0.048794	0.152164	ENSG00000178878	ENSG00000178878	APOLD1	protein_coding
16.8635	-0.901622	0.627374	-1.43714	0.150679	0.335922	ENSG00000175093	ENSG00000175093	SPSB4	protein_coding
56.5509	-0.901486	0.330726	-2.72578	0.00641497	0.0330622	ENSG00000232671	ENSG00000232671	ZNF687-AS1	lncRNA
800.757	-0.900332	0.143969	-6.25363	4.01015e-10	1.63147e-08	ENSG00000102554	ENSG00000102554	KLF5	protein_coding
118.379	-0.899433	0.279462	-3.21845	0.00128886	0.00906399	ENSG00000231365	ENSG00000231365	WARS2-AS1	lncRNA
16.7319	-0.898142	0.639289	-1.40491	0.160049	0.349048	ENSG00000287733	ENSG00000287733	lncRNA	lncRNA
16.9063	-0.89747	0.629396	-1.42592	0.153891	0.340244	ENSG00000286011	ENSG00000286011	lncRNA	lncRNA
27.0305	-0.896967	0.509977	-1.75884	0.0786053	0.213678	ENSG00000171451	ENSG00000171451	DSEL	protein_coding
48.6814	-0.896086	0.41058	-2.18249	0.0290735	0.104522	ENSG00000081818	ENSG00000081818	PCDHB4	protein_coding
502.112	-0.895657	0.1611	-5.55964	2.70325e-08	7.42754e-07	ENSG00000170379	ENSG00000170379	TCAF2	protein_coding
63.7558	-0.89453	0.369327	-2.42206	0.015433	0.0650656	ENSG00000229980	ENSG00000229980	TOB1-AS1	lncRNA
38.0644	-0.894129	0.422079	-2.11839	0.0341417	0.117621	ENSG00000288873	ENSG00000288873	lncRNA	lncRNA
25.1297	-0.893042	0.628585	-1.42072	0.155399	0.342635	ENSG00000291263	ENSG00000291263	SMG1P7	lncRNA
443.033	-0.892757	0.141613	-6.30419	2.89696e-10	1.20181e-08	ENSG00000196689	ENSG00000196689	TRPV1	protein_coding
902.728	-0.892054	0.115686	-7.71101	1.24829e-14	9.2929e-13	ENSG00000224914	ENSG00000224914	LINC00863	lncRNA
69.1821	-0.891976	0.343653	-2.59557	0.00944347	0.0447888	ENSG00000121552	ENSG00000121552	CSTA	protein_coding
25.6237	-0.891663	0.493966	-1.80511	0.0710574	0.199437	ENSG00000288756	ENSG00000288756	lncRNA	lncRNA
1074.78	-0.891057	0.136178	-6.54334	6.01583e-11	2.75339e-09	ENSG00000163251	ENSG00000163251	FZD5	protein_coding
126.388	-0.890903	0.247328	-3.60211	0.000315649	0.00287067	ENSG00000286001	ENSG00000286001	protein_coding	protein_coding
15.2634	-0.890176	0.742125	-1.1995	0.230335	0.440756	ENSG00000203546	ENSG00000203546	protein_coding	protein_coding
17.0255	-0.890153	0.623926	-1.4267	0.153667	0.339929	ENSG00000290727	ENSG00000290727	ALMS1P1	lncRNA
85.0499	-0.8893	0.384591	-2.31233	0.0207595	0.081561	ENSG00000113763	ENSG00000113763	UNC5A	protein_coding
2039.97	-0.889026	0.112106	-7.9302	2.18802e-15	1.76329e-13	ENSG00000169245	ENSG00000169245	CXCL10	protein_coding
25.2924	-0.888233	0.49312	-1.80125	0.0716636	0.200437	ENSG00000287097	ENSG00000287097	lncRNA	lncRNA
415.376	-0.886474	0.197134	-4.4968	6.89825e-06	0.000108384	ENSG00000076641	ENSG00000076641	PAG1	protein_coding
16.2111	-0.882654	0.590714	-1.49422	0.135119	0.312101	ENSG00000289032	ENSG00000289032	lncRNA	lncRNA
53.5114	-0.881168	0.39757	-2.21638	0.0266652	0.0979724	ENSG00000229619	ENSG00000229619	MBNL1-AS1	lncRNA
107.025	-0.881011	0.284192	-3.10005	0.00193485	0.0126705	ENSG00000115474	ENSG00000115474	KCNJ13	protein_coding
672.256	-0.878501	0.149069	-5.89324	3.78689e-09	1.25804e-07	ENSG00000158406	ENSG00000158406	H4C8	protein_coding
26316.1	-0.876503	0.131532	-6.66379	2.66859e-11	1.29905e-09	ENSG00000187608	ENSG00000187608	ISG15	protein_coding
55.5648	-0.876501	0.367589	-2.38446	0.0171043	0.0703683	ENSG00000241135	ENSG00000241135	LINC00881	lncRNA
40.1276	-0.876215	0.428175	-2.04639	0.0407177	0.133504	ENSG00000247735	ENSG00000247735	KCTD13-DT	lncRNA
35.6797	-0.875943	0.47698	-1.83644	0.0662931	0.190055	ENSG00000169896	ENSG00000169896	ITGAM	protein_coding
79.2672	-0.875641	0.339454	-2.57956	0.00989275	0.0464108	ENSG00000286123	ENSG00000286123	lncRNA	lncRNA
75.1739	-0.875639	0.340357	-2.5727	0.0100907	0.0470668	ENSG00000243696	ENSG00000243696	protein_coding	protein_coding
556.411	-0.875502	0.174924	-5.00503	5.58532e-07	1.15004e-05	ENSG00000285793	ENSG00000285793	ANAPC1P2	lncRNA
31.5867	-0.874317	0.427501	-2.04518	0.040837	0.133729	ENSG00000287576	ENSG00000287576	lncRNA	lncRNA
180.258	-0.873455	0.218977	-3.98879	6.641e-05	0.000760914	ENSG00000173705	ENSG00000173705	SUSD5	protein_coding
95.9727	-0.873185	0.311338	-2.80462	0.00503758	0.0271949	ENSG00000157657	ENSG00000157657	ZNF618	protein_coding
472.597	-0.871198	0.175843	-4.9544	7.25544e-07	1.45135e-05	ENSG00000288973	ENSG00000288973	lncRNA	lncRNA
685.392	-0.870703	0.158279	-5.50107	3.77502e-08	1.0013e-06	ENSG00000169604	ENSG00000169604	ANTXR1	protein_coding
15.5495	-0.870481	0.708813	-1.22808	0.219416	0.426866	ENSG00000225342	ENSG00000225342	LRRK2-DT	lncRNA
376.575	-0.870168	0.195992	-4.43981	9.00403e-06	0.000137603	ENSG00000154783	ENSG00000154783	FGD5	protein_coding
37.1607	-0.869893	0.402388	-2.16183	0.0306316	0.108526	ENSG00000287156	ENSG00000287156	lncRNA	lncRNA
28.8361	-0.869012	0.492037	-1.76615	0.0773707	0.211242	ENSG00000118849	ENSG00000118849	RARRES1	protein_coding
20.2141	-0.867932	0.713329	-1.21673	0.223705	0.432343	ENSG00000287110	ENSG00000287110	ACAD9-DT	lncRNA
390.45	-0.867882	0.157933	-5.49527	3.90118e-08	1.03152e-06	ENSG00000290560	ENSG00000290560	GUSBP3	lncRNA
131.48	-0.867533	0.262396	-3.3062	0.00094569	0.00708237	ENSG00000056558	ENSG00000056558	TRAF1	protein_coding
106.484	-0.865605	0.269402	-3.21307	0.00131326	0.0092037	ENSG00000124257	ENSG00000124257	NEURL2	protein_coding
405.496	-0.86549	0.174298	-4.96557	6.85005e-07	1.38506e-05	ENSG00000151883	ENSG00000151883	PARP8	protein_coding
23.2382	-0.864833	0.577672	-1.4971	0.134368	0.311021	ENSG00000124575	ENSG00000124575	H1-3	protein_coding
1722.89	-0.863835	0.148244	-5.82713	5.63879e-09	1.82643e-07	ENSG00000115902	ENSG00000115902	SLC1A4	protein_coding
23.8784	-0.862478	0.498557	-1.72995	0.0836393	0.223149	ENSG00000183281	ENSG00000183281	PLGLB1	protein_coding
25.8702	-0.861501	0.4928	-1.74818	0.0804335	0.21685	ENSG00000260572	ENSG00000260572	PPM1L-DT	lncRNA
29.0123	-0.861273	0.450248	-1.91289	0.0557624	0.168373	ENSG00000158427	ENSG00000158427	TMSB15B	protein_coding
43.6349	-0.861099	0.438146	-1.96532	0.049377	0.153442	ENSG00000226686	ENSG00000226686	LINC01535	lncRNA
127.003	-0.86104	0.755152	-1.14022	0.254194	0.470238	ENSG00000288622	ENSG00000288622	PDCD6-AHRR	protein_coding
27.6452	-0.859569	0.464523	-1.85043	0.0642509	0.185877	ENSG00000259883	ENSG00000259883	EHD4-AS1	lncRNA
28.2073	-0.85954	0.484629	-1.7736	0.0761285	0.208697	ENSG00000291165	ENSG00000291165	lncRNA	lncRNA
972.541	-0.858963	0.222456	-3.86127	0.000112801	0.00119191	ENSG00000231528	ENSG00000231528	FAM225A	lncRNA
53.7371	-0.858412	0.369549	-2.32286	0.0201864	0.0797952	ENSG00000255339	ENSG00000255339	protein_coding	protein_coding
32.5501	-0.857625	0.431234	-1.98877	0.0467267	0.147769	ENSG00000082556	ENSG00000082556	OPRK1	protein_coding
78.3627	-0.856604	0.371486	-2.30588	0.0211172	0.0826964	ENSG00000233288	ENSG00000233288	lncRNA	lncRNA
511.111	-0.85495	0.200043	-4.27383	1.92147e-05	0.000266804	ENSG00000113231	ENSG00000113231	PDE8B	protein_coding
352.042	-0.854645	0.486282	-1.75751	0.078831	0.214015	ENSG00000287856	ENSG00000287856	protein_coding	protein_coding
19.9091	-0.854578	0.560027	-1.52596	0.12702	0.299301	ENSG00000136161	ENSG00000136161	RCBTB2	protein_coding
3483.18	-0.854065	0.137204	-6.22476	4.82291e-10	1.93515e-08	ENSG00000180573	ENSG00000180573	H2AC6	protein_coding
17.2726	-0.85293	0.668894	-1.27513	0.202262	0.405559	ENSG00000215915	ENSG00000215915	ATAD3C	protein_coding
15.3475	-0.852677	0.696511	-1.22421	0.220873	0.428767	ENSG00000260005	ENSG00000260005	lncRNA	lncRNA
1699.28	-0.851736	0.120794	-7.05115	1.77445e-12	1.0063e-10	ENSG00000161955	ENSG00000161955	TNFSF13	protein_coding
59.5816	-0.851089	0.339364	-2.50789	0.0121454	0.0542323	ENSG00000114654	ENSG00000114654	EFCC1	protein_coding
71710.4	-0.850973	0.0866579	-9.81992	9.24159e-23	1.46845e-20	ENSG00000111335	ENSG00000111335	OAS2	protein_coding
21.226	-0.850731	0.595244	-1.42921	0.152943	0.338861	ENSG00000232104	ENSG00000232104	RFX3-DT	lncRNA
811.437	-0.849399	0.129588	-6.55461	5.57881e-11	2.56032e-09	ENSG00000078804	ENSG00000078804	TP53INP2	protein_coding
3813.23	-0.849165	0.141521	-6.00029	1.96961e-09	6.95475e-08	ENSG00000076604	ENSG00000076604	TRAF4	protein_coding
884.916	-0.84911	0.147985	-5.73782	9.59035e-09	2.93159e-07	ENSG00000214106	ENSG00000214106	PAXIP1-AS2	lncRNA
18296.2	-0.84874	0.110534	-7.67855	1.609e-14	1.17828e-12	ENSG00000134321	ENSG00000134321	RSAD2	protein_coding
2955.3	-0.84771	0.138908	-6.10266	1.0432e-09	3.87874e-08	ENSG00000110057	ENSG00000110057	UNC93B1	protein_coding
75.3302	-0.847685	0.526078	-1.61133	0.107108	0.266277	ENSG00000132334	ENSG00000132334	PTPRE	protein_coding
31.611	-0.846069	0.456779	-1.85225	0.06399	0.185473	ENSG00000290058	ENSG00000290058	lncRNA	lncRNA
17.8489	-0.845611	0.582928	-1.45063	0.146883	0.330503	ENSG00000166359	ENSG00000166359	WDR88	protein_coding
41.4113	-0.845034	0.419576	-2.01402	0.0440076	0.141508	ENSG00000285825	ENSG00000285825	CCDC15-DT	lncRNA
1550.74	-0.844128	0.162255	-5.20249	1.96639e-07	4.52971e-06	ENSG00000135766	ENSG00000135766	EGLN1	protein_coding
62.6718	-0.843191	0.37546	-2.24575	0.0247198	0.0926882	ENSG00000136040	ENSG00000136040	PLXNC1	protein_coding
15.3106	-0.84236	0.627399	-1.34262	0.179394	0.376798	ENSG00000214336	ENSG00000214336	FOXI3	protein_coding
130.903	-0.84215	0.248378	-3.3906	0.000697407	0.00554338	ENSG00000266680	ENSG00000266680	lncRNA	lncRNA
66.5562	-0.84209	0.406137	-2.07341	0.0381337	0.127337	ENSG00000139304	ENSG00000139304	PTPRQ	protein_coding
302.433	-0.841511	0.242392	-3.4717	0.000517179	0.00431657	ENSG00000100027	ENSG00000100027	YPEL1	protein_coding
18.1479	-0.841386	0.583899	-1.44098	0.149591	0.334573	ENSG00000273199	ENSG00000273199	lncRNA	lncRNA
22.8267	-0.840321	0.681982	-1.23218	0.217884	0.424964	ENSG00000263335	ENSG00000263335	lncRNA	lncRNA
23.7211	-0.839415	0.533112	-1.57456	0.115359	0.280091	ENSG00000289291	ENSG00000289291	lncRNA	lncRNA
1318.42	-0.839343	0.133801	-6.27307	3.53988e-10	1.45776e-08	ENSG00000118985	ENSG00000118985	ELL2	protein_coding
113.312	-0.839301	0.250814	-3.34631	0.00081896	0.00631886	ENSG00000273599	ENSG00000273599	lncRNA	lncRNA
16.1181	-0.838276	0.626986	-1.33699	0.181225	0.379223	ENSG00000291103	ENSG00000291103	lncRNA	lncRNA
229.932	-0.837736	0.193029	-4.33994	1.4252e-05	0.000205343	ENSG00000225855	ENSG00000225855	RUSC1-AS1	lncRNA
38.3306	-0.837519	0.523617	-1.59949	0.109713	0.270793	ENSG00000103888	ENSG00000103888	CEMIP	protein_coding
32.6719	-0.836962	0.423667	-1.97552	0.0482091	0.150899	ENSG00000271781	ENSG00000271781	lncRNA	lncRNA
68.1359	-0.836186	0.31832	-2.62687	0.00861747	0.041756	ENSG00000254473	ENSG00000254473	UBQLN1-AS1	lncRNA
17.4082	-0.83514	0.617117	-1.35329	0.175963	0.371908	ENSG00000183230	ENSG00000183230	CTNNA3	protein_coding
4890.96	-0.834876	0.103856	-8.03877	9.07436e-16	7.64197e-14	ENSG00000173786	ENSG00000173786	CNP	protein_coding
551.964	-0.834628	0.217575	-3.83605	0.000125031	0.00130347	ENSG00000142459	ENSG00000142459	EVI5L	protein_coding
192.931	-0.834555	0.273391	-3.05261	0.00226863	0.0143595	ENSG00000224389	ENSG00000224389	C4B	protein_coding
38.7647	-0.834368	0.421453	-1.97974	0.0477325	0.150094	ENSG00000174680	ENSG00000174680	GRIK1-AS1	lncRNA
25.6722	-0.834297	0.469295	-1.77777	0.0754419	0.207358	ENSG00000258537	ENSG00000258537	FRMD6-AS2	lncRNA
78.2903	-0.832963	0.305812	-2.72377	0.0064541	0.033203	ENSG00000196843	ENSG00000196843	ARID5A	protein_coding
59.692	-0.832899	0.362419	-2.29816	0.0215524	0.0841269	ENSG00000224698	ENSG00000224698	lncRNA	lncRNA
59.692	-0.832899	0.362419	-2.29816	0.0215524	0.0841269	ENSG00000238122	ENSG00000238122	lncRNA	lncRNA
43.1799	-0.831515	0.399141	-2.08326	0.0372273	0.125152	ENSG00000257433	ENSG00000257433	RPAP3-DT	lncRNA
28.1817	-0.831109	0.565806	-1.46889	0.141861	0.322539	ENSG00000136490	ENSG00000136490	LIMD2	protein_coding
54.249	-0.830548	0.367614	-2.25929	0.0238651	0.0902672	ENSG00000259065	ENSG00000259065	MIDEAS-AS1	lncRNA
2194.59	-0.830373	0.116863	-7.10551	1.19882e-12	6.98677e-11	ENSG00000132109	ENSG00000132109	TRIM21	protein_coding
1414.97	-0.829585	0.182116	-4.55525	5.23222e-06	8.49e-05	ENSG00000130766	ENSG00000130766	SESN2	protein_coding
63.5464	-0.829443	0.335517	-2.47213	0.0134309	0.0584824	ENSG00000262884	ENSG00000262884	lncRNA	lncRNA
24.0487	-0.828653	0.500693	-1.65501	0.0979219	0.249591	ENSG00000269397	ENSG00000269397	lncRNA	lncRNA
607.703	-0.827945	0.148688	-5.56833	2.57197e-08	7.11326e-07	ENSG00000137752	ENSG00000137752	CASP1	protein_coding
606.028	-0.827874	0.140436	-5.89504	3.74583e-09	1.24686e-07	ENSG00000116990	ENSG00000116990	MYCL	protein_coding
111.084	-0.827811	0.24745	-3.34536	0.00082175	0.00633432	ENSG00000269176	ENSG00000269176	lncRNA	lncRNA
31.0136	-0.827547	0.432381	-1.91393	0.0556292	0.168095	ENSG00000278341	ENSG00000278341	lncRNA	lncRNA
1747.83	-0.827287	0.142464	-5.80699	6.36069e-09	2.03281e-07	ENSG00000171223	ENSG00000171223	JUNB	protein_coding
28.0741	-0.8263	0.544981	-1.5162	0.129469	0.303285	ENSG00000198932	ENSG00000198932	GPRASP1	protein_coding
477.354	-0.825104	0.164434	-5.01783	5.22579e-07	1.07865e-05	ENSG00000179981	ENSG00000179981	TSHZ1	protein_coding
30.397	-0.824114	0.442286	-1.86331	0.0624193	0.182048	ENSG00000227543	ENSG00000227543	SPAG5-AS1	lncRNA
195.717	-0.823353	0.189733	-4.33953	1.42789e-05	0.000205555	ENSG00000166780	ENSG00000166780	BMERB1	protein_coding
185.39	-0.823314	0.203015	-4.05544	5.00406e-05	0.000602025	ENSG00000266947	ENSG00000266947	lncRNA	lncRNA
266.912	-0.822843	0.205788	-3.9985	6.37463e-05	0.000739449	ENSG00000291106	ENSG00000291106	SNHG33	lncRNA
260.24	-0.822077	0.18932	-4.34225	1.41028e-05	0.000204066	ENSG00000135773	ENSG00000135773	CAPN9	protein_coding
31.9197	-0.821093	0.454964	-1.80474	0.071115	0.199499	ENSG00000286190	ENSG00000286190	protein_coding	protein_coding
1104.38	-0.820113	0.117475	-6.98115	2.92783e-12	1.5959e-10	ENSG00000157514	ENSG00000157514	TSC22D3	protein_coding
181.174	-0.819198	0.225909	-3.62623	0.000287585	0.00266059	ENSG00000006740	ENSG00000006740	ARHGAP44	protein_coding
2064.64	-0.81885	0.407537	-2.00927	0.0445087	0.142657	ENSG00000070669	ENSG00000070669	ASNS	protein_coding
70.1725	-0.818804	0.317866	-2.57594	0.00999673	0.0467319	ENSG00000141665	ENSG00000141665	FBXO15	protein_coding
2842.17	-0.81871	0.111052	-7.3723	1.67707e-13	1.07812e-11	ENSG00000221963	ENSG00000221963	APOL6	protein_coding
189.527	-0.818283	0.23415	-3.4947	0.00047459	0.00402888	ENSG00000280734	ENSG00000280734	LINC01232	lncRNA
50.6193	-0.81827	0.379	-2.15902	0.0308484	0.109118	ENSG00000127578	ENSG00000127578	WFIKKN1	protein_coding
80.4365	-0.817172	0.322511	-2.53378	0.0112841	0.0512768	ENSG00000214827	ENSG00000214827	MTCP1	protein_coding
25.7698	-0.816866	0.540956	-1.51004	0.131033	0.305719	ENSG00000255559	ENSG00000255559	ZNF252P-AS1	lncRNA
222.584	-0.816409	0.223726	-3.64914	0.000263118	0.00246616	ENSG00000141497	ENSG00000141497	ZMYND15	protein_coding
44.0143	-0.816408	0.393118	-2.07675	0.0378245	0.12658	ENSG00000217442	ENSG00000217442	SYCE3	protein_coding
165.631	-0.814859	0.233617	-3.48802	0.000486615	0.00409803	ENSG00000242574	ENSG00000242574	HLA-DMB	protein_coding
199.508	-0.81471	0.222427	-3.66282	0.000249456	0.00235912	ENSG00000126562	ENSG00000126562	WNK4	protein_coding
39.7503	-0.814657	0.435776	-1.86944	0.0615616	0.180202	ENSG00000254995	ENSG00000254995	STX16-NPEPL1	protein_coding
13222.3	-0.814563	0.143526	-5.67536	1.38395e-08	4.04685e-07	ENSG00000206503	ENSG00000206503	HLA-A	protein_coding
1039.86	-0.814425	0.147465	-5.52283	3.33576e-08	8.9751e-07	ENSG00000141179	ENSG00000141179	PCTP	protein_coding
95165.8	-0.813491	0.0857462	-9.4872	2.37332e-21	3.41656e-19	ENSG00000157601	ENSG00000157601	MX1	protein_coding
28.0155	-0.81323	0.503937	-1.61375	0.106581	0.265358	ENSG00000259088	ENSG00000259088	lncRNA	lncRNA
221.167	-0.81111	0.206405	-3.9297	8.50505e-05	0.000935056	ENSG00000137880	ENSG00000137880	GCHFR	protein_coding
17.341	-0.810794	0.597657	-1.35662	0.174902	0.370456	ENSG00000272186	ENSG00000272186	VPS11-DT	lncRNA
33.5028	-0.809923	0.464931	-1.74203	0.0815033	0.219158	ENSG00000275807	ENSG00000275807	lncRNA	lncRNA
46.1146	-0.809523	0.382711	-2.11523	0.0344104	0.118232	ENSG00000280776	ENSG00000280776	LINC01202	lncRNA
202.177	-0.809481	0.211595	-3.82561	0.000130448	0.00135292	ENSG00000197054	ENSG00000197054	ZNF763	protein_coding
1935.54	-0.809251	0.154973	-5.22188	1.77113e-07	4.14291e-06	ENSG00000129595	ENSG00000129595	EPB41L4A	protein_coding
27.5703	-0.809003	0.474306	-1.70565	0.0880724	0.231999	ENSG00000289207	ENSG00000289207	lncRNA	lncRNA
488.51	-0.808445	0.169244	-4.77682	1.78093e-06	3.24284e-05	ENSG00000256537	ENSG00000256537	SMIM10L1	protein_coding
23.4363	-0.808025	0.527619	-1.53146	0.125657	0.297252	ENSG00000269855	ENSG00000269855	RNF225	protein_coding
179.389	-0.807226	0.212336	-3.80164	0.000143744	0.00146643	ENSG00000249641	ENSG00000249641	HOXC13-AS	lncRNA
56.3543	-0.807144	0.35986	-2.24294	0.0249005	0.0931791	ENSG00000253438	ENSG00000253438	PCAT1	lncRNA
763.858	-0.805374	0.13973	-5.76377	8.22555e-09	2.56087e-07	ENSG00000156973	ENSG00000156973	PDE6D	protein_coding
104.624	-0.805076	0.298652	-2.69569	0.00702422	0.0354856	ENSG00000291085	ENSG00000291085	TMEM191A	lncRNA
52.0915	-0.803695	0.502466	-1.5995	0.109709	0.270793	ENSG00000258728	ENSG00000258728	protein_coding	protein_coding
16.7355	-0.802928	0.631904	-1.27065	0.203853	0.407344	ENSG00000255052	ENSG00000255052	FAM66D	lncRNA
291.431	-0.802134	0.202635	-3.95851	7.54194e-05	0.000849124	ENSG00000141682	ENSG00000141682	PMAIP1	protein_coding
29.1776	-0.801043	0.503604	-1.59062	0.111695	0.27412	ENSG00000267313	ENSG00000267313	KC6	lncRNA
151.482	-0.800755	0.293691	-2.72652	0.00640056	0.032998	ENSG00000273142	ENSG00000273142	LINC02604	lncRNA
148.062	-0.799535	0.268759	-2.97492	0.00293069	0.017648	ENSG00000166033	ENSG00000166033	HTRA1	protein_coding
268.02	-0.799456	0.200202	-3.99325	6.51729e-05	0.000752748	ENSG00000230724	ENSG00000230724	LINC01001	lncRNA
64.7753	-0.799275	1.58771	-0.503415	0.614673	0.790241	ENSG00000257663	ENSG00000257663	lncRNA	lncRNA
50.3164	-0.79907	0.441021	-1.81186	0.0700074	0.19718	ENSG00000153071	ENSG00000153071	DAB2	protein_coding
3750.79	-0.798915	0.130334	-6.12977	8.80062e-10	3.33849e-08	ENSG00000123933	ENSG00000123933	MXD4	protein_coding
44.3676	-0.797912	0.479991	-1.66235	0.0964431	0.24683	ENSG00000117600	ENSG00000117600	PLPPR4	protein_coding
67.0009	-0.797642	0.312914	-2.54908	0.0108007	0.0496582	ENSG00000286681	ENSG00000286681	lncRNA	lncRNA
30.6481	-0.797617	0.630864	-1.26433	0.206113	0.410399	ENSG00000009765	ENSG00000009765	IYD	protein_coding
31.8034	-0.796697	0.448205	-1.77753	0.075481	0.207394	ENSG00000232827	ENSG00000232827	LINC01189	lncRNA
4564.77	-0.796416	0.127907	-6.22651	4.7693e-10	1.92175e-08	ENSG00000108771	ENSG00000108771	DHX58	protein_coding
24.6399	-0.795814	0.558067	-1.42602	0.153863	0.340244	ENSG00000241962	ENSG00000241962	protein_coding	protein_coding
17.7034	-0.795256	0.599431	-1.32668	0.184613	0.38303	ENSG00000290578	ENSG00000290578	lncRNA	lncRNA
225.959	-0.795229	0.196521	-4.04653	5.19833e-05	0.000619642	ENSG00000162415	ENSG00000162415	ZSWIM5	protein_coding
38.606	-0.79499	0.416741	-1.90764	0.0564382	0.169869	ENSG00000259976	ENSG00000259976	lncRNA	lncRNA
163.187	-0.794697	0.230627	-3.4458	0.000569363	0.00468251	ENSG00000115009	ENSG00000115009	CCL20	protein_coding
426.687	-0.794529	0.197236	-4.02831	5.618e-05	0.000662633	ENSG00000140859	ENSG00000140859	KIFC3	protein_coding
75.6216	-0.794374	0.317932	-2.49856	0.0124698	0.0552997	ENSG00000271858	ENSG00000271858	lncRNA	lncRNA
1086.22	-0.793571	0.383926	-2.06699	0.0387352	0.128911	ENSG00000178607	ENSG00000178607	ERN1	protein_coding
15.571	-0.793217	0.684012	-1.15965	0.24619	0.460117	ENSG00000284668	ENSG00000284668	LINC02780	lncRNA
4405.9	-0.792006	0.364029	-2.17567	0.0295799	0.105811	ENSG00000175197	ENSG00000175197	DDIT3	protein_coding
527.931	-0.791181	0.147886	-5.34995	8.79781e-08	2.16008e-06	ENSG00000115290	ENSG00000115290	GRB14	protein_coding
802.319	-0.790698	0.132371	-5.97333	2.32465e-09	8.14012e-08	ENSG00000253731	ENSG00000253731	PCDHGA6	protein_coding
26.33	-0.790063	0.475249	-1.66242	0.0964288	0.24683	ENSG00000285872	ENSG00000285872	lncRNA	lncRNA
129.78	-0.789884	0.30172	-2.61794	0.00884617	0.0426068	ENSG00000213689	ENSG00000213689	TREX1	protein_coding
20.8294	-0.789569	0.561835	-1.40534	0.15992	0.348858	ENSG00000160255	ENSG00000160255	ITGB2	protein_coding
7947.52	-0.788905	0.0943857	-8.35831	6.36235e-17	5.88797e-15	ENSG00000170581	ENSG00000170581	STAT2	protein_coding
2629.73	-0.788653	0.138184	-5.70726	1.14806e-08	3.4346e-07	ENSG00000256043	ENSG00000256043	CTSO	protein_coding
81.5717	-0.788628	0.443952	-1.77638	0.0756705	0.207813	ENSG00000167037	ENSG00000167037	SGSM1	protein_coding
17.3558	-0.788564	0.594432	-1.32658	0.184646	0.383052	ENSG00000289041	ENSG00000289041	lncRNA	lncRNA
211.144	-0.787806	0.212397	-3.70912	0.000207983	0.00202138	ENSG00000273802	ENSG00000273802	H2BC8	protein_coding
15.3929	-0.787803	0.67236	-1.1717	0.241318	0.454644	ENSG00000222033	ENSG00000222033	LINC01124	lncRNA
141.303	-0.787504	0.26945	-2.92264	0.00347077	0.0202909	ENSG00000053524	ENSG00000053524	MCF2L2	protein_coding
65.848	-0.786523	0.451701	-1.74125	0.0816403	0.219344	ENSG00000113448	ENSG00000113448	PDE4D	protein_coding
43.5274	-0.786437	0.378342	-2.07864	0.0376504	0.12616	ENSG00000277449	ENSG00000277449	CEBPB-AS1	lncRNA
875.431	-0.785886	0.187887	-4.18276	2.87996e-05	0.000376901	ENSG00000106948	ENSG00000106948	AKNA	protein_coding
336.47	-0.785263	0.187058	-4.19797	2.69322e-05	0.000357181	ENSG00000310523	ENSG00000310523	lncRNA	lncRNA
30.2914	-0.785242	0.449053	-1.74866	0.0803491	0.216739	ENSG00000125775	ENSG00000125775	SDCBP2	protein_coding
24.843	-0.784311	0.53027	-1.47908	0.13912	0.318454	ENSG00000157343	ENSG00000157343	ARMC12	protein_coding
1969.97	-0.784068	0.103157	-7.60075	2.94423e-14	2.07488e-12	ENSG00000106789	ENSG00000106789	CORO2A	protein_coding
906.551	-0.783875	0.137641	-5.69505	1.23337e-08	3.67026e-07	ENSG00000141738	ENSG00000141738	GRB7	protein_coding
48.4503	-0.783807	0.508687	-1.54084	0.123355	0.293397	ENSG00000161509	ENSG00000161509	GRIN2C	protein_coding
1804.07	-0.7836	0.121667	-6.44054	1.19051e-10	5.19476e-09	ENSG00000150672	ENSG00000150672	DLG2	protein_coding
18.9904	-0.782318	0.562761	-1.39014	0.164485	0.355411	ENSG00000176928	ENSG00000176928	GCNT4	protein_coding
52.6928	-0.782245	0.359877	-2.17364	0.0297319	0.106231	ENSG00000138759	ENSG00000138759	FRAS1	protein_coding
21.0716	-0.781591	0.616263	-1.26827	0.2047	0.40846	ENSG00000139174	ENSG00000139174	PRICKLE1	protein_coding
38.0612	-0.781349	0.42924	-1.82031	0.0687123	0.194934	ENSG00000247809	ENSG00000247809	NR2F2-AS1	lncRNA
1103.06	-0.781301	0.12922	-6.04629	1.48215e-09	5.32277e-08	ENSG00000168792	ENSG00000168792	ABHD15	protein_coding
18.6099	-0.781041	0.562761	-1.38787	0.165176	0.35642	ENSG00000137825	ENSG00000137825	ITPKA	protein_coding
17.0333	-0.780974	0.622754	-1.25406	0.209818	0.415748	ENSG00000177453	ENSG00000177453	NIM1K	protein_coding
17.7219	-0.780712	0.581883	-1.3417	0.179693	0.37719	ENSG00000139055	ENSG00000139055	ERP27	protein_coding
20.2822	-0.780338	0.627055	-1.24445	0.213334	0.419744	ENSG00000160539	ENSG00000160539	PLPP7	protein_coding
1135.28	-0.779834	0.15125	-5.15593	2.52371e-07	5.60037e-06	ENSG00000205220	ENSG00000205220	PSMB10	protein_coding
15.5644	-0.778676	0.635402	-1.22549	0.220392	0.4282	ENSG00000204869	ENSG00000204869	IGFL4	protein_coding
1735.68	-0.777288	0.12712	-6.11461	9.67949e-10	3.62293e-08	ENSG00000105287	ENSG00000105287	PRKD2	protein_coding
32.5243	-0.776143	0.435009	-1.7842	0.0743914	0.205326	ENSG00000288953	ENSG00000288953	lncRNA	lncRNA
503.934	-0.776037	0.142598	-5.44211	5.26528e-08	1.36226e-06	ENSG00000142961	ENSG00000142961	MOB3C	protein_coding
902.201	-0.77596	0.119773	-6.47861	9.25711e-11	4.13574e-09	ENSG00000112033	ENSG00000112033	PPARD	protein_coding
965.561	-0.7759	0.169719	-4.57167	4.83844e-06	7.90435e-05	ENSG00000106025	ENSG00000106025	TSPAN12	protein_coding
21.1579	-0.775894	0.578345	-1.34158	0.179733	0.377228	ENSG00000106336	ENSG00000106336	FBXO24	protein_coding
174.423	-0.775263	0.207877	-3.72943	0.000191917	0.00189131	ENSG00000170634	ENSG00000170634	ACYP2	protein_coding
18.3675	-0.774211	0.572238	-1.35295	0.176071	0.371997	ENSG00000147606	ENSG00000147606	SLC26A7	protein_coding
16.696	-0.774203	0.593964	-1.30345	0.192421	0.392841	ENSG00000289559	ENSG00000289559	lncRNA	lncRNA
41.8012	-0.774048	0.391261	-1.97834	0.0478903	0.150348	ENSG00000291097	ENSG00000291097	HLA-L	lncRNA
166.195	-0.77238	0.26354	-2.93079	0.003381	0.0198765	ENSG00000177640	ENSG00000177640	CASC2	lncRNA
18.9894	-0.771949	0.58404	-1.32174	0.186255	0.38544	ENSG00000198873	ENSG00000198873	GRK5	protein_coding
22618.2	-0.771357	0.109504	-7.04411	1.86654e-12	1.05497e-10	ENSG00000119922	ENSG00000119922	IFIT2	protein_coding
17.895	-0.77053	0.619024	-1.24475	0.213224	0.419695	ENSG00000293546	ENSG00000293546	ALG1L9P	lncRNA
999.015	-0.770175	0.135578	-5.68068	1.34164e-08	3.95748e-07	ENSG00000167074	ENSG00000167074	TEF	protein_coding
65.745	-0.769905	0.340493	-2.26115	0.0237499	0.0899325	ENSG00000289913	ENSG00000289913	lncRNA	lncRNA
101.682	-0.769702	0.286023	-2.69105	0.00712276	0.0358329	ENSG00000175267	ENSG00000175267	VWA3A	protein_coding
19.9469	-0.769499	0.537657	-1.43121	0.15237	0.338126	ENSG00000267048	ENSG00000267048	lncRNA	lncRNA
26.141	-0.769367	0.48203	-1.5961	0.110467	0.272042	ENSG00000228741	ENSG00000228741	SPATA13	lncRNA
176.203	-0.768519	0.240468	-3.19593	0.0013938	0.00964101	ENSG00000154240	ENSG00000154240	CEP112	protein_coding
70.6379	-0.768152	0.29773	-2.58003	0.00987915	0.0463753	ENSG00000272447	ENSG00000272447	lncRNA	lncRNA
18116	-0.768108	0.0841456	-9.12832	6.9572e-20	8.87729e-18	ENSG00000124201	ENSG00000124201	ZNFX1	protein_coding
41.8322	-0.767244	0.403873	-1.89971	0.0574705	0.171779	ENSG00000272944	ENSG00000272944	lncRNA	lncRNA
1230.91	-0.766584	0.171203	-4.47762	7.54789e-06	0.000117278	ENSG00000152527	ENSG00000152527	PLEKHH2	protein_coding
517.013	-0.765592	0.16899	-4.53039	5.88752e-06	9.39049e-05	ENSG00000104154	ENSG00000104154	SLC30A4	protein_coding
84.6686	-0.765404	0.298821	-2.56141	0.0104248	0.048198	ENSG00000012223	ENSG00000012223	LTF	protein_coding
1074.77	-0.764086	0.19144	-3.99125	6.57249e-05	0.000755634	ENSG00000156113	ENSG00000156113	KCNMA1	protein_coding
2873.29	-0.763344	0.175826	-4.34147	1.4153e-05	0.000204442	ENSG00000186472	ENSG00000186472	PCLO	protein_coding
16.0238	-0.762401	0.6701	-1.13774	0.255229	0.471465	ENSG00000136286	ENSG00000136286	MYO1G	protein_coding
59.1671	-0.761924	0.421278	-1.8086	0.0705132	0.19824	ENSG00000291213	ENSG00000291213	DPY19L2P3	lncRNA
64.6947	-0.76128	0.309435	-2.46023	0.0138849	0.0600726	ENSG00000221883	ENSG00000221883	ARIH2OS	lncRNA
68.0509	-0.761277	0.37859	-2.01082	0.0443442	0.142211	ENSG00000175161	ENSG00000175161	CADM2	protein_coding
179.047	-0.761142	0.207881	-3.66142	0.000250816	0.00236799	ENSG00000289983	ENSG00000289983	lncRNA	lncRNA
18.5647	-0.760881	0.698376	-1.0895	0.275933	0.494578	ENSG00000183671	ENSG00000183671	CMKLR2	protein_coding
22.1928	-0.760585	0.571797	-1.33017	0.183463	0.381632	ENSG00000247011	ENSG00000247011	lncRNA	lncRNA
1173.09	-0.760435	0.142119	-5.3507	8.76157e-08	2.15432e-06	ENSG00000160959	ENSG00000160959	LRRC14	protein_coding
33.6842	-0.760163	0.447451	-1.69888	0.0893427	0.233991	ENSG00000187905	ENSG00000187905	LRRC74B	protein_coding
77.6446	-0.759362	0.361921	-2.09815	0.0358922	0.121808	ENSG00000174137	ENSG00000174137	FAM53A	protein_coding
66474.5	-0.758431	0.102707	-7.38439	1.5315e-13	9.92119e-12	ENSG00000234745	ENSG00000234745	HLA-B	protein_coding
15.2077	-0.757176	0.899694	-0.841592	0.400016	0.617437	ENSG00000071575	ENSG00000071575	TRIB2	protein_coding
46.3902	-0.756945	0.375186	-2.01752	0.0436413	0.140518	ENSG00000291148	ENSG00000291148	AZGP1P1	lncRNA
10248.3	-0.75662	0.0994436	-7.60853	2.77232e-14	1.96194e-12	ENSG00000101347	ENSG00000101347	SAMHD1	protein_coding
856.157	-0.756339	0.17889	-4.22794	2.35838e-05	0.000318542	ENSG00000167543	ENSG00000167543	TP53I13	protein_coding
222.582	-0.755591	0.278389	-2.71416	0.00664449	0.0339542	ENSG00000196873	ENSG00000196873	ZNG1C	protein_coding
117.134	-0.754199	0.257698	-2.92668	0.003426	0.020085	ENSG00000267317	ENSG00000267317	lncRNA	lncRNA
2244.62	-0.754123	0.103717	-7.27098	3.56882e-13	2.21311e-11	ENSG00000161021	ENSG00000161021	MAML1	protein_coding
247.988	-0.753352	0.204996	-3.67497	0.000237881	0.00226491	ENSG00000291010	ENSG00000291010	MRPS31P5	lncRNA
93.6988	-0.753089	0.27942	-2.69519	0.00703489	0.0355182	ENSG00000260852	ENSG00000260852	FBXL19-AS1	lncRNA
35.5396	-0.752348	0.46612	-1.61406	0.106513	0.265268	ENSG00000254231	ENSG00000254231	WWP1-AS1	lncRNA
19.0387	-0.751554	0.683898	-1.09893	0.2718	0.49001	ENSG00000115226	ENSG00000115226	FNDC4	protein_coding
346.799	-0.751401	0.703609	-1.06792	0.285554	0.50452	ENSG00000288534	ENSG00000288534	protein_coding	protein_coding
20.2603	-0.751293	0.576097	-1.30411	0.192197	0.392608	ENSG00000250222	ENSG00000250222	TRIM7-AS2	lncRNA
26.3287	-0.75128	0.506746	-1.48256	0.138192	0.316718	ENSG00000161040	ENSG00000161040	FBXL13	protein_coding
3086.45	-0.750971	0.098353	-7.63546	2.25008e-14	1.63354e-12	ENSG00000184979	ENSG00000184979	USP18	protein_coding
27.4099	-0.750814	0.505479	-1.48535	0.13745	0.31575	ENSG00000248015	ENSG00000248015	lncRNA	lncRNA
2747.44	-0.750584	0.112847	-6.65135	2.9041e-11	1.40154e-09	ENSG00000060491	ENSG00000060491	OGFR	protein_coding
18.4411	-0.749687	0.592232	-1.26587	0.20556	0.409734	ENSG00000272620	ENSG00000272620	AFAP1-AS1	lncRNA
13434.9	-0.749591	0.102964	-7.28014	3.33477e-13	2.08801e-11	ENSG00000164054	ENSG00000164054	SHISA5	protein_coding
24.1984	-0.748794	0.520691	-1.43808	0.150413	0.335539	ENSG00000163060	ENSG00000163060	TEKT4	protein_coding
238.345	-0.748615	0.185934	-4.02624	5.66767e-05	0.000667557	ENSG00000162174	ENSG00000162174	ASRGL1	protein_coding
382.367	-0.748404	0.174481	-4.28931	1.79228e-05	0.000251981	ENSG00000185272	ENSG00000185272	RBM11	protein_coding
241.401	-0.746769	0.199513	-3.74297	0.000181861	0.00180393	ENSG00000181027	ENSG00000181027	FKRP	protein_coding
21.9071	-0.746665	0.547455	-1.36388	0.172605	0.367393	ENSG00000233967	ENSG00000233967	lncRNA	lncRNA
15644.2	-0.746288	0.0918009	-8.12941	4.31374e-16	3.79894e-14	ENSG00000271503	ENSG00000271503	CCL5	protein_coding
24782.6	-0.746064	0.0998698	-7.47037	7.99709e-14	5.32391e-12	ENSG00000156587	ENSG00000156587	UBE2L6	protein_coding
24.7099	-0.744792	0.48534	-1.53458	0.124887	0.295973	ENSG00000310519	ENSG00000310519	lncRNA	lncRNA
86.0435	-0.744754	0.300828	-2.47568	0.0132982	0.0580713	ENSG00000171798	ENSG00000171798	KNDC1	protein_coding
79.2022	-0.744444	0.420952	-1.76848	0.0769811	0.21052	ENSG00000188611	ENSG00000188611	ASAH2	protein_coding
129.558	-0.744366	0.284686	-2.61469	0.00893073	0.0429282	ENSG00000152926	ENSG00000152926	ZNF117	protein_coding
39.2464	-0.744275	0.418401	-1.77885	0.0752636	0.207075	ENSG00000170477	ENSG00000170477	KRT4	protein_coding
35417.1	-0.743696	0.0889603	-8.35986	6.27901e-17	5.87541e-15	ENSG00000119917	ENSG00000119917	IFIT3	protein_coding
933.878	-0.743547	0.155893	-4.76959	1.84598e-06	3.34681e-05	ENSG00000196517	ENSG00000196517	SLC6A9	protein_coding
90.9657	-0.743099	0.324105	-2.29277	0.0218613	0.085054	ENSG00000213906	ENSG00000213906	LTB4R2	protein_coding
4789.35	-0.742848	0.115063	-6.456	1.07508e-10	4.74019e-09	ENSG00000178104	ENSG00000178104	PDE4DIP	protein_coding
844.42	-0.742226	0.12131	-6.11841	9.45162e-10	3.55343e-08	ENSG00000108187	ENSG00000108187	PBLD	protein_coding
57.5374	-0.742221	0.328712	-2.25797	0.0239476	0.0904522	ENSG00000271133	ENSG00000271133	ITGB8-AS1	lncRNA
247.009	-0.741982	0.198912	-3.73021	0.000191318	0.00188774	ENSG00000177181	ENSG00000177181	RIMKLA	protein_coding
256.83	-0.741866	0.28006	-2.64895	0.00807411	0.0396479	ENSG00000004777	ENSG00000004777	ARHGAP33	protein_coding
19.9514	-0.739927	0.606846	-1.2193	0.222731	0.431112	ENSG00000171476	ENSG00000171476	HOPX	protein_coding
5516.55	-0.739745	0.0959389	-7.71058	1.25244e-14	9.2929e-13	ENSG00000135899	ENSG00000135899	SP110	protein_coding
150.423	-0.739699	0.227906	-3.24563	0.00117191	0.00838155	ENSG00000274292	ENSG00000274292	lncRNA	lncRNA
5812.92	-0.739669	0.130316	-5.67596	1.3791e-08	4.04672e-07	ENSG00000178685	ENSG00000178685	PARP10	protein_coding
70.9624	-0.739206	0.392319	-1.88419	0.0595387	0.176103	ENSG00000241935	ENSG00000241935	HOGA1	protein_coding
12582.7	-0.738573	0.115584	-6.38993	1.65963e-10	7.05886e-09	ENSG00000265972	ENSG00000265972	TXNIP	protein_coding
541.151	-0.738522	0.162194	-4.55331	5.28074e-06	8.54404e-05	ENSG00000268916	ENSG00000268916	CSAG3	protein_coding
399.896	-0.738168	0.178892	-4.12634	3.68577e-05	0.000466062	ENSG00000113327	ENSG00000113327	GABRG2	protein_coding
4681.21	-0.737887	0.113703	-6.4896	8.60652e-11	3.87592e-09	ENSG00000164307	ENSG00000164307	ERAP1	protein_coding
15.4963	-0.737292	0.671322	-1.09827	0.272087	0.490398	ENSG00000214922	ENSG00000214922	HLA-F-AS1	lncRNA
17.3515	-0.737001	0.588169	-1.25304	0.21019	0.41591	ENSG00000184029	ENSG00000184029	DSCR4	lncRNA
329.564	-0.736494	0.162544	-4.53105	5.86913e-06	9.37002e-05	ENSG00000237188	ENSG00000237188	lncRNA	lncRNA
144.72	-0.735715	0.273116	-2.69378	0.0070647	0.0355838	ENSG00000118507	ENSG00000118507	AKAP7	protein_coding
28.4308	-0.735683	0.458052	-1.60611	0.108249	0.268202	ENSG00000277443	ENSG00000277443	MARCKS	protein_coding
1073.96	-0.735617	0.129611	-5.67556	1.38238e-08	4.04685e-07	ENSG00000168763	ENSG00000168763	CNNM3	protein_coding
172.233	-0.735085	0.237408	-3.09629	0.00195957	0.0127827	ENSG00000250067	ENSG00000250067	YJEFN3	protein_coding
482.402	-0.734622	0.161974	-4.53543	5.74865e-06	9.18639e-05	ENSG00000196684	ENSG00000196684	HSH2D	protein_coding
7186.02	-0.734322	0.0991653	-7.40503	1.31125e-13	8.5272e-12	ENSG00000204264	ENSG00000204264	PSMB8	protein_coding
41.6657	-0.734237	0.449844	-1.6322	0.102637	0.258209	ENSG00000162779	ENSG00000162779	AXDND1	protein_coding
18.9895	-0.734078	0.569341	-1.28935	0.197278	0.399143	ENSG00000223776	ENSG00000223776	LGALS8-AS1	lncRNA
39.0809	-0.734029	0.458824	-1.5998	0.109642	0.270737	ENSG00000132837	ENSG00000132837	DMGDH	protein_coding
21.5882	-0.733917	0.540667	-1.35743	0.174644	0.370115	ENSG00000114547	ENSG00000114547	ROPN1B	protein_coding
203.513	-0.733427	0.258295	-2.83949	0.00451855	0.0249691	ENSG00000183709	ENSG00000183709	IFNL2	protein_coding
24.093	-0.733141	0.493302	-1.48619	0.137229	0.315455	ENSG00000248664	ENSG00000248664	lncRNA	lncRNA
953.397	-0.731535	0.160942	-4.54534	5.4846e-06	8.81462e-05	ENSG00000137310	ENSG00000137310	TCF19	protein_coding
35.42	-0.731502	0.418034	-1.74986	0.0801423	0.21631	ENSG00000261235	ENSG00000261235	HSD17B2-AS1	lncRNA
969.756	-0.73097	0.142954	-5.11333	3.16533e-07	6.90591e-06	ENSG00000167740	ENSG00000167740	CYB5D2	protein_coding
5953.9	-0.729807	0.122363	-5.96427	2.45723e-09	8.56877e-08	ENSG00000125826	ENSG00000125826	RBCK1	protein_coding
273.712	-0.729762	0.237585	-3.07159	0.00212925	0.0136725	ENSG00000127954	ENSG00000127954	STEAP4	protein_coding
28.9003	-0.729721	0.499346	-1.46135	0.143918	0.325552	ENSG00000289397	ENSG00000289397	lncRNA	lncRNA
134.264	-0.729592	0.314622	-2.31895	0.020398	0.0803846	ENSG00000290263	ENSG00000290263	protein_coding	protein_coding
124.39	-0.728949	0.235227	-3.09892	0.0019423	0.0127095	ENSG00000273542	ENSG00000273542	H4C12	protein_coding
17426.9	-0.728889	0.107789	-6.76219	1.35923e-11	6.83386e-10	ENSG00000173193	ENSG00000173193	PARP14	protein_coding
31.6424	-0.727021	0.671147	-1.08325	0.278697	0.497647	ENSG00000153707	ENSG00000153707	PTPRD	protein_coding
100.617	-0.726939	0.254691	-2.8542	0.00431456	0.0241189	ENSG00000206561	ENSG00000206561	COLQ	protein_coding
1390.12	-0.726927	0.121903	-5.96317	2.47384e-09	8.59861e-08	ENSG00000196369	ENSG00000196369	SRGAP2B	protein_coding
69.183	-0.726514	0.326762	-2.22338	0.0261904	0.0967211	ENSG00000129646	ENSG00000129646	QRICH2	protein_coding
1074.87	-0.726439	0.183593	-3.95678	7.59675e-05	0.000854671	ENSG00000073331	ENSG00000073331	ALPK1	protein_coding
497.422	-0.726086	0.176506	-4.11366	3.89439e-05	0.000487319	ENSG00000164663	ENSG00000164663	USP49	protein_coding
27.8262	-0.725488	0.538592	-1.34701	0.177978	0.374757	ENSG00000175785	ENSG00000175785	PRIMA1	protein_coding
3060.27	-0.724555	0.12857	-5.63551	1.74544e-08	4.99972e-07	ENSG00000140464	ENSG00000140464	PML	protein_coding
4953.53	-0.72432	0.170264	-4.2541	2.09888e-05	0.00028741	ENSG00000204525	ENSG00000204525	HLA-C	protein_coding
268.235	-0.723199	0.177235	-4.08045	4.49483e-05	0.000551394	ENSG00000184481	ENSG00000184481	FOXO4	protein_coding
70.1509	-0.722124	0.318642	-2.26626	0.0234357	0.0891166	ENSG00000227210	ENSG00000227210	WDR35-DT	lncRNA
66.7279	-0.721481	0.343861	-2.09817	0.0358898	0.121808	ENSG00000172382	ENSG00000172382	PRSS27	protein_coding
161.811	-0.71945	0.211902	-3.3952	0.000685792	0.00545879	ENSG00000269386	ENSG00000269386	RAB11B-AS1	lncRNA
672.592	-0.718845	0.144386	-4.97865	6.40292e-07	1.3072e-05	ENSG00000135828	ENSG00000135828	RNASEL	protein_coding
20.3828	-0.718296	0.535886	-1.34039	0.180118	0.377735	ENSG00000172738	ENSG00000172738	TMEM217	protein_coding
270.829	-0.718066	0.207471	-3.46104	0.000538095	0.004469	ENSG00000125434	ENSG00000125434	SLC25A35	protein_coding
334.315	-0.718063	0.163343	-4.39604	1.10242e-05	0.000165491	ENSG00000135643	ENSG00000135643	KCNMB4	protein_coding
27.199	-0.717609	0.538051	-1.33372	0.182296	0.380325	ENSG00000289393	ENSG00000289393	lncRNA	lncRNA
45.3221	-0.717555	0.381099	-1.88286	0.0597197	0.176388	ENSG00000253174	ENSG00000253174	lncRNA	lncRNA
47.2514	-0.71693	0.392453	-1.82679	0.0677306	0.192961	ENSG00000205482	ENSG00000205482	SPDYE18	protein_coding
63.0691	-0.716079	0.316617	-2.26166	0.0237186	0.0898544	ENSG00000082196	ENSG00000082196	C1QTNF3	protein_coding
21.6109	-0.716058	0.526962	-1.35884	0.174197	0.369521	ENSG00000268049	ENSG00000268049	lncRNA	lncRNA
76.5962	-0.715761	0.317715	-2.25284	0.0242693	0.0913651	ENSG00000285219	ENSG00000285219	HULC	lncRNA
70.6223	-0.715438	0.317365	-2.25431	0.0241769	0.0911598	ENSG00000130997	ENSG00000130997	POLN	protein_coding
3545.73	-0.715381	0.0983911	-7.27079	3.57398e-13	2.21311e-11	ENSG00000059378	ENSG00000059378	PARP12	protein_coding
238.931	-0.715319	0.214813	-3.32996	0.000868573	0.00661963	ENSG00000213903	ENSG00000213903	LTB4R	protein_coding
221.17	-0.714685	0.193777	-3.68817	0.000225871	0.00217267	ENSG00000290717	ENSG00000290717	ZNF658B	lncRNA
1469.82	-0.714433	0.175334	-4.07469	4.60761e-05	0.000562362	ENSG00000008710	ENSG00000008710	PKD1	protein_coding
47.7477	-0.714343	0.447952	-1.59468	0.110783	0.272541	ENSG00000113083	ENSG00000113083	LOX	protein_coding
403.39	-0.713642	0.159904	-4.46294	8.08415e-06	0.000124919	ENSG00000257167	ENSG00000257167	TMPO-AS1	lncRNA
24.2288	-0.713609	0.531168	-1.34347	0.179119	0.376549	ENSG00000268738	ENSG00000268738	HSFX2	protein_coding
405.003	-0.712645	0.192151	-3.70877	0.000208267	0.00202297	ENSG00000177989	ENSG00000177989	CIMAP1B	protein_coding
19.5951	-0.711874	0.568028	-1.25324	0.210119	0.41591	ENSG00000172403	ENSG00000172403	SYNPO2	protein_coding
386.116	-0.711654	0.20575	-3.45884	0.000542517	0.00450054	ENSG00000108932	ENSG00000108932	SLC16A6	protein_coding
67.848	-0.711595	0.319192	-2.22936	0.0257898	0.0956989	ENSG00000249846	ENSG00000249846	LINC02021	lncRNA
1160.55	-0.711427	0.139677	-5.09336	3.51781e-07	7.56711e-06	ENSG00000268043	ENSG00000268043	NBPF12	protein_coding
2046.74	-0.71139	0.135423	-5.25309	1.49568e-07	3.53817e-06	ENSG00000182158	ENSG00000182158	CREB3L2	protein_coding
222.821	-0.711305	0.232108	-3.06455	0.00217999	0.0139557	ENSG00000231187	ENSG00000231187	SYT15-AS1	lncRNA
3552.68	-0.710977	0.0974696	-7.29434	3.00118e-13	1.90033e-11	ENSG00000072858	ENSG00000072858	SIDT1	protein_coding
886.129	-0.71082	0.136417	-5.21063	1.88202e-07	4.37226e-06	ENSG00000105810	ENSG00000105810	CDK6	protein_coding
2621.61	-0.710811	0.0949728	-7.48436	7.18956e-14	4.80531e-12	ENSG00000128335	ENSG00000128335	APOL2	protein_coding
199.414	-0.709312	0.198446	-3.57433	0.000351123	0.00314238	ENSG00000166246	ENSG00000166246	DNAAF8	protein_coding
42.5517	-0.709281	0.447398	-1.58535	0.112887	0.2762	ENSG00000036530	ENSG00000036530	CYP46A1	protein_coding
273.805	-0.708338	0.220853	-3.20728	0.00133995	0.00934523	ENSG00000214967	ENSG00000214967	NPIPA7	protein_coding
41.6732	-0.708167	0.38063	-1.86051	0.0628132	0.182817	ENSG00000276728	ENSG00000276728	lncRNA	lncRNA
81.6874	-0.707436	0.280834	-2.51905	0.0117672	0.0528928	ENSG00000255501	ENSG00000255501	CARD18	protein_coding
412.407	-0.707416	0.142746	-4.95578	7.20415e-07	1.44624e-05	ENSG00000278828	ENSG00000278828	H3C10	protein_coding
39.6754	-0.70738	0.445213	-1.58886	0.112092	0.274734	ENSG00000173432	ENSG00000173432	SAA1	protein_coding
548.842	-0.707356	0.165036	-4.28608	1.81851e-05	0.000254184	ENSG00000178385	ENSG00000178385	PLEKHM3	protein_coding
154.744	-0.707182	0.236629	-2.98857	0.00280283	0.0170561	ENSG00000267221	ENSG00000267221	C17orf113	protein_coding
1106.73	-0.706472	0.180455	-3.91494	9.04263e-05	0.000983248	ENSG00000138835	ENSG00000138835	RGS3	protein_coding
96.3478	-0.705898	0.289029	-2.4423	0.0145939	0.0623711	ENSG00000254973	ENSG00000254973	lncRNA	lncRNA
22.3534	-0.704482	0.587077	-1.19998	0.230147	0.440583	ENSG00000215022	ENSG00000215022	lncRNA	lncRNA
831.692	-0.703399	0.157761	-4.45863	8.24836e-06	0.000127339	ENSG00000139410	ENSG00000139410	SDSL	protein_coding
139.198	-0.703142	0.249176	-2.82187	0.00477448	0.0260754	ENSG00000188641	ENSG00000188641	DPYD	protein_coding
21.4812	-0.701824	0.601127	-1.16751	0.243003	0.456541	ENSG00000167800	ENSG00000167800	TBX10	protein_coding
25.2675	-0.701793	0.474792	-1.47811	0.139379	0.31866	ENSG00000290956	ENSG00000290956	FAM21EP	lncRNA
206.035	-0.701769	0.245219	-2.8618	0.00421243	0.0235949	ENSG00000187860	ENSG00000187860	CCDC157	protein_coding
877.951	-0.701739	0.147302	-4.76396	1.89828e-06	3.42687e-05	ENSG00000254221	ENSG00000254221	PCDHGB1	protein_coding
31.4965	-0.701459	0.426131	-1.64611	0.0997412	0.253079	ENSG00000170558	ENSG00000170558	CDH2	protein_coding
30.6161	-0.70137	1.77272	-0.395647	0.692366	0.840409	ENSG00000258610	ENSG00000258610	lncRNA	lncRNA
148.729	-0.701285	0.24885	-2.8181	0.00483089	0.0263408	ENSG00000291224	ENSG00000291224	lncRNA	lncRNA
534.573	-0.70094	0.139373	-5.02924	4.92422e-07	1.02393e-05	ENSG00000291068	ENSG00000291068	lncRNA	lncRNA
140.179	-0.700785	0.308838	-2.2691	0.023262	0.0887033	ENSG00000241860	ENSG00000241860	lncRNA	lncRNA
30.8453	-0.700378	0.447508	-1.56506	0.117568	0.284267	ENSG00000289811	ENSG00000289811	FAM95A	lncRNA
53.2449	-0.699836	0.485675	-1.44096	0.149597	0.334573	ENSG00000136098	ENSG00000136098	NEK3	protein_coding
202.814	-0.699721	0.222924	-3.13883	0.00169623	0.011405	ENSG00000197566	ENSG00000197566	ZNF624	protein_coding
766.899	-0.699032	0.15036	-4.64904	3.33478e-06	5.65067e-05	ENSG00000197019	ENSG00000197019	SERTAD1	protein_coding
421.124	-0.69829	0.171786	-4.06488	4.80567e-05	0.000581898	ENSG00000101017	ENSG00000101017	CD40	protein_coding
985.827	-0.698285	0.14133	-4.94083	7.77921e-07	1.53785e-05	ENSG00000151470	ENSG00000151470	C4orf33	protein_coding
449.64	-0.697405	2.0024	-0.348285	0.727626	0.861296	ENSG00000257529	ENSG00000257529	RPL36A-HNRNPH2	protein_coding
63.645	-0.697281	0.339219	-2.05555	0.039826	0.131296	ENSG00000086205	ENSG00000086205	FOLH1	protein_coding
54.4569	-0.696736	0.40216	-1.73248	0.0831875	0.222401	ENSG00000256029	ENSG00000256029	protein_coding	protein_coding
53.688	-0.696482	0.373013	-1.86718	0.0618767	0.180936	ENSG00000291008	ENSG00000291008	lncRNA	lncRNA
3712.71	-0.696449	0.122312	-5.69405	1.24058e-08	3.68521e-07	ENSG00000120549	ENSG00000120549	KIAA1217	protein_coding
35.5562	-0.695539	0.448422	-1.55108	0.120882	0.289741	ENSG00000237594	ENSG00000237594	TIAM1-AS1	lncRNA
1954.79	-0.694844	0.129322	-5.37299	7.74408e-08	1.92664e-06	ENSG00000125378	ENSG00000125378	BMP4	protein_coding
38.6384	-0.694633	0.407686	-1.70384	0.0884108	0.232527	ENSG00000196388	ENSG00000196388	INCA1	protein_coding
259.187	-0.693552	0.550937	-1.25886	0.208081	0.413291	ENSG00000291208	ENSG00000291208	lncRNA	lncRNA
7059.5	-0.693502	0.125644	-5.51958	3.39802e-08	9.11352e-07	ENSG00000163220	ENSG00000163220	S100A9	protein_coding
1539.38	-0.692377	0.126955	-5.45371	4.93285e-08	1.28019e-06	ENSG00000112576	ENSG00000112576	CCND3	protein_coding
194.158	-0.692248	0.21092	-3.28204	0.00103061	0.00756033	ENSG00000291233	ENSG00000291233	lncRNA	lncRNA
115.528	-0.692241	0.236916	-2.92188	0.00347921	0.0203332	ENSG00000119782	ENSG00000119782	FKBP1B	protein_coding
937.228	-0.692176	0.144026	-4.80592	1.54043e-06	2.8449e-05	ENSG00000131067	ENSG00000131067	GGT7	protein_coding
16.4611	-0.692117	0.594632	-1.16394	0.244448	0.458155	ENSG00000290415	ENSG00000290415	lncRNA	lncRNA
600.151	-0.692079	0.157047	-4.40682	1.04897e-05	0.00015803	ENSG00000113594	ENSG00000113594	LIFR	protein_coding
84.3445	-0.691782	0.276581	-2.50119	0.0123777	0.0549902	ENSG00000224905	ENSG00000224905	lncRNA	lncRNA
117.591	-0.691507	0.29659	-2.33153	0.0197256	0.0784504	ENSG00000257767	ENSG00000257767	protein_coding	protein_coding
761.614	-0.69134	0.138164	-5.00375	5.62243e-07	1.15627e-05	ENSG00000140406	ENSG00000140406	TLNRD1	protein_coding
68.1943	-0.691217	0.32596	-2.12056	0.0339591	0.117184	ENSG00000102057	ENSG00000102057	KCND1	protein_coding
366.83	-0.691137	0.17425	-3.96635	7.29822e-05	0.000824439	ENSG00000111752	ENSG00000111752	PHC1	protein_coding
22.7045	-0.690399	0.594494	-1.16132	0.245511	0.459358	ENSG00000244055	ENSG00000244055	lncRNA	lncRNA
2780.85	-0.690373	0.131284	-5.25861	1.45147e-07	3.4481e-06	ENSG00000164938	ENSG00000164938	TP53INP1	protein_coding
444.072	-0.69018	0.146243	-4.7194	2.36547e-06	4.16753e-05	ENSG00000291072	ENSG00000291072	lncRNA	lncRNA
24.0485	-0.690145	0.49973	-1.38104	0.167268	0.359153	ENSG00000286718	ENSG00000286718	lncRNA	lncRNA
66.5304	-0.68993	0.321283	-2.14742	0.0317598	0.11149	ENSG00000197123	ENSG00000197123	ZNF679	protein_coding
79.5854	-0.688091	0.365959	-1.88024	0.0600751	0.177082	ENSG00000232653	ENSG00000232653	GOLGA8N	protein_coding
359.995	-0.687842	0.178729	-3.84852	0.000118832	0.00124781	ENSG00000109466	ENSG00000109466	KLHL2	protein_coding
413.888	-0.687826	0.186911	-3.67996	0.000233272	0.00222793	ENSG00000160570	ENSG00000160570	DEDD2	protein_coding
479.345	-0.687742	0.168121	-4.09076	4.2996e-05	0.000532096	ENSG00000186088	ENSG00000186088	GSAP	protein_coding
22.5342	-0.687614	0.563558	-1.22013	0.222416	0.430741	ENSG00000263126	ENSG00000263126	lncRNA	lncRNA
43.8846	-0.687514	0.373253	-1.84195	0.0654822	0.188363	ENSG00000271918	ENSG00000271918	lncRNA	lncRNA
124.326	-0.687444	0.236637	-2.90506	0.00367188	0.0211727	ENSG00000224505	ENSG00000224505	HEXIM2-AS1	lncRNA
24.8818	-0.687074	0.541772	-1.2682	0.204727	0.40846	ENSG00000301866	ENSG00000301866	lncRNA	lncRNA
4030.85	-0.686877	0.123426	-5.56511	2.61993e-08	7.23401e-07	ENSG00000181381	ENSG00000181381	DDX60L	protein_coding
389.748	-0.686828	0.200879	-3.41912	0.000628249	0.0050873	ENSG00000283526	ENSG00000283526	PRRT1B	protein_coding
29.5702	-0.685955	0.534418	-1.28356	0.199297	0.401718	ENSG00000253873	ENSG00000253873	PCDHGA11	protein_coding
19.8121	-0.685794	0.727811	-0.94227	0.346055	0.568538	ENSG00000267199	ENSG00000267199	lncRNA	lncRNA
732.824	-0.685477	0.142483	-4.81093	1.50227e-06	2.78972e-05	ENSG00000249437	ENSG00000249437	NAIP	protein_coding
99.5475	-0.684453	0.293328	-2.33341	0.0196269	0.0781459	ENSG00000213398	ENSG00000213398	LCAT	protein_coding
2088.99	-0.683854	0.105441	-6.48565	8.83475e-11	3.95754e-09	ENSG00000026950	ENSG00000026950	BTN3A1	protein_coding
118.847	-0.683801	0.268137	-2.55019	0.0107663	0.0495455	ENSG00000179988	ENSG00000179988	PSTK	protein_coding
553.75	-0.683734	0.205459	-3.32784	0.000875237	0.00666137	ENSG00000140450	ENSG00000140450	ARRDC4	protein_coding
625.959	-0.68289	0.143926	-4.74472	2.08791e-06	3.72924e-05	ENSG00000268902	ENSG00000268902	CSAG2	protein_coding
58.8972	-0.682244	0.354731	-1.92327	0.0544457	0.165708	ENSG00000174564	ENSG00000174564	IL20RB	protein_coding
241.716	-0.682143	0.253018	-2.69602	0.00701728	0.0354676	ENSG00000109339	ENSG00000109339	MAPK10	protein_coding
56.4131	-0.682087	0.369241	-1.84727	0.0647079	0.186814	ENSG00000229474	ENSG00000229474	PATL2	protein_coding
256.318	-0.682033	0.228883	-2.97983	0.00288404	0.0174294	ENSG00000177045	ENSG00000177045	SIX5	protein_coding
906.951	-0.681848	0.155535	-4.38388	1.16586e-05	0.00017319	ENSG00000184988	ENSG00000184988	TMEM106A	protein_coding
25.8028	-0.681397	0.491734	-1.3857	0.165837	0.357552	ENSG00000230185	ENSG00000230185	HSDL2-AS1	lncRNA
91.4404	-0.680813	0.297806	-2.28609	0.0222488	0.0859289	ENSG00000163354	ENSG00000163354	DCST2	protein_coding
47.8542	-0.680126	0.362527	-1.87607	0.0606459	0.178017	ENSG00000261008	ENSG00000261008	LINC01572	lncRNA
1796.46	-0.679908	0.123391	-5.5102	3.58432e-08	9.56746e-07	ENSG00000033170	ENSG00000033170	FUT8	protein_coding
72.6931	-0.67963	0.324639	-2.09349	0.0363054	0.122933	ENSG00000249348	ENSG00000249348	UGDH-AS1	lncRNA
509.477	-0.679143	0.166552	-4.07766	4.54913e-05	0.000556839	ENSG00000258839	ENSG00000258839	MC1R	protein_coding
22.9853	-0.678923	0.529852	-1.28135	0.200072	0.402789	ENSG00000171815	ENSG00000171815	PCDHB1	protein_coding
694.094	-0.6784	0.14522	-4.67154	2.98948e-06	5.14811e-05	ENSG00000213533	ENSG00000213533	STIMATE	protein_coding
484.712	-0.677804	0.148339	-4.56929	4.89383e-06	7.98102e-05	ENSG00000116525	ENSG00000116525	TRIM62	protein_coding
279.103	-0.677147	0.202603	-3.34223	0.000831089	0.00638888	ENSG00000186409	ENSG00000186409	CCDC30	protein_coding
2807.28	-0.676874	0.105778	-6.39898	1.56419e-10	6.68672e-09	ENSG00000180628	ENSG00000180628	PCGF5	protein_coding
16.3959	-0.675295	0.648849	-1.04076	0.297988	0.518706	ENSG00000135919	ENSG00000135919	SERPINE2	protein_coding
737.943	-0.675002	0.149676	-4.50975	6.49042e-06	0.000102839	ENSG00000204348	ENSG00000204348	DXO	protein_coding
21.0534	-0.674436	0.660381	-1.02128	0.307121	0.528103	ENSG00000104219	ENSG00000104219	ZDHHC2	protein_coding
104.343	-0.673922	0.24701	-2.72832	0.00636584	0.0329097	ENSG00000275202	ENSG00000275202	lncRNA	lncRNA
18.6101	-0.673857	0.567033	-1.18839	0.23468	0.446533	ENSG00000287077	ENSG00000287077	lncRNA	lncRNA
94.628	-0.673649	0.277475	-2.42778	0.0151916	0.0643362	ENSG00000245213	ENSG00000245213	GALNT7-DT	lncRNA
522.658	-0.673538	0.194719	-3.45902	0.000542135	0.00450033	ENSG00000069399	ENSG00000069399	BCL3	protein_coding
56.6022	-0.673372	0.325606	-2.06806	0.0386343	0.128626	ENSG00000186976	ENSG00000186976	EFCAB6	protein_coding
1503.1	-0.672545	0.144059	-4.66855	3.03336e-06	5.21183e-05	ENSG00000110046	ENSG00000110046	ATG2A	protein_coding
213.159	-0.672528	0.229329	-2.93259	0.00336148	0.0197825	ENSG00000228878	ENSG00000228878	SEPTIN7-DT	lncRNA
683.546	-0.671602	0.15726	-4.27066	1.949e-05	0.000269737	ENSG00000261796	ENSG00000261796	ISY1-RAB43	protein_coding
32.3559	-0.671471	0.480105	-1.39859	0.161935	0.351668	ENSG00000187510	ENSG00000187510	PLEKHG7	protein_coding
1473.09	-0.671045	0.17625	-3.80736	0.000140461	0.00143816	ENSG00000152669	ENSG00000152669	CCNO	protein_coding
83.9973	-0.670379	0.308299	-2.17445	0.0296717	0.106061	ENSG00000289100	ENSG00000289100	lncRNA	lncRNA
168.499	-0.67037	0.239743	-2.7962	0.00517078	0.0278247	ENSG00000235652	ENSG00000235652	EPM2A-DT	lncRNA
27.1914	-0.670069	0.572842	-1.16973	0.24211	0.45552	ENSG00000237491	ENSG00000237491	LINC01409	lncRNA
347.332	-0.670036	0.18493	-3.62318	0.000290998	0.00268294	ENSG00000258947	ENSG00000258947	TUBB3	protein_coding
54.6982	-0.669826	0.355782	-1.88269	0.059743	0.176388	ENSG00000251359	ENSG00000251359	WWC2-AS2	lncRNA
563.586	-0.669594	0.175921	-3.80623	0.000141102	0.0014421	ENSG00000079156	ENSG00000079156	OSBPL6	protein_coding
220.39	-0.669127	0.219086	-3.05418	0.00225677	0.0143167	ENSG00000106560	ENSG00000106560	GIMAP2	protein_coding
768.094	-0.669086	0.154937	-4.31845	1.57127e-05	0.00022371	ENSG00000290450	ENSG00000290450	lncRNA	lncRNA
35.2882	-0.669082	0.438823	-1.52472	0.12733	0.299736	ENSG00000173826	ENSG00000173826	KCNH6	protein_coding
60.7	-0.668817	0.335682	-1.99241	0.0463259	0.14686	ENSG00000185838	ENSG00000185838	GNB1L	protein_coding
1865.84	-0.668811	0.110808	-6.03578	1.58201e-09	5.66932e-08	ENSG00000132256	ENSG00000132256	TRIM5	protein_coding
313.884	-0.668767	0.193807	-3.45069	0.000559164	0.00461379	ENSG00000176244	ENSG00000176244	ACBD7	protein_coding
162.38	-0.668713	0.225756	-2.9621	0.00305547	0.0182604	ENSG00000162062	ENSG00000162062	TEDC2	protein_coding
823.521	-0.667702	0.136634	-4.8868	1.02489e-06	1.98188e-05	ENSG00000150967	ENSG00000150967	ABCB9	protein_coding
457.142	-0.666829	0.21949	-3.03809	0.00238084	0.0149406	ENSG00000067208	ENSG00000067208	EVI5	protein_coding
1039.75	-0.666747	0.117757	-5.66203	1.49589e-08	4.33655e-07	ENSG00000116514	ENSG00000116514	RNF19B	protein_coding
1174.02	-0.666614	0.128105	-5.20364	1.95426e-07	4.50899e-06	ENSG00000204344	ENSG00000204344	STK19	protein_coding
99.6195	-0.666325	0.255748	-2.6054	0.0091768	0.0437613	ENSG00000255224	ENSG00000255224	lncRNA	lncRNA
16.5241	-0.666115	0.665377	-1.00111	0.316774	0.53802	ENSG00000172379	ENSG00000172379	ARNT2	protein_coding
129.196	-0.666051	0.329935	-2.01874	0.0435146	0.140164	ENSG00000177943	ENSG00000177943	MAMDC4	protein_coding
98.7806	-0.665122	0.25754	-2.58259	0.00980606	0.046128	ENSG00000225975	ENSG00000225975	ZNF567-DT	lncRNA
33.0033	-0.664972	0.433981	-1.53226	0.125458	0.296866	ENSG00000214212	ENSG00000214212	C19orf38	protein_coding
896.761	-0.664552	0.129744	-5.12202	3.02275e-07	6.62058e-06	ENSG00000181638	ENSG00000181638	ZFP41	protein_coding
169.336	-0.664337	0.277707	-2.39222	0.0167467	0.069172	ENSG00000184371	ENSG00000184371	CSF1	protein_coding
16.3484	-0.664197	0.58842	-1.12878	0.25899	0.475182	ENSG00000283667	ENSG00000283667	lncRNA	lncRNA
1567.97	-0.664186	0.121308	-5.4752	4.37007e-08	1.1465e-06	ENSG00000100226	ENSG00000100226	GTPBP1	protein_coding
2973.7	-0.664125	0.0958924	-6.92573	4.33724e-12	2.29173e-10	ENSG00000100342	ENSG00000100342	APOL1	protein_coding
298.99	-0.664012	0.500772	-1.32598	0.184848	0.383281	ENSG00000172780	ENSG00000172780	RAB43	protein_coding
24.0835	-0.66398	0.555582	-1.19511	0.232045	0.443172	ENSG00000272092	ENSG00000272092	lncRNA	lncRNA
4965.39	-0.663587	0.13636	-4.86645	1.13622e-06	2.18713e-05	ENSG00000169738	ENSG00000169738	DCXR	protein_coding
363.053	-0.663464	0.177906	-3.72929	0.000192016	0.00189131	ENSG00000157703	ENSG00000157703	SVOPL	protein_coding
730.726	-0.66253	0.156013	-4.24663	2.17012e-05	0.000296202	ENSG00000111877	ENSG00000111877	MCM9	protein_coding
1357.56	-0.662198	0.114115	-5.80292	6.51712e-09	2.06719e-07	ENSG00000198125	ENSG00000198125	MB	protein_coding
2017.78	-0.661784	0.123366	-5.3644	8.12208e-08	2.01473e-06	ENSG00000175137	ENSG00000175137	SH3BP5L	protein_coding
2795.34	-0.66082	0.107535	-6.14519	7.98704e-10	3.08545e-08	ENSG00000182197	ENSG00000182197	EXT1	protein_coding
86.0439	-0.66006	0.316723	-2.08403	0.0371576	0.124995	ENSG00000185522	ENSG00000185522	LMNTD2	protein_coding
13676.7	-0.659486	0.0951372	-6.93195	4.15076e-12	2.21238e-10	ENSG00000204256	ENSG00000204256	BRD2	protein_coding
22.9144	-0.659472	0.563843	-1.1696	0.242161	0.45552	ENSG00000172425	ENSG00000172425	TTC36	protein_coding
19.6264	-0.659171	0.593942	-1.10982	0.267075	0.484879	ENSG00000205085	ENSG00000205085	GARIN1A	protein_coding
27.9457	-0.659055	0.485784	-1.35668	0.174882	0.370456	ENSG00000291121	ENSG00000291121	lncRNA	lncRNA
51.4808	-0.659045	0.389196	-1.69335	0.0903885	0.235777	ENSG00000261067	ENSG00000261067	lncRNA	lncRNA
19.6459	-0.65867	0.554447	-1.18798	0.234843	0.446591	ENSG00000289440	ENSG00000289440	lncRNA	lncRNA
1522.77	-0.65817	0.144093	-4.56769	4.93135e-06	8.02499e-05	ENSG00000185033	ENSG00000185033	SEMA4B	protein_coding
114.709	-0.65772	0.299714	-2.19449	0.0282003	0.102182	ENSG00000154146	ENSG00000154146	NRGN	protein_coding
62.6727	-0.657376	0.370935	-1.77221	0.0763591	0.209138	ENSG00000128383	ENSG00000128383	APOBEC3A	protein_coding
92.0107	-0.65706	0.291843	-2.25141	0.0243595	0.0916433	ENSG00000290947	ENSG00000290947	lncRNA	lncRNA
52.0373	-0.656793	0.357418	-1.8376	0.0661207	0.189649	ENSG00000157330	ENSG00000157330	CFAP107	protein_coding
16.476	-0.656606	0.647365	-1.01427	0.310452	0.531667	ENSG00000166396	ENSG00000166396	SERPINB7	protein_coding
1164.48	-0.656589	0.116492	-5.63635	1.73688e-08	4.99219e-07	ENSG00000120915	ENSG00000120915	EPHX2	protein_coding
355.562	-0.655942	0.179458	-3.65513	0.000257049	0.00241331	ENSG00000161328	ENSG00000161328	LRRC56	protein_coding
34.7044	-0.655532	0.440976	-1.48655	0.137134	0.315455	ENSG00000273253	ENSG00000273253	TRABD-AS1	lncRNA
618.235	-0.655518	0.223994	-2.9265	0.00342802	0.0200898	ENSG00000198496	ENSG00000198496	NBR2	lncRNA
177.297	-0.655191	0.204743	-3.20006	0.00137399	0.00953136	ENSG00000236753	ENSG00000236753	MKLN1-AS	lncRNA
318.543	-0.655143	0.187933	-3.48604	0.00049022	0.00412427	ENSG00000134470	ENSG00000134470	IL15RA	protein_coding
1212.1	-0.654633	0.121562	-5.38518	7.23725e-08	1.81125e-06	ENSG00000120899	ENSG00000120899	PTK2B	protein_coding
126.308	-0.654337	0.259458	-2.52194	0.0116711	0.052639	ENSG00000260630	ENSG00000260630	SNAI3-AS1	lncRNA
53.6024	-0.652891	0.497662	-1.31192	0.189548	0.389288	ENSG00000134256	ENSG00000134256	CD101	protein_coding
86.1768	-0.652848	0.310991	-2.09925	0.0357948	0.121598	ENSG00000285508	ENSG00000285508	protein_coding	protein_coding
56.2537	-0.65263	0.540434	-1.2076	0.2272	0.436941	ENSG00000289346	ENSG00000289346	protein_coding	protein_coding
19.754	-0.65258	0.583055	-1.11924	0.263037	0.480155	ENSG00000273080	ENSG00000273080	lncRNA	lncRNA
538.208	-0.652343	0.164153	-3.974	7.0677e-05	0.000801085	ENSG00000157654	ENSG00000157654	PALM2AKAP2	protein_coding
5925.4	-0.652147	0.15026	-4.34013	1.424e-05	0.000205343	ENSG00000197324	ENSG00000197324	LRP10	protein_coding
1858.85	-0.651352	0.166274	-3.91735	8.9529e-05	0.000976011	ENSG00000007541	ENSG00000007541	PIGQ	protein_coding
675.781	-0.650979	0.158535	-4.10623	4.02178e-05	0.000501397	ENSG00000172954	ENSG00000172954	LCLAT1	protein_coding
830.304	-0.65069	0.166527	-3.90742	9.32855e-05	0.00101063	ENSG00000144369	ENSG00000144369	FAM171B	protein_coding
62.2174	-0.649793	0.43734	-1.48579	0.137336	0.315613	ENSG00000147010	ENSG00000147010	SH3KBP1	protein_coding
1704.17	-0.649718	0.179182	-3.62603	0.00028781	0.00266059	ENSG00000162078	ENSG00000162078	ZG16B	protein_coding
29.2528	-0.649438	0.492461	-1.31876	0.187249	0.386452	ENSG00000231920	ENSG00000231920	NEBL-AS1	lncRNA
42.253	-0.649127	0.412165	-1.57492	0.115275	0.280009	ENSG00000257176	ENSG00000257176	lncRNA	lncRNA
414.851	-0.648838	0.186134	-3.48586	0.000490563	0.00412509	ENSG00000024862	ENSG00000024862	CCDC28A	protein_coding
1653.86	-0.648788	0.11317	-5.73288	9.87397e-09	2.99653e-07	ENSG00000179104	ENSG00000179104	TMTC2	protein_coding
22.3263	-0.648637	0.515741	-1.25768	0.208508	0.413943	ENSG00000178623	ENSG00000178623	GPR35	protein_coding
314.35	-0.648069	0.565289	-1.14644	0.251614	0.466773	ENSG00000225684	ENSG00000225684	FAM225B	lncRNA
486.349	-0.64756	0.172009	-3.7647	0.000166749	0.00166581	ENSG00000291078	ENSG00000291078	lncRNA	lncRNA
37.7	-0.647515	0.52277	-1.23862	0.215485	0.422564	ENSG00000196628	ENSG00000196628	TCF4	protein_coding
151.155	-0.647337	0.314618	-2.05753	0.039635	0.130897	ENSG00000138735	ENSG00000138735	PDE5A	protein_coding
67.8748	-0.647197	0.395564	-1.63614	0.101811	0.256668	ENSG00000289915	ENSG00000289915	lncRNA	lncRNA
31.8894	-0.646935	0.472985	-1.36777	0.171384	0.365581	ENSG00000288721	ENSG00000288721	protein_coding	protein_coding
3661.59	-0.646924	0.115407	-5.60556	2.07579e-08	5.84656e-07	ENSG00000166987	ENSG00000166987	MBD6	protein_coding
635.983	-0.646895	0.142408	-4.54255	5.55782e-06	8.92378e-05	ENSG00000145246	ENSG00000145246	ATP10D	protein_coding
36.4356	-0.646604	0.469948	-1.37591	0.168851	0.361596	ENSG00000250608	ENSG00000250608	NUDT16-DT	lncRNA
232.786	-0.646388	0.180186	-3.58735	0.000334058	0.00301529	ENSG00000258653	ENSG00000258653	protein_coding	protein_coding
701.983	-0.646123	0.15482	-4.17339	3.00095e-05	0.000390309	ENSG00000079819	ENSG00000079819	EPB41L2	protein_coding
34.5893	-0.644878	0.415752	-1.55111	0.120875	0.289741	ENSG00000237232	ENSG00000237232	ZNF295-AS1	lncRNA
281.492	-0.644651	0.188659	-3.41702	0.000633104	0.00511924	ENSG00000115239	ENSG00000115239	ASB3	protein_coding
220.253	-0.644505	0.220961	-2.91683	0.00353607	0.0205585	ENSG00000011465	ENSG00000011465	DCN	protein_coding
580.628	-0.643838	0.164171	-3.92175	8.79094e-05	0.000960842	ENSG00000138641	ENSG00000138641	HERC3	protein_coding
221.416	-0.64379	0.191172	-3.36759	0.000758285	0.00594348	ENSG00000183250	ENSG00000183250	LINC01547	lncRNA
262.335	-0.643694	0.179741	-3.58124	0.000341967	0.00308008	ENSG00000168404	ENSG00000168404	MLKL	protein_coding
196.387	-0.64312	0.270346	-2.37888	0.0173655	0.0711316	ENSG00000175265	ENSG00000175265	GOLGA8A	protein_coding
2108.87	-0.643059	0.109546	-5.87024	4.35163e-09	1.42874e-07	ENSG00000168802	ENSG00000168802	CHTF8	protein_coding
3070.49	-0.642825	0.11589	-5.54686	2.90843e-08	7.90107e-07	ENSG00000100600	ENSG00000100600	LGMN	protein_coding
778.866	-0.642707	0.132425	-4.85338	1.21377e-06	2.31786e-05	ENSG00000144802	ENSG00000144802	NFKBIZ	protein_coding
161.515	-0.642289	0.269426	-2.38392	0.0171295	0.0704376	ENSG00000250802	ENSG00000250802	ZBED3-AS1	lncRNA
40.9322	-0.6417	0.422354	-1.51934	0.128676	0.302236	ENSG00000288891	ENSG00000288891	lncRNA	lncRNA
60.091	-0.641472	0.33654	-1.90608	0.0566396	0.170202	ENSG00000290728	ENSG00000290728	lncRNA	lncRNA
21.9327	-0.641468	0.524524	-1.22295	0.221348	0.429413	ENSG00000267179	ENSG00000267179	protein_coding	protein_coding
465.59	-0.641056	0.144257	-4.44383	8.83706e-06	0.000135558	ENSG00000186594	ENSG00000186594	MIR22HG	lncRNA
109.099	-0.640968	0.370422	-1.73037	0.0835638	0.223018	ENSG00000140323	ENSG00000140323	DISP2	protein_coding
1897.53	-0.640897	0.117398	-5.45919	4.78312e-08	1.24324e-06	ENSG00000140044	ENSG00000140044	JDP2	protein_coding
18.0694	-0.64082	0.577802	-1.10907	0.267402	0.485174	ENSG00000255236	ENSG00000255236	CHKA-DT	lncRNA
3633.82	-0.640569	0.146339	-4.37728	1.20169e-05	0.000177545	ENSG00000168672	ENSG00000168672	LRATD2	protein_coding
24.6162	-0.640436	0.545155	-1.17478	0.240084	0.452926	ENSG00000159433	ENSG00000159433	STARD9	protein_coding
2579.32	-0.640195	0.104532	-6.12441	9.10182e-10	3.43726e-08	ENSG00000104774	ENSG00000104774	MAN2B1	protein_coding
861.143	-0.639991	0.148428	-4.31179	1.61937e-05	0.000229782	ENSG00000166946	ENSG00000166946	CCNDBP1	protein_coding
307.084	-0.639811	0.178673	-3.58091	0.000342403	0.00308236	ENSG00000133328	ENSG00000133328	PLAAT2	protein_coding
15.3059	-0.63948	0.634361	-1.00807	0.313421	0.534549	ENSG00000130528	ENSG00000130528	HRC	protein_coding
365.602	-0.639042	0.172961	-3.69472	0.000220129	0.00212107	ENSG00000117226	ENSG00000117226	GBP3	protein_coding
158.125	-0.638984	0.213879	-2.9876	0.00281178	0.0170909	ENSG00000113805	ENSG00000113805	CNTN3	protein_coding
6910.73	-0.638422	0.14802	-4.31307	1.61004e-05	0.000228843	ENSG00000198408	ENSG00000198408	OGA	protein_coding
711.429	-0.638252	0.142119	-4.49097	7.09006e-06	0.000110983	ENSG00000226200	ENSG00000226200	SGMS1-AS1	lncRNA
1710.58	-0.637882	0.147213	-4.33305	1.47058e-05	0.0002108	ENSG00000179562	ENSG00000179562	GCC1	protein_coding
175.832	-0.636894	0.301296	-2.11385	0.0345283	0.118506	ENSG00000272668	ENSG00000272668	lncRNA	lncRNA
3575.55	-0.636588	0.0925859	-6.87565	6.17062e-12	3.1979e-10	ENSG00000234127	ENSG00000234127	TRIM26	protein_coding
280.057	-0.636384	0.184156	-3.45568	0.0005489	0.00454306	ENSG00000291087	ENSG00000291087	CRYBB2P1	lncRNA
32.9204	-0.635947	0.438883	-1.44901	0.147334	0.33123	ENSG00000289558	ENSG00000289558	lncRNA	lncRNA
21.6895	-0.635822	0.524041	-1.2133	0.225013	0.434124	ENSG00000278899	ENSG00000278899	lncRNA	lncRNA
25.8276	-0.635482	0.561737	-1.13128	0.257937	0.474366	ENSG00000255458	ENSG00000255458	SMIM14-DT	lncRNA
1102.9	-0.635466	0.142725	-4.45238	8.49242e-06	0.000130628	ENSG00000129566	ENSG00000129566	TEP1	protein_coding
3334.4	-0.635199	0.106974	-5.9379	2.88692e-09	9.84299e-08	ENSG00000163435	ENSG00000163435	ELF3	protein_coding
83.2062	-0.634976	0.320761	-1.97959	0.0477494	0.150094	ENSG00000247934	ENSG00000247934	lncRNA	lncRNA
36.9671	-0.634851	0.39693	-1.5994	0.109731	0.270795	ENSG00000198113	ENSG00000198113	TOR4A	protein_coding
290.194	-0.634806	0.176538	-3.59587	0.000323306	0.00293396	ENSG00000119703	ENSG00000119703	ZC2HC1C	protein_coding
441.398	-0.634607	0.151038	-4.20165	2.64978e-05	0.000352251	ENSG00000101384	ENSG00000101384	JAG1	protein_coding
1643.84	-0.634578	0.164954	-3.84701	0.00011957	0.00125478	ENSG00000100889	ENSG00000100889	PCK2	protein_coding
52.4012	-0.63452	0.34977	-1.81411	0.0696615	0.1966	ENSG00000256751	ENSG00000256751	PLBD1-AS1	lncRNA
919.18	-0.634515	0.151814	-4.17955	2.92087e-05	0.000381662	ENSG00000114166	ENSG00000114166	KAT2B	protein_coding
112.815	-0.634165	0.269436	-2.35367	0.0185889	0.0749384	ENSG00000263753	ENSG00000263753	LINC00667	lncRNA
79.5316	-0.633894	0.311537	-2.03473	0.0418779	0.136247	ENSG00000250546	ENSG00000250546	LINC02994	lncRNA
382.198	-0.633428	0.192014	-3.29887	0.000970763	0.00723156	ENSG00000107140	ENSG00000107140	TESK1	protein_coding
1423.08	-0.632147	0.106084	-5.95895	2.53863e-09	8.77992e-08	ENSG00000154447	ENSG00000154447	SH3RF1	protein_coding
732.791	-0.631986	0.125538	-5.0342	4.79846e-07	1.00025e-05	ENSG00000196872	ENSG00000196872	CRACDL	protein_coding
19.3866	-0.631446	0.57602	-1.09622	0.272981	0.491221	ENSG00000251393	ENSG00000251393	lncRNA	lncRNA
16.0347	-0.63141	0.687341	-0.918628	0.35829	0.580425	ENSG00000234350	ENSG00000234350	ERICH2-DT	lncRNA
157.073	-0.630891	0.217968	-2.89441	0.00379868	0.021793	ENSG00000157036	ENSG00000157036	EXOG	protein_coding
1377.6	-0.630577	0.11701	-5.3891	7.08108e-08	1.78543e-06	ENSG00000175643	ENSG00000175643	RMI2	protein_coding
466.924	-0.630374	0.187145	-3.36838	0.000756106	0.00593157	ENSG00000100263	ENSG00000100263	RHBDD3	protein_coding
638.51	-0.629774	0.180972	-3.47995	0.000501516	0.00420669	ENSG00000136213	ENSG00000136213	CHST12	protein_coding
79.4936	-0.628536	0.40997	-1.53313	0.125244	0.296694	ENSG00000184986	ENSG00000184986	TMEM121	protein_coding
362.565	-0.628365	0.179613	-3.49845	0.000467979	0.00398492	ENSG00000130830	ENSG00000130830	MPP1	protein_coding
1373.26	-0.627753	0.174016	-3.60745	0.000309225	0.00282291	ENSG00000121900	ENSG00000121900	TMEM54	protein_coding
283.253	-0.627647	0.217244	-2.88913	0.00386308	0.0220514	ENSG00000169964	ENSG00000169964	TMEM42	protein_coding
188.916	-0.627402	0.191198	-3.28143	0.00103284	0.00757023	ENSG00000146094	ENSG00000146094	DOK3	protein_coding
932.345	-0.62735	0.120593	-5.20218	1.96959e-07	4.52971e-06	ENSG00000166435	ENSG00000166435	XRRA1	protein_coding
2932.9	-0.627265	0.163505	-3.83636	0.000124871	0.0013031	ENSG00000177666	ENSG00000177666	PNPLA2	protein_coding
64.3253	-0.627214	0.344997	-1.81803	0.0690601	0.195394	ENSG00000260942	ENSG00000260942	CAPN10-DT	lncRNA
1564.94	-0.626974	0.121713	-5.15125	2.58762e-07	5.72711e-06	ENSG00000111206	ENSG00000111206	FOXM1	protein_coding
21.5394	-0.62674	0.576936	-1.08633	0.277335	0.496087	ENSG00000149295	ENSG00000149295	DRD2	protein_coding
114.995	-0.625746	0.260666	-2.40056	0.0163699	0.0679974	ENSG00000164749	ENSG00000164749	HNF4G	protein_coding
185.362	-0.625578	0.29777	-2.10088	0.0356517	0.121383	ENSG00000175048	ENSG00000175048	ZDHHC14	protein_coding
1723.7	-0.624935	0.147378	-4.24034	2.23179e-05	0.000304126	ENSG00000140564	ENSG00000140564	FURIN	protein_coding
744.596	-0.624403	0.151314	-4.12653	3.68275e-05	0.000466029	ENSG00000112343	ENSG00000112343	TRIM38	protein_coding
2905.17	-0.623876	0.146366	-4.26245	2.02196e-05	0.000278234	ENSG00000239779	ENSG00000239779	WBP1	protein_coding
248.006	-0.62378	0.197777	-3.15395	0.00161077	0.0109617	ENSG00000169239	ENSG00000169239	CA5B	protein_coding
24.0481	-0.623653	0.520204	-1.19886	0.230581	0.440976	ENSG00000251503	ENSG00000251503	CENPS-CORT	protein_coding
1921.59	-0.62358	0.128878	-4.83852	1.30811e-06	2.47557e-05	ENSG00000121270	ENSG00000121270	ABCC11	protein_coding
1222.85	-0.62358	0.129092	-4.8305	1.36191e-06	2.55441e-05	ENSG00000175938	ENSG00000175938	ORAI3	protein_coding
1592.07	-0.623572	0.111306	-5.60232	2.11496e-08	5.94697e-07	ENSG00000117228	ENSG00000117228	GBP1	protein_coding
30.0737	-0.623333	0.435838	-1.43019	0.152661	0.338325	ENSG00000277476	ENSG00000277476	lncRNA	lncRNA
2011	-0.623102	0.113631	-5.48356	4.16856e-08	1.09705e-06	ENSG00000114982	ENSG00000114982	KANSL3	protein_coding
42.234	-0.622942	0.421432	-1.47816	0.139366	0.31866	ENSG00000205702	ENSG00000205702	CYP2D7	protein_coding
787.426	-0.62283	0.121981	-5.10597	3.29095e-07	7.12892e-06	ENSG00000008086	ENSG00000008086	CDKL5	protein_coding
340.733	-0.622808	0.173218	-3.59551	0.000323754	0.0029353	ENSG00000290535	ENSG00000290535	lncRNA	lncRNA
15.1302	-0.622138	0.694488	-0.895822	0.370348	0.592043	ENSG00000287001	ENSG00000287001	lncRNA	lncRNA
142.216	-0.621527	0.237853	-2.61308	0.00897315	0.0430215	ENSG00000254860	ENSG00000254860	TMEM9B-AS1	lncRNA
2681.26	-0.620471	0.104728	-5.92458	3.13088e-09	1.06104e-07	ENSG00000204287	ENSG00000204287	HLA-DRA	protein_coding
205.005	-0.619986	0.205955	-3.0103	0.00260993	0.0161022	ENSG00000108511	ENSG00000108511	HOXB6	protein_coding
50.4421	-0.619891	0.359467	-1.72447	0.0846223	0.225023	ENSG00000127311	ENSG00000127311	HELB	protein_coding
171.96	-0.619786	0.255965	-2.42137	0.0154623	0.0651404	ENSG00000291081	ENSG00000291081	lncRNA	lncRNA
70.663	-0.619683	0.365892	-1.69362	0.0903371	0.235693	ENSG00000273565	ENSG00000273565	lncRNA	lncRNA
48.7961	-0.619678	0.358651	-1.7278	0.0840238	0.223866	ENSG00000259275	ENSG00000259275	lncRNA	lncRNA
1748.89	-0.619506	0.122044	-5.07608	3.8531e-07	8.20452e-06	ENSG00000196954	ENSG00000196954	CASP4	protein_coding
707.547	-0.619361	0.134857	-4.59273	4.37486e-06	7.23829e-05	ENSG00000245556	ENSG00000245556	SCAMP1-AS1	lncRNA
75.9202	-0.619193	0.370762	-1.67006	0.0949084	0.244313	ENSG00000233078	ENSG00000233078	lncRNA	lncRNA
42.6398	-0.618565	0.421793	-1.46651	0.142509	0.323662	ENSG00000269983	ENSG00000269983	lncRNA	lncRNA
636.769	-0.618374	0.157941	-3.91521	9.0326e-05	0.000983248	ENSG00000105204	ENSG00000105204	DYRK1B	protein_coding
678.996	-0.618064	0.134888	-4.58205	4.60449e-06	7.5884e-05	ENSG00000149289	ENSG00000149289	ZC3H12C	protein_coding
184.661	-0.617923	0.272603	-2.26675	0.0234053	0.0890539	ENSG00000158691	ENSG00000158691	ZSCAN12	protein_coding
51.1927	-0.617812	0.406387	-1.52026	0.128447	0.301817	ENSG00000137878	ENSG00000137878	GCOM1	protein_coding
454.365	-0.617745	0.147606	-4.1851	2.85035e-05	0.000373316	ENSG00000005238	ENSG00000005238	ATOSB	protein_coding
40.3543	-0.616842	0.383005	-1.61053	0.107282	0.266472	ENSG00000181322	ENSG00000181322	NME9	protein_coding
39.49	-0.616693	0.407083	-1.51491	0.129796	0.303716	ENSG00000245729	ENSG00000245729	LINC02226	lncRNA
132.854	-0.616114	0.282204	-2.18322	0.0290193	0.104438	ENSG00000224424	ENSG00000224424	PRKAR2A-AS1	lncRNA
22.92	-0.615826	0.57572	-1.06966	0.284772	0.503613	ENSG00000185863	ENSG00000185863	TMEM210	protein_coding
1077.22	-0.615626	0.120437	-5.11159	3.19464e-07	6.96084e-06	ENSG00000184154	ENSG00000184154	LRRC51	protein_coding
88.566	-0.615419	0.361876	-1.70063	0.0890116	0.233504	ENSG00000289604	ENSG00000289604	CTAGE8	protein_coding
1955.48	-0.615054	0.14434	-4.26114	2.03389e-05	0.000279191	ENSG00000159423	ENSG00000159423	ALDH4A1	protein_coding
60.0412	-0.614595	0.369707	-1.66238	0.096436	0.24683	ENSG00000197191	ENSG00000197191	CYSRT1	protein_coding
467.323	-0.614515	0.173093	-3.55019	0.000384948	0.00339282	ENSG00000167302	ENSG00000167302	TEPSIN	protein_coding
62.8782	-0.614201	0.359541	-1.70829	0.0875826	0.230998	ENSG00000205089	ENSG00000205089	CCNI2	protein_coding
20553.8	-0.614107	0.0985515	-6.23133	4.62498e-10	1.86807e-08	ENSG00000138496	ENSG00000138496	PARP9	protein_coding
12665.9	-0.613057	0.152547	-4.01881	5.84926e-05	0.000685111	ENSG00000140105	ENSG00000140105	WARS1	protein_coding
34.095	-0.612722	0.441259	-1.38858	0.164961	0.356061	ENSG00000290453	ENSG00000290453	lncRNA	lncRNA
25.0721	-0.612677	0.576897	-1.06202	0.288226	0.507325	ENSG00000188672	ENSG00000188672	RHCE	protein_coding
26.3903	-0.612507	0.517712	-1.1831	0.236768	0.449289	ENSG00000174370	ENSG00000174370	KCNJ5-AS1	lncRNA
1257.5	-0.612368	0.150014	-4.08206	4.46374e-05	0.000548531	ENSG00000157216	ENSG00000157216	SSBP3	protein_coding
27.033	-0.611917	0.468803	-1.30528	0.191799	0.392143	ENSG00000274213	ENSG00000274213	lncRNA	lncRNA
1242.45	-0.611802	0.158411	-3.86212	0.000112406	0.00118849	ENSG00000077157	ENSG00000077157	PPP1R12B	protein_coding
17.5775	-0.611607	0.683604	-0.894679	0.370959	0.592395	ENSG00000188710	ENSG00000188710	QRFP	protein_coding
6245.66	-0.611542	0.15755	-3.88158	0.000103782	0.00111196	ENSG00000135842	ENSG00000135842	NIBAN1	protein_coding
112.595	-0.611496	0.302692	-2.02019	0.0433638	0.139838	ENSG00000116717	ENSG00000116717	GADD45A	protein_coding
278.851	-0.611385	0.184709	-3.30999	0.000932984	0.00699966	ENSG00000163297	ENSG00000163297	ANTXR2	protein_coding
177.893	-0.611332	0.236047	-2.58987	0.00960111	0.0454127	ENSG00000104883	ENSG00000104883	PEX11G	protein_coding
855.649	-0.610987	0.162741	-3.75434	0.000173797	0.00173313	ENSG00000133398	ENSG00000133398	MED10	protein_coding
92.0423	-0.610959	0.269029	-2.27098	0.0231483	0.0883496	ENSG00000264207	ENSG00000264207	lncRNA	lncRNA
30.9895	-0.61066	0.65887	-0.926829	0.354015	0.576439	ENSG00000140807	ENSG00000140807	NKD1	protein_coding
2738.65	-0.610355	0.110348	-5.53119	3.18062e-08	8.57138e-07	ENSG00000253846	ENSG00000253846	PCDHGA10	protein_coding
719.219	-0.610239	0.415053	-1.47027	0.141489	0.321955	ENSG00000136010	ENSG00000136010	ALDH1L2	protein_coding
21.3797	-0.610112	0.565807	-1.0783	0.280898	0.499332	ENSG00000169752	ENSG00000169752	NRG4	protein_coding
115.702	-0.609938	0.248701	-2.4525	0.0141869	0.061097	ENSG00000263327	ENSG00000263327	TAPT1-AS1	lncRNA
28.0366	-0.608806	0.462801	-1.31548	0.188349	0.387859	ENSG00000237489	ENSG00000237489	C10orf143	protein_coding
16.9196	-0.608801	0.619224	-0.983167	0.325525	0.547024	ENSG00000289149	ENSG00000289149	lncRNA	lncRNA
179.985	-0.608619	0.319979	-1.90206	0.0571637	0.171018	ENSG00000267259	ENSG00000267259	ERVE-1	lncRNA
131.024	-0.608341	0.22954	-2.65026	0.00804301	0.0395298	ENSG00000078237	ENSG00000078237	TIGAR	protein_coding
15161.9	-0.608165	0.112659	-5.39828	6.72812e-08	1.70153e-06	ENSG00000019582	ENSG00000019582	CD74	protein_coding
2309.65	-0.607907	0.11572	-5.25328	1.49415e-07	3.53817e-06	ENSG00000152061	ENSG00000152061	RABGAP1L	protein_coding
20.694	-0.607403	0.561688	-1.08139	0.279525	0.498066	ENSG00000148408	ENSG00000148408	CACNA1B	protein_coding
142.483	-0.606646	0.225932	-2.68509	0.00725107	0.0364132	ENSG00000277511	ENSG00000277511	lncRNA	lncRNA
59.2892	-0.60644	0.332104	-1.82605	0.0678422	0.193148	ENSG00000186399	ENSG00000186399	GOLGA8R	protein_coding
39.4976	-0.606361	0.393427	-1.54123	0.123261	0.293358	ENSG00000278784	ENSG00000278784	lncRNA	lncRNA
67.2478	-0.606028	0.340021	-1.78233	0.0746961	0.205775	ENSG00000268854	ENSG00000268854	lncRNA	lncRNA
612.979	-0.605966	0.170928	-3.54516	0.000392374	0.00343669	ENSG00000231770	ENSG00000231770	TMEM44-AS1	lncRNA
732.941	-0.605915	0.16812	-3.60405	0.000313294	0.00285542	ENSG00000175854	ENSG00000175854	SWI5	protein_coding
94.1331	-0.605898	0.286274	-2.1165	0.0343026	0.117957	ENSG00000122694	ENSG00000122694	GLIPR2	protein_coding
62.4998	-0.605731	0.383138	-1.58097	0.113885	0.277913	ENSG00000258441	ENSG00000258441	LINC00641	lncRNA
192.784	-0.605422	0.227222	-2.66446	0.00771131	0.0381444	ENSG00000076555	ENSG00000076555	ACACB	protein_coding
818.437	-0.605124	0.153901	-3.93191	8.42737e-05	0.000930451	ENSG00000244198	ENSG00000244198	ARHGEF35-AS1	lncRNA
15.4769	-0.605097	0.730498	-0.828335	0.407481	0.623984	ENSG00000249413	ENSG00000249413	lncRNA	lncRNA
4740.11	-0.604635	0.132862	-4.55086	5.34264e-06	8.62762e-05	ENSG00000160445	ENSG00000160445	ZER1	protein_coding
88.5517	-0.604305	0.289256	-2.08918	0.036692	0.123873	ENSG00000230513	ENSG00000230513	THAP7-AS1	lncRNA
220.222	-0.604261	0.188585	-3.20419	0.00135444	0.00941904	ENSG00000259319	ENSG00000259319	JDP2-AS1	lncRNA
263.706	-0.604233	0.188771	-3.20087	0.00137013	0.00951633	ENSG00000181004	ENSG00000181004	BBS12	protein_coding
65.2248	-0.602835	0.35172	-1.71396	0.0865354	0.228881	ENSG00000205002	ENSG00000205002	AARD	protein_coding
457.936	-0.602728	0.142817	-4.22029	2.43984e-05	0.000327967	ENSG00000084764	ENSG00000084764	MAPRE3	protein_coding
49.3952	-0.602352	0.365521	-1.64793	0.0993677	0.25236	ENSG00000289511	ENSG00000289511	lncRNA	lncRNA
626.764	-0.602305	0.196602	-3.06357	0.00218714	0.0139796	ENSG00000146038	ENSG00000146038	DCDC2	protein_coding
92.3055	-0.601674	0.271413	-2.21682	0.0266354	0.0978878	ENSG00000234286	ENSG00000234286	lncRNA	lncRNA
36.3449	-0.601291	0.553769	-1.08582	0.277561	0.49628	ENSG00000185345	ENSG00000185345	PRKN	protein_coding
44.4174	-0.601093	0.380446	-1.57997	0.114114	0.278111	ENSG00000185065	ENSG00000185065	UFD1-AS1	lncRNA
128.939	-0.601007	0.288208	-2.08532	0.0370399	0.124723	ENSG00000105792	ENSG00000105792	CFAP69	protein_coding
481.187	-0.600914	0.177247	-3.39027	0.000698242	0.00554444	ENSG00000204128	ENSG00000204128	C2orf72	protein_coding
470.744	-0.600208	0.138831	-4.3233	1.53714e-05	0.000219408	ENSG00000286388	ENSG00000286388	lncRNA	lncRNA
1757.75	-0.599943	0.190275	-3.15302	0.00161588	0.0109832	ENSG00000101104	ENSG00000101104	PABPC1L	protein_coding
120.952	-0.599826	0.235328	-2.54889	0.0108066	0.049663	ENSG00000272395	ENSG00000272395	IFNL4	protein_coding
1416.3	-0.59921	0.123873	-4.83729	1.31619e-06	2.48763e-05	ENSG00000008441	ENSG00000008441	NFIX	protein_coding
112.034	-0.598718	0.284858	-2.10181	0.0355698	0.121178	ENSG00000185100	ENSG00000185100	ADSS1	protein_coding
17.1059	-0.597821	0.635176	-0.941188	0.346608	0.569054	ENSG00000291280	ENSG00000291280	lncRNA	lncRNA
2604.35	-0.597736	0.169303	-3.53057	0.000414664	0.00360381	ENSG00000141574	ENSG00000141574	SECTM1	protein_coding
1634.14	-0.597501	0.124134	-4.81337	1.48404e-06	2.76502e-05	ENSG00000171307	ENSG00000171307	ZDHHC16	protein_coding
379.127	-0.597091	0.178805	-3.33934	0.000839764	0.0064438	ENSG00000188343	ENSG00000188343	CIBAR1	protein_coding
361.464	-0.596841	0.164335	-3.63186	0.000281387	0.00261845	ENSG00000112877	ENSG00000112877	CEP72	protein_coding
1118.14	-0.596498	0.143691	-4.15125	3.30668e-05	0.000423532	ENSG00000196652	ENSG00000196652	ZKSCAN5	protein_coding
89.7234	-0.596417	0.26344	-2.26396	0.0235766	0.0894813	ENSG00000273702	ENSG00000273702	lncRNA	lncRNA
181.141	-0.596088	0.600229	-0.9931	0.320661	0.541507	ENSG00000284057	ENSG00000284057	protein_coding	protein_coding
1590.83	-0.595129	0.128817	-4.61996	3.83821e-06	6.42613e-05	ENSG00000156650	ENSG00000156650	KAT6B	protein_coding
1138.17	-0.594939	0.116148	-5.12223	3.0195e-07	6.62058e-06	ENSG00000118503	ENSG00000118503	TNFAIP3	protein_coding
93.0374	-0.594657	0.304406	-1.9535	0.0507606	0.156931	ENSG00000288585	ENSG00000288585	lncRNA	lncRNA
4114.78	-0.594511	0.170947	-3.47774	0.000505653	0.00423717	ENSG00000104518	ENSG00000104518	GSDMD	protein_coding
1288.99	-0.593359	0.105287	-5.63563	1.74419e-08	4.99972e-07	ENSG00000105053	ENSG00000105053	VRK3	protein_coding
450.172	-0.593185	0.153729	-3.85863	0.000114024	0.00120257	ENSG00000186376	ENSG00000186376	ZNF75D	protein_coding
1594.38	-0.593054	0.134497	-4.40942	1.03648e-05	0.000156428	ENSG00000178188	ENSG00000178188	SH2B1	protein_coding
614	-0.592063	0.140524	-4.21327	2.51702e-05	0.000337265	ENSG00000139083	ENSG00000139083	ETV6	protein_coding
1175.12	-0.591205	0.149252	-3.96111	7.46013e-05	0.000841037	ENSG00000067836	ENSG00000067836	ROGDI	protein_coding
35.0575	-0.590318	0.439974	-1.34171	0.17969	0.37719	ENSG00000243896	ENSG00000243896	OR2A7	protein_coding
741.844	-0.590136	0.122636	-4.8121	1.49351e-06	2.77802e-05	ENSG00000159388	ENSG00000159388	BTG2	protein_coding
283.208	-0.590103	0.177237	-3.32946	0.000870143	0.00662859	ENSG00000124615	ENSG00000124615	MOCS1	protein_coding
3350.05	-0.589988	0.140526	-4.19844	2.6876e-05	0.000356716	ENSG00000163702	ENSG00000163702	IL17RC	protein_coding
2089.12	-0.589582	0.116145	-5.07625	3.84965e-07	8.20452e-06	ENSG00000186001	ENSG00000186001	LRCH3	protein_coding
314.809	-0.58955	0.813809	-0.724433	0.4688	0.676375	ENSG00000258643	ENSG00000258643	BCL2L2-PABPN1	protein_coding
17.7862	-0.58951	0.58343	-1.01042	0.312294	0.533248	ENSG00000127129	ENSG00000127129	EDN2	protein_coding
459.462	-0.589459	0.158757	-3.71297	0.00020484	0.00199892	ENSG00000177469	ENSG00000177469	CAVIN1	protein_coding
60.4042	-0.589407	0.386219	-1.5261	0.126986	0.299301	ENSG00000118322	ENSG00000118322	ATP10B	protein_coding
3643.78	-0.589072	0.153503	-3.83752	0.000124281	0.00129775	ENSG00000005884	ENSG00000005884	ITGA3	protein_coding
2839.58	-0.588905	0.14884	-3.95663	7.60136e-05	0.000854671	ENSG00000205133	ENSG00000205133	TRIQK	protein_coding
1853.85	-0.58889	0.111032	-5.30379	1.13422e-07	2.7291e-06	ENSG00000164308	ENSG00000164308	ERAP2	protein_coding
62.8701	-0.58875	0.338104	-1.74133	0.0816256	0.219339	ENSG00000254806	ENSG00000254806	SYS1-DBNDD2	protein_coding
1449.41	-0.587989	0.139755	-4.20728	2.58464e-05	0.000344407	ENSG00000147799	ENSG00000147799	ARHGAP39	protein_coding
825.204	-0.587904	0.172738	-3.40344	0.000665432	0.00533708	ENSG00000111962	ENSG00000111962	UST	protein_coding
6200.27	-0.587578	0.174787	-3.36169	0.000774679	0.00603232	ENSG00000072310	ENSG00000072310	SREBF1	protein_coding
695.436	-0.587569	0.138648	-4.23785	2.2567e-05	0.00030692	ENSG00000153363	ENSG00000153363	LINC00467	lncRNA
2085.03	-0.587235	0.135375	-4.33784	1.43889e-05	0.000206962	ENSG00000197892	ENSG00000197892	KIF13B	protein_coding
194.558	-0.586912	0.211408	-2.7762	0.00549985	0.0292036	ENSG00000060140	ENSG00000060140	STYK1	protein_coding
171.764	-0.586769	0.263472	-2.22707	0.0259429	0.0961188	ENSG00000166813	ENSG00000166813	KIF7	protein_coding
17.6452	-0.586497	0.582576	-1.00673	0.314064	0.535294	ENSG00000237877	ENSG00000237877	LINC01473	lncRNA
271.198	-0.586376	0.167966	-3.49104	0.000481149	0.00406215	ENSG00000203797	ENSG00000203797	DDO	protein_coding
109.388	-0.586261	0.319464	-1.83514	0.0664855	0.19031	ENSG00000206127	ENSG00000206127	GOLGA8O	protein_coding
39.8282	-0.58568	0.39637	-1.47761	0.139513	0.318834	ENSG00000188817	ENSG00000188817	SNTN	protein_coding
424.902	-0.585669	0.199924	-2.92945	0.0033956	0.0199554	ENSG00000138621	ENSG00000138621	PPCDC	protein_coding
2608.64	-0.585546	0.189949	-3.08265	0.00205165	0.013255	ENSG00000179403	ENSG00000179403	VWA1	protein_coding
284.945	-0.585541	0.192225	-3.04612	0.00231814	0.0146067	ENSG00000175318	ENSG00000175318	GRAMD2A	protein_coding
2009.19	-0.585357	0.112102	-5.22164	1.77346e-07	4.14291e-06	ENSG00000119777	ENSG00000119777	TMEM214	protein_coding
67.3544	-0.585242	1.13774	-0.514391	0.606979	0.785022	ENSG00000285920	ENSG00000285920	protein_coding	protein_coding
153.815	-0.584106	0.232381	-2.51357	0.0119515	0.0535653	ENSG00000175536	ENSG00000175536	LIPT2	protein_coding
2381.07	-0.583917	0.140643	-4.15177	3.29915e-05	0.000422888	ENSG00000159314	ENSG00000159314	ARHGAP27	protein_coding
58.2246	-0.58279	0.383334	-1.52032	0.128431	0.301817	ENSG00000290585	ENSG00000290585	lncRNA	lncRNA
58.4189	-0.582406	0.33688	-1.72882	0.0838409	0.223545	ENSG00000105278	ENSG00000105278	ZFR2	protein_coding
998.921	-0.58218	0.142786	-4.07728	4.55659e-05	0.000557347	ENSG00000162755	ENSG00000162755	KLHDC9	protein_coding
27.5978	-0.582015	0.481639	-1.20841	0.226891	0.436497	ENSG00000131203	ENSG00000131203	IDO1	protein_coding
1493.74	-0.580687	0.140888	-4.1216	3.76243e-05	0.000472915	ENSG00000111261	ENSG00000111261	MANSC1	protein_coding
1692.67	-0.57992	0.157107	-3.69125	0.000223158	0.00214903	ENSG00000082438	ENSG00000082438	COBLL1	protein_coding
458.968	-0.579814	0.163228	-3.55217	0.000382066	0.00337625	ENSG00000256235	ENSG00000256235	SMIM3	protein_coding
42.8391	-0.579803	0.395884	-1.46458	0.143036	0.324286	ENSG00000289378	ENSG00000289378	lncRNA	lncRNA
38.7403	-0.579621	0.53126	-1.09103	0.27526	0.493843	ENSG00000220201	ENSG00000220201	ZGLP1	protein_coding
16.1839	-0.579269	0.636266	-0.91042	0.362601	0.584542	ENSG00000149256	ENSG00000149256	TENM4	protein_coding
102.781	-0.577855	0.253869	-2.27619	0.0228346	0.0874496	ENSG00000278041	ENSG00000278041	lncRNA	lncRNA
180.915	-0.577269	0.209125	-2.7604	0.00577305	0.0304432	ENSG00000248643	ENSG00000248643	RBM14-RBM4	protein_coding
2164.08	-0.576871	0.120954	-4.76933	1.84843e-06	3.34765e-05	ENSG00000235106	ENSG00000235106	BRD3OS	protein_coding
76.4066	-0.576599	0.303491	-1.89989	0.0574481	0.171768	ENSG00000145284	ENSG00000145284	SCD5	protein_coding
675.991	-0.576542	0.152953	-3.76941	0.000163633	0.00163955	ENSG00000166484	ENSG00000166484	MAPK7	protein_coding
25.6621	-0.576499	0.507467	-1.13603	0.255943	0.472163	ENSG00000272195	ENSG00000272195	lncRNA	lncRNA
2824.26	-0.576471	0.137863	-4.18147	2.8963e-05	0.000378746	ENSG00000092621	ENSG00000092621	PHGDH	protein_coding
768.186	-0.576121	0.17009	-3.38715	0.000706219	0.00559494	ENSG00000163704	ENSG00000163704	PRRT3	protein_coding
252.001	-0.576025	0.207063	-2.78189	0.00540441	0.0288332	ENSG00000256028	ENSG00000256028	lncRNA	lncRNA
186.253	-0.575648	0.223799	-2.57217	0.0101064	0.0471097	ENSG00000169248	ENSG00000169248	CXCL11	protein_coding
144.019	-0.575588	0.224265	-2.56655	0.0102716	0.0477385	ENSG00000277969	ENSG00000277969	lncRNA	lncRNA
90.6918	-0.575363	0.305927	-1.88072	0.0600097	0.176964	ENSG00000272916	ENSG00000272916	protein_coding	protein_coding
1555.41	-0.575326	0.136563	-4.2129	2.52115e-05	0.00033755	ENSG00000278970	ENSG00000278970	HEIH	lncRNA
2542.77	-0.574657	0.141619	-4.05776	4.95453e-05	0.000596918	ENSG00000154144	ENSG00000154144	TBRG1	protein_coding
164.787	-0.574423	0.214854	-2.67355	0.00750538	0.0374289	ENSG00000179922	ENSG00000179922	ZNF784	protein_coding
17.6994	-0.57379	0.682319	-0.84094	0.400381	0.617686	ENSG00000262001	ENSG00000262001	DLGAP1-AS2	lncRNA
443.281	-0.573774	0.174108	-3.29552	0.000982408	0.00730447	ENSG00000105011	ENSG00000105011	ASF1B	protein_coding
713.908	-0.57361	0.137607	-4.16846	3.06659e-05	0.000396701	ENSG00000171943	ENSG00000171943	SRGAP2C	protein_coding
66.062	-0.573478	0.330325	-1.7361	0.0825461	0.221197	ENSG00000270177	ENSG00000270177	PPP2CA-DT	lncRNA
3067.72	-0.573429	0.100005	-5.73397	9.8105e-09	2.98803e-07	ENSG00000104723	ENSG00000104723	TUSC3	protein_coding
55.0684	-0.572964	0.354971	-1.61411	0.106503	0.265268	ENSG00000249572	ENSG00000249572	TARS1-DT	lncRNA
17.4536	-0.572955	0.950725	-0.60265	0.546741	0.740519	ENSG00000120645	ENSG00000120645	IQSEC3	protein_coding
197.157	-0.572792	0.282959	-2.02429	0.04294	0.138842	ENSG00000166845	ENSG00000166845	C18orf54	protein_coding
562.277	-0.572258	0.150464	-3.80329	0.000142788	0.00145756	ENSG00000079308	ENSG00000079308	TNS1	protein_coding
1134.83	-0.572209	0.14054	-4.0715	4.6712e-05	0.000567655	ENSG00000166311	ENSG00000166311	SMPD1	protein_coding
837.45	-0.572115	0.134152	-4.26469	2.00179e-05	0.000275845	ENSG00000153531	ENSG00000153531	ADPRHL1	protein_coding
24.1106	-0.571469	0.561957	-1.01693	0.309188	0.530528	ENSG00000291221	ENSG00000291221	lncRNA	lncRNA
122.171	-0.570866	0.271856	-2.09988	0.0357394	0.121514	ENSG00000184500	ENSG00000184500	PROS1	protein_coding
3122.09	-0.570768	0.0949972	-6.00825	1.87532e-09	6.64969e-08	ENSG00000180357	ENSG00000180357	ZNF609	protein_coding
1023.21	-0.570414	0.129004	-4.42169	9.79339e-06	0.000148405	ENSG00000007944	ENSG00000007944	MYLIP	protein_coding
4171.85	-0.570252	0.0954981	-5.97135	2.35303e-09	8.22244e-08	ENSG00000100911	ENSG00000100911	PSME2	protein_coding
1427.74	-0.5702	0.116433	-4.89725	9.71886e-07	1.88806e-05	ENSG00000064651	ENSG00000064651	SLC12A2	protein_coding
222.103	-0.569815	0.20083	-2.8373	0.00454974	0.0251003	ENSG00000103534	ENSG00000103534	TMC5	protein_coding
420.453	-0.56889	0.17212	-3.3052	0.000949072	0.00710138	ENSG00000141655	ENSG00000141655	TNFRSF11A	protein_coding
3206.66	-0.568771	0.101598	-5.59828	2.16493e-08	6.07732e-07	ENSG00000135148	ENSG00000135148	TRAFD1	protein_coding
128.205	-0.56862	0.233157	-2.43879	0.0147365	0.0628212	ENSG00000289562	ENSG00000289562	lncRNA	lncRNA
81.46	-0.568427	0.27842	-2.04162	0.0411893	0.134526	ENSG00000273314	ENSG00000273314	lncRNA	lncRNA
67.6943	-0.568156	0.306578	-1.85322	0.0638514	0.185103	ENSG00000234390	ENSG00000234390	USP27X-DT	lncRNA
15.3294	-0.567641	0.613087	-0.925874	0.354512	0.577024	ENSG00000224420	ENSG00000224420	ADM5	protein_coding
16.2432	-0.567587	0.725632	-0.782196	0.434099	0.646524	ENSG00000234617	ENSG00000234617	SNRK-AS1	lncRNA
2845.9	-0.567219	0.11958	-4.74341	2.10149e-06	3.74555e-05	ENSG00000119669	ENSG00000119669	IRF2BPL	protein_coding
20.6458	-0.566851	0.56023	-1.01182	0.311625	0.532808	ENSG00000151490	ENSG00000151490	PTPRO	protein_coding
24.6562	-0.566453	0.531105	-1.06655	0.286173	0.505083	ENSG00000255427	ENSG00000255427	LINC02707	lncRNA
477.544	-0.566368	0.136519	-4.14864	3.34452e-05	0.000427403	ENSG00000100319	ENSG00000100319	ZMAT5	protein_coding
44.167	-0.565892	0.590985	-0.95754	0.338295	0.56021	ENSG00000259030	ENSG00000259030	FPGT-TNNI3K	protein_coding
495.592	-0.565567	0.154662	-3.65678	0.000255401	0.0024032	ENSG00000162496	ENSG00000162496	DHRS3	protein_coding
31.3361	-0.565542	0.518354	-1.09103	0.275258	0.493843	ENSG00000087494	ENSG00000087494	PTHLH	protein_coding
58.6013	-0.56531	0.390747	-1.44674	0.147969	0.332076	ENSG00000227477	ENSG00000227477	STK4-DT	lncRNA
367.995	-0.565256	0.189383	-2.98472	0.00283839	0.0172262	ENSG00000151466	ENSG00000151466	SCLT1	protein_coding
163.319	-0.565206	0.229789	-2.45967	0.0139064	0.0601347	ENSG00000164403	ENSG00000164403	SHROOM1	protein_coding
1272.6	-0.564449	0.131636	-4.28796	1.80321e-05	0.000252885	ENSG00000101986	ENSG00000101986	ABCD1	protein_coding
484.479	-0.564159	0.148528	-3.79832	0.000145678	0.00148257	ENSG00000115963	ENSG00000115963	RND3	protein_coding
330.066	-0.563947	0.189037	-2.98326	0.00285191	0.0172787	ENSG00000284776	ENSG00000284776	protein_coding	protein_coding
272.024	-0.563709	0.198773	-2.83595	0.00456895	0.0251651	ENSG00000134138	ENSG00000134138	MEIS2	protein_coding
184.33	-0.563541	0.227181	-2.48058	0.0131168	0.057473	ENSG00000233822	ENSG00000233822	H2BC15	protein_coding
72.8458	-0.563412	0.33255	-1.69422	0.090224	0.235603	ENSG00000267475	ENSG00000267475	NUDT19-DT	lncRNA
410.48	-0.562357	0.180755	-3.11115	0.00186362	0.0123287	ENSG00000290893	ENSG00000290893	lncRNA	lncRNA
172.566	-0.562311	0.227293	-2.47395	0.0133628	0.0582946	ENSG00000183793	ENSG00000183793	NPIPA5	protein_coding
1099.55	-0.562151	0.155265	-3.62059	0.000293933	0.00270484	ENSG00000173818	ENSG00000173818	ENDOV	protein_coding
2935.99	-0.561409	0.105069	-5.34322	9.13098e-08	2.22889e-06	ENSG00000137275	ENSG00000137275	RIPK1	protein_coding
932.938	-0.561134	0.142158	-3.94726	7.90499e-05	0.000879999	ENSG00000160408	ENSG00000160408	ST6GALNAC6	protein_coding
1498.72	-0.561103	0.117162	-4.78913	1.67504e-06	3.06795e-05	ENSG00000168209	ENSG00000168209	DDIT4	protein_coding
28.8982	-0.561044	0.465766	-1.20456	0.228373	0.438385	ENSG00000261888	ENSG00000261888	lncRNA	lncRNA
375.92	-0.560589	0.180771	-3.10111	0.00192798	0.0126502	ENSG00000171823	ENSG00000171823	FBXL14	protein_coding
422.017	-0.560517	0.178137	-3.14654	0.00165212	0.0111664	ENSG00000245498	ENSG00000245498	MSANTD2-AS1	lncRNA
86.0085	-0.560179	0.288469	-1.94191	0.0521486	0.16031	ENSG00000261801	ENSG00000261801	LOXL1-AS1	lncRNA
2192.76	-0.560073	0.10542	-5.31278	1.07968e-07	2.60904e-06	ENSG00000107175	ENSG00000107175	CREB3	protein_coding
26.4398	-0.559891	1.38652	-0.403811	0.686351	0.837272	ENSG00000285991	ENSG00000285991	protein_coding	protein_coding
772.684	-0.55941	0.137331	-4.07343	4.63251e-05	0.000564175	ENSG00000213859	ENSG00000213859	KCTD11	protein_coding
4217.96	-0.559405	0.100645	-5.55818	2.72603e-08	7.46578e-07	ENSG00000137200	ENSG00000137200	CMTR1	protein_coding
968.707	-0.559356	0.124324	-4.49918	6.82156e-06	0.000107379	ENSG00000186197	ENSG00000186197	EDARADD	protein_coding
302.092	-0.559099	0.196621	-2.84354	0.00446156	0.0247657	ENSG00000162616	ENSG00000162616	DNAJB4	protein_coding
1472.08	-0.558545	0.11745	-4.7556	1.97863e-06	3.54909e-05	ENSG00000060656	ENSG00000060656	PTPRU	protein_coding
240.458	-0.55839	0.208929	-2.67264	0.00752576	0.0374575	ENSG00000137496	ENSG00000137496	IL18BP	protein_coding
1407.4	-0.558062	0.127329	-4.38282	1.17153e-05	0.000173698	ENSG00000136770	ENSG00000136770	DNAJC1	protein_coding
600.753	-0.557968	0.17704	-3.15164	0.00162355	0.0110308	ENSG00000197150	ENSG00000197150	ABCB8	protein_coding
314.702	-0.557831	0.186317	-2.99398	0.00275361	0.0168313	ENSG00000280739	ENSG00000280739	EIF1B-AS1	lncRNA
85.2418	-0.557786	0.293255	-1.90205	0.0571642	0.171018	ENSG00000216895	ENSG00000216895	RBM33-DT	lncRNA
516.656	-0.557373	0.139588	-3.99297	6.52504e-05	0.000752748	ENSG00000196696	ENSG00000196696	PDXDC2P-NPIPB14P	lncRNA
22.9713	-0.557312	0.541375	-1.02944	0.303274	0.523928	ENSG00000270362	ENSG00000270362	HMGN3-AS1	lncRNA
417.735	-0.556809	0.170268	-3.27019	0.00107477	0.00782297	ENSG00000170775	ENSG00000170775	GPR37	protein_coding
4703.3	-0.55668	0.114961	-4.84235	1.28311e-06	2.43371e-05	ENSG00000114019	ENSG00000114019	AMOTL2	protein_coding
1049.57	-0.556647	0.145961	-3.81367	0.000136918	0.0014096	ENSG00000186111	ENSG00000186111	PIP5K1C	protein_coding
577.239	-0.556405	0.149378	-3.7248	0.00019547	0.00191524	ENSG00000165879	ENSG00000165879	FRAT1	protein_coding
41.3929	-0.556361	0.388834	-1.43085	0.152475	0.338165	ENSG00000156298	ENSG00000156298	TSPAN7	protein_coding
537.453	-0.556321	0.178593	-3.11502	0.00183931	0.0121823	ENSG00000072201	ENSG00000072201	LNX1	protein_coding
101.816	-0.55608	0.28542	-1.94829	0.0513803	0.158366	ENSG00000155760	ENSG00000155760	FZD7	protein_coding
539.544	-0.555519	0.157263	-3.53241	0.000411786	0.0035825	ENSG00000162076	ENSG00000162076	FLYWCH2	protein_coding
534.545	-0.55546	0.186245	-2.98242	0.00285979	0.0173077	ENSG00000198963	ENSG00000198963	RORB	protein_coding
25.4181	-0.555445	0.556132	-0.998764	0.317909	0.539011	ENSG00000285238	ENSG00000285238	protein_coding	protein_coding
93.5126	-0.555303	0.273018	-2.03394	0.0419572	0.136452	ENSG00000137261	ENSG00000137261	KIAA0319	protein_coding
144.557	-0.555258	0.271899	-2.04215	0.0411369	0.134407	ENSG00000272894	ENSG00000272894	MIOS-DT	lncRNA
588.805	-0.555096	0.204573	-2.71344	0.00665893	0.0340046	ENSG00000025708	ENSG00000025708	TYMP	protein_coding
1316.19	-0.555064	0.152843	-3.6316	0.000281672	0.00261966	ENSG00000168936	ENSG00000168936	TMEM129	protein_coding
26.3449	-0.554739	0.565416	-0.981116	0.326536	0.548005	ENSG00000255337	ENSG00000255337	TMEM123-DT	lncRNA
2253.33	-0.5545	0.12658	-4.38064	1.18333e-05	0.000175139	ENSG00000225190	ENSG00000225190	PLEKHM1	protein_coding
472.207	-0.554482	0.183251	-3.02581	0.00247968	0.0154457	ENSG00000184731	ENSG00000184731	FAM110C	protein_coding
90.4132	-0.554246	0.27211	-2.03685	0.0416654	0.135686	ENSG00000285796	ENSG00000285796	lncRNA	lncRNA
49.4484	-0.554168	0.419858	-1.31989	0.186871	0.386145	ENSG00000184194	ENSG00000184194	GPR173	protein_coding
5800.01	-0.553864	0.0970424	-5.70745	1.14682e-08	3.4346e-07	ENSG00000002549	ENSG00000002549	LAP3	protein_coding
1814.67	-0.553447	0.111186	-4.97765	6.43593e-07	1.31077e-05	ENSG00000131398	ENSG00000131398	KCNC3	protein_coding
568.959	-0.553202	0.163524	-3.38299	0.000717007	0.00566176	ENSG00000198780	ENSG00000198780	FAM169A	protein_coding
287.395	-0.553027	0.186088	-2.97186	0.00296	0.0177864	ENSG00000137070	ENSG00000137070	IL11RA	protein_coding
1339.09	-0.552884	0.119278	-4.63527	3.56467e-06	5.99798e-05	ENSG00000139631	ENSG00000139631	CSAD	protein_coding
69.722	-0.552753	0.407213	-1.3574	0.174653	0.370115	ENSG00000267169	ENSG00000267169	ADGRL1-AS1	lncRNA
36.3839	-0.552513	0.417161	-1.32446	0.185351	0.38412	ENSG00000224985	ENSG00000224985	lncRNA	lncRNA
382.457	-0.552511	0.170396	-3.2425	0.00118484	0.00845245	ENSG00000186638	ENSG00000186638	KIF24	protein_coding
81.4551	-0.552469	0.335099	-1.64867	0.0992145	0.252199	ENSG00000232160	ENSG00000232160	RAP2C-AS1	lncRNA
475.992	-0.552412	0.177169	-3.11799	0.00182091	0.0120889	ENSG00000145331	ENSG00000145331	TRMT10A	protein_coding
469.993	-0.551654	0.182734	-3.01889	0.00253705	0.015739	ENSG00000291117	ENSG00000291117	lncRNA	lncRNA
2999.18	-0.551475	0.146942	-3.75303	0.000174712	0.00173917	ENSG00000288825	ENSG00000288825	H2AC18	protein_coding
27.4397	-0.551474	0.477552	-1.15479	0.248175	0.462698	ENSG00000167619	ENSG00000167619	TMEM145	protein_coding
1229.54	-0.551446	0.126682	-4.35299	1.34294e-05	0.000196006	ENSG00000197594	ENSG00000197594	ENPP1	protein_coding
45442.7	-0.551194	0.0911315	-6.04834	1.46346e-09	5.27606e-08	ENSG00000115415	ENSG00000115415	STAT1	protein_coding
345.492	-0.551159	0.185249	-2.97523	0.00292767	0.0176425	ENSG00000196118	ENSG00000196118	CFAP119	protein_coding
101.73	-0.550674	0.29031	-1.89685	0.0578476	0.172594	ENSG00000213760	ENSG00000213760	ATP6V1G2	protein_coding
1172.66	-0.550444	0.129032	-4.26594	1.99062e-05	0.000274997	ENSG00000152457	ENSG00000152457	DCLRE1C	protein_coding
240.433	-0.550251	0.201933	-2.72492	0.00643162	0.0331176	ENSG00000232098	ENSG00000232098	ZNF584-DT	lncRNA
52.3746	-0.54966	0.349872	-1.57103	0.116176	0.281586	ENSG00000272414	ENSG00000272414	FAM47E-STBD1	protein_coding
42.6039	-0.549433	0.431954	-1.27197	0.203383	0.406886	ENSG00000248554	ENSG00000248554	C5orf34-AS1	lncRNA
1473.96	-0.549341	0.111274	-4.93683	7.94014e-07	1.56599e-05	ENSG00000196126	ENSG00000196126	HLA-DRB1	protein_coding
63.3035	-0.549332	0.322958	-1.70094	0.0889544	0.23341	ENSG00000204248	ENSG00000204248	COL11A2	protein_coding
911.019	-0.549264	0.122188	-4.49524	6.94927e-06	0.000109083	ENSG00000172613	ENSG00000172613	RAD9A	protein_coding
373.88	-0.549221	0.170926	-3.21321	0.00131258	0.0092037	ENSG00000008311	ENSG00000008311	AASS	protein_coding
1164.61	-0.548934	0.147331	-3.72586	0.000194653	0.00190946	ENSG00000159792	ENSG00000159792	PSKH1	protein_coding
670.414	-0.548388	0.153746	-3.56684	0.000361308	0.00321814	ENSG00000115526	ENSG00000115526	CHST10	protein_coding
15.6983	-0.548334	0.64593	-0.848907	0.395933	0.614386	ENSG00000258101	ENSG00000258101	lncRNA	lncRNA
1285.35	-0.548207	0.156224	-3.5091	0.000449623	0.0038618	ENSG00000085644	ENSG00000085644	ZNF213	protein_coding
371.333	-0.54814	0.16148	-3.39448	0.000687599	0.00547059	ENSG00000262580	ENSG00000262580	lncRNA	lncRNA
186.383	-0.548104	0.226742	-2.4173	0.015636	0.0657572	ENSG00000234840	ENSG00000234840	LINC01239	lncRNA
6860.14	-0.548054	0.148086	-3.70093	0.00021481	0.00207457	ENSG00000187244	ENSG00000187244	BCAM	protein_coding
29.6449	-0.547892	0.465996	-1.17574	0.239697	0.452553	ENSG00000275527	ENSG00000275527	lncRNA	lncRNA
38.8693	-0.547799	0.424537	-1.29034	0.196932	0.39879	ENSG00000278903	ENSG00000278903	lncRNA	lncRNA
823.49	-0.547127	0.156405	-3.49814	0.00046851	0.00398742	ENSG00000077458	ENSG00000077458	FAM76B	protein_coding
42.2035	-0.546948	0.386097	-1.41661	0.156598	0.344306	ENSG00000288759	ENSG00000288759	lncRNA	lncRNA
55.4677	-0.546446	0.399871	-1.36656	0.171764	0.36616	ENSG00000273420	ENSG00000273420	lncRNA	lncRNA
424.423	-0.546398	0.171691	-3.18245	0.00146034	0.0100517	ENSG00000095383	ENSG00000095383	TBC1D2	protein_coding
952.994	-0.546321	0.143397	-3.80984	0.000139059	0.00142815	ENSG00000170791	ENSG00000170791	CHCHD7	protein_coding
21.7023	-0.546306	0.524211	-1.04215	0.297342	0.51785	ENSG00000272277	ENSG00000272277	lncRNA	lncRNA
18.3773	-0.546302	0.627201	-0.871016	0.383746	0.604115	ENSG00000081277	ENSG00000081277	PKP1	protein_coding
515.304	-0.545938	0.185201	-2.94781	0.00320035	0.0189868	ENSG00000229809	ENSG00000229809	ZNF688	protein_coding
2115.69	-0.545806	0.161987	-3.36945	0.000753187	0.00591695	ENSG00000125637	ENSG00000125637	PSD4	protein_coding
531.184	-0.545771	0.146732	-3.71951	0.000199606	0.00195463	ENSG00000167333	ENSG00000167333	TRIM68	protein_coding
470.131	-0.545346	0.170953	-3.19003	0.0014226	0.00981602	ENSG00000158717	ENSG00000158717	RNF166	protein_coding
22.1727	-0.545042	0.526955	-1.03432	0.300986	0.521822	ENSG00000260693	ENSG00000260693	lncRNA	lncRNA
51.1024	-0.544978	0.35289	-1.54433	0.122509	0.292021	ENSG00000274460	ENSG00000274460	lncRNA	lncRNA
864.134	-0.544942	0.175891	-3.09818	0.00194716	0.0127209	ENSG00000100258	ENSG00000100258	LMF2	protein_coding
342.922	-0.544832	0.194033	-2.80793	0.00498606	0.0269946	ENSG00000085382	ENSG00000085382	HACE1	protein_coding
1711.12	-0.544681	0.113521	-4.79805	1.60219e-06	2.94925e-05	ENSG00000170846	ENSG00000170846	MRFAP1L2	protein_coding
440.662	-0.544399	0.142552	-3.81895	0.000134019	0.00138399	ENSG00000172123	ENSG00000172123	SLFN12	protein_coding
218.918	-0.54398	0.209315	-2.59886	0.00935338	0.0445025	ENSG00000188659	ENSG00000188659	SAXO2	protein_coding
15.354	-0.543939	0.655968	-0.829216	0.406982	0.623731	ENSG00000267547	ENSG00000267547	lncRNA	lncRNA
85.5573	-0.543909	0.816485	-0.66616	0.505309	0.706007	ENSG00000239704	ENSG00000239704	CDRT4	protein_coding
669.218	-0.543821	0.143827	-3.78108	0.000156151	0.00157247	ENSG00000155329	ENSG00000155329	ZCCHC10	protein_coding
223.091	-0.54376	0.208612	-2.60656	0.00914573	0.0436378	ENSG00000160229	ENSG00000160229	ZNF66	protein_coding
41.6218	-0.543659	0.426608	-1.27438	0.20253	0.405835	ENSG00000187642	ENSG00000187642	PERM1	protein_coding
15.1359	-0.543599	0.641829	-0.846953	0.397022	0.615296	ENSG00000267666	ENSG00000267666	lncRNA	lncRNA
850.914	-0.543295	0.136445	-3.98178	6.84021e-05	0.000780025	ENSG00000139832	ENSG00000139832	RAB20	protein_coding
189.932	-0.54325	0.254167	-2.13738	0.0325675	0.113615	ENSG00000172345	ENSG00000172345	STARD5	protein_coding
509.739	-0.543098	0.175235	-3.09926	0.00194003	0.0126996	ENSG00000291207	ENSG00000291207	lncRNA	lncRNA
127.424	-0.542605	0.264422	-2.05204	0.0401657	0.132183	ENSG00000227946	ENSG00000227946	INO80D-AS1	lncRNA
355.456	-0.542152	0.207927	-2.60741	0.00912301	0.0435788	ENSG00000179406	ENSG00000179406	LINC00174	lncRNA
1784.91	-0.541539	0.129889	-4.16924	3.05621e-05	0.000395663	ENSG00000007866	ENSG00000007866	TEAD3	protein_coding
36.1854	-0.541368	0.419349	-1.29097	0.196713	0.398513	ENSG00000285509	ENSG00000285509	TBCEL-TECTA	protein_coding
70.0303	-0.540861	0.297359	-1.81888	0.0689296	0.195189	ENSG00000167094	ENSG00000167094	TTC16	protein_coding
2907.27	-0.54078	0.0952073	-5.68003	1.34674e-08	3.9656e-07	ENSG00000180901	ENSG00000180901	KCTD2	protein_coding
144.55	-0.540542	0.219696	-2.46041	0.0138778	0.0600573	ENSG00000280195	ENSG00000280195	lncRNA	lncRNA
22.4538	-0.540441	0.514294	-1.05084	0.293331	0.513232	ENSG00000189369	ENSG00000189369	GSPT2	protein_coding
258.54	-0.540335	0.224499	-2.40685	0.0160907	0.0670556	ENSG00000115137	ENSG00000115137	DNAJC27	protein_coding
939.483	-0.539745	0.141058	-3.82641	0.000130024	0.00135018	ENSG00000240230	ENSG00000240230	COX19	protein_coding
26.7754	-0.539233	0.515165	-1.04672	0.29523	0.515237	ENSG00000245888	ENSG00000245888	NSMCE1-DT	lncRNA
436.909	-0.53894	0.160986	-3.34774	0.000814746	0.00630063	ENSG00000083844	ENSG00000083844	ZNF264	protein_coding
150.411	-0.5386	0.298934	-1.80174	0.0715864	0.200354	ENSG00000155657	ENSG00000155657	TTN	protein_coding
19.2946	-0.538382	0.543307	-0.990935	0.321717	0.542628	ENSG00000273213	ENSG00000273213	H3-7	protein_coding
27.0478	-0.538262	0.4742	-1.13509	0.256336	0.472526	ENSG00000287407	ENSG00000287407	lncRNA	lncRNA
1551.52	-0.538205	0.123804	-4.34723	1.3787e-05	0.000200531	ENSG00000106400	ENSG00000106400	ZNHIT1	protein_coding
1792.89	-0.538139	0.129843	-4.14453	3.40506e-05	0.000433823	ENSG00000185442	ENSG00000185442	FAM174B	protein_coding
42.4252	-0.538129	0.387385	-1.38913	0.164793	0.355857	ENSG00000262209	ENSG00000262209	PCDHGB3	protein_coding
7035.62	-0.538019	0.0936033	-5.74786	9.03786e-09	2.79311e-07	ENSG00000137509	ENSG00000137509	PRCP	protein_coding
189.468	-0.537704	0.244228	-2.20164	0.0276905	0.100732	ENSG00000213888	ENSG00000213888	LINC01521	lncRNA
364.301	-0.537272	0.178562	-3.00887	0.00262218	0.01616	ENSG00000135315	ENSG00000135315	CEP162	protein_coding
725.213	-0.536589	0.17729	-3.02662	0.00247306	0.0154102	ENSG00000080561	ENSG00000080561	MID2	protein_coding
29.5558	-0.536463	1.42797	-0.375683	0.707153	0.850027	ENSG00000291094	ENSG00000291094	lncRNA	lncRNA
4838.23	-0.536277	0.0993525	-5.39772	6.74919e-08	1.7043e-06	ENSG00000071967	ENSG00000071967	CYBRD1	protein_coding
1023.24	-0.536038	0.169873	-3.15552	0.00160212	0.010916	ENSG00000169862	ENSG00000169862	CTNND2	protein_coding
8702.78	-0.535951	0.0975475	-5.49426	3.92352e-08	1.0358e-06	ENSG00000123240	ENSG00000123240	OPTN	protein_coding
271.563	-0.535207	0.173497	-3.08483	0.00203669	0.0131874	ENSG00000089091	ENSG00000089091	DZANK1	protein_coding
1061.44	-0.535035	0.141118	-3.7914	0.000149802	0.00151905	ENSG00000262879	ENSG00000262879	lncRNA	lncRNA
3086.21	-0.534785	0.092986	-5.75124	8.85894e-09	2.74285e-07	ENSG00000159335	ENSG00000159335	PTMS	protein_coding
430.935	-0.534652	0.164533	-3.24951	0.00115602	0.00828283	ENSG00000075218	ENSG00000075218	GTSE1	protein_coding
2063.62	-0.534462	0.157639	-3.39041	0.000697883	0.00554444	ENSG00000188486	ENSG00000188486	H2AX	protein_coding
1687.93	-0.534451	0.135462	-3.94541	7.96634e-05	0.000886242	ENSG00000092098	ENSG00000092098	RNF31	protein_coding
89.0281	-0.534071	0.302766	-1.76398	0.0777359	0.212068	ENSG00000230606	ENSG00000230606	APPAT	lncRNA
285.37	-0.533944	0.205365	-2.59997	0.00932315	0.0443838	ENSG00000170085	ENSG00000170085	SIMC1	protein_coding
3491.2	-0.533521	0.170421	-3.1306	0.00174451	0.0116737	ENSG00000150527	ENSG00000150527	MIA2	protein_coding
141.946	-0.533489	0.225597	-2.36478	0.0180406	0.0733247	ENSG00000273084	ENSG00000273084	LINC03073	lncRNA
1153.07	-0.533429	0.376964	-1.41507	0.157049	0.344742	ENSG00000167900	ENSG00000167900	TK1	protein_coding
51.5426	-0.533372	0.423322	-1.25997	0.207681	0.412789	ENSG00000196876	ENSG00000196876	SCN8A	protein_coding
86.6448	-0.533036	0.278088	-1.91679	0.0552647	0.167414	ENSG00000130054	ENSG00000130054	NALF2	protein_coding
277.429	-0.533036	0.174643	-3.05215	0.00227206	0.0143704	ENSG00000148200	ENSG00000148200	NR6A1	protein_coding
2361.06	-0.532415	0.15125	-3.52011	0.000431368	0.003724	ENSG00000165175	ENSG00000165175	MID1IP1	protein_coding
40.243	-0.532115	0.423252	-1.25721	0.208679	0.41402	ENSG00000288926	ENSG00000288926	lncRNA	lncRNA
180.686	-0.531978	0.233619	-2.27711	0.0227795	0.087298	ENSG00000154839	ENSG00000154839	SKA1	protein_coding
3650.97	-0.531529	0.12232	-4.34539	1.39028e-05	0.000202041	ENSG00000157214	ENSG00000157214	STEAP2	protein_coding
19.1755	-0.531394	0.549641	-0.966803	0.333643	0.555675	ENSG00000258789	ENSG00000258789	lncRNA	lncRNA
385.788	-0.531368	0.174595	-3.04343	0.00233895	0.0147106	ENSG00000135617	ENSG00000135617	PRADC1	protein_coding
33.1503	-0.53128	0.418919	-1.26822	0.204721	0.40846	ENSG00000261840	ENSG00000261840	lncRNA	lncRNA
874.383	-0.531257	0.133319	-3.98484	6.75257e-05	0.000771075	ENSG00000157240	ENSG00000157240	FZD1	protein_coding
5445.15	-0.530898	0.11787	-4.5041	6.66543e-06	0.000105414	ENSG00000103549	ENSG00000103549	RNF40	protein_coding
311.011	-0.530779	0.15904	-3.33741	0.000845643	0.00647711	ENSG00000253276	ENSG00000253276	CCDC71L	protein_coding
102.343	-0.530767	0.260505	-2.03746	0.0416044	0.135566	ENSG00000260274	ENSG00000260274	lncRNA	lncRNA
417.705	-0.530745	0.186217	-2.85014	0.00437001	0.0243811	ENSG00000082146	ENSG00000082146	STRADB	protein_coding
651.585	-0.530378	0.134904	-3.93153	8.44058e-05	0.000930451	ENSG00000225880	ENSG00000225880	LINC00115	lncRNA
229.264	-0.529774	0.213006	-2.48714	0.0128776	0.056631	ENSG00000262049	ENSG00000262049	lncRNA	lncRNA
37.2667	-0.529672	0.41499	-1.27635	0.201832	0.405132	ENSG00000155629	ENSG00000155629	PIK3AP1	protein_coding
3242.55	-0.529016	0.130089	-4.06657	4.7711e-05	0.000578543	ENSG00000185215	ENSG00000185215	TNFAIP2	protein_coding
28.8232	-0.528847	0.478023	-1.10632	0.268587	0.486067	ENSG00000196296	ENSG00000196296	ATP2A1	protein_coding
154.169	-0.528637	0.240126	-2.2015	0.0277006	0.100748	ENSG00000185112	ENSG00000185112	FAM43A	protein_coding
993.209	-0.528158	0.185382	-2.84902	0.00438539	0.0244418	ENSG00000145743	ENSG00000145743	FBXL17	protein_coding
4866.46	-0.527962	0.103639	-5.09424	3.50141e-07	7.54147e-06	ENSG00000108465	ENSG00000108465	CDK5RAP3	protein_coding
256.045	-0.527438	0.304159	-1.73408	0.0829032	0.221852	ENSG00000149599	ENSG00000149599	DUSP15	protein_coding
689.712	-0.527007	0.150012	-3.51311	0.000442895	0.00381179	ENSG00000167964	ENSG00000167964	RAB26	protein_coding
228.681	-0.526938	0.241076	-2.18578	0.028832	0.103873	ENSG00000075826	ENSG00000075826	SEC31B	protein_coding
127.437	-0.52686	0.266639	-1.97593	0.0481626	0.150839	ENSG00000166188	ENSG00000166188	ZNF319	protein_coding
49.6468	-0.526752	0.35801	-1.47133	0.141201	0.321471	ENSG00000261098	ENSG00000261098	lncRNA	lncRNA
2206.73	-0.526546	0.162587	-3.23854	0.00120142	0.00854539	ENSG00000168175	ENSG00000168175	MAPK1IP1L	protein_coding
278.965	-0.526505	0.195415	-2.69429	0.00705388	0.0355838	ENSG00000274847	ENSG00000274847	MAFIP	protein_coding
476.704	-0.526363	0.15982	-3.29347	0.000989601	0.00734564	ENSG00000164758	ENSG00000164758	MED30	protein_coding
195.993	-0.526018	0.272525	-1.93016	0.0535865	0.163715	ENSG00000135069	ENSG00000135069	PSAT1	protein_coding
94.1178	-0.525811	0.281047	-1.8709	0.0613591	0.179672	ENSG00000289009	ENSG00000289009	lncRNA	lncRNA
35.0786	-0.525553	0.475046	-1.10632	0.268588	0.486067	ENSG00000278677	ENSG00000278677	H2AC17	protein_coding
21.9929	-0.524968	0.547594	-0.958679	0.33772	0.559699	ENSG00000267121	ENSG00000267121	FMNL1-DT	lncRNA
32.5921	-0.52492	0.418547	-1.25415	0.209789	0.415748	ENSG00000291054	ENSG00000291054	lncRNA	lncRNA
2306.84	-0.524735	0.1171	-4.48108	7.42662e-06	0.000115607	ENSG00000182872	ENSG00000182872	RBM10	protein_coding
472.053	-0.524639	0.167784	-3.12688	0.00176674	0.011799	ENSG00000118402	ENSG00000118402	ELOVL4	protein_coding
633.172	-0.524588	0.153609	-3.41509	0.000637613	0.00515322	ENSG00000104856	ENSG00000104856	RELB	protein_coding
22.7353	-0.524431	0.509684	-1.02893	0.303511	0.524191	ENSG00000284773	ENSG00000284773	protein_coding	protein_coding
33.5745	-0.524237	0.467955	-1.12027	0.262597	0.479866	ENSG00000153157	ENSG00000153157	SYCP2L	protein_coding
243.183	-0.524217	0.196141	-2.67266	0.00752533	0.0374575	ENSG00000142279	ENSG00000142279	WTIP	protein_coding
251.797	-0.524015	0.184484	-2.84044	0.00450507	0.0249192	ENSG00000230487	ENSG00000230487	PSMG3-AS1	lncRNA
3250.37	-0.523943	0.115168	-4.54939	5.3802e-06	8.67165e-05	ENSG00000013288	ENSG00000013288	MAN2B2	protein_coding
387.975	-0.523898	0.163386	-3.20651	0.00134354	0.00936267	ENSG00000186564	ENSG00000186564	FOXD2	protein_coding
43.8565	-0.52367	0.458487	-1.14217	0.253383	0.46924	ENSG00000139971	ENSG00000139971	ARMH4	protein_coding
3134.2	-0.523563	0.112715	-4.645	3.40076e-06	5.73939e-05	ENSG00000095739	ENSG00000095739	BAMBI	protein_coding
240.857	-0.523346	0.18441	-2.83795	0.00454048	0.0250574	ENSG00000137198	ENSG00000137198	GMPR	protein_coding
329.224	-0.523186	0.172169	-3.0388	0.00237523	0.0149109	ENSG00000152348	ENSG00000152348	ATG10	protein_coding
2406.51	-0.523181	0.106311	-4.92125	8.59924e-07	1.68611e-05	ENSG00000149930	ENSG00000149930	TAOK2	protein_coding
5162.85	-0.522535	0.0936423	-5.58011	2.40368e-08	6.68071e-07	ENSG00000067066	ENSG00000067066	SP100	protein_coding
2345.25	-0.522523	0.163301	-3.19976	0.00137544	0.00953747	ENSG00000125734	ENSG00000125734	GPR108	protein_coding
94.4056	-0.522515	0.282417	-1.85015	0.0642913	0.185962	ENSG00000124140	ENSG00000124140	SLC12A5	protein_coding
748.418	-0.522403	0.129462	-4.03519	5.45585e-05	0.00064651	ENSG00000177042	ENSG00000177042	TMEM80	protein_coding
22.2953	-0.52239	0.525599	-0.993895	0.320274	0.541121	ENSG00000287337	ENSG00000287337	lncRNA	lncRNA
212.217	-0.522278	0.234802	-2.22433	0.0261263	0.0966	ENSG00000134343	ENSG00000134343	ANO3	protein_coding
1103.21	-0.522165	0.122722	-4.25484	2.09195e-05	0.000286694	ENSG00000010818	ENSG00000010818	HIVEP2	protein_coding
1503.94	-0.522154	0.165248	-3.15982	0.00157869	0.0107826	ENSG00000002330	ENSG00000002330	BAD	protein_coding
295.53	-0.522118	0.208324	-2.50628	0.012201	0.0543799	ENSG00000139618	ENSG00000139618	BRCA2	protein_coding
47.8314	-0.522026	0.368427	-1.41691	0.15651	0.344228	ENSG00000265678	ENSG00000265678	lncRNA	lncRNA
90.1498	-0.52196	0.269206	-1.93889	0.0525149	0.160995	ENSG00000267309	ENSG00000267309	ZNF566-AS1	lncRNA
21.9537	-0.521934	0.535958	-0.973834	0.330139	0.551804	ENSG00000249574	ENSG00000249574	lncRNA	lncRNA
2019.24	-0.521897	0.134581	-3.87795	0.000105339	0.00112793	ENSG00000113163	ENSG00000113163	CERT1	protein_coding
8520.88	-0.521503	0.087456	-5.96303	2.476e-09	8.59861e-08	ENSG00000121060	ENSG00000121060	TRIM25	protein_coding
537.987	-0.521494	0.158353	-3.29324	0.000990382	0.00734564	ENSG00000196275	ENSG00000196275	GTF2IRD2	protein_coding
1253.14	-0.521359	0.130368	-3.99913	6.3575e-05	0.000738479	ENSG00000168310	ENSG00000168310	IRF2	protein_coding
645.155	-0.521238	0.128818	-4.04632	5.20281e-05	0.000619737	ENSG00000123080	ENSG00000123080	CDKN2C	protein_coding
1101.65	-0.520871	0.117875	-4.41886	9.9225e-06	0.000150157	ENSG00000173950	ENSG00000173950	XXYLT1	protein_coding
2977.92	-0.520607	0.140402	-3.70798	0.000208916	0.00202812	ENSG00000005486	ENSG00000005486	RHBDD2	protein_coding
29.2813	-0.520485	0.462864	-1.12449	0.260807	0.477579	ENSG00000275180	ENSG00000275180	lncRNA	lncRNA
2299.67	-0.520454	0.145591	-3.57477	0.000350529	0.00314041	ENSG00000130529	ENSG00000130529	TRPM4	protein_coding
278.069	-0.519598	0.177616	-2.9254	0.00344009	0.0201326	ENSG00000167065	ENSG00000167065	DUSP18	protein_coding
376.174	-0.519596	0.159618	-3.25526	0.00113291	0.00815252	ENSG00000291316	ENSG00000291316	TMEM276-ZFTRAF1	protein_coding
672.767	-0.519465	0.133536	-3.89008	0.000100209	0.00107642	ENSG00000233237	ENSG00000233237	LINC00472	lncRNA
25.7751	-0.519162	0.508185	-1.0216	0.306971	0.527967	ENSG00000259251	ENSG00000259251	VPS13C-DT	lncRNA
381.559	-0.51894	0.176311	-2.94333	0.00324703	0.0192231	ENSG00000277400	ENSG00000277400	protein_coding	protein_coding
4354.57	-0.518768	0.104559	-4.96149	6.99549e-07	1.41108e-05	ENSG00000163346	ENSG00000163346	PBXIP1	protein_coding
85.4127	-0.51869	0.336613	-1.54091	0.123339	0.293397	ENSG00000126246	ENSG00000126246	IGFLR1	protein_coding
36.3235	-0.518613	0.438978	-1.18141	0.237439	0.449997	ENSG00000284954	ENSG00000284954	lncRNA	lncRNA
457.276	-0.5182	0.161555	-3.20757	0.00133861	0.00933978	ENSG00000187741	ENSG00000187741	FANCA	protein_coding
159.88	-0.517707	0.214104	-2.41801	0.0156056	0.0656458	ENSG00000262772	ENSG00000262772	LINC01977	lncRNA
461.424	-0.517543	0.148693	-3.48061	0.000500277	0.00419839	ENSG00000112029	ENSG00000112029	FBXO5	protein_coding
2844.59	-0.517518	0.104712	-4.9423	7.72073e-07	1.52989e-05	ENSG00000169871	ENSG00000169871	TRIM56	protein_coding
35.6281	-0.516477	0.430614	-1.1994	0.230374	0.44078	ENSG00000260774	ENSG00000260774	lncRNA	lncRNA
438.129	-0.516356	0.209274	-2.46737	0.013611	0.0591613	ENSG00000157578	ENSG00000157578	LCA5L	protein_coding
23.9709	-0.516117	0.506784	-1.01842	0.30848	0.529757	ENSG00000288764	ENSG00000288764	lncRNA	lncRNA
231.625	-0.516082	0.23465	-2.19937	0.0278519	0.101123	ENSG00000107872	ENSG00000107872	FBXL15	protein_coding
8707.47	-0.515981	0.0887142	-5.81622	6.01925e-09	1.94219e-07	ENSG00000116209	ENSG00000116209	TMEM59	protein_coding
1134.29	-0.515832	0.196261	-2.6283	0.00858122	0.0416163	ENSG00000184990	ENSG00000184990	SIVA1	protein_coding
16.5648	-0.514952	0.647197	-0.795664	0.426227	0.639846	ENSG00000122477	ENSG00000122477	LRRC39	protein_coding
482.207	-0.514938	0.180978	-2.8453	0.00443689	0.0246636	ENSG00000103184	ENSG00000103184	SEC14L5	protein_coding
1391.85	-0.514844	0.188948	-2.72479	0.00643415	0.0331205	ENSG00000152409	ENSG00000152409	JMY	protein_coding
2413.92	-0.514642	0.11095	-4.6385	3.50949e-06	5.91103e-05	ENSG00000168000	ENSG00000168000	BSCL2	protein_coding
4315.39	-0.514377	0.118439	-4.34297	1.40567e-05	0.000203574	ENSG00000156453	ENSG00000156453	PCDH1	protein_coding
75.199	-0.514115	0.31282	-1.64348	0.100283	0.254148	ENSG00000260456	ENSG00000260456	C16orf95	protein_coding
25.3498	-0.514049	0.585431	-0.87807	0.379906	0.600409	ENSG00000079102	ENSG00000079102	RUNX1T1	protein_coding
419.911	-0.513998	0.166235	-3.092	0.00198813	0.012924	ENSG00000291131	ENSG00000291131	lncRNA	lncRNA
102.862	-0.513776	0.283334	-1.81332	0.0697821	0.196808	ENSG00000168389	ENSG00000168389	MFSD2A	protein_coding
2081.7	-0.513638	0.118057	-4.35077	1.35658e-05	0.000197484	ENSG00000060971	ENSG00000060971	ACAA1	protein_coding
2677.08	-0.513539	0.0958971	-5.3551	8.55083e-08	2.11175e-06	ENSG00000139263	ENSG00000139263	LRIG3	protein_coding
1759.55	-0.513484	0.118014	-4.35104	1.35495e-05	0.000197418	ENSG00000150961	ENSG00000150961	SEC24D	protein_coding
452.901	-0.513413	0.171162	-2.99958	0.00270356	0.0165706	ENSG00000179094	ENSG00000179094	PER1	protein_coding
2130.05	-0.513261	0.11949	-4.29545	1.74343e-05	0.000245935	ENSG00000204427	ENSG00000204427	ABHD16A	protein_coding
23.0904	-0.512793	0.650221	-0.788644	0.43032	0.643113	ENSG00000291028	ENSG00000291028	LINC00933	lncRNA
16.9355	-0.512668	0.657922	-0.779223	0.435848	0.647868	ENSG00000204176	ENSG00000204176	SYT15	protein_coding
537.891	-0.512632	0.148822	-3.44459	0.000571918	0.00470123	ENSG00000225791	ENSG00000225791	TRAM2-AS1	lncRNA
666.173	-0.512341	0.131466	-3.89715	9.73312e-05	0.00104885	ENSG00000174365	ENSG00000174365	SNHG11	lncRNA
1569.72	-0.512247	0.106575	-4.80644	1.53645e-06	2.84065e-05	ENSG00000184678	ENSG00000184678	H2BC21	protein_coding
349.084	-0.511812	0.165408	-3.09424	0.0019732	0.0128518	ENSG00000175806	ENSG00000175806	MSRA	protein_coding
197.07	-0.511569	0.23402	-2.18601	0.0288151	0.103859	ENSG00000237187	ENSG00000237187	NR2F1-AS1	lncRNA
510.797	-0.511511	0.191342	-2.67328	0.00751138	0.0374289	ENSG00000260565	ENSG00000260565	ERVK13-1	lncRNA
34.7007	-0.511423	0.429571	-1.19054	0.233834	0.445615	ENSG00000162490	ENSG00000162490	DRAXIN	protein_coding
371.694	-0.511267	0.176957	-2.88922	0.00386199	0.0220514	ENSG00000163888	ENSG00000163888	CAMK2N2	protein_coding
2266.41	-0.510596	0.127526	-4.00387	6.23157e-05	0.000726208	ENSG00000099991	ENSG00000099991	CABIN1	protein_coding
33.1098	-0.510185	0.42731	-1.19395	0.232499	0.443837	ENSG00000238035	ENSG00000238035	lncRNA	lncRNA
216.958	-0.51001	0.202259	-2.52157	0.0116831	0.052668	ENSG00000140691	ENSG00000140691	ARMC5	protein_coding
644.891	-0.509465	0.177615	-2.86837	0.00412592	0.0232247	ENSG00000162069	ENSG00000162069	BICDL2	protein_coding
112.086	-0.509418	0.27009	-1.88611	0.0592806	0.175662	ENSG00000203666	ENSG00000203666	EFCAB2	protein_coding
38.2435	-0.509221	0.434154	-1.1729	0.240834	0.454038	ENSG00000259692	ENSG00000259692	LINC01418	lncRNA
239.061	-0.508673	0.194782	-2.6115	0.00901464	0.0431572	ENSG00000246523	ENSG00000246523	FZD4-DT	lncRNA
15.9052	-0.50838	0.603455	-0.842449	0.399537	0.617206	ENSG00000293621	ENSG00000293621	UVRAG-DT	lncRNA
210.687	-0.507785	0.294963	-1.72152	0.085157	0.22632	ENSG00000135116	ENSG00000135116	HRK	protein_coding
328.224	-0.50754	0.178428	-2.84451	0.00444793	0.0247167	ENSG00000263004	ENSG00000263004	AKAP1-DT	lncRNA
40.328	-0.50713	0.399922	-1.26807	0.204772	0.4085	ENSG00000134955	ENSG00000134955	SLC37A2	protein_coding
4250.15	-0.507124	0.107096	-4.73525	2.18787e-06	3.88717e-05	ENSG00000172936	ENSG00000172936	MYD88	protein_coding
43.5201	-0.507082	0.392462	-1.29205	0.196339	0.398185	ENSG00000258539	ENSG00000258539	protein_coding	protein_coding
52.6973	-0.506751	0.372134	-1.36174	0.173279	0.36827	ENSG00000264019	ENSG00000264019	lncRNA	lncRNA
3378	-0.506649	0.120105	-4.2184	2.46039e-05	0.000330465	ENSG00000160753	ENSG00000160753	RUSC1	protein_coding
431.782	-0.506476	0.161201	-3.14189	0.00167859	0.0113135	ENSG00000143443	ENSG00000143443	C1orf56	protein_coding
2682.27	-0.506421	0.104096	-4.86496	1.14479e-06	2.19861e-05	ENSG00000047578	ENSG00000047578	KATNIP	protein_coding
15.5812	-0.506218	0.651236	-0.777318	0.436971	0.649045	ENSG00000164619	ENSG00000164619	BMPER	protein_coding
68.0873	-0.506066	0.308997	-1.63777	0.101469	0.256076	ENSG00000261351	ENSG00000261351	lncRNA	lncRNA
1868.48	-0.505987	0.109274	-4.63045	3.64879e-06	6.12728e-05	ENSG00000264522	ENSG00000264522	OTUD7B	protein_coding
996.072	-0.505661	0.137305	-3.68276	0.000230719	0.00220921	ENSG00000170265	ENSG00000170265	ZNF282	protein_coding
1387.12	-0.505497	0.124574	-4.05781	4.95342e-05	0.000596918	ENSG00000139163	ENSG00000139163	ETNK1	protein_coding
1675.7	-0.505461	0.139613	-3.62044	0.000294103	0.00270484	ENSG00000166507	ENSG00000166507	NDST2	protein_coding
871.577	-0.50537	0.197213	-2.56256	0.0103904	0.0481579	ENSG00000128534	ENSG00000128534	LSM8	protein_coding
1822.53	-0.50536	0.112893	-4.47644	7.58996e-06	0.000117823	ENSG00000139718	ENSG00000139718	SETD1B	protein_coding
25.7603	-0.505005	0.475493	-1.06207	0.288206	0.507325	ENSG00000247950	ENSG00000247950	SEC24B-AS1	lncRNA
39.5883	-0.503995	0.419363	-1.20181	0.229437	0.439682	ENSG00000261423	ENSG00000261423	TMEM202-AS1	lncRNA
156.463	-0.50378	0.290995	-1.73123	0.0834104	0.222749	ENSG00000129028	ENSG00000129028	THAP10	protein_coding
856.296	-0.503553	0.139773	-3.60265	0.000314991	0.00286623	ENSG00000141527	ENSG00000141527	CARD14	protein_coding
218.633	-0.503546	0.220441	-2.28426	0.022356	0.0862441	ENSG00000164136	ENSG00000164136	IL15	protein_coding
111.287	-0.503531	0.255604	-1.96996	0.0488429	0.15226	ENSG00000236756	ENSG00000236756	DNAJC9-AS1	lncRNA
46.9894	-0.502848	0.438359	-1.14712	0.251334	0.466414	ENSG00000289154	ENSG00000289154	lncRNA	lncRNA
917.567	-0.502561	0.170677	-2.94452	0.00323456	0.0191695	ENSG00000168675	ENSG00000168675	LDLRAD4	protein_coding
157.352	-0.502417	0.222105	-2.26206	0.0236934	0.0897791	ENSG00000288924	ENSG00000288924	lncRNA	lncRNA
17.268	-0.502383	0.580295	-0.865738	0.386634	0.606667	ENSG00000269399	ENSG00000269399	lncRNA	lncRNA
144.382	-0.502311	0.216868	-2.31621	0.020547	0.0808961	ENSG00000254469	ENSG00000254469	XNDC1N	protein_coding
220.659	-0.502197	0.196058	-2.56147	0.0104229	0.048198	ENSG00000254929	ENSG00000254929	lncRNA	lncRNA
167.439	-0.501861	0.235215	-2.13362	0.0328737	0.114494	ENSG00000153237	ENSG00000153237	CCDC148	protein_coding
724.18	-0.50151	0.136993	-3.66085	0.000251385	0.0023718	ENSG00000206573	ENSG00000206573	THUMPD3-AS1	lncRNA
342.708	-0.501215	0.184515	-2.7164	0.00659962	0.0337967	ENSG00000022567	ENSG00000022567	SLC45A4	protein_coding
6710.04	-0.501167	0.114644	-4.37149	1.23402e-05	0.000181683	ENSG00000169242	ENSG00000169242	EFNA1	protein_coding
34.7972	-0.501112	0.47567	-1.05349	0.292118	0.511911	ENSG00000151136	ENSG00000151136	ABTB3	protein_coding
1675.84	-0.500988	0.133732	-3.74621	0.000179524	0.00178391	ENSG00000123739	ENSG00000123739	PLA2G12A	protein_coding
370.102	-0.500976	0.173744	-2.88342	0.00393382	0.022354	ENSG00000125351	ENSG00000125351	UPF3B	protein_coding
155.809	-0.500897	0.220226	-2.27447	0.0229376	0.0876886	ENSG00000137218	ENSG00000137218	FRS3	protein_coding
560.872	-0.500563	0.163078	-3.06946	0.00214447	0.0137492	ENSG00000290927	ENSG00000290927	lncRNA	lncRNA
805.762	-0.500482	0.166609	-3.00394	0.0026651	0.0163707	ENSG00000187954	ENSG00000187954	ZFTRAF1	protein_coding
1216.65	-0.500473	0.162702	-3.07601	0.0020979	0.0135124	ENSG00000137166	ENSG00000137166	FOXP4	protein_coding
524.195	-0.500443	0.183188	-2.73185	0.00629794	0.032669	ENSG00000179841	ENSG00000179841	AKAP5	protein_coding
30.1452	-0.500222	0.440301	-1.13609	0.255919	0.472163	ENSG00000286147	ENSG00000286147	lncRNA	lncRNA
115.09	-0.500129	0.233923	-2.13801	0.0325161	0.11353	ENSG00000232645	ENSG00000232645	LINC01431	lncRNA
15.2619	-0.499945	0.603248	-0.828755	0.407243	0.623733	ENSG00000290894	ENSG00000290894	PCDHB18P	lncRNA
5498.22	-0.499406	0.0966875	-5.16516	2.40233e-07	5.36638e-06	ENSG00000175029	ENSG00000175029	CTBP2	protein_coding
366.427	-0.499078	0.19467	-2.56372	0.0103558	0.048037	ENSG00000234678	ENSG00000234678	ELF3-AS1	lncRNA
39.8523	-0.498631	1.66371	-0.299711	0.764398	0.881652	ENSG00000290315	ENSG00000290315	protein_coding	protein_coding
21.592	-0.498479	0.558355	-0.892764	0.371984	0.593363	ENSG00000255320	ENSG00000255320	lncRNA	lncRNA
308.606	-0.498211	0.158214	-3.14897	0.00163849	0.011101	ENSG00000149131	ENSG00000149131	SERPING1	protein_coding
41.4651	-0.498062	0.400089	-1.24488	0.213177	0.419652	ENSG00000268204	ENSG00000268204	lncRNA	lncRNA
161.131	-0.497983	0.2414	-2.0629	0.0391221	0.12966	ENSG00000072840	ENSG00000072840	EVC	protein_coding
526.072	-0.497839	0.184778	-2.69426	0.00705458	0.0355838	ENSG00000115421	ENSG00000115421	PAPOLG	protein_coding
304.855	-0.49765	0.163372	-3.04611	0.00231821	0.0146067	ENSG00000290588	ENSG00000290588	lncRNA	lncRNA
69.4983	-0.497648	0.306203	-1.62522	0.104116	0.261072	ENSG00000091181	ENSG00000091181	IL5RA	protein_coding
340.929	-0.497126	0.198412	-2.50553	0.0122269	0.0544667	ENSG00000080298	ENSG00000080298	RFX3	protein_coding
640.892	-0.49697	0.135477	-3.66831	0.000244163	0.00231556	ENSG00000231389	ENSG00000231389	HLA-DPA1	protein_coding
207.457	-0.496402	0.224564	-2.21051	0.0270695	0.0990509	ENSG00000133477	ENSG00000133477	FAM83F	protein_coding
818.336	-0.496362	0.157517	-3.15116	0.00162625	0.011044	ENSG00000162836	ENSG00000162836	ACP6	protein_coding
790.164	-0.495926	0.154365	-3.21269	0.00131498	0.00920539	ENSG00000114423	ENSG00000114423	CBLB	protein_coding
822.806	-0.495917	0.153903	-3.22228	0.00127176	0.00896247	ENSG00000162063	ENSG00000162063	CCNF	protein_coding
4967.46	-0.4956	0.118125	-4.19557	2.72191e-05	0.000360135	ENSG00000005339	ENSG00000005339	CREBBP	protein_coding
25.2474	-0.495464	0.557096	-0.889369	0.373805	0.594616	ENSG00000115266	ENSG00000115266	APC2	protein_coding
156.113	-0.495299	0.369554	-1.34026	0.180161	0.377735	ENSG00000177570	ENSG00000177570	SAMD12	protein_coding
501.147	-0.495172	0.141953	-3.48829	0.000486117	0.00409588	ENSG00000115459	ENSG00000115459	ELMOD3	protein_coding
381.451	-0.495144	0.221705	-2.23335	0.0255259	0.0948452	ENSG00000065615	ENSG00000065615	CYB5R4	protein_coding
443.948	-0.49514	0.165388	-2.9938	0.00275523	0.0168313	ENSG00000100908	ENSG00000100908	EMC9	protein_coding
548.154	-0.49509	0.179109	-2.76419	0.00570649	0.0301394	ENSG00000005001	ENSG00000005001	PRSS22	protein_coding
456.734	-0.495077	0.170223	-2.9084	0.00363278	0.0209832	ENSG00000225377	ENSG00000225377	NRSN2-AS1	lncRNA
8593.2	-0.49484	0.0998775	-4.95447	7.25267e-07	1.45135e-05	ENSG00000092010	ENSG00000092010	PSME1	protein_coding
1724.88	-0.494687	0.108188	-4.57245	4.8205e-06	7.88268e-05	ENSG00000204231	ENSG00000204231	RXRB	protein_coding
53.3567	-0.494441	0.372662	-1.32678	0.184581	0.383011	ENSG00000115841	ENSG00000115841	RMDN2	protein_coding
1920.44	-0.49423	0.106292	-4.64975	3.32332e-06	5.63693e-05	ENSG00000196116	ENSG00000196116	TDRD7	protein_coding
1048.51	-0.494018	0.151589	-3.25894	0.00111831	0.00807704	ENSG00000188878	ENSG00000188878	FBF1	protein_coding
1952.14	-0.494001	0.0979656	-5.0426	4.59251e-07	9.63282e-06	ENSG00000140463	ENSG00000140463	BBS4	protein_coding
27.8205	-0.493924	0.470838	-1.04903	0.294164	0.513962	ENSG00000290876	ENSG00000290876	WHAMMP4	lncRNA
182.869	-0.493764	0.259547	-1.90241	0.0571179	0.171018	ENSG00000284308	ENSG00000284308	C2orf81	protein_coding
27.3308	-0.493645	0.473903	-1.04166	0.297571	0.518195	ENSG00000261061	ENSG00000261061	lncRNA	lncRNA
457.627	-0.493208	0.140752	-3.50409	0.000458171	0.00391724	ENSG00000025434	ENSG00000025434	NR1H3	protein_coding
43.2982	-0.49292	0.408245	-1.20741	0.227274	0.436981	ENSG00000275549	ENSG00000275549	STPG3-AS1	lncRNA
704.588	-0.492804	0.148308	-3.32285	0.000891036	0.00676023	ENSG00000290394	ENSG00000290394	PKD1P6-NPIPP1	lncRNA
15.1025	-0.4927	0.679672	-0.724908	0.468508	0.67607	ENSG00000130812	ENSG00000130812	ANGPTL6	protein_coding
606.021	-0.492606	0.160891	-3.06175	0.00220049	0.014039	ENSG00000135451	ENSG00000135451	TROAP	protein_coding
782.597	-0.492466	0.181614	-2.71161	0.00669583	0.0341544	ENSG00000162032	ENSG00000162032	SPSB3	protein_coding
130.485	-0.492382	0.276669	-1.77968	0.075129	0.206798	ENSG00000090554	ENSG00000090554	FLT3LG	protein_coding
42.3994	-0.492111	0.380168	-1.29446	0.195508	0.397175	ENSG00000274220	ENSG00000274220	lncRNA	lncRNA
332.716	-0.491747	0.16794	-2.92811	0.00341027	0.0200074	ENSG00000254389	ENSG00000254389	RHPN1-AS1	lncRNA
121.223	-0.491671	0.244377	-2.01193	0.0442269	0.141969	ENSG00000259877	ENSG00000259877	ZNF778-DT	lncRNA
386.72	-0.491293	0.172903	-2.84144	0.00449106	0.0248662	ENSG00000135637	ENSG00000135637	CCDC142	protein_coding
74.2332	-0.491257	0.381969	-1.28612	0.198402	0.400634	ENSG00000187800	ENSG00000187800	PEAR1	protein_coding
849.574	-0.491227	0.382518	-1.2842	0.199074	0.401548	ENSG00000185437	ENSG00000185437	SH3BGR	protein_coding
136.862	-0.491081	0.219081	-2.24155	0.0249902	0.0934108	ENSG00000203724	ENSG00000203724	C1orf53	protein_coding
3143.81	-0.490889	0.111142	-4.41677	1.00187e-05	0.000151477	ENSG00000162236	ENSG00000162236	STX5	protein_coding
146.113	-0.490712	0.23309	-2.10525	0.0352697	0.12035	ENSG00000139970	ENSG00000139970	RTN1	protein_coding
194.18	-0.490476	0.208793	-2.3491	0.0188187	0.0756295	ENSG00000128298	ENSG00000128298	BAIAP2L2	protein_coding
1525.37	-0.490395	0.11783	-4.16189	3.15624e-05	0.00040736	ENSG00000109083	ENSG00000109083	IFT20	protein_coding
338.57	-0.490106	0.163016	-3.00649	0.00264285	0.0162458	ENSG00000041988	ENSG00000041988	THAP3	protein_coding
195.666	-0.489967	0.196393	-2.49483	0.0126017	0.0556795	ENSG00000278385	ENSG00000278385	lncRNA	lncRNA
1260.71	-0.489559	0.129124	-3.79139	0.000149804	0.00151905	ENSG00000176155	ENSG00000176155	CCDC57	protein_coding
20.8365	-0.489456	0.543195	-0.901069	0.367552	0.589139	ENSG00000275601	ENSG00000275601	lncRNA	lncRNA
585.717	-0.488841	0.178879	-2.7328	0.00627991	0.0325855	ENSG00000151575	ENSG00000151575	TEX9	protein_coding
5023.39	-0.48848	0.157714	-3.09726	0.0019532	0.0127462	ENSG00000172432	ENSG00000172432	GTPBP2	protein_coding
2127.04	-0.488412	0.123673	-3.94922	7.8407e-05	0.000873996	ENSG00000169221	ENSG00000169221	TBC1D10B	protein_coding
2113.72	-0.487791	0.125277	-3.89369	9.87318e-05	0.00106242	ENSG00000119446	ENSG00000119446	RBM18	protein_coding
72.9436	-0.487293	0.320789	-1.51905	0.128751	0.302236	ENSG00000291104	ENSG00000291104	BTN2A3P	lncRNA
715.462	-0.487168	0.147966	-3.29244	0.000993232	0.00736312	ENSG00000051009	ENSG00000051009	FHIP1B	protein_coding
1601.62	-0.486984	0.132379	-3.6787	0.000234425	0.00223454	ENSG00000214114	ENSG00000214114	MYCBP	protein_coding
59.8676	-0.486674	0.332782	-1.46244	0.14362	0.325177	ENSG00000187098	ENSG00000187098	MITF	protein_coding
489.965	-0.486301	0.215139	-2.26041	0.0237959	0.0900459	ENSG00000162642	ENSG00000162642	C1orf52	protein_coding
3664.38	-0.486298	0.124057	-3.91994	8.85709e-05	0.000966818	ENSG00000157637	ENSG00000157637	SLC38A10	protein_coding
3328.08	-0.486056	0.100491	-4.83681	1.31942e-06	2.48857e-05	ENSG00000068308	ENSG00000068308	OTUD5	protein_coding
459.621	-0.485654	0.149981	-3.2381	0.00120327	0.00855496	ENSG00000111679	ENSG00000111679	PTPN6	protein_coding
371.2	-0.484933	0.23516	-2.06214	0.0391944	0.129823	ENSG00000158079	ENSG00000158079	PTPDC1	protein_coding
809.369	-0.484905	0.130882	-3.70489	0.000211481	0.00204683	ENSG00000114631	ENSG00000114631	PODXL2	protein_coding
934.753	-0.484899	0.119421	-4.06043	4.89816e-05	0.000591396	ENSG00000215769	ENSG00000215769	ARHGAP27P1-BPTFP1-KPNA2P3	lncRNA
1410.27	-0.484611	0.124025	-3.90737	9.33044e-05	0.00101063	ENSG00000140104	ENSG00000140104	CLBA1	protein_coding
7130.7	-0.484488	0.132827	-3.6475	0.000264802	0.00247919	ENSG00000143546	ENSG00000143546	S100A8	protein_coding
99.908	-0.484247	0.264626	-1.82993	0.0672608	0.191942	ENSG00000233942	ENSG00000233942	lncRNA	lncRNA
134.817	-0.484172	0.270081	-1.79269	0.0730225	0.20281	ENSG00000275964	ENSG00000275964	lncRNA	lncRNA
632.234	-0.484127	0.163472	-2.96153	0.00306112	0.0182767	ENSG00000027847	ENSG00000027847	B4GALT7	protein_coding
2470.34	-0.484061	0.12124	-3.99258	6.53571e-05	0.000752865	ENSG00000215114	ENSG00000215114	UBXN2B	protein_coding
1924.53	-0.483648	0.115994	-4.16959	3.05145e-05	0.00039535	ENSG00000131171	ENSG00000131171	SH3BGRL	protein_coding
1980.96	-0.483588	0.190317	-2.54096	0.0110547	0.0504867	ENSG00000120889	ENSG00000120889	TNFRSF10B	protein_coding
115.534	-0.483335	0.262561	-1.84085	0.0656436	0.188675	ENSG00000145569	ENSG00000145569	OTULINL	protein_coding
80.6352	-0.483286	0.28499	-1.6958	0.0899239	0.234966	ENSG00000261487	ENSG00000261487	lncRNA	lncRNA
672.512	-0.483261	0.169565	-2.85001	0.00437181	0.0243823	ENSG00000180346	ENSG00000180346	TIGD2	protein_coding
16.0589	-0.48258	0.634683	-0.760348	0.447047	0.658132	ENSG00000132677	ENSG00000132677	RHBG	protein_coding
1094.78	-0.482564	0.129013	-3.74043	0.000183705	0.00182009	ENSG00000154319	ENSG00000154319	FAM167A	protein_coding
212.042	-0.482227	0.242706	-1.98688	0.0469358	0.148347	ENSG00000076356	ENSG00000076356	PLXNA2	protein_coding
323.533	-0.482181	0.179419	-2.68746	0.00719985	0.0361991	ENSG00000188818	ENSG00000188818	ZDHHC11	protein_coding
5187.94	-0.482119	0.133449	-3.61277	0.000302941	0.00277608	ENSG00000174938	ENSG00000174938	SEZ6L2	protein_coding
683.846	-0.482054	0.135953	-3.54575	0.000391499	0.00343438	ENSG00000181513	ENSG00000181513	ACBD4	protein_coding
56.9444	-0.482009	0.407642	-1.18243	0.237033	0.449488	ENSG00000224165	ENSG00000224165	DNAJC27-AS1	lncRNA
2248.45	-0.481865	0.0972434	-4.95525	7.22377e-07	1.44845e-05	ENSG00000144043	ENSG00000144043	TEX261	protein_coding
253.825	-0.481742	0.190977	-2.52251	0.011652	0.0525727	ENSG00000109220	ENSG00000109220	CHIC2	protein_coding
358.056	-0.481717	0.190751	-2.52537	0.0115576	0.0522308	ENSG00000037757	ENSG00000037757	MRI1	protein_coding
1564.01	-0.481688	0.139575	-3.4511	0.000558315	0.00460966	ENSG00000147224	ENSG00000147224	PRPS1	protein_coding
17.5136	-0.481398	0.590987	-0.814567	0.41532	0.630567	ENSG00000204380	ENSG00000204380	PKP4-AS1	lncRNA
180.77	-0.481187	0.211056	-2.2799	0.0226135	0.0868004	ENSG00000187566	ENSG00000187566	NHLRC1	protein_coding
464.725	-0.481051	0.147405	-3.26346	0.00110063	0.00797326	ENSG00000068724	ENSG00000068724	TTC7A	protein_coding
1455.57	-0.480904	0.151966	-3.16454	0.00155326	0.0106305	ENSG00000014164	ENSG00000014164	ZC3H3	protein_coding
1251.34	-0.480367	0.119626	-4.01558	5.92996e-05	0.000693599	ENSG00000156050	ENSG00000156050	FAM161B	protein_coding
108.619	-0.479774	0.243062	-1.97388	0.0483957	0.151286	ENSG00000288061	ENSG00000288061	lncRNA	lncRNA
899.379	-0.479455	0.135912	-3.52768	0.000419216	0.00363774	ENSG00000135916	ENSG00000135916	ITM2C	protein_coding
206.777	-0.479345	0.239483	-2.00158	0.0453294	0.144654	ENSG00000176182	ENSG00000176182	MYPOP	protein_coding
239.705	-0.478949	0.192145	-2.49265	0.0126794	0.0559494	ENSG00000251192	ENSG00000251192	ZNF674	protein_coding
1143.45	-0.478862	0.136009	-3.52081	0.000430233	0.00371611	ENSG00000112773	ENSG00000112773	TENT5A	protein_coding
353.37	-0.478719	0.165851	-2.88645	0.00389615	0.0221849	ENSG00000183137	ENSG00000183137	CEP57L1	protein_coding
1357.54	-0.478663	0.131657	-3.63569	0.00027724	0.00258129	ENSG00000037042	ENSG00000037042	TUBG2	protein_coding
25.0958	-0.478618	0.607415	-0.787959	0.430721	0.643611	ENSG00000290391	ENSG00000290391	lncRNA	lncRNA
1287.05	-0.478405	0.150974	-3.16879	0.00153074	0.0105019	ENSG00000160446	ENSG00000160446	ZDHHC12	protein_coding
743.776	-0.478376	0.143528	-3.33299	0.000859192	0.00656001	ENSG00000111325	ENSG00000111325	OGFOD2	protein_coding
113.14	-0.478373	0.239375	-1.99842	0.045671	0.145441	ENSG00000166323	ENSG00000166323	C11orf65	protein_coding
382.32	-0.478255	0.168262	-2.84233	0.00447855	0.0248132	ENSG00000104825	ENSG00000104825	NFKBIB	protein_coding
26778.7	-0.478169	0.132773	-3.60141	0.000316497	0.00287682	ENSG00000185499	ENSG00000185499	MUC1	protein_coding
18.6763	-0.478126	0.585568	-0.816516	0.414205	0.629474	ENSG00000289926	ENSG00000289926	lncRNA	lncRNA
2044.95	-0.478102	0.115906	-4.12489	3.70904e-05	0.000467961	ENSG00000121486	ENSG00000121486	TRMT1L	protein_coding
740.6	-0.477501	0.127976	-3.73117	0.000190595	0.00188171	ENSG00000149929	ENSG00000149929	HIRIP3	protein_coding
290.005	-0.477449	0.229324	-2.08199	0.0373437	0.12542	ENSG00000127415	ENSG00000127415	IDUA	protein_coding
92.7822	-0.477126	0.260883	-1.82889	0.0674161	0.192205	ENSG00000291040	ENSG00000291040	CD99P1	lncRNA
39.2947	-0.476902	0.411384	-1.15926	0.246349	0.460208	ENSG00000253395	ENSG00000253395	LINC03044	lncRNA
57.4016	-0.476875	0.34975	-1.36347	0.172734	0.367528	ENSG00000246982	ENSG00000246982	BRPF3-AS1	lncRNA
725.234	-0.476862	0.153895	-3.09862	0.00194426	0.0127173	ENSG00000129219	ENSG00000129219	PLD2	protein_coding
69.9815	-0.476795	0.309829	-1.5389	0.123829	0.294303	ENSG00000004799	ENSG00000004799	PDK4	protein_coding
349.936	-0.476741	0.157041	-3.03578	0.00239917	0.0150388	ENSG00000105855	ENSG00000105855	ITGB8	protein_coding
757.453	-0.476171	0.15178	-3.13724	0.00170546	0.0114534	ENSG00000144791	ENSG00000144791	LIMD1	protein_coding
38.6716	-0.476002	0.414712	-1.14779	0.251055	0.466003	ENSG00000228084	ENSG00000228084	lncRNA	lncRNA
1778.84	-0.475634	0.117883	-4.03478	5.46537e-05	0.000646895	ENSG00000213523	ENSG00000213523	SRA1	protein_coding
878.589	-0.475284	0.126671	-3.75212	0.000175347	0.00174446	ENSG00000117533	ENSG00000117533	VAMP4	protein_coding
3964.02	-0.475199	0.110881	-4.28565	1.82205e-05	0.000254468	ENSG00000162298	ENSG00000162298	SYVN1	protein_coding
23.9058	-0.475129	0.521875	-0.910426	0.362598	0.584542	ENSG00000289298	ENSG00000289298	lncRNA	lncRNA
993.353	-0.474866	0.187226	-2.53633	0.0112022	0.0510219	ENSG00000128185	ENSG00000128185	DGCR6L	protein_coding
1241.09	-0.474848	0.122717	-3.86947	0.000109071	0.00115904	ENSG00000156873	ENSG00000156873	PHKG2	protein_coding
203.231	-0.474848	0.231043	-2.05524	0.0398556	0.131311	ENSG00000248508	ENSG00000248508	SRP14-DT	lncRNA
2133.68	-0.474834	0.137051	-3.46464	0.000530939	0.00442046	ENSG00000177169	ENSG00000177169	ULK1	protein_coding
58.8342	-0.474501	0.373033	-1.27201	0.20337	0.406886	ENSG00000197935	ENSG00000197935	ZNF311	protein_coding
555.889	-0.474426	0.135268	-3.5073	0.00045268	0.00388212	ENSG00000132394	ENSG00000132394	EEFSEC	protein_coding
35.3598	-0.474411	0.420126	-1.12921	0.258808	0.474977	ENSG00000232485	ENSG00000232485	RPL37A-DT	lncRNA
35.7427	-0.473905	0.437842	-1.08236	0.27909	0.497818	ENSG00000152583	ENSG00000152583	SPARCL1	protein_coding
3963.64	-0.473682	0.104852	-4.51761	6.25402e-06	9.94679e-05	ENSG00000163812	ENSG00000163812	ZDHHC3	protein_coding
742.582	-0.473395	0.144776	-3.26984	0.00107609	0.00782579	ENSG00000182858	ENSG00000182858	ALG12	protein_coding
160.956	-0.473363	0.220743	-2.14441	0.0319998	0.112146	ENSG00000063180	ENSG00000063180	CA11	protein_coding
28.1045	-0.47332	0.468915	-1.0094	0.312785	0.533709	ENSG00000281333	ENSG00000281333	lncRNA	lncRNA
8676.2	-0.472747	0.105204	-4.49361	7.00274e-06	0.00010982	ENSG00000137965	ENSG00000137965	IFI44	protein_coding
1747.19	-0.472314	0.146685	-3.21993	0.00128223	0.00903248	ENSG00000177463	ENSG00000177463	NR2C2	protein_coding
1818.09	-0.472285	0.339549	-1.39092	0.16425	0.355131	ENSG00000175264	ENSG00000175264	CHST1	protein_coding
358.333	-0.4719	0.176708	-2.6705	0.0075738	0.0376077	ENSG00000156869	ENSG00000156869	FRRS1	protein_coding
47.0051	-0.471819	0.374535	-1.25975	0.207761	0.412899	ENSG00000213199	ENSG00000213199	ASIC3	protein_coding
292.949	-0.471603	0.174512	-2.70242	0.00688377	0.0349543	ENSG00000102981	ENSG00000102981	PARD6A	protein_coding
431.82	-0.471538	0.195314	-2.41425	0.0157675	0.0661778	ENSG00000145214	ENSG00000145214	DGKQ	protein_coding
507.553	-0.471384	0.165569	-2.84705	0.00441269	0.0245452	ENSG00000087008	ENSG00000087008	ACOX3	protein_coding
340.902	-0.471154	0.173886	-2.70956	0.00673722	0.034324	ENSG00000127220	ENSG00000127220	ABHD8	protein_coding
2278.86	-0.471026	0.102934	-4.57599	4.73977e-06	7.7582e-05	ENSG00000163930	ENSG00000163930	BAP1	protein_coding
964.441	-0.470756	0.113465	-4.14892	3.34042e-05	0.000427203	ENSG00000186666	ENSG00000186666	BCDIN3D	protein_coding
38.6511	-0.470754	0.398245	-1.18207	0.237178	0.449698	ENSG00000224046	ENSG00000224046	DMTF1-AS1	lncRNA
20.9836	-0.470751	0.533783	-0.881914	0.377823	0.597977	ENSG00000197142	ENSG00000197142	ACSL5	protein_coding
3441.82	-0.470414	0.0994212	-4.73152	2.22842e-06	3.95087e-05	ENSG00000143367	ENSG00000143367	TUFT1	protein_coding
961.746	-0.469727	0.124172	-3.78287	0.000155033	0.00156338	ENSG00000226137	ENSG00000226137	BAIAP2-DT	lncRNA
10813.3	-0.46952	0.100584	-4.66796	3.04203e-06	5.21761e-05	ENSG00000175215	ENSG00000175215	CTDSP2	protein_coding
2302.46	-0.469328	0.123292	-3.80665	0.000140862	0.00144052	ENSG00000135127	ENSG00000135127	BICDL1	protein_coding
694.63	-0.468957	0.150033	-3.1257	0.00177383	0.0118328	ENSG00000179344	ENSG00000179344	HLA-DQB1	protein_coding
823.18	-0.468818	0.138641	-3.38152	0.000720862	0.00568226	ENSG00000163870	ENSG00000163870	TPRA1	protein_coding
356.48	-0.46877	0.168578	-2.78073	0.00542365	0.0289084	ENSG00000176896	ENSG00000176896	TCEANC	protein_coding
23.073	-0.468636	0.50401	-0.929815	0.352467	0.574935	ENSG00000273723	ENSG00000273723	SUGT1-DT	lncRNA
280.593	-0.468599	0.192214	-2.4379	0.0147729	0.0629286	ENSG00000250903	ENSG00000250903	GMDS-DT	lncRNA
1300.74	-0.468537	0.129503	-3.61795	0.00029694	0.00272702	ENSG00000121653	ENSG00000121653	MAPK8IP1	protein_coding
1254.01	-0.468298	0.110158	-4.25117	2.1266e-05	0.000290734	ENSG00000160563	ENSG00000160563	MED27	protein_coding
3072.33	-0.468188	0.106646	-4.39012	1.13288e-05	0.000168859	ENSG00000179632	ENSG00000179632	MAF1	protein_coding
406.884	-0.468157	0.162043	-2.88909	0.00386355	0.0220514	ENSG00000167595	ENSG00000167595	PROSER3	protein_coding
512.378	-0.468086	0.139882	-3.3463	0.000818979	0.00631886	ENSG00000181754	ENSG00000181754	AMIGO1	protein_coding
1483.92	-0.467637	0.1168	-4.00375	6.23462e-05	0.000726208	ENSG00000125821	ENSG00000125821	DTD1	protein_coding
460.603	-0.467607	0.151071	-3.09528	0.00196626	0.0128165	ENSG00000134253	ENSG00000134253	TRIM45	protein_coding
1430.4	-0.467591	0.121423	-3.85092	0.000117674	0.00123642	ENSG00000204257	ENSG00000204257	HLA-DMA	protein_coding
534.023	-0.467405	0.162773	-2.87151	0.0040852	0.0230548	ENSG00000181135	ENSG00000181135	ZNF707	protein_coding
363.681	-0.467257	0.186264	-2.50857	0.0121221	0.0541919	ENSG00000135111	ENSG00000135111	TBX3	protein_coding
161.631	-0.467153	0.297939	-1.56795	0.116894	0.283124	ENSG00000270757	ENSG00000270757	HSPE1-MOB4	protein_coding
41.3613	-0.46686	0.411044	-1.13579	0.256044	0.472195	ENSG00000287090	ENSG00000287090	lncRNA	lncRNA
16.3068	-0.466833	0.621593	-0.751028	0.452636	0.661784	ENSG00000267481	ENSG00000267481	lncRNA	lncRNA
108.45	-0.466729	0.263599	-1.7706	0.0766264	0.20972	ENSG00000228889	ENSG00000228889	UBAC2-AS1	lncRNA
75.7215	-0.466703	0.295525	-1.57923	0.114283	0.278361	ENSG00000114698	ENSG00000114698	PLSCR4	protein_coding
500.176	-0.466638	0.147904	-3.155	0.00160497	0.0109266	ENSG00000183049	ENSG00000183049	CAMK1D	protein_coding
345.556	-0.466343	0.182049	-2.56163	0.0104182	0.048198	ENSG00000265479	ENSG00000265479	DTX2P1-UPK3BP1-PMS2P11	lncRNA
886.348	-0.46631	0.127742	-3.65041	0.000261821	0.00245537	ENSG00000101246	ENSG00000101246	ARFRP1	protein_coding
110.827	-0.466301	0.247835	-1.8815	0.0599037	0.176731	ENSG00000213967	ENSG00000213967	ZNF726	protein_coding
16571.4	-0.466163	0.0962001	-4.84577	1.26123e-06	2.39762e-05	ENSG00000130303	ENSG00000130303	BST2	protein_coding
1440.09	-0.466008	0.165075	-2.82301	0.00475757	0.0260252	ENSG00000136052	ENSG00000136052	SLC41A2	protein_coding
22.5942	-0.465989	0.512295	-0.909612	0.363027	0.584683	ENSG00000163082	ENSG00000163082	SGPP2	protein_coding
358.53	-0.465866	0.193337	-2.40961	0.0159698	0.0667214	ENSG00000133247	ENSG00000133247	KMT5C	protein_coding
186.319	-0.465856	0.256817	-1.81396	0.0696838	0.196609	ENSG00000143630	ENSG00000143630	HCN3	protein_coding
19.4218	-0.46584	0.567044	-0.821523	0.411348	0.627067	ENSG00000287760	ENSG00000287760	lncRNA	lncRNA
18.3989	-0.465823	0.615045	-0.757381	0.448822	0.658866	ENSG00000105880	ENSG00000105880	DLX5	protein_coding
1378.06	-0.465667	0.1475	-3.15706	0.0015937	0.0108719	ENSG00000169992	ENSG00000169992	NLGN2	protein_coding
588.672	-0.465514	0.177449	-2.62337	0.00870641	0.0421143	ENSG00000128923	ENSG00000128923	MINDY2	protein_coding
1400.92	-0.465507	0.128283	-3.62875	0.000284793	0.00264285	ENSG00000204054	ENSG00000204054	LINC00963	lncRNA
292.448	-0.465452	0.195238	-2.38402	0.0171247	0.0704351	ENSG00000101665	ENSG00000101665	SMAD7	protein_coding
1399.84	-0.46523	0.114949	-4.04728	5.18169e-05	0.000618534	ENSG00000163697	ENSG00000163697	APBB2	protein_coding
117.115	-0.4645	0.281376	-1.65082	0.0987761	0.251198	ENSG00000167614	ENSG00000167614	TTYH1	protein_coding
82.4734	-0.46435	0.29394	-1.57975	0.114165	0.278155	ENSG00000166002	ENSG00000166002	SMCO4	protein_coding
28.2376	-0.464319	0.551554	-0.841837	0.399879	0.617437	ENSG00000124479	ENSG00000124479	NDP	protein_coding
765.8	-0.464292	0.135849	-3.41772	0.00063149	0.0051111	ENSG00000103021	ENSG00000103021	CFAP263	protein_coding
450.335	-0.464276	0.163548	-2.83878	0.00452862	0.0250084	ENSG00000125962	ENSG00000125962	ARMCX5	protein_coding
1754.27	-0.464142	0.132235	-3.50999	0.000448131	0.00385488	ENSG00000196182	ENSG00000196182	STK40	protein_coding
84.4042	-0.46403	0.375742	-1.23497	0.216841	0.423745	ENSG00000151651	ENSG00000151651	ADAM8	protein_coding
4143.64	-0.463745	0.0994797	-4.66171	3.13596e-06	5.35689e-05	ENSG00000213928	ENSG00000213928	IRF9	protein_coding
634.74	-0.463574	0.184405	-2.5139	0.0119405	0.0535303	ENSG00000185479	ENSG00000185479	KRT6B	protein_coding
1381.72	-0.463413	0.147066	-3.15106	0.00162679	0.011044	ENSG00000020129	ENSG00000020129	NCDN	protein_coding
123.589	-0.463397	0.2408	-1.92441	0.0543034	0.165395	ENSG00000204444	ENSG00000204444	APOM	protein_coding
35.0116	-0.463205	0.427838	-1.08266	0.278957	0.497773	ENSG00000185669	ENSG00000185669	SNAI3	protein_coding
25.4455	-0.463198	0.544647	-0.850454	0.395072	0.614168	ENSG00000159197	ENSG00000159197	KCNE2	protein_coding
193.678	-0.463007	0.209128	-2.21398	0.02683	0.098517	ENSG00000133619	ENSG00000133619	KRBA1	protein_coding
30.6166	-0.462638	0.455003	-1.01678	0.309258	0.530593	ENSG00000240583	ENSG00000240583	AQP1	protein_coding
142.598	-0.462603	0.248832	-1.85909	0.0630138	0.183206	ENSG00000291158	ENSG00000291158	LINC00869	lncRNA
41.8606	-0.462357	0.398094	-1.16143	0.245469	0.459358	ENSG00000251279	ENSG00000251279	SMIM15-AS1	lncRNA
19.1142	-0.462235	0.573975	-0.805321	0.420634	0.634549	ENSG00000117971	ENSG00000117971	CHRNB4	protein_coding
1168.45	-0.462183	0.113996	-4.05436	5.02713e-05	0.000603475	ENSG00000243646	ENSG00000243646	IL10RB	protein_coding
40.1672	-0.462132	0.392025	-1.17883	0.238465	0.450852	ENSG00000269352	ENSG00000269352	PTOV1-AS2	lncRNA
826.691	-0.462074	0.126865	-3.64225	0.000270261	0.00252049	ENSG00000139112	ENSG00000139112	GABARAPL1	protein_coding
88.3873	-0.461936	0.309664	-1.49173	0.13577	0.312913	ENSG00000230797	ENSG00000230797	YY2	protein_coding
67.1731	-0.46179	0.340905	-1.3546	0.175545	0.371354	ENSG00000233008	ENSG00000233008	LINC01725	lncRNA
83.663	-0.461607	0.320749	-1.43915	0.150108	0.335225	ENSG00000227199	ENSG00000227199	ST7-AS1	lncRNA
204.058	-0.461527	0.197618	-2.33545	0.0195197	0.0777652	ENSG00000145029	ENSG00000145029	NICN1	protein_coding
419.81	-0.46144	0.15401	-2.99617	0.00273393	0.0167385	ENSG00000204634	ENSG00000204634	TBC1D8	protein_coding
1429.12	-0.46139	0.106875	-4.31711	1.58087e-05	0.000224887	ENSG00000198909	ENSG00000198909	MAP3K3	protein_coding
1633.34	-0.46123	0.127117	-3.62839	0.00028519	0.00264508	ENSG00000050327	ENSG00000050327	ARHGEF5	protein_coding
219.7	-0.4611	0.206447	-2.2335	0.0255162	0.0948301	ENSG00000166262	ENSG00000166262	FAM227B	protein_coding
23.2991	-0.460824	0.525722	-0.876554	0.380729	0.60112	ENSG00000235052	ENSG00000235052	lncRNA	lncRNA
36.0704	-0.460554	0.405951	-1.13451	0.256583	0.472858	ENSG00000288826	ENSG00000288826	lncRNA	lncRNA
232.279	-0.460424	0.204544	-2.25097	0.0243873	0.0917068	ENSG00000150907	ENSG00000150907	FOXO1	protein_coding
938.736	-0.46034	0.117121	-3.93047	8.47816e-05	0.000932708	ENSG00000150977	ENSG00000150977	RILPL2	protein_coding
1020.04	-0.460272	0.175085	-2.62884	0.00856757	0.0415621	ENSG00000125898	ENSG00000125898	FAM110A	protein_coding
31.5715	-0.460263	0.450697	-1.02122	0.307148	0.528103	ENSG00000106236	ENSG00000106236	NPTX2	protein_coding
52.0429	-0.46026	0.38886	-1.18361	0.236566	0.449056	ENSG00000099840	ENSG00000099840	IZUMO4	protein_coding
3252.42	-0.46024	0.100726	-4.56924	4.89485e-06	7.98102e-05	ENSG00000110013	ENSG00000110013	SIAE	protein_coding
4749.13	-0.460052	0.150276	-3.06139	0.00220313	0.0140462	ENSG00000113407	ENSG00000113407	TARS1	protein_coding
240.116	-0.459989	0.197183	-2.33281	0.0196584	0.0782201	ENSG00000205643	ENSG00000205643	CDPF1	protein_coding
19.8779	-0.459928	0.556426	-0.826576	0.408478	0.624811	ENSG00000101883	ENSG00000101883	RHOXF1	protein_coding
1267.1	-0.459818	0.119869	-3.83599	0.000125061	0.00130347	ENSG00000048991	ENSG00000048991	R3HDM1	protein_coding
40894.9	-0.459536	0.108551	-4.23337	2.3021e-05	0.000312444	ENSG00000135114	ENSG00000135114	OASL	protein_coding
874.533	-0.459471	0.121991	-3.76643	0.000165601	0.00165532	ENSG00000236104	ENSG00000236104	ZBTB22	protein_coding
670.41	-0.459445	0.153735	-2.98855	0.00280301	0.0170561	ENSG00000197417	ENSG00000197417	SHPK	protein_coding
28.1146	-0.459426	0.454257	-1.01138	0.311836	0.532906	ENSG00000283078	ENSG00000283078	lncRNA	lncRNA
51.5864	-0.459404	0.348234	-1.31924	0.18709	0.386358	ENSG00000253944	ENSG00000253944	MTUS1-DT	lncRNA
369.91	-0.45905	0.160547	-2.85929	0.00424589	0.0237665	ENSG00000131470	ENSG00000131470	PSMC3IP	protein_coding
3682.67	-0.459026	0.154995	-2.96156	0.00306089	0.0182767	ENSG00000214655	ENSG00000214655	ZSWIM8	protein_coding
2783.32	-0.458915	0.145904	-3.14533	0.001659	0.0111994	ENSG00000173327	ENSG00000173327	MAP3K11	protein_coding
788.02	-0.458914	0.137635	-3.33429	0.000855178	0.00653528	ENSG00000070190	ENSG00000070190	DAPP1	protein_coding
27.4603	-0.458754	0.479019	-0.957695	0.338217	0.560136	ENSG00000236137	ENSG00000236137	CD101-AS1	lncRNA
63.9493	-0.458667	0.411694	-1.1141	0.265238	0.482962	ENSG00000155761	ENSG00000155761	SPAG17	protein_coding
1226.33	-0.458659	0.127735	-3.59072	0.000329765	0.00298134	ENSG00000143793	ENSG00000143793	C1orf35	protein_coding
541.61	-0.458478	0.136815	-3.35109	0.000804955	0.00623637	ENSG00000166046	ENSG00000166046	TCP11L2	protein_coding
15927.8	-0.458251	0.128657	-3.56181	0.000368302	0.00327006	ENSG00000188157	ENSG00000188157	AGRN	protein_coding
470.243	-0.458022	0.169251	-2.70616	0.00680652	0.0346247	ENSG00000065802	ENSG00000065802	ASB1	protein_coding
1542.18	-0.458015	0.112502	-4.07116	4.67799e-05	0.000567662	ENSG00000282851	ENSG00000282851	BISPR	lncRNA
927.775	-0.457764	0.124652	-3.67233	0.000240353	0.00228457	ENSG00000080823	ENSG00000080823	MOK	protein_coding
5220.52	-0.457391	0.147834	-3.09395	0.0019751	0.0128553	ENSG00000064961	ENSG00000064961	HMG20B	protein_coding
23.2787	-0.457157	0.525348	-0.870198	0.384192	0.604479	ENSG00000288871	ENSG00000288871	lncRNA	lncRNA
393.448	-0.457065	0.152654	-2.99412	0.00275237	0.0168313	ENSG00000141448	ENSG00000141448	GATA6	protein_coding
7409.56	-0.457016	0.100411	-4.55147	5.32728e-06	8.61107e-05	ENSG00000100906	ENSG00000100906	NFKBIA	protein_coding
118.302	-0.457005	0.395812	-1.1546	0.248253	0.462752	ENSG00000204334	ENSG00000204334	ERICH2	protein_coding
43.1316	-0.456987	0.389591	-1.17299	0.240799	0.454022	ENSG00000237883	ENSG00000237883	DGUOK-AS1	lncRNA
78.2844	-0.456779	0.298708	-1.52918	0.12622	0.298291	ENSG00000232300	ENSG00000232300	FAM215B	lncRNA
258.505	-0.456709	0.184104	-2.48072	0.0131118	0.0574662	ENSG00000144134	ENSG00000144134	RABL2A	protein_coding
779.377	-0.456561	0.145051	-3.14758	0.00164628	0.0111404	ENSG00000116663	ENSG00000116663	FBXO6	protein_coding
437.61	-0.456557	0.148887	-3.06648	0.00216596	0.0138742	ENSG00000116793	ENSG00000116793	PHTF1	protein_coding
290.021	-0.45655	0.171487	-2.6623	0.0077609	0.0383671	ENSG00000142330	ENSG00000142330	CAPN10	protein_coding
3527.52	-0.456527	0.119694	-3.81411	0.000136676	0.00140797	ENSG00000099875	ENSG00000099875	MKNK2	protein_coding
1981.04	-0.456226	0.114324	-3.99065	6.58923e-05	0.000757042	ENSG00000103111	ENSG00000103111	MON1B	protein_coding
6073.28	-0.455999	0.150941	-3.02103	0.00251915	0.0156538	ENSG00000077235	ENSG00000077235	GTF3C1	protein_coding
336.405	-0.455705	0.167794	-2.71586	0.0066103	0.0338206	ENSG00000132906	ENSG00000132906	CASP9	protein_coding
402.169	-0.455543	0.721466	-0.631412	0.527771	0.725534	ENSG00000283782	ENSG00000283782	protein_coding	protein_coding
65.8689	-0.455519	0.347268	-1.31172	0.189613	0.389328	ENSG00000232811	ENSG00000232811	lncRNA	lncRNA
15.4949	-0.455519	0.612318	-0.743925	0.456922	0.665508	ENSG00000287539	ENSG00000287539	lncRNA	lncRNA
6723.37	-0.455519	0.324796	-1.40248	0.160773	0.350038	ENSG00000168350	ENSG00000168350	DEGS2	protein_coding
74.6419	-0.45548	0.298321	-1.52681	0.126809	0.299053	ENSG00000237523	ENSG00000237523	LINC00857	lncRNA
1372.63	-0.455456	0.110568	-4.11925	3.80099e-05	0.000477406	ENSG00000108306	ENSG00000108306	FBXL20	protein_coding
44.2516	-0.455184	0.42459	-1.07205	0.283695	0.502636	ENSG00000064692	ENSG00000064692	SNCAIP	protein_coding
1317.5	-0.455176	0.15242	-2.98633	0.0028235	0.0171497	ENSG00000135378	ENSG00000135378	PRRG4	protein_coding
747.726	-0.455109	0.132844	-3.4259	0.000612767	0.00497389	ENSG00000185019	ENSG00000185019	UBOX5	protein_coding
6549.67	-0.455105	0.117507	-3.87299	0.000107507	0.00114676	ENSG00000125970	ENSG00000125970	RALY	protein_coding
1304.71	-0.455066	0.112267	-4.05342	5.0474e-05	0.000605078	ENSG00000100577	ENSG00000100577	GSTZ1	protein_coding
853.884	-0.454856	0.136528	-3.33158	0.000863533	0.00659016	ENSG00000166024	ENSG00000166024	R3HCC1L	protein_coding
358.998	-0.454691	0.241106	-1.88586	0.0593142	0.1757	ENSG00000196172	ENSG00000196172	ZNF681	protein_coding
1550.56	-0.454334	0.156455	-2.90393	0.00368515	0.021242	ENSG00000171159	ENSG00000171159	BBLN	protein_coding
41.0637	-0.454027	0.398429	-1.13954	0.254477	0.470657	ENSG00000188338	ENSG00000188338	SLC38A3	protein_coding
842.855	-0.453838	0.14279	-3.17836	0.00148109	0.010182	ENSG00000125449	ENSG00000125449	ARMC7	protein_coding
2820.44	-0.453623	0.112854	-4.01956	5.83073e-05	0.000683892	ENSG00000143373	ENSG00000143373	ZNF687	protein_coding
3879.1	-0.45358	0.107206	-4.23094	2.32717e-05	0.000314948	ENSG00000137575	ENSG00000137575	SDCBP	protein_coding
21026.8	-0.45352	0.105405	-4.30264	1.68779e-05	0.000238685	ENSG00000170315	ENSG00000170315	UBB	protein_coding
108.915	-0.453501	0.288521	-1.57182	0.115993	0.281307	ENSG00000284707	ENSG00000284707	lncRNA	lncRNA
533.457	-0.453268	0.175014	-2.5899	0.00960046	0.0454127	ENSG00000162585	ENSG00000162585	FAAP20	protein_coding
59.6205	-0.453213	0.34734	-1.30481	0.191957	0.392323	ENSG00000267745	ENSG00000267745	lncRNA	lncRNA
284.002	-0.452834	0.172531	-2.62466	0.00867362	0.0419798	ENSG00000198039	ENSG00000198039	ZNF273	protein_coding
19.8159	-0.452725	0.536631	-0.843643	0.398869	0.616737	ENSG00000278238	ENSG00000278238	CKAP2-DT	lncRNA
46.6578	-0.452383	0.435033	-1.03988	0.298394	0.519093	ENSG00000259865	ENSG00000259865	lncRNA	lncRNA
370.575	-0.452367	0.188302	-2.40236	0.0162899	0.0677475	ENSG00000140854	ENSG00000140854	KATNB1	protein_coding
487.614	-0.452328	0.164929	-2.74257	0.00609609	0.0318093	ENSG00000073169	ENSG00000073169	SELENOO	protein_coding
63.7889	-0.45224	0.333732	-1.3551	0.175386	0.371154	ENSG00000285280	ENSG00000285280	lncRNA	lncRNA
268.498	-0.452049	0.193968	-2.33053	0.0197781	0.0785667	ENSG00000092096	ENSG00000092096	SLC22A17	protein_coding
28.192	-0.452031	0.482636	-0.936588	0.348971	0.571665	ENSG00000272906	ENSG00000272906	lncRNA	lncRNA
620.982	-0.451888	0.172853	-2.61429	0.00894141	0.042955	ENSG00000106479	ENSG00000106479	ZNF862	protein_coding
1592.99	-0.451596	0.129341	-3.49152	0.000480282	0.00406004	ENSG00000164647	ENSG00000164647	STEAP1	protein_coding
15.871	-0.451587	0.672758	-0.671248	0.502063	0.703807	ENSG00000113319	ENSG00000113319	RASGRF2	protein_coding
35.151	-0.451552	0.456855	-0.988392	0.322961	0.544344	ENSG00000288833	ENSG00000288833	lncRNA	lncRNA
17.6254	-0.451305	2.4715	-0.182604	0.855109	0.931182	ENSG00000178115	ENSG00000178115	GOLGA8Q	protein_coding
159.997	-0.451189	0.291361	-1.54856	0.121488	0.290498	ENSG00000188868	ENSG00000188868	ZNF563	protein_coding
581.141	-0.451133	0.14887	-3.03037	0.00244251	0.0152593	ENSG00000128602	ENSG00000128602	SMO	protein_coding
1944.62	-0.451104	0.102632	-4.39536	1.10591e-05	0.000165867	ENSG00000107185	ENSG00000107185	RGP1	protein_coding
823.532	-0.450958	0.132394	-3.40619	0.000658773	0.00529376	ENSG00000112763	ENSG00000112763	BTN2A1	protein_coding
314.794	-0.450808	0.18942	-2.37995	0.0173151	0.0710101	ENSG00000291149	ENSG00000291149	lncRNA	lncRNA
173.314	-0.450339	0.220505	-2.0423	0.0411216	0.134383	ENSG00000188185	ENSG00000188185	LINC00265	lncRNA
422.006	-0.450308	0.235697	-1.91054	0.0560636	0.168983	ENSG00000261824	ENSG00000261824	LINC00662	lncRNA
41.4218	-0.450235	0.373486	-1.20549	0.228013	0.437938	ENSG00000286705	ENSG00000286705	lncRNA	lncRNA
344.364	-0.450219	0.172253	-2.6137	0.00895665	0.0429821	ENSG00000126603	ENSG00000126603	GLIS2	protein_coding
2061.18	-0.450084	0.112535	-3.99951	6.34728e-05	0.0007378	ENSG00000196405	ENSG00000196405	EVL	protein_coding
15.9749	-0.450037	0.681727	-0.660142	0.509163	0.709391	ENSG00000134013	ENSG00000134013	LOXL2	protein_coding
1034.61	-0.449949	0.122488	-3.67342	0.000239329	0.00227741	ENSG00000188827	ENSG00000188827	SLX4	protein_coding
511.485	-0.449573	0.178038	-2.52515	0.0115648	0.0522393	ENSG00000107864	ENSG00000107864	CPEB3	protein_coding
109.917	-0.44952	0.242904	-1.85061	0.064226	0.185869	ENSG00000270959	ENSG00000270959	LPP-AS2	lncRNA
1071.52	-0.449251	0.159805	-2.81125	0.00493493	0.0267867	ENSG00000184564	ENSG00000184564	SLITRK6	protein_coding
6068.61	-0.449168	0.096099	-4.67402	2.95366e-06	5.09719e-05	ENSG00000107862	ENSG00000107862	GBF1	protein_coding
84.9905	-0.44881	0.287827	-1.5593	0.118925	0.286231	ENSG00000290545	ENSG00000290545	INTS4P1	lncRNA
213.68	-0.448753	0.298719	-1.50226	0.13303	0.308992	ENSG00000156968	ENSG00000156968	MPV17L	protein_coding
2007.94	-0.448623	0.142421	-3.14997	0.00163288	0.0110764	ENSG00000051108	ENSG00000051108	HERPUD1	protein_coding
1352.34	-0.448557	0.1525	-2.94135	0.00326783	0.0193191	ENSG00000110274	ENSG00000110274	CEP164	protein_coding
230.512	-0.448108	0.323685	-1.3844	0.166237	0.357956	ENSG00000184709	ENSG00000184709	LRRC26	protein_coding
285.071	-0.447989	0.194137	-2.30759	0.021022	0.0824218	ENSG00000118620	ENSG00000118620	ZNF430	protein_coding
743.73	-0.447821	0.133954	-3.3431	0.000828485	0.00637468	ENSG00000204442	ENSG00000204442	NALF1	protein_coding
1326.77	-0.447781	0.136075	-3.29068	0.000999441	0.00739612	ENSG00000125398	ENSG00000125398	SOX9	protein_coding
15.7324	-0.44777	0.595859	-0.75147	0.45237	0.661608	ENSG00000270106	ENSG00000270106	TSNAX-DISC1	protein_coding
632.954	-0.447744	0.15496	-2.88942	0.00385955	0.022051	ENSG00000165891	ENSG00000165891	E2F7	protein_coding
22.9695	-0.447606	0.56161	-0.797004	0.425449	0.639407	ENSG00000226471	ENSG00000226471	lncRNA	lncRNA
1276.73	-0.447225	0.120406	-3.71431	0.000203758	0.00199022	ENSG00000197818	ENSG00000197818	SLC9A8	protein_coding
690.152	-0.447201	0.171316	-2.61038	0.00904417	0.043239	ENSG00000104419	ENSG00000104419	NDRG1	protein_coding
2922.33	-0.44692	0.106263	-4.2058	2.60165e-05	0.000346127	ENSG00000106245	ENSG00000106245	BUD31	protein_coding
636.114	-0.446724	0.160716	-2.77958	0.00544299	0.0289748	ENSG00000135185	ENSG00000135185	TMEM243	protein_coding
22.864	-0.446659	0.530106	-0.842584	0.399461	0.617203	ENSG00000273456	ENSG00000273456	lncRNA	lncRNA
12405.8	-0.446611	0.0934614	-4.77856	1.76555e-06	3.2183e-05	ENSG00000162736	ENSG00000162736	NCSTN	protein_coding
50.3797	-0.446548	0.35759	-1.24877	0.211749	0.417719	ENSG00000270956	ENSG00000270956	lncRNA	lncRNA
276.025	-0.446514	0.195103	-2.28861	0.022102	0.0855581	ENSG00000131061	ENSG00000131061	ZNF341	protein_coding
312.291	-0.446322	0.198133	-2.25264	0.0242818	0.0913714	ENSG00000103227	ENSG00000103227	LMF1	protein_coding
203.4	-0.446262	0.211836	-2.10664	0.0351486	0.12001	ENSG00000287630	ENSG00000287630	lncRNA	lncRNA
705.602	-0.446258	0.143881	-3.10157	0.00192496	0.0126399	ENSG00000204406	ENSG00000204406	MBD5	protein_coding
69493	-0.446253	0.106515	-4.18959	2.79455e-05	0.000368235	ENSG00000185745	ENSG00000185745	IFIT1	protein_coding
1076.15	-0.446177	0.121184	-3.68181	0.000231587	0.0022156	ENSG00000008128	ENSG00000008128	CDK11A	protein_coding
22.1824	-0.446128	0.572586	-0.779145	0.435894	0.647879	ENSG00000197889	ENSG00000197889	MEIG1	protein_coding
16.5196	-0.446009	0.603387	-0.739176	0.4598	0.668026	ENSG00000267605	ENSG00000267605	lncRNA	lncRNA
880.231	-0.445985	0.170217	-2.6201	0.00879043	0.0424273	ENSG00000170190	ENSG00000170190	SLC16A5	protein_coding
27.3261	-0.445905	0.510179	-0.874017	0.382109	0.602496	ENSG00000290125	ENSG00000290125	lncRNA	lncRNA
32.3892	-0.445834	0.582831	-0.764945	0.444304	0.655692	ENSG00000272760	ENSG00000272760	lncRNA	lncRNA
1462.08	-0.44579	0.106312	-4.19323	2.75014e-05	0.000363299	ENSG00000109320	ENSG00000109320	NFKB1	protein_coding
939.615	-0.445773	0.141779	-3.14415	0.0016657	0.0112401	ENSG00000168101	ENSG00000168101	NUDT16L1	protein_coding
135.681	-0.445678	0.251485	-1.77218	0.0763641	0.209138	ENSG00000167371	ENSG00000167371	PRRT2	protein_coding
722.336	-0.44551	0.135281	-3.29323	0.000990438	0.00734564	ENSG00000070371	ENSG00000070371	CLTCL1	protein_coding
153.59	-0.445398	0.215033	-2.07131	0.0383301	0.127866	ENSG00000183060	ENSG00000183060	LYSMD4	protein_coding
2430.6	-0.445227	0.120862	-3.68378	0.000229804	0.00220421	ENSG00000031003	ENSG00000031003	FAM13B	protein_coding
84.8828	-0.445175	0.286988	-1.5512	0.120854	0.289741	ENSG00000138111	ENSG00000138111	MFSD13A	protein_coding
733.319	-0.445122	0.140557	-3.16685	0.00154102	0.0105638	ENSG00000118762	ENSG00000118762	PKD2	protein_coding
45283.8	-0.445101	0.108149	-4.11563	3.86118e-05	0.000483883	ENSG00000243649	ENSG00000243649	CFB	protein_coding
43.2639	-0.444944	0.371305	-1.19832	0.230791	0.441254	ENSG00000253200	ENSG00000253200	lncRNA	lncRNA
348.369	-0.444812	0.19834	-2.24267	0.0249179	0.0932237	ENSG00000198892	ENSG00000198892	SHISA4	protein_coding
531.492	-0.444633	0.170251	-2.61163	0.00901114	0.0431546	ENSG00000168904	ENSG00000168904	LRRC28	protein_coding
50.0028	-0.444543	0.370231	-1.20072	0.22986	0.440348	ENSG00000059915	ENSG00000059915	PSD	protein_coding
1813.9	-0.444536	0.109628	-4.05495	5.01457e-05	0.000602427	ENSG00000146063	ENSG00000146063	TRIM41	protein_coding
2806.13	-0.44446	0.111189	-3.99732	6.40629e-05	0.00074261	ENSG00000205981	ENSG00000205981	DNAJC19	protein_coding
1068.65	-0.444452	0.196528	-2.26152	0.0237269	0.0898655	ENSG00000107731	ENSG00000107731	UNC5B	protein_coding
24.7595	-0.444375	0.496286	-0.8954	0.370573	0.592179	ENSG00000287202	ENSG00000287202	lncRNA	lncRNA
220.688	-0.444301	0.201691	-2.20288	0.0276031	0.10049	ENSG00000134864	ENSG00000134864	GGACT	protein_coding
18.4037	-0.444132	0.579939	-0.765825	0.44378	0.655148	ENSG00000261584	ENSG00000261584	lncRNA	lncRNA
18.1197	-0.443717	0.593187	-0.748023	0.454446	0.663279	ENSG00000289496	ENSG00000289496	lncRNA	lncRNA
16.165	-0.443632	0.609142	-0.72829	0.466436	0.674033	ENSG00000272097	ENSG00000272097	TMEM14B-DT	lncRNA
2101.48	-0.443474	0.165536	-2.67902	0.00738379	0.0369694	ENSG00000136874	ENSG00000136874	STX17	protein_coding
124.192	-0.443456	0.292603	-1.51556	0.129632	0.303501	ENSG00000257704	ENSG00000257704	INAFM1	protein_coding
479.774	-0.443438	0.200426	-2.21248	0.0269334	0.0987651	ENSG00000197530	ENSG00000197530	MIB2	protein_coding
57.4924	-0.443188	0.346677	-1.27839	0.201112	0.403976	ENSG00000268403	ENSG00000268403	ZNF143-AS1	lncRNA
44.4127	-0.443105	0.391295	-1.13241	0.257464	0.473775	ENSG00000284431	ENSG00000284431	protein_coding	protein_coding
21.1141	-0.443084	0.541141	-0.818795	0.412904	0.628109	ENSG00000266916	ENSG00000266916	ZNF793-AS1	lncRNA
22.0435	-0.442965	0.525182	-0.84345	0.398977	0.616737	ENSG00000107742	ENSG00000107742	SPOCK2	protein_coding
595.503	-0.442955	0.147228	-3.00863	0.00262425	0.0161633	ENSG00000291050	ENSG00000291050	TEKT4P2	lncRNA
29.289	-0.442947	0.490127	-0.90374	0.366133	0.587686	ENSG00000183784	ENSG00000183784	DOCK8-AS1	lncRNA
54.9917	-0.442903	0.327612	-1.35191	0.176403	0.372464	ENSG00000205890	ENSG00000205890	lncRNA	lncRNA
32.1312	-0.44281	0.4414	-1.00319	0.315767	0.537001	ENSG00000079215	ENSG00000079215	SLC1A3	protein_coding
227.065	-0.442307	0.219717	-2.01308	0.0441064	0.141745	ENSG00000196436	ENSG00000196436	NPIPB15	protein_coding
738.537	-0.442266	0.144677	-3.05692	0.00223628	0.0142081	ENSG00000164117	ENSG00000164117	FBXO8	protein_coding
546.583	-0.442259	0.169837	-2.60402	0.0092136	0.0439243	ENSG00000102977	ENSG00000102977	ACD	protein_coding
90.4793	-0.442067	0.354303	-1.24771	0.212138	0.418193	ENSG00000182782	ENSG00000182782	HCAR2	protein_coding
44.5303	-0.442015	0.415159	-1.06469	0.287017	0.506043	ENSG00000134339	ENSG00000134339	SAA2	protein_coding
1540.16	-0.442004	0.104659	-4.22327	2.40785e-05	0.000324184	ENSG00000155252	ENSG00000155252	PI4K2A	protein_coding
1865.72	-0.441841	0.111682	-3.95625	7.6137e-05	0.000855487	ENSG00000137936	ENSG00000137936	BCAR3	protein_coding
95.4337	-0.441761	0.271321	-1.62819	0.103485	0.260072	ENSG00000151303	ENSG00000151303	lncRNA	lncRNA
81.7263	-0.441735	0.311776	-1.41684	0.156531	0.344229	ENSG00000224934	ENSG00000224934	GOT1-DT	lncRNA
27.5818	-0.441549	0.467195	-0.945106	0.344605	0.567428	ENSG00000182324	ENSG00000182324	KCNJ14	protein_coding
884.355	-0.441277	0.13738	-3.2121	0.00131771	0.00921337	ENSG00000064042	ENSG00000064042	LIMCH1	protein_coding
[truncated: 13,890 more rows]

## Sheet: Sheet1
pathway	overlap	set_size	ratio	p_value	adj_p
HALLMARK_E2F_TARGETS	7	200	0.035	0.000264756	0.00661891
HALLMARK_G2M_CHECKPOINT	7	199	0.0351759	0.000256789	0.00661891
HALLMARK_INTERFERON_GAMMA_RESPONSE	6	167	0.0359281	0.00064344	0.010724
HALLMARK_ALLOGRAFT_REJECTION	3	109	0.0275229	0.031373	0.235355
HALLMARK_ESTROGEN_RESPONSE_LATE	4	183	0.0218579	0.0283177	0.235355
HALLMARK_INTERFERON_ALPHA_RESPONSE	3	95	0.0315789	0.0220161	0.235355
HALLMARK_MTORC1_SIGNALING	4	192	0.0208333	0.0329497	0.235355
HALLMARK_UV_RESPONSE_DN	3	120	0.025	0.0399698	0.249811
HALLMARK_INFLAMMATORY_RESPONSE	3	127	0.023622	0.0459994	0.255552
HALLMARK_ESTROGEN_RESPONSE_EARLY	3	193	0.015544	0.121951	0.609754
HALLMARK_UNFOLDED_PROTEIN_RESPONSE	2	111	0.018018	0.154521	0.70237
HALLMARK_EPITHELIAL_MESENCHYMAL_TRANSITION	2	127	0.015748	0.190334	0.79306
HALLMARK_IL2_STAT5_SIGNALING	2	144	0.0138889	0.229452	0.819473
HALLMARK_UV_RESPONSE_UP	2	137	0.0145985	0.213252	0.819473
HALLMARK_ADIPOGENESIS	0	180	0	0.632117	1
HALLMARK_ANDROGEN_RESPONSE	0	92	0	1	1
HALLMARK_ANGIOGENESIS	0	21	0	1	1
HALLMARK_APICAL_JUNCTION	1	149	0.00671141	0.611447	1
HALLMARK_APICAL_SURFACE	0	30	0	1	1
HALLMARK_APOPTOSIS	0	133	0	1	1
HALLMARK_BILE_ACID_METABOLISM	0	76	0	1	1
HALLMARK_CHOLESTEROL_HOMEOSTASIS	0	68	0	1	1
HALLMARK_COAGULATION	0	75	0	1	1
HALLMARK_COMPLEMENT	0	138	0	1	1
HALLMARK_DNA_REPAIR	1	146	0.00684932	0.603943	1
HALLMARK_FATTY_ACID_METABOLISM	0	129	0	1	1
HALLMARK_GLYCOLYSIS	0	177	0	0.631324	1
HALLMARK_HEDGEHOG_SIGNALING	0	26	0	1	1
HALLMARK_HEME_METABOLISM	1	160	0.00625	1	1
HALLMARK_HYPOXIA	0	165	0	0.629252	1
HALLMARK_IL6_JAK_STAT3_SIGNALING	0	57	0	1	1
HALLMARK_KRAS_SIGNALING_DN	0	109	0	1	1
HALLMARK_KRAS_SIGNALING_UP	0	118	0	1	1
HALLMARK_MITOTIC_SPINDLE	0	197	0	0.638419	1
HALLMARK_MYC_TARGETS_V1	1	200	0.005	1	1
HALLMARK_MYC_TARGETS_V2	0	58	0	1	1
HALLMARK_MYOGENESIS	0	133	0	1	1
HALLMARK_NOTCH_SIGNALING	0	29	0	1	1
HALLMARK_OXIDATIVE_PHOSPHORYLATION	0	199	0	0.639342	1
HALLMARK_P53_PATHWAY	1	185	0.00540541	1	1
HALLMARK_PANCREAS_BETA_CELLS	0	15	0	1	1
HALLMARK_PEROXISOME	0	91	0	1	1
HALLMARK_PI3K_AKT_MTOR_SIGNALING	1	91	0.010989	0.437965	1
HALLMARK_PROTEIN_SECRETION	0	92	0	1	1
HALLMARK_REACTIVE_OXYGEN_SPECIES_PATHWAY	0	44	0	1	1
HALLMARK_SPERMATOGENESIS	0	72	0	1	1
HALLMARK_TGF_BETA_SIGNALING	0	50	0	1	1
HALLMARK_TNFA_SIGNALING_VIA_NFKB	0	167	0	0.629468	1
HALLMARK_WNT_BETA_CATENIN_SIGNALING	0	34	0	1	1
HALLMARK_XENOBIOTIC_METABOLISM	0	142	0	1	1
