# Supplementary material for: Targeted Transcriptional Repression by Induced Proximity
Source: ACS Cent Sci. 2026 Jun 11;12(7):1008–20. doi: 10.1021/acscentsci.5c02277 (PMC13397437; doi:10.1021/acscentsci.5c02277)
Supplement: Supplementary file 5 [file oc5c02277_si_005.xlsx]

## Sheet: all ATAC-seq peaks
seqnames	start	end	width	strand	annotation	geneChr	geneStart	geneEnd	geneLength	geneStrand	geneId	transcriptId	distanceToTSS	ENSEMBL	SYMBOL	GENENAME	simple_annotation	peakID	contrast	baseMean	log2FoldChange	pvalue	padj	er_binding_site
chr1	778339	779230	892	*	Promoter (<=1kb)	1	725759	778634	52876	2	100288069	NR_168328	0	NA	LOC100288069	uncharacterized LOC100288069	Promoter	T47D_5	T47D_CS.1.103_E2_vs_T47D_E2	304.579	0.296463	0.00350554	0.0118649	no ER binding site
chr1	826699	828144	1446	*	Promoter (<=1kb)	1	826206	827522	1317	2	79854	NR_024321	0	NA	LINC00115	long intergenic non-protein coding RNA 115	Promoter	T47D_8	T47D_CS.1.103_E2_vs_T47D_E2	508.981	0.0132887	0.859016	0.911324	no ER binding site
chr1	904317	904945	629	*	Distal Intergenic	1	916818	919692	2875	2	100130417	NR_026874	14747	ENSG00000223764	LINC02593	long intergenic non-protein coding RNA 2593	Distal Intergenic	T47D_12	T47D_CS.1.103_E2_vs_T47D_E2	149.698	0.118687	0.383179	0.522932	no ER binding site
chr1	920229	920917	689	*	Exon (NR_168405/107985728, exon 5 of 5)	1	920243	925604	5362	2	107985728	NR_168405	4687	NA	LOC107985728	collagen alpha-1(III) chain-like	Exon	T47D_15	T47D_CS.1.103_E2_vs_T47D_E2	139.091	0.28919	0.0397475	0.0899684	no ER binding site
chr1	923657	924332	676	*	Promoter (<=1kb)	1	923923	944574	20652	1	148398	NM_001385640	0	ENSG00000187634	SAMD11	sterile alpha motif domain containing 11	Promoter	T47D_17	T47D_CS.1.103_E2_vs_T47D_E2	135.084	-0.169967	0.228168	0.354267	no ER binding site
chr1	924540	926271	1732	*	Promoter (<=1kb)	1	920243	925604	5362	2	107985728	NR_168405	0	NA	LOC107985728	collagen alpha-1(III) chain-like	Promoter	T47D_18	T47D_CS.1.103_E2_vs_T47D_E2	359.989	0.105499	0.250673	0.380664	no ER binding site
chr1	932597	933992	1396	*	Intron (NM_001385640/148398, intron 4 of 13)	1	923923	944574	20652	1	148398	NM_001385640	8674	ENSG00000187634	SAMD11	sterile alpha motif domain containing 11	Intron	T47D_19	T47D_CS.1.103_E2_vs_T47D_E2	355.101	-0.0858922	0.332285	0.470902	no ER binding site
chr1	937997	938732	736	*	Intron (NM_001385640/148398, intron 5 of 13)	1	923923	944574	20652	1	148398	NM_001385640	14074	ENSG00000187634	SAMD11	sterile alpha motif domain containing 11	Intron	T47D_20	T47D_CS.1.103_E2_vs_T47D_E2	178.448	0.496615	6.77484833634933e-05	0.000383814	no ER binding site
chr1	958974	959644	671	*	Promoter (<=1kb)	1	944203	959256	15054	2	26155	NM_015658	0	ENSG00000188976	NOC2L	NOC2 like nucleolar associated transcriptional repressor	Promoter	T47D_23	T47D_CS.1.103_E2_vs_T47D_E2	114.903	0.295088	0.0564334	0.119136	no ER binding site
chr1	965918	967329	1412	*	Promoter (<=1kb)	1	966482	975865	9384	1	84069	NM_001160184	0	ENSG00000187583	PLEKHN1	pleckstrin homology domain containing N1	Promoter	T47D_25	T47D_CS.1.103_E2_vs_T47D_E2	376.202	-0.128101	0.13515	0.237263	no ER binding site
chr1	975871	976754	884	*	3' UTR	1	975198	982093	6896	2	84808	NM_001291366	5339	ENSG00000187642	PERM1	PPARGC1 and ESRR induced regulator, muscle 1	3' UTR	T47D_26	T47D_CS.1.103_E2_vs_T47D_E2	421.609	0.199458	0.0184774	0.0478237	no ER binding site
chr1	999917	1001024	1108	*	Promoter (<=1kb)	1	998964	1000097	1134	2	57801	NM_001142467	0	ENSG00000188290	HES4	hes family bHLH transcription factor 4	Promoter	T47D_28	T47D_CS.1.103_E2_vs_T47D_E2	577.902	0.111222	0.116841	0.212092	no ER binding site
chr1	1001469	1002126	658	*	Promoter (1-2kb)	1	998964	1000097	1134	2	57801	NM_021170	-1372	ENSG00000188290	HES4	hes family bHLH transcription factor 4	Promoter	T47D_29	T47D_CS.1.103_E2_vs_T47D_E2	210.402	0.0789248	0.496474	0.628273	no ER binding site
chr1	1012922	1014010	1089	*	Promoter (<=1kb)	1	1013497	1014539	1043	1	9636	NM_005101	0	ENSG00000187608	ISG15	ISG15 ubiquitin like modifier	Promoter	T47D_30	T47D_CS.1.103_E2_vs_T47D_E2	278.907	-0.411121	0.000112539	0.000599059	no ER binding site
chr1	1014935	1015689	755	*	Promoter (1-2kb)	1	1013497	1014539	1043	1	9636	NM_005101	1438	ENSG00000187608	ISG15	ISG15 ubiquitin like modifier	Promoter	T47D_31	T47D_CS.1.103_E2_vs_T47D_E2	121.089	-0.30704	0.0424181	0.0947924	no ER binding site
chr1	1019143	1019857	715	*	Promoter (<=1kb)	1	1020120	1056114	35995	1	375790	NM_001305275	-263	ENSG00000188157	AGRN	agrin	Promoter	T47D_32	T47D_CS.1.103_E2_vs_T47D_E2	198.903	0.111055	0.34939	0.488426	no ER binding site
chr1	1021112	1021415	304	*	Promoter (<=1kb)	1	1020120	1056114	35995	1	375790	NM_001305275	992	ENSG00000188157	AGRN	agrin	Promoter	T47D_33	T47D_CS.1.103_E2_vs_T47D_E2	116.603	0.304947	0.0522541	0.111889	no ER binding site
chr1	1024543	1025525	983	*	Intron (NM_001305275/375790, intron 2 of 37)	1	1020120	1056114	35995	1	375790	NM_001305275	4423	ENSG00000188157	AGRN	agrin	Intron	T47D_35	T47D_CS.1.103_E2_vs_T47D_E2	205.754	-0.0689561	0.55209	0.677306	no ER binding site
chr1	1040091	1041037	947	*	Exon (NM_001305275/375790, exon 4 of 39)	1	1020120	1056114	35995	1	375790	NM_001305275	19971	ENSG00000188157	AGRN	agrin	Exon	T47D_36	T47D_CS.1.103_E2_vs_T47D_E2	147.805	-0.341127	0.0199053	0.0508081	no ER binding site
chr1	1058327	1060132	1806	*	Promoter (<=1kb)	1	1059734	1066453	6720	1	100288175	NR_148960	0	ENSG00000291156	LOC100288175	uncharacterized LOC100288175	Promoter	T47D_37	T47D_CS.1.103_E2_vs_T47D_E2	217.495	-0.0527808	0.646467	0.756026	no ER binding site
chr1	1063665	1064453	789	*	Intron (NR_148960/100288175, intron 3 of 3)	1	1059734	1066453	6720	1	100288175	NR_148960	3931	ENSG00000291156	LOC100288175	uncharacterized LOC100288175	Intron	T47D_38	T47D_CS.1.103_E2_vs_T47D_E2	167.684	0.180965	0.154704	0.263433	no ER binding site
chr1	1068523	1069743	1221	*	Promoter (<=1kb)	1	1065635	1069337	3703	2	105378948	NR_168432	0	NA	LOC105378948	uncharacterized LOC105378948	Promoter	T47D_39	T47D_CS.1.103_E2_vs_T47D_E2	454.654	0.13522	0.110643	0.203186	no ER binding site
chr1	1069882	1070535	654	*	Promoter (<=1kb)	1	1065635	1069337	3703	2	105378948	NR_168433	-545	NA	LOC105378948	uncharacterized LOC105378948	Promoter	T47D_40	T47D_CS.1.103_E2_vs_T47D_E2	231.044	0.351248	0.0016766	0.00633184	no ER binding site
chr1	1073629	1074601	973	*	Promoter (<=1kb)	1	1070967	1074306	3340	2	401934	NM_001205252	0	ENSG00000237330	RNF223	ring finger protein 223	Promoter	T47D_41	T47D_CS.1.103_E2_vs_T47D_E2	829.104	-0.123506	0.0433863	0.0964487	ER binding site
chr1	1079366	1080681	1316	*	Distal Intergenic	1	1070967	1074306	3340	2	401934	NM_001205252	-5060	ENSG00000237330	RNF223	ring finger protein 223	Distal Intergenic	T47D_42	T47D_CS.1.103_E2_vs_T47D_E2	755.218	0.124235	0.054764	0.116258	ER binding site
chr1	1115802	1117013	1212	*	Promoter (<=1kb)	1	1081823	1116089	34267	2	54991	NM_001330306	0	ENSG00000131591	C1orf159	chromosome 1 open reading frame 159	Promoter	T47D_44	T47D_CS.1.103_E2_vs_T47D_E2	600.935	0.0886394	0.208318	0.33055	ER binding site
chr1	1121757	1122665	909	*	Distal Intergenic	1	1081823	1116089	34267	2	54991	NM_017891	-5668	ENSG00000131591	C1orf159	chromosome 1 open reading frame 159	Distal Intergenic	T47D_45	T47D_CS.1.103_E2_vs_T47D_E2	200.104	0.0627843	0.607386	0.724142	no ER binding site
chr1	1132357	1133275	919	*	Distal Intergenic	1	1137017	1144054	7038	1	254099	NR_038869	-3742	ENSG00000223823	LINC01342	long intergenic non-protein coding RNA 1342	Distal Intergenic	T47D_46	T47D_CS.1.103_E2_vs_T47D_E2	147.237	-0.195181	0.155573	0.264519	no ER binding site
chr1	1157375	1158343	969	*	Distal Intergenic	1	1167104	1167198	95	1	406984	NR_029639	-8761	ENSG00000207730	MIR200B	microRNA 200b	Distal Intergenic	T47D_48	T47D_CS.1.103_E2_vs_T47D_E2	229.17	-0.287766	0.00890966	0.0261998	no ER binding site
chr1	1162422	1163851	1430	*	Distal Intergenic	1	1167104	1167198	95	1	406984	NR_029639	-3253	ENSG00000207730	MIR200B	microRNA 200b	Distal Intergenic	T47D_49	T47D_CS.1.103_E2_vs_T47D_E2	651.411	-0.103175	0.129868	0.230161	no ER binding site
chr1	1231142	1232634	1493	*	Promoter (<=1kb)	1	1216931	1232001	15071	2	51150	NM_016176	0	ENSG00000078808	SDF4	stromal cell derived factor 4	Promoter	T47D_53	T47D_CS.1.103_E2_vs_T47D_E2	424.327	0.18303	0.0267032	0.0647297	no ER binding site
chr1	1272314	1274314	2001	*	Promoter (<=1kb)	1	1253912	1273854	19943	2	118424	NM_058167	0	ENSG00000160087	UBE2J2	ubiquitin conjugating enzyme E2 J2	Promoter	T47D_57	T47D_CS.1.103_E2_vs_T47D_E2	648.886	0.391565	7.78509140129811e-09	9.96017750408773e-08	no ER binding site
chr1	1307492	1309949	2458	*	Promoter (<=1kb)	1	1292391	1307930	15540	2	116983	NM_030649	0	ENSG00000131584	ACAP3	ArfGAP with coiled-coil, ankyrin repeat and PH domains 3	Promoter	T47D_61	T47D_CS.1.103_E2_vs_T47D_E2	613.03	0.121131	0.0879412	0.169695	no ER binding site
chr1	1324275	1326031	1757	*	Promoter (<=1kb)	1	1311600	1324660	13061	2	54973	NM_001256463	0	ENSG00000127054	INTS11	integrator complex subunit 11	Promoter	T47D_64	T47D_CS.1.103_E2_vs_T47D_E2	309.335	-0.041853	0.661551	0.768633	no ER binding site
chr1	1344622	1345358	737	*	Intron (NM_001330311/1855, intron 1 of 14)	1	1335278	1349418	14141	2	1855	NM_001330311	4060	ENSG00000107404	DVL1	dishevelled segment polarity protein 1	Intron	T47D_67	T47D_CS.1.103_E2_vs_T47D_E2	183.065	0.516258	2.85565032403758e-05	0.000177849	no ER binding site
chr1	1348951	1350064	1114	*	Promoter (<=1kb)	1	1335278	1349418	14141	2	1855	NM_001330311	0	ENSG00000107404	DVL1	dishevelled segment polarity protein 1	Promoter	T47D_69	T47D_CS.1.103_E2_vs_T47D_E2	224.425	0.18775	0.0976218	0.184283	no ER binding site
chr1	1358215	1359089	875	*	Promoter (<=1kb)	1	1352689	1358547	5859	2	54587	NM_001282585	0	ENSG00000162576	MXRA8	matrix remodeling associated 8	Promoter	T47D_70	T47D_CS.1.103_E2_vs_T47D_E2	127.752	0.123392	0.413754	0.552863	no ER binding site
chr1	1364097	1364770	674	*	Promoter (<=1kb)	1	1352689	1363541	10853	2	54587	NM_001282582	-556	ENSG00000162576	MXRA8	matrix remodeling associated 8	Promoter	T47D_72	T47D_CS.1.103_E2_vs_T47D_E2	163.342	-0.0507595	0.695665	0.794138	no ER binding site
chr1	1371921	1372354	434	*	Promoter (2-3kb)	1	1373736	1375207	1472	2	54998	NM_001127229	2853	ENSG00000175756	AURKAIP1	aurora kinase A interacting protein 1	Promoter	T47D_73	T47D_CS.1.103_E2_vs_T47D_E2	113.534	0.0806737	0.597448	0.71556	no ER binding site
chr1	1374922	1375823	902	*	Promoter (<=1kb)	1	1373736	1375207	1472	2	54998	NM_001127229	0	ENSG00000175756	AURKAIP1	aurora kinase A interacting protein 1	Promoter	T47D_74	T47D_CS.1.103_E2_vs_T47D_E2	569.717	0.29341	6.28986241284221e-05	0.000358478	ER binding site
chr1	1398908	1400412	1505	*	Promoter (<=1kb)	1	1385711	1399335	13625	2	81669	NM_001320153	0	ENSG00000221978	CCNL2	cyclin L2	Promoter	T47D_75	T47D_CS.1.103_E2_vs_T47D_E2	393.52	0.193248	0.0217323	0.054608	no ER binding site
chr1	1406802	1408028	1227	*	Promoter (<=1kb)	1	1401909	1407293	5385	2	55052	NM_001318485	0	ENSG00000242485	MRPL20	mitochondrial ribosomal protein L20	Promoter	T47D_76	T47D_CS.1.103_E2_vs_T47D_E2	229.87	0.0865512	0.436919	0.574295	no ER binding site
chr1	1430246	1430983	738	*	Exon (NR_125994/102724312, exon 2 of 2)	1	1430157	1434573	4417	2	102724312	NR_125994	3590	NA	LINC01770	long intergenic non-protein coding RNA 1770	Exon	T47D_78	T47D_CS.1.103_E2_vs_T47D_E2	211.545	0.110682	0.336277	0.475188	no ER binding site
chr1	1431720	1432184	465	*	Promoter (2-3kb)	1	1430157	1434573	4417	2	102724312	NR_125994	2389	NA	LINC01770	long intergenic non-protein coding RNA 1770	Promoter	T47D_79	T47D_CS.1.103_E2_vs_T47D_E2	143.837	0.11624	0.396429	0.536233	no ER binding site
chr1	1433182	1433777	596	*	Promoter (<=1kb)	1	1430157	1434573	4417	2	102724312	NR_125994	796	NA	LINC01770	long intergenic non-protein coding RNA 1770	Promoter	T47D_80	T47D_CS.1.103_E2_vs_T47D_E2	392.766	-0.0746791	0.37398	0.513454	ER binding site
chr1	1435356	1436016	661	*	Promoter (<=1kb)	1	1435690	1442882	7193	1	64856	NM_022834	0	ENSG00000179403	VWA1	von Willebrand factor A domain containing 1	Promoter	T47D_81	T47D_CS.1.103_E2_vs_T47D_E2	221.453	0.107854	0.34256	0.481557	no ER binding site
chr1	1471083	1472203	1121	*	Promoter (<=1kb)	1	1471765	1497848	26084	1	83858	NM_031921	0	ENSG00000160072	ATAD3B	ATPase family AAA domain containing 3B	Promoter	T47D_83	T47D_CS.1.103_E2_vs_T47D_E2	236.286	-0.0137499	0.897699	0.935555	no ER binding site
chr1	1504629	1505256	628	*	Distal Intergenic	1	1512162	1534685	22524	1	55210	NM_001170535	-6906	ENSG00000197785	ATAD3A	ATPase family AAA domain containing 3A	Distal Intergenic	T47D_84	T47D_CS.1.103_E2_vs_T47D_E2	179.388	0.230204	0.0756597	0.150547	no ER binding site
chr1	1511429	1512927	1499	*	Promoter (<=1kb)	1	1512162	1534685	22524	1	55210	NM_001170535	0	ENSG00000197785	ATAD3A	ATPase family AAA domain containing 3A	Promoter	T47D_87	T47D_CS.1.103_E2_vs_T47D_E2	389.763	-0.0152433	0.870409	0.918823	ER binding site
chr1	1543342	1544302	961	*	Exon (NM_014188/29101, exon 4 of 5)	1	1541673	1574863	33191	2	29101	NM_014188	30561	ENSG00000160075	SSU72	SSU72 homolog, RNA polymerase II CTD phosphatase	Exon	T47D_88	T47D_CS.1.103_E2_vs_T47D_E2	101.407	-0.543952	0.00148325	0.00570302	no ER binding site
chr1	1574133	1575569	1437	*	Promoter (<=1kb)	1	1541673	1574863	33191	2	29101	NM_014188	0	ENSG00000160075	SSU72	SSU72 homolog, RNA polymerase II CTD phosphatase	Promoter	T47D_89	T47D_CS.1.103_E2_vs_T47D_E2	385.242	0.0595455	0.492905	0.625063	no ER binding site
chr1	1614577	1616376	1800	*	Promoter (<=1kb)	1	1615415	1630610	15196	1	142678	NM_001170688	0	ENSG00000197530	MIB2	MIB E3 ubiquitin protein ligase 2	Promoter	T47D_92	T47D_CS.1.103_E2_vs_T47D_E2	623.361	0.224341	0.00156	0.00595631	no ER binding site
chr1	1658516	1659881	1366	*	Promoter (<=1kb)	1	1635225	1659004	23780	2	984	NM_001291345	0	ENSG00000248333	CDK11B	cyclin dependent kinase 11B	Promoter	T47D_93	T47D_CS.1.103_E2_vs_T47D_E2	387.057	0.138091	0.121522	0.218733	no ER binding site
chr1	1678275	1679193	919	*	Intron (NM_001110781/728661, intron 1 of 8)	1	1661478	1692795	31318	2	728661	NM_001110781	13602	ENSG00000189339	SLC35E2B	solute carrier family 35 member E2B	Intron	T47D_95	T47D_CS.1.103_E2_vs_T47D_E2	162.632	0.0986759	0.450211	0.586653	no ER binding site
chr1	1680692	1681351	660	*	Intron (NM_001110781/728661, intron 1 of 8)	1	1661478	1692795	31318	2	728661	NM_001110781	11444	ENSG00000189339	SLC35E2B	solute carrier family 35 member E2B	Intron	T47D_96	T47D_CS.1.103_E2_vs_T47D_E2	123.778	-0.502609	0.000701692	0.00298458	no ER binding site
chr1	1692270	1693936	1667	*	Promoter (<=1kb)	1	1661478	1692795	31318	2	728661	NM_001110781	0	ENSG00000189339	SLC35E2B	solute carrier family 35 member E2B	Promoter	T47D_97	T47D_CS.1.103_E2_vs_T47D_E2	575.168	0.32721	2.21476238767611e-05	0.000142004	no ER binding site
chr1	1723860	1725151	1292	*	Promoter (<=1kb)	1	1702379	1724357	21979	2	728642	NM_001313896	0	ENSG00000008128	CDK11A	cyclin dependent kinase 11A	Promoter	T47D_98	T47D_CS.1.103_E2_vs_T47D_E2	477.38	0.257882	0.000943343	0.00385516	no ER binding site
chr1	1745606	1746883	1278	*	Promoter (<=1kb)	1	1724838	1745999	21162	2	9906	NM_001199787	0	NA	SLC35E2A	solute carrier family 35 member E2A (pseudogene)	Promoter	T47D_100	T47D_CS.1.103_E2_vs_T47D_E2	770.198	0.357795	2.04897622071353e-07	2.0409466428017e-06	no ER binding site
chr1	1758586	1759484	899	*	Promoter (<=1kb)	1	1751232	1758642	7411	2	65220	NM_001198995	0	ENSG00000008130	NADK	NAD kinase	Promoter	T47D_101	T47D_CS.1.103_E2_vs_T47D_E2	322.832	0.410278	2.07064361325984e-05	0.000133879	no ER binding site
chr1	1763976	1764734	759	*	Intron (NM_001353642/65220, intron 2 of 11)	1	1751232	1780031	28800	2	65220	NM_001198994	15297	ENSG00000008130	NADK	NAD kinase	Intron	T47D_102	T47D_CS.1.103_E2_vs_T47D_E2	158.507	-0.0726171	0.577034	0.699081	no ER binding site
chr1	1777992	1779423	1432	*	Promoter (<=1kb)	1	1751232	1778470	27239	2	65220	NM_001353642	0	ENSG00000008130	NADK	NAD kinase	Promoter	T47D_103	T47D_CS.1.103_E2_vs_T47D_E2	556.869	-0.0423167	0.574016	0.696729	no ER binding site
chr1	1782108	1783238	1131	*	Promoter (2-3kb)	1	1751232	1780031	28800	2	65220	NM_001353641	-2077	ENSG00000008130	NADK	NAD kinase	Promoter	T47D_104	T47D_CS.1.103_E2_vs_T47D_E2	273.434	-0.0640333	0.525607	0.654554	no ER binding site
chr1	1858613	1859826	1214	*	Intron (NM_001282538/2782, intron 1 of 9)	1	1785285	1891117	105833	2	2782	NM_001282538	31291	ENSG00000078369	GNB1	G protein subunit beta 1	Intron	T47D_107	T47D_CS.1.103_E2_vs_T47D_E2	160.95	0.000839124	0.994986	0.996947	no ER binding site
chr1	1890681	1891892	1212	*	Promoter (<=1kb)	1	1785286	1891087	105802	2	2782	NM_002074	0	ENSG00000078369	GNB1	G protein subunit beta 1	Promoter	T47D_109	T47D_CS.1.103_E2_vs_T47D_E2	231.386	0.181502	0.12821	0.228018	no ER binding site
chr1	1906246	1906556	311	*	Distal Intergenic	1	1915260	1917296	2037	1	163688	NM_001330313	-8704	ENSG00000169885	CALML6	calmodulin like 6	Distal Intergenic	T47D_111	T47D_CS.1.103_E2_vs_T47D_E2	144.022	0.631871	7.52710904069453e-06	5.40569475707598e-05	no ER binding site
chr1	1908488	1909864	1377	*	Distal Intergenic	1	1915260	1917296	2037	1	163688	NM_001330313	-5396	ENSG00000169885	CALML6	calmodulin like 6	Distal Intergenic	T47D_112	T47D_CS.1.103_E2_vs_T47D_E2	350.869	0.357835	0.000197908	0.000990166	no ER binding site
chr1	1918666	1919994	1329	*	Promoter (<=1kb)	1	1917591	1919279	1689	2	339456	NM_178545	0	ENSG00000178821	TMEM52	transmembrane protein 52	Promoter	T47D_113	T47D_CS.1.103_E2_vs_T47D_E2	374.52	0.222555	0.0173197	0.045443	ER binding site
chr1	1943602	1944555	954	*	Exon (NM_001304360/85452, exon 21 of 39)	1	1921957	2003786	81830	2	85452	NM_001304360	59231	ENSG00000142609	CFAP74	cilia and flagella associated protein 74	Exon	T47D_114	T47D_CS.1.103_E2_vs_T47D_E2	149.263	0.0691988	0.621933	0.736162	no ER binding site
chr1	2001667	2002230	564	*	Promoter (1-2kb)	1	1921957	2003786	81830	2	85452	NM_001304360	1556	ENSG00000142609	CFAP74	cilia and flagella associated protein 74	Promoter	T47D_117	T47D_CS.1.103_E2_vs_T47D_E2	123.546	0.167214	0.261969	0.393753	no ER binding site
chr1	2046495	2046785	291	*	Distal Intergenic	1	2049201	2050070	870	2	105378591	NR_135509	3285	ENSG00000226969	PRKCZ-DT	PRKCZ divergent transcript	Distal Intergenic	T47D_120	T47D_CS.1.103_E2_vs_T47D_E2	119.573	0.0578468	0.701587	0.798623	no ER binding site
chr1	2049437	2050972	1536	*	Promoter (<=1kb)	1	2049201	2050070	870	2	105378591	NR_135509	0	ENSG00000226969	PRKCZ-DT	PRKCZ divergent transcript	Promoter	T47D_121	T47D_CS.1.103_E2_vs_T47D_E2	489.705	0.202602	0.00899324	0.0264101	ER binding site
chr1	2081835	2083116	1282	*	Intron (NM_002744/5590, intron 4 of 17)	1	2050411	2185395	134985	1	5590	NM_002744	31424	ENSG00000067606	PRKCZ	protein kinase C zeta	Intron	T47D_122	T47D_CS.1.103_E2_vs_T47D_E2	175.32	0.199029	0.108678	0.20043	no ER binding site
chr1	2189303	2190352	1050	*	Promoter (<=1kb)	1	2189798	2192458	2661	1	112268219	NR_168005	0	NA	LOC112268219	uncharacterized LOC112268219	Promoter	T47D_127	T47D_CS.1.103_E2_vs_T47D_E2	500.368	0.312514	4.39018211437817e-05	0.000260158	no ER binding site
chr1	2194740	2195682	943	*	Promoter (<=1kb)	1	2184477	2194772	10296	2	199990	NM_001256945	0	ENSG00000162585	FAAP20	FA core complex associated protein 20	Promoter	T47D_128	T47D_CS.1.103_E2_vs_T47D_E2	438.515	0.208788	0.012271	0.034146	no ER binding site
chr1	2227201	2228138	938	*	Promoter (<=1kb)	1	2228319	2310213	81895	1	6497	NM_003036	-181	ENSG00000157933	SKI	SKI proto-oncogene	Promoter	T47D_133	T47D_CS.1.103_E2_vs_T47D_E2	514.976	0.289494	0.000276452	0.0013285	no ER binding site
chr1	2229108	2229721	614	*	Promoter (<=1kb)	1	2228319	2310213	81895	1	6497	NM_003036	789	ENSG00000157933	SKI	SKI proto-oncogene	Promoter	T47D_134	T47D_CS.1.103_E2_vs_T47D_E2	148.884	-0.0902496	0.514127	0.644421	no ER binding site
chr1	2381467	2382542	1076	*	Intron (NM_024848/79906, intron 6 of 13)	1	2321253	2391554	70302	2	79906	NM_024848	9012	ENSG00000116151	MORN1	MORN repeat containing 1	Intron	T47D_140	T47D_CS.1.103_E2_vs_T47D_E2	125.775	-0.216839	0.137171	0.240114	no ER binding site
chr1	2391067	2392143	1077	*	Promoter (<=1kb)	1	2321253	2391554	70302	2	79906	NM_024848	0	ENSG00000116151	MORN1	MORN repeat containing 1	Promoter	T47D_142	T47D_CS.1.103_E2_vs_T47D_E2	429.38	0.0869677	0.282059	0.416142	ER binding site
chr1	2411988	2413423	1436	*	Promoter (<=1kb)	1	2403974	2412564	8591	2	5192	NM_001374425	0	ENSG00000157911	PEX10	peroxisomal biogenesis factor 10	Promoter	T47D_143	T47D_CS.1.103_E2_vs_T47D_E2	460.624	0.0261355	0.738732	0.82627	no ER binding site
chr1	2525840	2526780	941	*	5' UTR	1	2403974	2413827	9854	2	5192	NR_164636	-112013	ENSG00000157911	PEX10	peroxisomal biogenesis factor 10	5' UTR	T47D_148	T47D_CS.1.103_E2_vs_T47D_E2	349.173	-0.0185726	0.83492	0.89447	no ER binding site
chr1	2545971	2547936	1966	*	Distal Intergenic	1	2403974	2413827	9854	2	5192	NR_164636	-132144	ENSG00000157911	PEX10	peroxisomal biogenesis factor 10	Distal Intergenic	T47D_151	T47D_CS.1.103_E2_vs_T47D_E2	712.457	0.317551	3.91919473219831e-06	2.98959366656542e-05	ER binding site
chr1	2548009	2548318	310	*	Distal Intergenic	1	2403974	2413827	9854	2	5192	NR_164636	-134182	ENSG00000157911	PEX10	peroxisomal biogenesis factor 10	Distal Intergenic	T47D_152	T47D_CS.1.103_E2_vs_T47D_E2	199.815	0.233903	0.0561028	0.118567	no ER binding site
chr1	2555586	2557054	1469	*	5' UTR	1	2403974	2413827	9854	2	5192	NR_164636	-141759	ENSG00000157911	PEX10	peroxisomal biogenesis factor 10	5' UTR	T47D_153	T47D_CS.1.103_E2_vs_T47D_E2	134.195	0.003414	0.982043	0.989061	no ER binding site
chr1	2586265	2587521	1257	*	5' UTR	1	2403974	2413827	9854	2	5192	NR_164636	-172438	ENSG00000157911	PEX10	peroxisomal biogenesis factor 10	5' UTR	T47D_155	T47D_CS.1.103_E2_vs_T47D_E2	502.186	0.309927	0.000240777	0.00117411	no ER binding site
chr1	3452992	3455152	2161	*	Promoter (<=1kb)	1	3454665	3481113	26449	1	27237	NM_014448	0	ENSG00000130762	ARHGEF16	Rho guanine nucleotide exchange factor 16	Promoter	T47D_170	T47D_CS.1.103_E2_vs_T47D_E2	410.455	0.286989	0.000619666	0.0026834	no ER binding site
chr1	3530406	3531812	1407	*	Intron (NM_001409/1953, intron 4 of 36)	1	3487951	3611508	123558	2	1953	NM_001409	79696	ENSG00000162591	MEGF6	multiple EGF like domains 6	Intron	T47D_177	T47D_CS.1.103_E2_vs_T47D_E2	339.13	-0.136662	0.128417	0.228287	no ER binding site
chr1	3547203	3547939	737	*	Intron (NM_001409/1953, intron 4 of 36)	1	3487951	3611508	123558	2	1953	NM_001409	63569	ENSG00000162591	MEGF6	multiple EGF like domains 6	Intron	T47D_178	T47D_CS.1.103_E2_vs_T47D_E2	116.458	0.204435	0.181244	0.297113	no ER binding site
chr1	3587158	3587897	740	*	Intron (NM_001409/1953, intron 3 of 36)	1	3487951	3611508	123558	2	1953	NM_001409	23611	ENSG00000162591	MEGF6	multiple EGF like domains 6	Intron	T47D_181	T47D_CS.1.103_E2_vs_T47D_E2	101.481	-0.388238	0.0180958	0.0470502	no ER binding site
chr1	3624119	3625244	1126	*	Promoter (<=1kb)	1	3625015	3630127	5113	1	127262	NM_182752	0	ENSG00000158109	TPRG1L	tumor protein p63 regulated 1 like	Promoter	T47D_185	T47D_CS.1.103_E2_vs_T47D_E2	321.205	0.142854	0.123739	0.221995	no ER binding site
chr1	3649700	3650316	617	*	Promoter (<=1kb)	1	3630770	3650103	19334	2	49856	NM_017818	0	ENSG00000116213	WRAP73	WD repeat containing, antisense to TP73	Promoter	T47D_186	T47D_CS.1.103_E2_vs_T47D_E2	136.465	-0.167691	0.253516	0.38397	no ER binding site
chr1	3652043	3653392	1350	*	Promoter (<=1kb)	1	3652516	3736201	83686	1	7161	NM_001204184	0	ENSG00000078900	TP73	tumor protein p73	Promoter	T47D_187	T47D_CS.1.103_E2_vs_T47D_E2	252.887	-0.208257	0.0498336	0.107848	no ER binding site
chr1	3668576	3669442	867	*	Intron (NM_001204184/7161, intron 1 of 12)	1	3652516	3736201	83686	1	7161	NM_001204184	16060	ENSG00000078900	TP73	tumor protein p73	Intron	T47D_188	T47D_CS.1.103_E2_vs_T47D_E2	134.999	-0.0409909	0.773156	0.851097	no ER binding site
chr1	3707385	3708339	955	*	5' UTR	1	3652516	3736201	83686	1	7161	NM_001204184	54869	ENSG00000078900	TP73	tumor protein p73	5' UTR	T47D_192	T47D_CS.1.103_E2_vs_T47D_E2	128.077	-0.710839	2.14848924255336e-06	1.73759067491503e-05	no ER binding site
chr1	3708739	3709534	796	*	Intron (NM_001204184/7161, intron 4 of 12)	1	3652516	3736201	83686	1	7161	NM_001204184	56223	ENSG00000078900	TP73	tumor protein p73	Intron	T47D_193	T47D_CS.1.103_E2_vs_T47D_E2	130.436	-0.956853	3.44548211829523e-10	5.44922138575715e-09	ER binding site
chr1	3772057	3774081	2025	*	Promoter (<=1kb)	1	3772749	3775956	3208	1	388588	NM_001163724	0	ENSG00000235169	SMIM1	small integral membrane protein 1 (Vel blood group)	Promoter	T47D_197	T47D_CS.1.103_E2_vs_T47D_E2	256.036	0.180664	0.0820541	0.160522	no ER binding site
chr1	3775366	3776267	902	*	Promoter (2-3kb)	1	3772749	3775956	3208	1	388588	NM_001163724	2617	ENSG00000235169	SMIM1	small integral membrane protein 1 (Vel blood group)	Promoter	T47D_198	T47D_CS.1.103_E2_vs_T47D_E2	119.234	0.0235367	0.878102	0.923348	no ER binding site
chr1	3795862	3797087	1226	*	Promoter (<=1kb)	1	3778559	3796498	17940	2	57470	NM_020710	0	ENSG00000130764	LRRC47	leucine rich repeat containing 47	Promoter	T47D_199	T47D_CS.1.103_E2_vs_T47D_E2	319.17	-0.0360748	0.697911	0.795744	no ER binding site
chr1	3856591	3858061	1471	*	Promoter (<=1kb)	1	3812086	3857211	45126	2	9731	NM_014704	0	ENSG00000116198	CEP104	centrosomal protein 104	Promoter	T47D_201	T47D_CS.1.103_E2_vs_T47D_E2	751.495	0.0857048	0.179233	0.294545	ER binding site
chr1	3900006	3901716	1711	*	Promoter (<=1kb)	1	3889133	3900272	11140	2	339448	NM_207356	0	ENSG00000198912	C1orf174	chromosome 1 open reading frame 174	Promoter	T47D_203	T47D_CS.1.103_E2_vs_T47D_E2	1235.65	0.112788	0.0275725	0.0664747	ER binding site
chr1	3910644	3911602	959	*	Intron (NR_024455/100133612, intron 2 of 3)	1	3900404	3915447	15044	1	100133612	NR_024455	10240	ENSG00000236423	LINC01134	long intergenic non-protein coding RNA 1134	Intron	T47D_204	T47D_CS.1.103_E2_vs_T47D_E2	142.907	0.173493	0.219371	0.343815	no ER binding site
chr1	5991910	5993200	1291	*	Promoter (<=1kb)	1	5862811	5992425	129615	2	261734	NM_001291593	0	ENSG00000131697	NPHP4	nephrocystin 4	Promoter	T47D_219	T47D_CS.1.103_E2_vs_T47D_E2	543.895	-0.0751738	0.309589	0.446903	ER binding site
chr1	6025866	6026891	1026	*	Promoter (<=1kb)	1	6026333	6101180	74848	1	8514	NM_003636	0	ENSG00000069424	KCNAB2	potassium voltage-gated channel subfamily A regulatory beta subunit 2	Promoter	T47D_221	T47D_CS.1.103_E2_vs_T47D_E2	198.558	0.215706	0.0662012	0.135234	no ER binding site
chr1	6033934	6034931	998	*	Promoter (<=1kb)	1	6034688	6101180	66493	1	8514	NM_001199860	0	ENSG00000069424	KCNAB2	potassium voltage-gated channel subfamily A regulatory beta subunit 2	Promoter	T47D_222	T47D_CS.1.103_E2_vs_T47D_E2	97.3679	-0.439196	0.00857569	0.0253724	no ER binding site
chr1	6058457	6059357	901	*	Intron (NM_001199861/8514, intron 3 of 15)	1	5992676	6101180	108505	1	8514	NM_001199861	65781	ENSG00000069424	KCNAB2	potassium voltage-gated channel subfamily A regulatory beta subunit 2	Intron	T47D_225	T47D_CS.1.103_E2_vs_T47D_E2	187.732	-0.286394	0.0217283	0.0546048	no ER binding site
chr1	6127537	6128421	885	*	Exon (NM_015557/26038, exon 25 of 42)	1	6101787	6180321	78535	2	26038	NM_015557	51900	ENSG00000116254	CHD5	chromodomain helicase DNA binding protein 5	Exon	T47D_230	T47D_CS.1.103_E2_vs_T47D_E2	273.256	0.0736955	0.472257	0.606781	no ER binding site
chr1	6148306	6149258	953	*	Exon (NM_015557/26038, exon 8 of 42)	1	6101787	6180321	78535	2	26038	NM_015557	31063	ENSG00000116254	CHD5	chromodomain helicase DNA binding protein 5	Exon	T47D_231	T47D_CS.1.103_E2_vs_T47D_E2	110.276	-0.423344	0.00681612	0.0208647	no ER binding site
chr1	6157438	6158403	966	*	Intron (NM_015557/26038, intron 3 of 41)	1	6101787	6180321	78535	2	26038	NM_015557	21918	ENSG00000116254	CHD5	chromodomain helicase DNA binding protein 5	Intron	T47D_232	T47D_CS.1.103_E2_vs_T47D_E2	268.127	0.428325	4.8114682605452e-05	0.000281663	ER binding site
chr1	6178737	6181233	2497	*	Promoter (<=1kb)	1	6101787	6180321	78535	2	26038	NM_015557	0	ENSG00000116254	CHD5	chromodomain helicase DNA binding protein 5	Promoter	T47D_235	T47D_CS.1.103_E2_vs_T47D_E2	158.557	0.421265	0.00169256	0.00638705	no ER binding site
chr1	6198906	6200112	1207	*	Promoter (<=1kb)	1	6185020	6199595	14576	2	6146	NM_000983	0	ENSG00000116251	RPL22	ribosomal protein L22	Promoter	T47D_236	T47D_CS.1.103_E2_vs_T47D_E2	345.706	0.182953	0.0513263	0.110359	ER binding site
chr1	6204872	6206696	1825	*	Promoter (<=1kb)	1	6204840	6205780	941	2	102724450	NR_125997	0	ENSG00000226944	RNF207-AS1	RNF207 antisense RNA 1	Promoter	T47D_237	T47D_CS.1.103_E2_vs_T47D_E2	638.968	0.174206	0.0119951	0.0335242	no ER binding site
chr1	6220073	6220752	680	*	3' UTR	1	6206119	6221299	15181	1	388591	NM_207396	13954	ENSG00000158286	RNF207	ring finger protein 207	3' UTR	T47D_238	T47D_CS.1.103_E2_vs_T47D_E2	298.94	0.10659	0.271608	0.404527	ER binding site
chr1	6234940	6236487	1548	*	Promoter (<=1kb)	1	6221193	6235964	14772	2	23463	NM_012405	0	ENSG00000116237	ICMT	isoprenylcysteine carboxyl methyltransferase	Promoter	T47D_239	T47D_CS.1.103_E2_vs_T47D_E2	216.295	0.190445	0.104191	0.193902	no ER binding site
chr1	6245039	6246463	1425	*	Promoter (<=1kb)	1	6244179	6245578	1400	1	390992	NM_001024598	860	ENSG00000173673	HES3	hes family bHLH transcription factor 3	Promoter	T47D_240	T47D_CS.1.103_E2_vs_T47D_E2	255.026	-0.284388	0.00770825	0.0231817	no ER binding site
chr1	6246604	6247121	518	*	Promoter (2-3kb)	1	6244179	6245578	1400	1	390992	NM_001024598	2425	ENSG00000173673	HES3	hes family bHLH transcription factor 3	Promoter	T47D_241	T47D_CS.1.103_E2_vs_T47D_E2	121.292	-0.205526	0.171115	0.284074	no ER binding site
chr1	6343304	6344102	799	*	Intron (NM_181866/11332, intron 2 of 8)	1	6264272	6393767	129496	2	11332	NM_007274	49665	ENSG00000097021	ACOT7	acyl-CoA thioesterase 7	Intron	T47D_244	T47D_CS.1.103_E2_vs_T47D_E2	147.138	-0.0638048	0.639425	0.750355	no ER binding site
chr1	6350115	6350989	875	*	Intron (NM_181866/11332, intron 1 of 8)	1	6264272	6393767	129496	2	11332	NM_007274	42778	ENSG00000097021	ACOT7	acyl-CoA thioesterase 7	Intron	T47D_246	T47D_CS.1.103_E2_vs_T47D_E2	160.301	0.213912	0.105623	0.19599	no ER binding site
chr1	6385047	6386341	1295	*	Promoter (<=1kb)	1	6264272	6385768	121497	2	11332	NM_181864	0	ENSG00000097021	ACOT7	acyl-CoA thioesterase 7	Promoter	T47D_248	T47D_CS.1.103_E2_vs_T47D_E2	162.744	0.271208	0.0352126	0.0814455	no ER binding site
chr1	6392865	6394229	1365	*	Promoter (<=1kb)	1	6264272	6393767	129496	2	11332	NM_007274	0	ENSG00000097021	ACOT7	acyl-CoA thioesterase 7	Promoter	T47D_249	T47D_CS.1.103_E2_vs_T47D_E2	518.985	0.107429	0.15447	0.263139	no ER binding site
chr1	6423333	6423919	587	*	Promoter (<=1kb)	1	6424776	6460944	36169	1	83715	NM_001367473	-857	ENSG00000187017	ESPN	espin	Promoter	T47D_253	T47D_CS.1.103_E2_vs_T47D_E2	131.897	0.0681884	0.635625	0.747646	no ER binding site
chr1	6424654	6425592	939	*	Promoter (<=1kb)	1	6424776	6460944	36169	1	83715	NM_001367473	0	ENSG00000187017	ESPN	espin	Promoter	T47D_254	T47D_CS.1.103_E2_vs_T47D_E2	202.021	-0.0132124	0.910367	0.944232	no ER binding site
chr1	6427759	6428328	570	*	Promoter (2-3kb)	1	6424776	6460944	36169	1	83715	NM_001367473	2983	ENSG00000187017	ESPN	espin	Promoter	T47D_255	T47D_CS.1.103_E2_vs_T47D_E2	246.604	0.35041	0.00105425	0.00424322	no ER binding site
chr1	6431050	6431506	457	*	Intron (NM_001367473/83715, intron 2 of 13)	1	6424776	6460944	36169	1	83715	NM_001367473	6274	ENSG00000187017	ESPN	espin	Intron	T47D_257	T47D_CS.1.103_E2_vs_T47D_E2	169.467	0.238622	0.0614705	0.127621	no ER binding site
chr1	6482884	6483790	907	*	Intron (NM_001265593/57449, intron 1 of 20)	1	6466092	6490580	24489	2	57449	NM_001042664	6790	ENSG00000171680	PLEKHG5	pleckstrin homology and RhoGEF domain containing G5	Intron	T47D_264	T47D_CS.1.103_E2_vs_T47D_E2	233.943	-0.380301	0.000513707	0.0022765	ER binding site
chr1	6486405	6486969	565	*	Intron (NM_001042664/57449, intron 1 of 20)	1	6466092	6490580	24489	2	57449	NM_001042664	3611	ENSG00000171680	PLEKHG5	pleckstrin homology and RhoGEF domain containing G5	Intron	T47D_266	T47D_CS.1.103_E2_vs_T47D_E2	224.022	0.136214	0.232316	0.359122	no ER binding site
chr1	6489928	6490197	270	*	Promoter (<=1kb)	1	6466092	6490580	24489	2	57449	NM_001042664	383	ENSG00000171680	PLEKHG5	pleckstrin homology and RhoGEF domain containing G5	Promoter	T47D_267	T47D_CS.1.103_E2_vs_T47D_E2	162.708	-0.042314	0.744659	0.830778	no ER binding site
chr1	6490328	6491077	750	*	Promoter (<=1kb)	1	6466092	6490580	24489	2	57449	NM_001042664	0	ENSG00000171680	PLEKHG5	pleckstrin homology and RhoGEF domain containing G5	Promoter	T47D_268	T47D_CS.1.103_E2_vs_T47D_E2	239.677	-0.030275	0.781667	0.856605	no ER binding site
chr1	6497166	6498018	853	*	Promoter (<=1kb)	1	6467122	6497231	30110	2	57449	NM_001265592	0	ENSG00000171680	PLEKHG5	pleckstrin homology and RhoGEF domain containing G5	Promoter	T47D_269	T47D_CS.1.103_E2_vs_T47D_E2	110.402	-0.440951	0.00761251	0.0229326	no ER binding site
chr1	6513003	6514021	1019	*	Intron (NM_198681/57449, intron 1 of 21)	1	6467122	6520092	52971	2	57449	NM_198681	6071	ENSG00000171680	PLEKHG5	pleckstrin homology and RhoGEF domain containing G5	Intron	T47D_270	T47D_CS.1.103_E2_vs_T47D_E2	129.307	-0.339945	0.0208724	0.0528597	no ER binding site
chr1	6553714	6554924	1211	*	Promoter (<=1kb)	1	6521347	6554513	33167	2	79707	NM_024654	0	ENSG00000162408	NOL9	nucleolar protein 9	Promoter	T47D_272	T47D_CS.1.103_E2_vs_T47D_E2	181.087	0.0563926	0.653074	0.761487	no ER binding site
chr1	6579501	6580630	1130	*	Promoter (<=1kb)	1	6579994	6589280	9287	1	3104	NM_001278647	0	ENSG00000204859	ZBTB48	zinc finger and BTB domain containing 48	Promoter	T47D_273	T47D_CS.1.103_E2_vs_T47D_E2	359.01	0.0958752	0.277473	0.411154	no ER binding site
chr1	6601099	6603830	2732	*	Promoter (<=1kb)	1	6590724	6602869	12146	2	9903	NM_001324309	0	ENSG00000162413	KLHL21	kelch like family member 21	Promoter	T47D_274	T47D_CS.1.103_E2_vs_T47D_E2	750.354	0.114777	0.0712571	0.14337	no ER binding site
chr1	6612588	6613891	1304	*	Promoter (<=1kb)	1	6613731	6624030	10300	1	148479	NM_153812	0	ENSG00000116273	PHF13	PHD finger protein 13	Promoter	T47D_275	T47D_CS.1.103_E2_vs_T47D_E2	602.351	0.177974	0.00992362	0.0287128	ER binding site
chr1	6624665	6626098	1434	*	Promoter (<=1kb)	1	6624865	6633582	8718	1	90326	NM_001195753	0	ENSG00000041988	THAP3	THAP domain containing 3	Promoter	T47D_276	T47D_CS.1.103_E2_vs_T47D_E2	456.264	-0.153589	0.0523235	0.111988	no ER binding site
chr1	6701239	6702269	1031	*	Promoter (<=1kb)	1	6634170	6701816	67647	2	55735	NM_018198	0	ENSG00000007923	DNAJC11	DnaJ heat shock protein family (Hsp40) member C11	Promoter	T47D_279	T47D_CS.1.103_E2_vs_T47D_E2	243.996	0.226259	0.0396296	0.0897586	no ER binding site
chr1	6784241	6785560	1320	*	Promoter (<=1kb)	1	6783892	6784980	1089	2	110841581	NR_149049	0	NA	CAMTA1-DT	CAMTA1 divergent transcript	Promoter	T47D_282	T47D_CS.1.103_E2_vs_T47D_E2	1129.29	0.146044	0.00811581	0.0241978	ER binding site
chr1	6962360	6963441	1082	*	Intron (NM_001349608/23261, intron 2 of 21)	1	6785454	7769706	984253	1	23261	NM_001349608	176906	ENSG00000171735	CAMTA1	calmodulin binding transcription activator 1	Intron	T47D_286	T47D_CS.1.103_E2_vs_T47D_E2	182.144	-0.576825	1.68726700993342e-05	0.000111601	ER binding site
chr1	7117369	7118207	839	*	Intron (NM_001349608/23261, intron 3 of 21)	1	6785454	7769706	984253	1	23261	NM_001349608	331915	ENSG00000171735	CAMTA1	calmodulin binding transcription activator 1	Intron	T47D_293	T47D_CS.1.103_E2_vs_T47D_E2	121.921	0.0603072	0.683433	0.785692	no ER binding site
chr1	7447162	7448596	1435	*	Intron (NM_001349608/23261, intron 4 of 21)	1	6785454	7769706	984253	1	23261	NM_001349608	661708	ENSG00000171735	CAMTA1	calmodulin binding transcription activator 1	Intron	T47D_300	T47D_CS.1.103_E2_vs_T47D_E2	144.94	-0.725891	1.92727882301223e-07	1.92511486082499e-06	ER binding site
chr1	7667395	7668228	834	*	Intron (NM_001349608/23261, intron 8 of 21)	1	6785454	7769706	984253	1	23261	NM_001349608	881941	ENSG00000171735	CAMTA1	calmodulin binding transcription activator 1	Intron	T47D_306	T47D_CS.1.103_E2_vs_T47D_E2	111.798	0.0728573	0.638329	0.749583	no ER binding site
chr1	7704287	7705010	724	*	Promoter (<=1kb)	1	7704736	7769706	64971	1	23261	NM_001349615	0	ENSG00000171735	CAMTA1	calmodulin binding transcription activator 1	Promoter	T47D_307	T47D_CS.1.103_E2_vs_T47D_E2	307.126	0.00572832	0.953526	0.971094	no ER binding site
chr1	7770722	7771915	1194	*	Promoter (<=1kb)	1	7771296	7781432	10137	1	9341	NM_004781	0	ENSG00000049245	VAMP3	vesicle associated membrane protein 3	Promoter	T47D_310	T47D_CS.1.103_E2_vs_T47D_E2	157.452	-0.119848	0.362402	0.501988	no ER binding site
chr1	7783157	7784712	1556	*	Promoter (<=1kb)	1	7784291	7845177	60887	1	8863	NM_001289861	0	ENSG00000049246	PER3	period circadian regulator 3	Promoter	T47D_311	T47D_CS.1.103_E2_vs_T47D_E2	504.7	0.464977	2.15571093725693e-09	3.0245825018152e-08	ER binding site
chr1	7885284	7886215	932	*	Distal Intergenic	1	7847612	7853491	5880	2	10911	NM_021995	-31793	ENSG00000049247	UTS2	urotensin 2	Distal Intergenic	T47D_312	T47D_CS.1.103_E2_vs_T47D_E2	206.455	0.170553	0.151907	0.260044	no ER binding site
chr1	7961080	7962230	1151	*	Promoter (<=1kb)	1	7961654	7985282	23629	1	11315	NM_001123377	0	ENSG00000116288	PARK7	Parkinsonism associated deglycase	Promoter	T47D_315	T47D_CS.1.103_E2_vs_T47D_E2	544.074	0.0910066	0.224284	0.349667	no ER binding site
chr1	7975102	7975777	676	*	Intron (NM_001123377/11315, intron 5 of 6)	1	7961654	7985282	23629	1	11315	NM_001123377	13448	ENSG00000116288	PARK7	Parkinsonism associated deglycase	Intron	T47D_316	T47D_CS.1.103_E2_vs_T47D_E2	134.333	-0.159029	0.25869	0.390104	no ER binding site
chr1	8025459	8026969	1511	*	Promoter (<=1kb)	1	8011727	8026309	14583	2	54206	NM_018948	0	ENSG00000116285	ERRFI1	ERBB receptor feedback inhibitor 1	Promoter	T47D_321	T47D_CS.1.103_E2_vs_T47D_E2	300.009	0.180979	0.0757426	0.150628	ER binding site
chr1	8061185	8062032	848	*	Distal Intergenic	1	8011727	8026309	14583	2	54206	NM_018948	-34876	ENSG00000116285	ERRFI1	ERBB receptor feedback inhibitor 1	Distal Intergenic	T47D_323	T47D_CS.1.103_E2_vs_T47D_E2	303.171	-0.0540738	0.580403	0.70167	ER binding site
chr1	8120384	8121683	1300	*	Distal Intergenic	1	8208672	8215208	6537	1	102724539	NR_125998	-86989	ENSG00000227634	LINC01714	long intergenic non-protein coding RNA 1714	Distal Intergenic	T47D_327	T47D_CS.1.103_E2_vs_T47D_E2	156.339	-0.482403	0.000271795	0.00130944	ER binding site
chr1	8182095	8183111	1017	*	Distal Intergenic	1	8208672	8215208	6537	1	102724539	NR_125998	-25561	ENSG00000227634	LINC01714	long intergenic non-protein coding RNA 1714	Distal Intergenic	T47D_331	T47D_CS.1.103_E2_vs_T47D_E2	350.911	0.226925	0.0107479	0.0306706	ER binding site
chr1	8258848	8260167	1320	*	Distal Intergenic	1	8208672	8215208	6537	1	102724539	NR_125998	50176	ENSG00000227634	LINC01714	long intergenic non-protein coding RNA 1714	Distal Intergenic	T47D_333	T47D_CS.1.103_E2_vs_T47D_E2	188.372	0.0367645	0.758574	0.840779	ER binding site
chr1	8314139	8314973	835	*	Distal Intergenic	1	8318114	8344165	26052	1	50651	NM_001080397	-3141	ENSG00000162426	SLC45A1	solute carrier family 45 member 1	Distal Intergenic	T47D_334	T47D_CS.1.103_E2_vs_T47D_E2	127.845	0.372729	0.0106189	0.0303636	no ER binding site
chr1	8412200	8412991	792	*	Intron (NM_001042682/473, intron 2 of 12)	1	8352404	8817640	465237	2	473	NM_001042681	404649	ENSG00000142599	RERE	arginine-glutamic acid dipeptide repeats	Intron	T47D_340	T47D_CS.1.103_E2_vs_T47D_E2	269.767	-0.0322542	0.753547	0.837641	ER binding site
chr1	8422891	8424823	1933	*	Promoter (<=1kb)	1	8352404	8423832	71429	2	473	NM_001042682	0	ENSG00000142599	RERE	arginine-glutamic acid dipeptide repeats	Promoter	T47D_341	T47D_CS.1.103_E2_vs_T47D_E2	147.423	0.0173567	0.899444	0.936794	no ER binding site
chr1	8525266	8526291	1026	*	Intron (NM_001042681/473, intron 7 of 22)	1	8352404	8817640	465237	2	473	NM_001042681	291349	ENSG00000142599	RERE	arginine-glutamic acid dipeptide repeats	Intron	T47D_342	T47D_CS.1.103_E2_vs_T47D_E2	266.044	0.185416	0.0694645	0.140479	no ER binding site
chr1	8702193	8702516	324	*	Intron (NM_001042681/473, intron 1 of 22)	1	8352404	8817640	465237	2	473	NM_001042681	115124	ENSG00000142599	RERE	arginine-glutamic acid dipeptide repeats	Intron	T47D_351	T47D_CS.1.103_E2_vs_T47D_E2	120.394	0.00742249	0.961021	0.975899	no ER binding site
chr1	8703017	8703805	789	*	Intron (NM_001042681/473, intron 1 of 22)	1	8352404	8817640	465237	2	473	NM_001042681	113835	ENSG00000142599	RERE	arginine-glutamic acid dipeptide repeats	Intron	T47D_352	T47D_CS.1.103_E2_vs_T47D_E2	230.308	-0.03562	0.751061	0.835661	no ER binding site
chr1	8741997	8742815	819	*	Intron (NM_001042681/473, intron 1 of 22)	1	8352404	8817640	465237	2	473	NM_001042681	74825	ENSG00000142599	RERE	arginine-glutamic acid dipeptide repeats	Intron	T47D_355	T47D_CS.1.103_E2_vs_T47D_E2	114.345	-0.119481	0.437773	0.575025	ER binding site
chr1	8789339	8790269	931	*	Intron (NM_001042681/473, intron 1 of 22)	1	8352404	8817640	465237	2	473	NM_001042681	27371	ENSG00000142599	RERE	arginine-glutamic acid dipeptide repeats	Intron	T47D_356	T47D_CS.1.103_E2_vs_T47D_E2	199.361	-0.964197	1.51431785520903e-15	4.66049737319899e-14	ER binding site
chr1	8816833	8818277	1445	*	Promoter (<=1kb)	1	8352404	8817640	465237	2	473	NM_001042681	0	ENSG00000142599	RERE	arginine-glutamic acid dipeptide repeats	Promoter	T47D_358	T47D_CS.1.103_E2_vs_T47D_E2	328.489	0.356527	0.000236943	0.00115779	no ER binding site
chr1	8848581	8849335	755	*	Distal Intergenic	1	8866502	8866590	89	2	102465436	NR_106786	17255	ENSG00000274258	MIR6728	microRNA 6728	Distal Intergenic	T47D_362	T47D_CS.1.103_E2_vs_T47D_E2	164.769	0.540548	2.45367575233934e-05	0.000155709	no ER binding site
chr1	8873553	8873953	401	*	Intron (NM_001201483/2023, intron 2 of 10)	1	8861000	8878686	17687	2	2023	NM_001201483	4733	ENSG00000074800	ENO1	enolase 1	Intron	T47D_365	T47D_CS.1.103_E2_vs_T47D_E2	116.911	0.597196	8.43143011414108e-05	0.000465167	no ER binding site
chr1	8877933	8879587	1655	*	Promoter (<=1kb)	1	8861000	8878686	17687	2	2023	NM_001201483	0	ENSG00000074800	ENO1	enolase 1	Promoter	T47D_366	T47D_CS.1.103_E2_vs_T47D_E2	702.675	0.117656	0.0671002	0.13659	no ER binding site
chr1	8889472	8890742	1271	*	Distal Intergenic	1	8878835	8879884	1050	1	100505975	NR_038351	10637	ENSG00000230679	ENO1-AS1	ENO1 antisense RNA 1	Distal Intergenic	T47D_367	T47D_CS.1.103_E2_vs_T47D_E2	120.109	0.459148	0.00251117	0.00893711	no ER binding site
chr1	8903425	8904593	1169	*	Distal Intergenic	1	8878835	8879884	1050	1	100505975	NR_038351	24590	ENSG00000230679	ENO1-AS1	ENO1 antisense RNA 1	Distal Intergenic	T47D_368	T47D_CS.1.103_E2_vs_T47D_E2	407.039	-0.00541097	0.948764	0.968206	ER binding site
chr1	8913319	8914062	744	*	Distal Intergenic	1	8945868	8974444	28577	1	765	NM_001270500	-31806	ENSG00000131686	CA6	carbonic anhydrase 6	Distal Intergenic	T47D_369	T47D_CS.1.103_E2_vs_T47D_E2	218.693	-0.0214602	0.846448	0.902498	no ER binding site
chr1	9124028	9124747	720	*	Intron (NM_024980/80045, intron 1 of 3)	1	9100305	9129102	28798	2	80045	NM_024980	4355	ENSG00000180758	GPR157	G protein-coupled receptor 157	Intron	T47D_380	T47D_CS.1.103_E2_vs_T47D_E2	130.101	0.528562	0.000400477	0.00183676	no ER binding site
chr1	9128133	9129965	1833	*	Promoter (<=1kb)	1	9100305	9129102	28798	2	80045	NM_024980	0	ENSG00000180758	GPR157	G protein-coupled receptor 157	Promoter	T47D_382	T47D_CS.1.103_E2_vs_T47D_E2	431.232	0.132019	0.125069	0.223787	ER binding site
chr1	9161979	9163367	1389	*	Intron (NR_132742/106614088, intron 1 of 1)	1	9148011	9182338	34328	2	106614088	NR_132742	18971	ENSG00000228526	MIR34AHG	MIR34A host gene	Intron	T47D_384	T47D_CS.1.103_E2_vs_T47D_E2	196.951	0.542785	4.46618835464413e-06	3.37250530716205e-05	no ER binding site
chr1	9164982	9165672	691	*	Intron (NR_132742/106614088, intron 1 of 1)	1	9148011	9182338	34328	2	106614088	NR_132742	16666	ENSG00000228526	MIR34AHG	MIR34A host gene	Intron	T47D_386	T47D_CS.1.103_E2_vs_T47D_E2	175.129	-0.324426	0.0123513	0.0343042	no ER binding site
chr1	9181165	9183057	1893	*	Promoter (<=1kb)	1	9182204	9192085	9882	1	102724571	NR_132738	0	ENSG00000234546	LNCTAM34A	long non coding transcriptional activator of miR34a	Promoter	T47D_387	T47D_CS.1.103_E2_vs_T47D_E2	306.654	0.0311206	0.742255	0.828843	no ER binding site
chr1	9234137	9235476	1340	*	Promoter (<=1kb)	1	9234774	9271335	36562	1	9563	NM_004285	0	ENSG00000049239	H6PD	hexose-6-phosphate dehydrogenase/glucose 1-dehydrogenase	Promoter	T47D_391	T47D_CS.1.103_E2_vs_T47D_E2	219.425	-0.26129	0.0229022	0.0570612	no ER binding site
chr1	9428478	9429572	1095	*	Promoter (<=1kb)	1	9425094	9428916	3823	2	100506022	NR_104623	0	ENSG00000284693	LINC02606	long intergenic non-protein coding RNA 2606	Promoter	T47D_403	T47D_CS.1.103_E2_vs_T47D_E2	260.211	0.275735	0.0102915	0.0295907	no ER binding site
chr1	9538920	9540368	1449	*	Promoter (<=1kb)	1	9539465	9585173	45709	1	84275	NM_032315	0	ENSG00000171612	SLC25A33	solute carrier family 25 member 33	Promoter	T47D_412	T47D_CS.1.103_E2_vs_T47D_E2	544.529	0.105052	0.161692	0.272451	no ER binding site
chr1	9588296	9589773	1478	*	Promoter (<=1kb)	1	9588911	9604949	16039	1	199953	NM_001010866	0	ENSG00000188807	TMEM201	transmembrane protein 201	Promoter	T47D_413	T47D_CS.1.103_E2_vs_T47D_E2	267.883	0.0506749	0.625825	0.739284	no ER binding site
chr1	9626706	9627564	859	*	Distal Intergenic	1	9651731	9729114	77384	1	5293	NM_005026	-24167	ENSG00000171608	PIK3CD	phosphatidylinositol-4,5-bisphosphate 3-kinase catalytic subunit delta	Distal Intergenic	T47D_415	T47D_CS.1.103_E2_vs_T47D_E2	144.588	0.216883	0.125344	0.224084	no ER binding site
chr1	9767978	9769329	1352	*	Intron (NM_001009566/22883, intron 2 of 18)	1	9728926	9823965	95040	2	22883	NM_001009566	54636	ENSG00000171603	CLSTN1	calsyntenin 1	Intron	T47D_423	T47D_CS.1.103_E2_vs_T47D_E2	121.289	-0.220692	0.139994	0.244015	no ER binding site
chr1	9822976	9824706	1731	*	Promoter (<=1kb)	1	9728926	9823965	95040	2	22883	NM_001009566	0	ENSG00000171603	CLSTN1	calsyntenin 1	Promoter	T47D_425	T47D_CS.1.103_E2_vs_T47D_E2	184.182	0.0377065	0.758574	0.840779	no ER binding site
chr1	9825087	9826012	926	*	Promoter (<=1kb)	1	9729021	9824526	95506	2	22883	NM_014944	-561	ENSG00000171603	CLSTN1	calsyntenin 1	Promoter	T47D_426	T47D_CS.1.103_E2_vs_T47D_E2	211.371	0.534567	4.34518548519621e-06	3.28874025792178e-05	no ER binding site
chr1	9842778	9844111	1334	*	Distal Intergenic	1	9729021	9824526	95506	2	22883	NM_014944	-18252	ENSG00000171603	CLSTN1	calsyntenin 1	Distal Intergenic	T47D_427	T47D_CS.1.103_E2_vs_T47D_E2	164.902	-0.340759	0.00991882	0.0287019	no ER binding site
chr1	9900270	9901087	818	*	Intron (NM_001012329/56998, intron 1 of 4)	1	9848276	9910269	61994	2	56998	NM_001012329	9182	ENSG00000178585	CTNNBIP1	catenin beta interacting protein 1	Intron	T47D_434	T47D_CS.1.103_E2_vs_T47D_E2	117.777	-0.11823	0.431703	0.569654	no ER binding site
chr1	9909955	9911255	1301	*	Promoter (<=1kb)	1	9848276	9910269	61994	2	56998	NM_001012329	0	ENSG00000178585	CTNNBIP1	catenin beta interacting protein 1	Promoter	T47D_435	T47D_CS.1.103_E2_vs_T47D_E2	864.175	0.11707	0.0520614	0.111574	ER binding site
chr1	9942798	9943796	999	*	Promoter (<=1kb)	1	9942923	9985498	42576	1	64802	NM_001297778	0	ENSG00000173614	NMNAT1	nicotinamide nucleotide adenylyltransferase 1	Promoter	T47D_436	T47D_CS.1.103_E2_vs_T47D_E2	431.553	-0.054072	0.511227	0.641943	no ER binding site
chr1	9950108	9951259	1152	*	Exon (NR_158969/113391335, exon 4 of 5)	1	9942923	9985498	42576	1	64802	NM_001297778	7185	ENSG00000173614	NMNAT1	nicotinamide nucleotide adenylyltransferase 1	Exon	T47D_437	T47D_CS.1.103_E2_vs_T47D_E2	210.699	-0.37365	0.00108749	0.00436467	ER binding site
chr1	10032357	10033849	1493	*	Promoter (<=1kb)	1	10032958	10181238	148281	1	10277	NM_001105562	0	ENSG00000130939	UBE4B	ubiquitination factor E4B	Promoter	T47D_439	T47D_CS.1.103_E2_vs_T47D_E2	602.177	0.361185	3.78554879845623e-07	3.57317649848978e-06	no ER binding site
chr1	10209808	10211241	1434	*	Promoter (<=1kb)	1	10210570	10308597	98028	1	23095	NM_183416	0	ENSG00000054523	KIF1B	kinesin family member 1B	Promoter	T47D_442	T47D_CS.1.103_E2_vs_T47D_E2	707.849	-0.00742442	0.90858	0.942997	no ER binding site
chr1	10211414	10211714	301	*	Promoter (<=1kb)	1	10211616	10381603	169988	1	23095	NM_001365952	0	ENSG00000054523	KIF1B	kinesin family member 1B	Promoter	T47D_443	T47D_CS.1.103_E2_vs_T47D_E2	128.474	0.214761	0.148013	0.254892	no ER binding site
chr1	10387516	10388581	1066	*	Distal Intergenic	1	10399064	10420511	21448	1	5226	NM_001304451	-10483	ENSG00000142657	PGD	phosphogluconate dehydrogenase	Distal Intergenic	T47D_448	T47D_CS.1.103_E2_vs_T47D_E2	121.796	0.758579	6.80471692506234e-07	6.12252469730324e-06	no ER binding site
chr1	10398411	10399926	1516	*	Promoter (<=1kb)	1	10399064	10420511	21448	1	5226	NM_001304451	0	ENSG00000142657	PGD	phosphogluconate dehydrogenase	Promoter	T47D_449	T47D_CS.1.103_E2_vs_T47D_E2	895.557	-0.115636	0.0482753	0.104999	ER binding site
chr1	10429932	10431409	1478	*	Promoter (<=1kb)	1	10430433	10452153	21721	1	100526739	NM_001270517	0	ENSG00000251503	CENPS-CORT	CENPS-CORT readthrough	Promoter	T47D_452	T47D_CS.1.103_E2_vs_T47D_E2	229.366	-0.0368432	0.737159	0.825289	no ER binding site
chr1	10472041	10472870	830	*	Promoter (<=1kb)	1	10456522	10472529	16008	2	1676	NM_004401	0	ENSG00000160049	DFFA	DNA fragmentation factor subunit alpha	Promoter	T47D_453	T47D_CS.1.103_E2_vs_T47D_E2	225.752	0.00747881	0.9464	0.966513	no ER binding site
chr1	10474736	10475482	747	*	Promoter (<=1kb)	1	10474950	10630758	155809	1	5195	NM_004565	0	ENSG00000142655	PEX14	peroxisomal biogenesis factor 14	Promoter	T47D_454	T47D_CS.1.103_E2_vs_T47D_E2	172.85	0.147203	0.238516	0.366161	no ER binding site
chr1	10494523	10495588	1066	*	Exon (NM_004565/5195, exon 2 of 9)	1	10474950	10630758	155809	1	5195	NM_004565	19573	ENSG00000142655	PEX14	peroxisomal biogenesis factor 14	Exon	T47D_455	T47D_CS.1.103_E2_vs_T47D_E2	163.072	-0.0921388	0.471931	0.60657	no ER binding site
chr1	10510496	10511205	710	*	Intron (NM_004565/5195, intron 2 of 8)	1	10474950	10630758	155809	1	5195	NM_004565	35546	ENSG00000142655	PEX14	peroxisomal biogenesis factor 14	Intron	T47D_457	T47D_CS.1.103_E2_vs_T47D_E2	128.654	0.295966	0.0435609	0.0967762	no ER binding site
chr1	10516180	10517290	1111	*	Intron (NM_004565/5195, intron 2 of 8)	1	10474950	10630758	155809	1	5195	NM_004565	41230	ENSG00000142655	PEX14	peroxisomal biogenesis factor 14	Intron	T47D_459	T47D_CS.1.103_E2_vs_T47D_E2	130.825	-0.518234	0.000516336	0.00228672	ER binding site
chr1	10518822	10519697	876	*	Intron (NM_004565/5195, intron 2 of 8)	1	10474950	10630758	155809	1	5195	NM_004565	43872	ENSG00000142655	PEX14	peroxisomal biogenesis factor 14	Intron	T47D_460	T47D_CS.1.103_E2_vs_T47D_E2	123.304	0.0494283	0.743224	0.829626	no ER binding site
chr1	10528338	10528988	651	*	Intron (NM_004565/5195, intron 2 of 8)	1	10474950	10630758	155809	1	5195	NM_004565	53388	ENSG00000142655	PEX14	peroxisomal biogenesis factor 14	Intron	T47D_461	T47D_CS.1.103_E2_vs_T47D_E2	156.097	0.120781	0.361836	0.501448	no ER binding site
chr1	10530327	10531103	777	*	Intron (NM_004565/5195, intron 2 of 8)	1	10474950	10630758	155809	1	5195	NM_004565	55377	ENSG00000142655	PEX14	peroxisomal biogenesis factor 14	Intron	T47D_463	T47D_CS.1.103_E2_vs_T47D_E2	171.162	0.0705167	0.581725	0.702739	no ER binding site
chr1	10555458	10556398	941	*	Intron (NM_004565/5195, intron 3 of 8)	1	10474950	10630758	155809	1	5195	NM_004565	80508	ENSG00000142655	PEX14	peroxisomal biogenesis factor 14	Intron	T47D_465	T47D_CS.1.103_E2_vs_T47D_E2	171.091	0.576599	4.67554784696845e-06	3.50549107472999e-05	no ER binding site
chr1	10634850	10636505	1656	*	Distal Intergenic	1	10474950	10630758	155809	1	5195	NM_004565	159900	ENSG00000142655	PEX14	peroxisomal biogenesis factor 14	Distal Intergenic	T47D_467	T47D_CS.1.103_E2_vs_T47D_E2	362.936	-0.56251	5.15433242054669e-10	7.90164433754029e-09	no ER binding site
chr1	10679550	10680335	786	*	Intron (NM_001079843/54897, intron 4 of 20)	1	10636606	10796646	160041	2	54897	NM_001079843	116311	ENSG00000130940	CASZ1	castor zinc finger 1	Intron	T47D_469	T47D_CS.1.103_E2_vs_T47D_E2	174.843	-0.227253	0.0714592	0.143726	no ER binding site
chr1	10693922	10695317	1396	*	Intron (NM_001079843/54897, intron 3 of 20)	1	10636606	10796646	160041	2	54897	NM_001079843	101329	ENSG00000130940	CASZ1	castor zinc finger 1	Intron	T47D_472	T47D_CS.1.103_E2_vs_T47D_E2	240.714	-0.0385292	0.717904	0.810586	no ER binding site
chr1	10722728	10723216	489	*	Intron (NM_001079843/54897, intron 2 of 20)	1	10636606	10796646	160041	2	54897	NM_001079843	73430	ENSG00000130940	CASZ1	castor zinc finger 1	Intron	T47D_476	T47D_CS.1.103_E2_vs_T47D_E2	82.2072	-1.17968	1.22682742191376e-09	1.79749475280705e-08	no ER binding site
chr1	10724043	10724824	782	*	Intron (NM_001079843/54897, intron 2 of 20)	1	10636606	10796646	160041	2	54897	NM_001079843	71822	ENSG00000130940	CASZ1	castor zinc finger 1	Intron	T47D_477	T47D_CS.1.103_E2_vs_T47D_E2	156.822	0.052911	0.691022	0.791121	no ER binding site
chr1	10793640	10794647	1008	*	Promoter (1-2kb)	1	10636606	10796646	160041	2	54897	NM_001079843	1999	ENSG00000130940	CASZ1	castor zinc finger 1	Promoter	T47D_486	T47D_CS.1.103_E2_vs_T47D_E2	232.561	-0.0816195	0.463681	0.599024	no ER binding site
chr1	10795892	10796963	1072	*	Promoter (<=1kb)	1	10636606	10796646	160041	2	54897	NM_001079843	0	ENSG00000130940	CASZ1	castor zinc finger 1	Promoter	T47D_487	T47D_CS.1.103_E2_vs_T47D_E2	242.136	0.0157086	0.889169	0.930209	no ER binding site
chr1	10803850	10804874	1025	*	Distal Intergenic	1	10647211	10796646	149436	2	54897	NM_017766	-7204	ENSG00000130940	CASZ1	castor zinc finger 1	Distal Intergenic	T47D_488	T47D_CS.1.103_E2_vs_T47D_E2	452.504	0.14363	0.0762852	0.151316	no ER binding site
chr1	10866694	10867715	1022	*	Distal Intergenic	1	10647211	10796646	149436	2	54897	NM_017766	-70048	ENSG00000130940	CASZ1	castor zinc finger 1	Distal Intergenic	T47D_490	T47D_CS.1.103_E2_vs_T47D_E2	137.992	0.251244	0.0760784	0.151074	no ER binding site
chr1	10890442	10891419	978	*	Distal Intergenic	1	10946473	10966687	20215	2	148345	NM_001366227	75268	ENSG00000175262	C1orf127	chromosome 1 open reading frame 127	Distal Intergenic	T47D_491	T47D_CS.1.103_E2_vs_T47D_E2	192.818	0.0855802	0.479255	0.612913	no ER binding site
chr1	10899841	10901703	1863	*	Distal Intergenic	1	10946473	10966687	20215	2	148345	NM_001366227	64984	ENSG00000175262	C1orf127	chromosome 1 open reading frame 127	Distal Intergenic	T47D_493	T47D_CS.1.103_E2_vs_T47D_E2	683.528	1.09073	3.91497653254299e-59	1.74143049888178e-56	no ER binding site
chr1	10980028	10980762	735	*	Promoter (1-2kb)	1	10946473	10982037	35565	2	148345	NM_001170754	1275	ENSG00000175262	C1orf127	chromosome 1 open reading frame 127	Promoter	T47D_501	T47D_CS.1.103_E2_vs_T47D_E2	131.664	-0.242645	0.0927247	0.176958	no ER binding site
chr1	11012165	11013409	1245	*	Promoter (<=1kb)	1	11012654	11025492	12839	1	23435	NM_007375	0	ENSG00000120948	TARDBP	TAR DNA binding protein	Promoter	T47D_503	T47D_CS.1.103_E2_vs_T47D_E2	385.88	-0.00947414	0.911929	0.945137	no ER binding site
chr1	11059523	11060745	1223	*	Promoter (<=1kb)	1	11054590	11060018	5429	2	6723	NM_003132	0	ENSG00000116649	SRM	spermidine synthase	Promoter	T47D_506	T47D_CS.1.103_E2_vs_T47D_E2	471.492	-0.0573968	0.458315	0.594139	no ER binding site
chr1	11079798	11081301	1504	*	Exon (NM_001001998/5394, exon 11 of 25)	1	11066619	11099869	33251	2	5394	NM_001001998	18568	ENSG00000171824	EXOSC10	exosome component 10	Exon	T47D_507	T47D_CS.1.103_E2_vs_T47D_E2	114.692	-0.335091	0.0330802	0.0773682	ER binding site
chr1	11099143	11100433	1291	*	Promoter (<=1kb)	1	11099675	11102106	2432	1	105376736	NR_135061	0	ENSG00000230337	EXOSC10-AS1	EXOSC10 antisense RNA 1	Promoter	T47D_508	T47D_CS.1.103_E2_vs_T47D_E2	244.565	0.00521962	0.961454	0.976176	no ER binding site
chr1	11262339	11262989	651	*	Promoter (<=1kb)	1	11106535	11262551	156017	2	2475	NM_004958	0	ENSG00000198793	MTOR	mechanistic target of rapamycin kinase	Promoter	T47D_510	T47D_CS.1.103_E2_vs_T47D_E2	631.46	0.114935	0.102071	0.190884	ER binding site
chr1	11272638	11274128	1491	*	Promoter (<=1kb)	1	11273198	11288434	15237	1	29914	NM_013319	0	ENSG00000120942	UBIAD1	UbiA prenyltransferase domain containing 1	Promoter	T47D_511	T47D_CS.1.103_E2_vs_T47D_E2	319.202	0.00612083	0.949759	0.968731	no ER binding site
chr1	11352350	11353730	1381	*	Distal Intergenic	1	11273198	11299571	26374	1	29914	NM_001330350	79152	ENSG00000120942	UBIAD1	UbiA prenyltransferase domain containing 1	Distal Intergenic	T47D_515	T47D_CS.1.103_E2_vs_T47D_E2	136.969	-0.280161	0.0517117	0.110962	ER binding site
chr1	11374187	11375052	866	*	Distal Intergenic	1	11273198	11299571	26374	1	29914	NM_001330350	100989	ENSG00000120942	UBIAD1	UbiA prenyltransferase domain containing 1	Distal Intergenic	T47D_517	T47D_CS.1.103_E2_vs_T47D_E2	139.805	-1.13872	7.80239139239037e-15	2.24816273439847e-13	ER binding site
chr1	11478638	11479538	901	*	Promoter (<=1kb)	1	11479155	11537551	58397	1	57540	NM_020780	0	ENSG00000204624	DISP3	dispatched RND transporter family member 3	Promoter	T47D_520	T47D_CS.1.103_E2_vs_T47D_E2	121.725	-0.818585	1.16199771370453e-07	1.20290003322693e-06	no ER binding site
chr1	11650255	11650961	707	*	Exon (NM_012168/26232, exon 2 of 6)	1	11648387	11654429	6043	2	26232	NM_012168	3468	ENSG00000116661	FBXO2	F-box protein 2	Exon	T47D_528	T47D_CS.1.103_E2_vs_T47D_E2	142.94	0.143938	0.296248	0.431585	no ER binding site
chr1	11654095	11654973	879	*	Promoter (<=1kb)	1	11654407	11663327	8921	1	93611	NM_001304791	0	ENSG00000132879	FBXO44	F-box protein 44	Promoter	T47D_529	T47D_CS.1.103_E2_vs_T47D_E2	200.858	-0.109283	0.356836	0.496282	no ER binding site
chr1	11663721	11665351	1631	*	Promoter (<=1kb)	1	11664200	11674352	10153	1	26270	NM_018438	0	ENSG00000116663	FBXO6	F-box protein 6	Promoter	T47D_530	T47D_CS.1.103_E2_vs_T47D_E2	333.643	0.0142619	0.875479	0.921886	no ER binding site
chr1	11680588	11681876	1289	*	Promoter (<=1kb)	1	11674480	11681148	6669	2	10459	NM_006341	0	ENSG00000116670	MAD2L2	mitotic arrest deficient 2 like 2	Promoter	T47D_531	T47D_CS.1.103_E2_vs_T47D_E2	278.138	-0.278218	0.00752894	0.0227272	no ER binding site
chr1	11690364	11692154	1791	*	Promoter (<=1kb)	1	11674480	11691621	17142	2	10459	NM_001127325	0	ENSG00000116670	MAD2L2	mitotic arrest deficient 2 like 2	Promoter	T47D_532	T47D_CS.1.103_E2_vs_T47D_E2	218.552	0.649554	2.53623060065824e-08	2.97369904199089e-07	no ER binding site
chr1	11731561	11732302	742	*	Distal Intergenic	1	11736085	11750771	14687	1	57085	NM_001040194	-3783	ENSG00000177674	AGTRAP	angiotensin II receptor associated protein	Distal Intergenic	T47D_535	T47D_CS.1.103_E2_vs_T47D_E2	145.173	-0.248356	0.0717159	0.144141	no ER binding site
chr1	11735661	11737241	1581	*	Promoter (<=1kb)	1	11736085	11750771	14687	1	57085	NM_001040194	0	ENSG00000177674	AGTRAP	angiotensin II receptor associated protein	Promoter	T47D_536	T47D_CS.1.103_E2_vs_T47D_E2	315.062	-0.21584	0.0254827	0.0622698	no ER binding site
chr1	11787189	11788357	1169	*	3' UTR	1	11762193	11789585	27393	1	284498	NM_001010881	24996	ENSG00000215910	C1orf167	chromosome 1 open reading frame 167	3' UTR	T47D_541	T47D_CS.1.103_E2_vs_T47D_E2	145.041	0.244125	0.0764007	0.151482	no ER binding site
chr1	11805274	11806539	1266	*	Promoter (<=1kb)	1	11785726	11805964	20239	2	4524	NM_005957	0	ENSG00000177000	MTHFR	methylenetetrahydrofolate reductase	Promoter	T47D_543	T47D_CS.1.103_E2_vs_T47D_E2	777.982	0.13876	0.0296738	0.0706908	no ER binding site
chr1	11908071	11909988	1918	*	Promoter (<=1kb)	1	11908154	11908272	119	1	26829	NR_002754	0	ENSG00000199347	RNU5E-1	RNA, U5E small nuclear 1	Promoter	T47D_549	T47D_CS.1.103_E2_vs_T47D_E2	805.567	0.0800751	0.190812	0.308937	ER binding site
chr1	11925703	11927087	1385	*	Promoter (<=1kb)	1	11919591	11926427	6837	2	90231	NM_138346	0	ENSG00000116685	KIAA2013	KIAA2013	Promoter	T47D_550	T47D_CS.1.103_E2_vs_T47D_E2	281.652	-0.0527636	0.594502	0.713202	no ER binding site
chr1	11934234	11935243	1010	*	Promoter (<=1kb)	1	11934717	11975537	40821	1	5351	NM_000302	0	ENSG00000083444	PLOD1	procollagen-lysine,2-oxoglutarate 5-dioxygenase 1	Promoter	T47D_551	T47D_CS.1.103_E2_vs_T47D_E2	159.779	-0.134563	0.301995	0.437917	no ER binding site
chr1	11979668	11980913	1246	*	Promoter (<=1kb)	1	11980181	12013515	33335	1	9927	NM_001127660	0	ENSG00000116688	MFN2	mitofusin 2	Promoter	T47D_553	T47D_CS.1.103_E2_vs_T47D_E2	514.06	0.0419319	0.585239	0.705568	no ER binding site
chr1	12018925	12020075	1151	*	Promoter (<=1kb)	1	12019498	12032045	12548	1	60672	NM_021933	0	ENSG00000116691	MIIP	migration and invasion inhibitory protein	Promoter	T47D_556	T47D_CS.1.103_E2_vs_T47D_E2	510.593	-0.0168398	0.821823	0.885023	ER binding site
chr1	12229645	12231554	1910	*	Promoter (<=1kb)	1	12230030	12512046	282017	1	55187	NM_015378	0	ENSG00000048707	VPS13D	vacuolar protein sorting 13 homolog D	Promoter	T47D_565	T47D_CS.1.103_E2_vs_T47D_E2	417.858	-0.0335629	0.68263	0.785226	ER binding site
chr1	12595844	12596667	824	*	Promoter (<=1kb)	1	12567910	12596613	28704	2	9249	NM_001324370	0	ENSG00000162496	DHRS3	dehydrogenase/reductase 3	Promoter	T47D_575	T47D_CS.1.103_E2_vs_T47D_E2	153.082	-0.0197059	0.883009	0.926318	no ER binding site
chr1	12615918	12616865	948	*	Promoter (<=1kb)	1	12567910	12616789	48880	2	9249	NM_001319225	0	ENSG00000162496	DHRS3	dehydrogenase/reductase 3	Promoter	T47D_577	T47D_CS.1.103_E2_vs_T47D_E2	200.397	-0.16368	0.163313	0.274434	no ER binding site
chr1	12617963	12618806	844	*	Promoter (<=1kb)	1	12567910	12618210	50301	2	9249	NM_004753	0	ENSG00000162496	DHRS3	dehydrogenase/reductase 3	Promoter	T47D_578	T47D_CS.1.103_E2_vs_T47D_E2	186.005	0.283686	0.0186178	0.0480866	no ER binding site
chr1	13699898	13701025	1128	*	Promoter (<=1kb)	1	13700188	13825079	124892	1	7799	NM_001135610	0	ENSG00000116731	PRDM2	PR/SET domain 2	Promoter	T47D_592	T47D_CS.1.103_E2_vs_T47D_E2	124.509	-0.361335	0.0170721	0.0449092	no ER binding site
chr1	13748727	13750038	1312	*	Promoter (<=1kb)	1	13749415	13788081	38667	1	7799	NM_001007257	0	ENSG00000116731	PRDM2	PR/SET domain 2	Promoter	T47D_595	T47D_CS.1.103_E2_vs_T47D_E2	407.833	-0.0149626	0.856546	0.9097	no ER binding site
chr1	13800811	13802110	1300	*	Intron (NM_001135610/7799, intron 6 of 7)	1	13700188	13825079	124892	1	7799	NM_001135610	100623	ENSG00000116731	PRDM2	PR/SET domain 2	Intron	T47D_599	T47D_CS.1.103_E2_vs_T47D_E2	162.493	-0.215821	0.109276	0.201182	no ER binding site
chr1	14910935	14911768	834	*	Intron (NM_001370230/23254, intron 1 of 7)	1	14598685	15118043	519359	1	23254	NM_201628	312250	ENSG00000189337	KAZN	kazrin, periplakin interacting protein	Intron	T47D_612	T47D_CS.1.103_E2_vs_T47D_E2	131.786	-0.179221	0.214439	0.337684	no ER binding site
chr1	14923741	14925273	1533	*	Promoter (<=1kb)	1	14924129	15068155	144027	1	23254	NM_001018000	0	ENSG00000189337	KAZN	kazrin, periplakin interacting protein	Promoter	T47D_614	T47D_CS.1.103_E2_vs_T47D_E2	232.266	-0.0602087	0.580396	0.70167	no ER binding site
chr1	15090217	15090873	657	*	Intron (NM_201628/23254, intron 8 of 14)	1	14598685	15118043	519359	1	23254	NM_201628	491532	ENSG00000189337	KAZN	kazrin, periplakin interacting protein	Intron	T47D_623	T47D_CS.1.103_E2_vs_T47D_E2	150.402	-0.288134	0.0356542	0.0822931	no ER binding site
chr1	15152330	15154382	2053	*	Promoter (<=1kb)	1	15111815	15152464	40650	2	200197	NR_027136	0	ENSG00000175147	TMEM51-AS1	TMEM51 antisense RNA 1	Promoter	T47D_626	T47D_CS.1.103_E2_vs_T47D_E2	442.07	0.00223537	0.978324	0.986712	no ER binding site
chr1	15409340	15410346	1007	*	Promoter (<=1kb)	1	15409888	15430339	20452	1	79180	NM_024329	0	ENSG00000142634	EFHD2	EF-hand domain family member D2	Promoter	T47D_639	T47D_CS.1.103_E2_vs_T47D_E2	164.099	-0.153165	0.245058	0.373944	no ER binding site
chr1	15523910	15525246	1337	*	Promoter (<=1kb)	1	15491401	15524215	32815	2	842	NM_001229	0	ENSG00000132906	CASP9	caspase 9	Promoter	T47D_643	T47D_CS.1.103_E2_vs_T47D_E2	423.245	0.636011	3.18488134226965e-12	6.67161163000239e-11	no ER binding site
chr1	15526409	15527323	915	*	Promoter (<=1kb)	1	15526813	15571733	44921	1	23341	NM_001287811	0	ENSG00000116138	DNAJC16	DnaJ heat shock protein family (Hsp40) member C16	Promoter	T47D_644	T47D_CS.1.103_E2_vs_T47D_E2	629.951	0.165733	0.0185755	0.048008	ER binding site
chr1	15603111	15604056	946	*	Distal Intergenic	1	15617458	15669044	51587	1	84301	NM_032341	-13402	ENSG00000197312	DDI2	DNA damage inducible 1 homolog 2	Distal Intergenic	T47D_648	T47D_CS.1.103_E2_vs_T47D_E2	222.68	0.238406	0.0324326	0.0761289	no ER binding site
chr1	15615610	15616119	510	*	Promoter (1-2kb)	1	15617458	15669044	51587	1	84301	NM_032341	-1339	ENSG00000197312	DDI2	DNA damage inducible 1 homolog 2	Promoter	T47D_650	T47D_CS.1.103_E2_vs_T47D_E2	128.481	1.48078	1.31195226602945e-21	7.52997119139643e-20	no ER binding site
chr1	15616479	15618305	1827	*	Promoter (<=1kb)	1	15617458	15669044	51587	1	84301	NM_032341	0	ENSG00000197312	DDI2	DNA damage inducible 1 homolog 2	Promoter	T47D_651	T47D_CS.1.103_E2_vs_T47D_E2	601.351	0.164752	0.0243495	0.059995	ER binding site
chr1	15741212	15741931	720	*	3' UTR	1	15736258	15741392	5135	1	284723	NM_207348	4954	ENSG00000162461	SLC25A34	solute carrier family 25 member 34	3' UTR	T47D_654	T47D_CS.1.103_E2_vs_T47D_E2	146.056	0.185778	0.177086	0.291859	no ER binding site
chr1	15799912	15801140	1229	*	Distal Intergenic	1	15807162	15807699	538	2	440567	NM_001089591	6559	ENSG00000233954	UQCRHL	ubiquinol-cytochrome c reductase hinge protein like	Distal Intergenic	T47D_659	T47D_CS.1.103_E2_vs_T47D_E2	429.156	-0.471148	1.89424928636846e-08	2.26292440974978e-07	ER binding site
chr1	15826779	15827494	716	*	Distal Intergenic	1	15807162	15807699	538	2	440567	NM_001089591	-19080	ENSG00000233954	UQCRHL	ubiquinol-cytochrome c reductase hinge protein like	Distal Intergenic	T47D_661	T47D_CS.1.103_E2_vs_T47D_E2	216.23	-0.507762	1.34357595527474e-05	9.08957231339383e-05	ER binding site
chr1	15834305	15836432	2128	*	Exon (NR_024279/729614, exon 2 of 2)	1	15834215	15848147	13933	2	729614	NR_024279	11715	ENSG00000179743	SPEN-AS1	SPEN antisense RNA 1	Exon	T47D_664	T47D_CS.1.103_E2_vs_T47D_E2	836.829	0.00816767	0.891744	0.931692	ER binding site
chr1	15847183	15848390	1208	*	Promoter (<=1kb)	1	15847707	15940456	92750	1	23013	NM_015001	0	ENSG00000065526	SPEN	spen family transcriptional repressor	Promoter	T47D_665	T47D_CS.1.103_E2_vs_T47D_E2	330.675	0.135011	0.146684	0.253082	no ER binding site
chr1	15849111	15850293	1183	*	Promoter (1-2kb)	1	15847707	15940456	92750	1	23013	NM_015001	1404	ENSG00000065526	SPEN	spen family transcriptional repressor	Promoter	T47D_666	T47D_CS.1.103_E2_vs_T47D_E2	294.098	0.0895887	0.352855	0.492068	no ER binding site
chr1	15886094	15887202	1109	*	Intron (NM_015001/23013, intron 3 of 14)	1	15847707	15940456	92750	1	23013	NM_015001	38387	ENSG00000065526	SPEN	spen family transcriptional repressor	Intron	T47D_668	T47D_CS.1.103_E2_vs_T47D_E2	294.382	0.315916	0.00111558	0.00446106	no ER binding site
chr1	15938945	15939955	1011	*	3' UTR	1	15847707	15940456	92750	1	23013	NM_015001	91238	ENSG00000065526	SPEN	spen family transcriptional repressor	3' UTR	T47D_670	T47D_CS.1.103_E2_vs_T47D_E2	134.292	-0.209437	0.14224	0.247089	no ER binding site
chr1	15975322	15976434	1113	*	Promoter (<=1kb)	1	15941869	15976101	34233	2	7709	NM_003443	0	ENSG00000116809	ZBTB17	zinc finger and BTB domain containing 17	Promoter	T47D_673	T47D_CS.1.103_E2_vs_T47D_E2	171.962	-0.22008	0.0855139	0.165809	no ER binding site
chr1	16055664	16056570	907	*	Exon (NM_000085/1188, exon 18 of 20)	1	16043782	16057308	13527	1	1188	NM_000085	11882	ENSG00000184908	CLCNKB	chloride voltage-gated channel Kb	Exon	T47D_680	T47D_CS.1.103_E2_vs_T47D_E2	130.674	0.0782644	0.587288	0.70732	no ER binding site
chr1	16073050	16074113	1064	*	Promoter (<=1kb)	1	16057769	16073651	15883	2	348487	NM_182623	0	ENSG00000185519	FAM131C	family with sequence similarity 131 member C	Promoter	T47D_681	T47D_CS.1.103_E2_vs_T47D_E2	126.322	0.133494	0.358278	0.497822	no ER binding site
chr1	16078926	16079636	711	*	Distal Intergenic	1	16057769	16073651	15883	2	348487	NM_182623	-5275	ENSG00000185519	FAM131C	family with sequence similarity 131 member C	Distal Intergenic	T47D_682	T47D_CS.1.103_E2_vs_T47D_E2	117.371	0.217491	0.152375	0.260638	no ER binding site
chr1	16154532	16155334	803	*	Promoter (<=1kb)	1	16124337	16156069	31733	2	1969	NM_001329090	735	ENSG00000142627	EPHA2	EPH receptor A2	Promoter	T47D_687	T47D_CS.1.103_E2_vs_T47D_E2	140.969	0.277919	0.0558838	0.118195	no ER binding site
chr1	16155462	16156431	970	*	Promoter (<=1kb)	1	16124337	16156069	31733	2	1969	NM_001329090	0	ENSG00000142627	EPHA2	EPH receptor A2	Promoter	T47D_688	T47D_CS.1.103_E2_vs_T47D_E2	121.394	-0.179986	0.235075	0.362305	no ER binding site
chr1	16173246	16173997	752	*	Distal Intergenic	1	16124337	16156069	31733	2	1969	NM_004431	-17177	ENSG00000142627	EPHA2	EPH receptor A2	Distal Intergenic	T47D_690	T47D_CS.1.103_E2_vs_T47D_E2	130.742	0.358109	0.0194854	0.0499469	no ER binding site
chr1	16181591	16182348	758	*	Distal Intergenic	1	16124337	16156069	31733	2	1969	NM_004431	-25522	ENSG00000142627	EPHA2	EPH receptor A2	Distal Intergenic	T47D_692	T47D_CS.1.103_E2_vs_T47D_E2	168.874	0.186191	0.142003	0.246782	no ER binding site
chr1	16206229	16207271	1043	*	Exon (NM_153213/128272, exon 6 of 16)	1	16197854	16212652	14799	2	128272	NM_153213	5381	ENSG00000142632	ARHGEF19	Rho guanine nucleotide exchange factor 19	Exon	T47D_694	T47D_CS.1.103_E2_vs_T47D_E2	415.826	0.113325	0.181572	0.297497	ER binding site
chr1	16212210	16212962	753	*	Promoter (<=1kb)	1	16197854	16212652	14799	2	128272	NM_153213	0	ENSG00000142632	ARHGEF19	Rho guanine nucleotide exchange factor 19	Promoter	T47D_695	T47D_CS.1.103_E2_vs_T47D_E2	115.254	-0.421014	0.00593027	0.0185724	no ER binding site
chr1	16216236	16216671	436	*	Distal Intergenic	1	16197854	16212652	14799	2	128272	NM_153213	-3584	ENSG00000142632	ARHGEF19	Rho guanine nucleotide exchange factor 19	Distal Intergenic	T47D_696	T47D_CS.1.103_E2_vs_T47D_E2	117.427	-0.0925973	0.54454	0.670472	no ER binding site
chr1	16217020	16217915	896	*	Distal Intergenic	1	16197854	16212652	14799	2	128272	NM_153213	-4368	ENSG00000142632	ARHGEF19	Rho guanine nucleotide exchange factor 19	Distal Intergenic	T47D_697	T47D_CS.1.103_E2_vs_T47D_E2	307.238	0.238315	0.0117999	0.0330891	ER binding site
chr1	16236176	16237429	1254	*	Promoter (<=1kb)	1	16231692	16237183	5492	2	79363	NM_030907	0	ENSG00000132881	CPLANE2	ciliogenesis and planar polarity effector complex subunit 2	Promoter	T47D_698	T47D_CS.1.103_E2_vs_T47D_E2	589.362	-0.0207183	0.768263	0.847611	no ER binding site
chr1	16351904	16353198	1295	*	Promoter (<=1kb)	1	16246840	16352480	105641	2	54455	NM_018994	0	ENSG00000037637	FBXO42	F-box protein 42	Promoter	T47D_700	T47D_CS.1.103_E2_vs_T47D_E2	390.771	0.0859849	0.325554	0.463857	no ER binding site
chr1	16366896	16368065	1170	*	Promoter (<=1kb)	1	16367242	16398145	30904	1	26099	NM_001114600	0	ENSG00000055070	SZRD1	SUZ RNA binding domain containing 1	Promoter	T47D_701	T47D_CS.1.103_E2_vs_T47D_E2	602.811	0.00899067	0.905881	0.941088	ER binding site
chr1	16440180	16441559	1380	*	Promoter (<=1kb)	1	16440672	16460089	19418	1	55707	NM_001145277	0	ENSG00000157191	NECAP2	NECAP endocytosis associated 2	Promoter	T47D_702	T47D_CS.1.103_E2_vs_T47D_E2	244.864	0.10247	0.361477	0.501146	no ER binding site
chr1	16498525	16499913	1389	*	Distal Intergenic	1	16467436	16492701	25266	2	114819	NR_023386	-5824	ENSG00000290842	CROCCP3	CROCC pseudogene 3	Distal Intergenic	T47D_703	T47D_CS.1.103_E2_vs_T47D_E2	158.537	0.0344218	0.792745	0.864735	no ER binding site
chr1	16513485	16514348	864	*	Exon (NR_004400/26863, exon 1 of 1)	1	16467436	16492701	25266	2	114819	NR_023386	-20784	ENSG00000290842	CROCCP3	CROCC pseudogene 3	Exon	T47D_704	T47D_CS.1.103_E2_vs_T47D_E2	282.27	-0.219067	0.0338499	0.0788897	no ER binding site
chr1	16608199	16608638	440	*	5' UTR	1	16562323	16613564	51242	2	55672	NM_017940	4926	ENSG00000219481	NBPF1	NBPF member 1	5' UTR	T47D_706	T47D_CS.1.103_E2_vs_T47D_E2	177.076	0.118732	0.337632	0.476606	ER binding site
chr1	16613047	16614044	998	*	Promoter (<=1kb)	1	16562323	16613564	51242	2	55672	NM_017940	0	ENSG00000219481	NBPF1	NBPF member 1	Promoter	T47D_707	T47D_CS.1.103_E2_vs_T47D_E2	1002.95	-0.201668	0.000352098	0.00164509	no ER binding site
chr1	16620805	16621507	703	*	Intron (NR_026752/84809, intron 5 of 6)	1	16618256	16630906	12651	2	84809	NR_026752	9399	ENSG00000291072	CROCCP2	CROCC pseudogene 2	Intron	T47D_708	T47D_CS.1.103_E2_vs_T47D_E2	242.605	0.246789	0.0235318	0.0583438	ER binding site
chr1	16624938	16625388	451	*	Intron (NR_026752/84809, intron 5 of 6)	1	16618256	16630906	12651	2	84809	NR_026752	5518	ENSG00000291072	CROCCP2	CROCC pseudogene 2	Intron	T47D_710	T47D_CS.1.103_E2_vs_T47D_E2	123.864	-0.595581	6.59821312371474e-05	0.000374328	no ER binding site
chr1	16643784	16645575	1792	*	Promoter (<=1kb)	1	16645574	16650420	4847	1	11209	NR_027504	0	NA	MST1P2	macrophage stimulating 1 pseudogene 2	Promoter	T47D_711	T47D_CS.1.103_E2_vs_T47D_E2	760.568	0.151754	0.0150541	0.0404035	no ER binding site
chr1	16666236	16667616	1381	*	Exon (NR_004400/26863, exon 1 of 1)	1	16645574	16650420	4847	1	11209	NR_027504	20662	NA	MST1P2	macrophage stimulating 1 pseudogene 2	Exon	T47D_714	T47D_CS.1.103_E2_vs_T47D_E2	199.692	-0.188172	0.137374	0.240338	no ER binding site
chr1	16707472	16708348	877	*	Exon (NR_026567/284729, exon 2 of 11)	1	16691218	16720157	28940	2	284729	NR_026567	11809	NA	ESPNP	espin pseudogene	Exon	T47D_716	T47D_CS.1.103_E2_vs_T47D_E2	421.408	0.198272	0.0157383	0.0419315	no ER binding site
chr1	16709501	16710208	708	*	Intron (NR_026567/284729, intron 1 of 10)	1	16691218	16720157	28940	2	284729	NR_026567	9949	NA	ESPNP	espin pseudogene	Intron	T47D_717	T47D_CS.1.103_E2_vs_T47D_E2	190.917	0.243745	0.0504347	0.10882	no ER binding site
chr1	16716448	16717270	823	*	Promoter (2-3kb)	1	16691218	16720157	28940	2	284729	NR_026567	2887	NA	ESPNP	espin pseudogene	Promoter	T47D_718	T47D_CS.1.103_E2_vs_T47D_E2	416.507	-0.0309042	0.714763	0.808289	ER binding site
chr1	16739848	16741220	1373	*	Exon (NR_004400/26863, exon 1 of 1)	1	16691218	16720157	28940	2	284729	NR_026567	-19691	NA	ESPNP	espin pseudogene	Exon	T47D_720	T47D_CS.1.103_E2_vs_T47D_E2	192.542	-0.352406	0.00360408	0.0121493	no ER binding site
chr1	16895579	16896714	1136	*	Exon (NR_004400/26863, exon 1 of 1)	1	16888538	16889666	1129	2	105376805	NR_135059	-5913	ENSG00000238142	LOC105376805	uncharacterized LOC105376805	Exon	T47D_726	T47D_CS.1.103_E2_vs_T47D_E2	456.115	-0.235317	0.00319775	0.0109851	no ER binding site
chr1	16904544	16905676	1133	*	Distal Intergenic	1	16888538	16889666	1129	2	105376805	NR_135059	-14878	ENSG00000238142	LOC105376805	uncharacterized LOC105376805	Distal Intergenic	T47D_727	T47D_CS.1.103_E2_vs_T47D_E2	688.844	0.0309499	0.649076	0.758223	ER binding site
chr1	16913529	16914764	1236	*	Distal Intergenic	1	16921931	16972960	51030	1	9696	NM_014675	-7167	ENSG00000058453	CROCC	ciliary rootlet coiled-coil, rootletin	Distal Intergenic	T47D_728	T47D_CS.1.103_E2_vs_T47D_E2	569.499	0.153647	0.0364847	0.0839582	no ER binding site
chr1	17011407	17012390	984	*	Promoter (<=1kb)	1	16985958	17011928	25971	2	23400	NM_001141973	0	ENSG00000159363	ATP13A2	ATPase cation transporting 13A2	Promoter	T47D_735	T47D_CS.1.103_E2_vs_T47D_E2	362.563	-0.172608	0.0498954	0.107943	no ER binding site
chr1	17053737	17054661	925	*	Promoter (<=1kb)	1	17018726	17054032	35307	2	6390	NM_003000	0	ENSG00000117118	SDHB	succinate dehydrogenase complex iron sulfur subunit B	Promoter	T47D_736	T47D_CS.1.103_E2_vs_T47D_E2	399.638	0.280051	0.000885544	0.00365305	ER binding site
chr1	17059504	17060251	748	*	Distal Intergenic	1	17018726	17054032	35307	2	6390	NM_003000	-5472	ENSG00000117118	SDHB	succinate dehydrogenase complex iron sulfur subunit B	Distal Intergenic	T47D_737	T47D_CS.1.103_E2_vs_T47D_E2	150.684	0.212804	0.125251	0.224015	ER binding site
chr1	17097206	17098954	1749	*	Intron (NM_007365/11240, intron 3 of 15)	1	17066761	17119451	52691	2	11240	NM_007365	20497	ENSG00000117115	PADI2	peptidyl arginine deiminase 2	Intron	T47D_739	T47D_CS.1.103_E2_vs_T47D_E2	218.943	-0.0918051	0.422891	0.561631	no ER binding site
chr1	17119133	17119988	856	*	Promoter (<=1kb)	1	17066761	17119451	52691	2	11240	NM_007365	0	ENSG00000117115	PADI2	peptidyl arginine deiminase 2	Promoter	T47D_740	T47D_CS.1.103_E2_vs_T47D_E2	175.357	-0.0395926	0.7563	0.83952	no ER binding site
chr1	17233702	17234199	498	*	Intron (NM_013358/29943, intron 11 of 15)	1	17066761	17119451	52691	2	11240	NM_007365	-114251	ENSG00000117115	PADI2	peptidyl arginine deiminase 2	Intron	T47D_744	T47D_CS.1.103_E2_vs_T47D_E2	121.742	0.846274	5.27362845852505e-08	5.84844779732338e-07	no ER binding site
chr1	17236906	17237619	714	*	Exon (NM_013358/29943, exon 12 of 16)	1	17066761	17119451	52691	2	11240	NM_007365	-117455	ENSG00000117115	PADI2	peptidyl arginine deiminase 2	Exon	T47D_745	T47D_CS.1.103_E2_vs_T47D_E2	159.913	0.268072	0.0418684	0.093792	ER binding site
chr1	17248683	17249409	727	*	5' UTR	1	17066761	17119451	52691	2	11240	NM_007365	-129232	ENSG00000117115	PADI2	peptidyl arginine deiminase 2	5' UTR	T47D_748	T47D_CS.1.103_E2_vs_T47D_E2	120.535	-0.236929	0.113083	0.206588	ER binding site
chr1	17304106	17305229	1124	*	Distal Intergenic	1	17066761	17119451	52691	2	11240	NM_007365	-184655	ENSG00000117115	PADI2	peptidyl arginine deiminase 2	Distal Intergenic	T47D_752	T47D_CS.1.103_E2_vs_T47D_E2	114.616	0.664275	2.20829469778513e-05	0.000141621	ER binding site
chr1	17403052	17403660	609	*	Distal Intergenic	1	17539698	17697869	158172	1	55160	NM_018125	-136038	ENSG00000074964	ARHGEF10L	Rho guanine nucleotide exchange factor 10 like	Distal Intergenic	T47D_758	T47D_CS.1.103_E2_vs_T47D_E2	135.726	0.0476171	0.735693	0.824004	no ER binding site
chr1	17405990	17406645	656	*	Distal Intergenic	1	17539698	17697869	158172	1	55160	NM_018125	-133053	ENSG00000074964	ARHGEF10L	Rho guanine nucleotide exchange factor 10 like	Distal Intergenic	T47D_759	T47D_CS.1.103_E2_vs_T47D_E2	174.458	0.164517	0.187138	0.304443	no ER binding site
chr1	17411979	17412773	795	*	Exon (NM_001136204/55920, exon 10 of 12)	1	17539698	17697869	158172	1	55160	NM_018125	-126925	ENSG00000074964	ARHGEF10L	Rho guanine nucleotide exchange factor 10 like	Exon	T47D_761	T47D_CS.1.103_E2_vs_T47D_E2	244.465	-0.375986	0.000888272	0.00366218	ER binding site
chr1	17427719	17428856	1138	*	Intron (NM_001136204/55920, intron 2 of 11)	1	17539698	17697869	158172	1	55160	NM_018125	-110842	ENSG00000074964	ARHGEF10L	Rho guanine nucleotide exchange factor 10 like	Intron	T47D_763	T47D_CS.1.103_E2_vs_T47D_E2	129.4	0.176163	0.225566	0.351243	ER binding site
chr1	17439610	17440155	546	*	5' UTR	1	17539698	17697869	158172	1	55160	NM_018125	-99543	ENSG00000074964	ARHGEF10L	Rho guanine nucleotide exchange factor 10 like	5' UTR	T47D_764	T47D_CS.1.103_E2_vs_T47D_E2	169.968	0.381648	0.00285324	0.00998217	no ER binding site
chr1	17441340	17442052	713	*	Distal Intergenic	1	17539698	17697869	158172	1	55160	NM_018125	-97646	ENSG00000074964	ARHGEF10L	Rho guanine nucleotide exchange factor 10 like	Distal Intergenic	T47D_765	T47D_CS.1.103_E2_vs_T47D_E2	223.262	0.995395	1.79679385915854e-17	6.9878589593614e-16	no ER binding site
chr1	17502160	17503058	899	*	Distal Intergenic	1	17539698	17697869	158172	1	55160	NM_018125	-36640	ENSG00000074964	ARHGEF10L	Rho guanine nucleotide exchange factor 10 like	Distal Intergenic	T47D_771	T47D_CS.1.103_E2_vs_T47D_E2	125.027	0.127359	0.391178	0.530674	no ER binding site
chr1	17519929	17521038	1110	*	Distal Intergenic	1	17539698	17697869	158172	1	55160	NM_018125	-18660	ENSG00000074964	ARHGEF10L	Rho guanine nucleotide exchange factor 10 like	Distal Intergenic	T47D_772	T47D_CS.1.103_E2_vs_T47D_E2	320.317	-0.137744	0.13697	0.239852	ER binding site
chr1	17550726	17551558	833	*	Intron (NM_018125/55160, intron 1 of 28)	1	17539698	17697869	158172	1	55160	NM_018125	11028	ENSG00000074964	ARHGEF10L	Rho guanine nucleotide exchange factor 10 like	Intron	T47D_776	T47D_CS.1.103_E2_vs_T47D_E2	141.039	-0.575001	4.94318502519715e-05	0.000288484	ER binding site
chr1	18464140	18465123	984	*	Distal Intergenic	1	18480930	18485986	5057	1	127707	NM_152375	-15807	ENSG00000179023	KLHDC7A	kelch domain containing 7A	Distal Intergenic	T47D_804	T47D_CS.1.103_E2_vs_T47D_E2	197.087	0.527078	2.58921828826482e-05	0.000163292	no ER binding site
chr1	18480260	18481629	1370	*	Promoter (<=1kb)	1	18480930	18485986	5057	1	127707	NM_152375	0	ENSG00000179023	KLHDC7A	kelch domain containing 7A	Promoter	T47D_805	T47D_CS.1.103_E2_vs_T47D_E2	492.726	-0.0693173	0.37507	0.514404	no ER binding site
chr1	18666330	18667159	830	*	Intron (NM_002584/5081, intron 4 of 7)	1	18630846	18748866	118021	1	5081	NM_001135254	35484	ENSG00000009709	PAX7	paired box 7	Intron	T47D_816	T47D_CS.1.103_E2_vs_T47D_E2	201.555	-0.404721	0.000900733	0.00370657	no ER binding site
chr1	18668595	18669288	694	*	Intron (NM_002584/5081, intron 4 of 7)	1	18630846	18748866	118021	1	5081	NM_001135254	37749	ENSG00000009709	PAX7	paired box 7	Intron	T47D_817	T47D_CS.1.103_E2_vs_T47D_E2	195.42	-0.333998	0.00602777	0.0188218	no ER binding site
chr1	18902331	18903615	1285	*	Promoter (<=1kb)	1	18871430	18902555	31126	2	8659	NM_003748	0	ENSG00000159423	ALDH4A1	aldehyde dehydrogenase 4 family member A1	Promoter	T47D_825	T47D_CS.1.103_E2_vs_T47D_E2	538.962	-0.177531	0.0233328	0.0579513	ER binding site
chr1	18955543	18957429	1887	*	Promoter (<=1kb)	1	18904280	18956676	52397	2	126917	NM_001136265	0	ENSG00000169991	IFFO2	intermediate filament family orphan 2	Promoter	T47D_829	T47D_CS.1.103_E2_vs_T47D_E2	346.148	-0.0473394	0.601712	0.718943	no ER binding site
chr1	19009834	19011487	1654	*	Distal Intergenic	1	18904280	18956676	52397	2	126917	NM_001136265	-53158	ENSG00000169991	IFFO2	intermediate filament family orphan 2	Distal Intergenic	T47D_832	T47D_CS.1.103_E2_vs_T47D_E2	316.376	-0.278904	0.00339746	0.0115471	ER binding site
chr1	19209956	19210927	972	*	Promoter (<=1kb)	1	19074511	19210266	135756	2	23352	NM_020765	0	ENSG00000127481	UBR4	ubiquitin protein ligase E3 component n-recognin 4	Promoter	T47D_837	T47D_CS.1.103_E2_vs_T47D_E2	336.189	0.0551371	0.567487	0.690837	no ER binding site
chr1	19250916	19252530	1615	*	Promoter (<=1kb)	1	19215661	19251524	35864	2	23065	NM_001271427	0	ENSG00000127463	EMC1	ER membrane protein complex subunit 1	Promoter	T47D_840	T47D_CS.1.103_E2_vs_T47D_E2	257.077	0.0976548	0.345099	0.48417	no ER binding site
chr1	19288367	19289403	1037	*	Promoter (<=1kb)	1	19282573	19288770	6198	2	22977	NM_012067	0	ENSG00000162482	AKR7A3	aldo-keto reductase family 7 member A3	Promoter	T47D_842	T47D_CS.1.103_E2_vs_T47D_E2	215.652	0.159063	0.160513	0.270977	no ER binding site
chr1	19311089	19312927	1839	*	Promoter (<=1kb)	1	19303966	19312144	8179	2	8574	NM_003689	0	ENSG00000053371	AKR7A2	aldo-keto reductase family 7 member A2	Promoter	T47D_843	T47D_CS.1.103_E2_vs_T47D_E2	473.794	0.143007	0.067063	0.136524	no ER binding site
chr1	19354207	19355055	849	*	Intron (NM_001282162/832, intron 6 of 8)	1	19338775	19485539	146765	2	832	NM_001206540	130484	ENSG00000077549	CAPZB	capping actin protein of muscle Z-line subunit beta	Intron	T47D_847	T47D_CS.1.103_E2_vs_T47D_E2	75.9933	-2.07436	1.72715084871967e-21	9.79452796042861e-20	ER binding site
chr1	19484920	19486314	1395	*	Promoter (<=1kb)	1	19338775	19485539	146765	2	832	NM_001206540	0	ENSG00000077549	CAPZB	capping actin protein of muscle Z-line subunit beta	Promoter	T47D_855	T47D_CS.1.103_E2_vs_T47D_E2	506.336	0.175599	0.0267128	0.0647421	no ER binding site
chr1	19596211	19597831	1621	*	Promoter (<=1kb)	1	19591802	19596832	5031	2	105378614	NR_135054	0	ENSG00000235185	MICOS10-DT	MICOS10 divergent transcript	Promoter	T47D_856	T47D_CS.1.103_E2_vs_T47D_E2	554.365	-0.275234	0.000159405	0.000816766	ER binding site
chr1	19643677	19645277	1601	*	Promoter (<=1kb)	1	19643714	19658456	14743	1	4681	NM_001204084	0	ENSG00000158747	NBL1	NBL1, DAN family BMP antagonist	Promoter	T47D_858	T47D_CS.1.103_E2_vs_T47D_E2	265.227	-0.356328	0.00045793	0.00206369	no ER binding site
chr1	19653388	19654389	1002	*	Intron (NM_001204088/100532736, intron 2 of 4)	1	19596979	19658452	61474	1	100532736	NM_001204088	56409	ENSG00000158747	MICOS10-NBL1	MICOS10-NBL1 readthrough	Intron	T47D_861	T47D_CS.1.103_E2_vs_T47D_E2	200.073	0.0770559	0.517147	0.647213	ER binding site
chr1	19659637	19660304	668	*	Downstream (1-2kb)	1	19664875	19680966	16092	1	3362	NM_000871	-4571	ENSG00000158748	HTR6	5-hydroxytryptamine receptor 6	Downstream	T47D_862	T47D_CS.1.103_E2_vs_T47D_E2	106.121	-0.41832	0.00914312	0.0267812	no ER binding site
chr1	19703739	19705029	1291	*	Intron (NM_001349112/255104, intron 12 of 14)	1	19682213	19799916	117704	2	255104	NM_001349112	94887	ENSG00000162542	TMCO4	transmembrane and coiled-coil domains 4	Intron	T47D_864	T47D_CS.1.103_E2_vs_T47D_E2	143.408	-0.0191482	0.888211	0.929754	no ER binding site
chr1	19715237	19716122	886	*	Intron (NM_001349112/255104, intron 12 of 14)	1	19682213	19799916	117704	2	255104	NM_001349112	83794	ENSG00000162542	TMCO4	transmembrane and coiled-coil domains 4	Intron	T47D_865	T47D_CS.1.103_E2_vs_T47D_E2	179.207	-0.1641	0.184838	0.301482	no ER binding site
chr1	19786825	19787585	761	*	5' UTR	1	19682213	19799916	117704	2	255104	NM_001349112	12331	ENSG00000162542	TMCO4	transmembrane and coiled-coil domains 4	5' UTR	T47D_866	T47D_CS.1.103_E2_vs_T47D_E2	151.788	-0.0538452	0.688521	0.789305	no ER binding site
chr1	19799313	19800601	1289	*	Promoter (<=1kb)	1	19743319	19799349	56031	2	255104	NM_001349115	0	ENSG00000162542	TMCO4	transmembrane and coiled-coil domains 4	Promoter	T47D_867	T47D_CS.1.103_E2_vs_T47D_E2	192.514	0.0496816	0.673238	0.77802	no ER binding site
chr1	19877865	19878635	771	*	Distal Intergenic	1	19882395	19912944	30550	1	23252	NM_015207	-3760	ENSG00000169914	OTUD3	OTU deubiquitinase 3	Distal Intergenic	T47D_870	T47D_CS.1.103_E2_vs_T47D_E2	379.974	-0.0593033	0.508062	0.638989	ER binding site
chr1	19882128	19883060	933	*	Promoter (<=1kb)	1	19882395	19912944	30550	1	23252	NM_015207	0	ENSG00000169914	OTUD3	OTU deubiquitinase 3	Promoter	T47D_871	T47D_CS.1.103_E2_vs_T47D_E2	306.907	0.0855407	0.384409	0.524308	no ER binding site
chr1	20151982	20152830	849	*	Promoter (1-2kb)	1	20154214	20160568	6355	1	117779438	NR_168501	-1384	ENSG00000227066	LOC117779438	uncharacterized LOC117779438	Promoter	T47D_877	T47D_CS.1.103_E2_vs_T47D_E2	146.134	0.42175	0.00210591	0.00769491	no ER binding site
chr1	20476033	20477227	1195	*	Distal Intergenic	1	20482391	20486210	3820	2	55450	NM_018584	8983	ENSG00000162545	CAMK2N1	calcium/calmodulin dependent protein kinase II inhibitor 1	Distal Intergenic	T47D_893	T47D_CS.1.103_E2_vs_T47D_E2	171.308	-0.455422	0.000383113	0.00176852	no ER binding site
chr1	20483739	20484816	1078	*	Promoter (1-2kb)	1	20482391	20486210	3820	2	55450	NM_018584	1394	ENSG00000162545	CAMK2N1	calcium/calmodulin dependent protein kinase II inhibitor 1	Promoter	T47D_894	T47D_CS.1.103_E2_vs_T47D_E2	161.253	-0.243201	0.0701516	0.141566	no ER binding site
chr1	20485169	20486947	1779	*	Promoter (<=1kb)	1	20482391	20486210	3820	2	55450	NM_018584	0	ENSG00000162545	CAMK2N1	calcium/calmodulin dependent protein kinase II inhibitor 1	Promoter	T47D_895	T47D_CS.1.103_E2_vs_T47D_E2	361.181	0.00227479	0.979457	0.987365	no ER binding site
chr1	20507469	20508488	1020	*	Promoter (<=1kb)	1	20499448	20508151	8704	2	79594	NM_024544	0	ENSG00000090432	MUL1	mitochondrial E3 ubiquitin protein ligase 1	Promoter	T47D_897	T47D_CS.1.103_E2_vs_T47D_E2	210.888	-0.0335688	0.772012	0.850232	no ER binding site
chr1	20613502	20614520	1019	*	Exon (NM_001785/978, exon 3 of 4)	1	20589097	20618903	29807	1	978	NM_001785	24405	ENSG00000158825	CDA	cytidine deaminase	Exon	T47D_900	T47D_CS.1.103_E2_vs_T47D_E2	311.226	0.764074	6.20704930356583e-15	1.80492624692454e-13	no ER binding site
chr1	20633239	20634121	883	*	Promoter (<=1kb)	1	20633458	20651511	18054	1	65018	NM_032409	0	ENSG00000158828	PINK1	PTEN induced kinase 1	Promoter	T47D_901	T47D_CS.1.103_E2_vs_T47D_E2	198.026	0.145077	0.234137	0.36121	no ER binding site
chr1	20661033	20662112	1080	*	Promoter (<=1kb)	1	20651778	20661369	9592	2	1650	NM_005216	0	ENSG00000244038	DDOST	dolichyl-diphosphooligosaccharide--protein glycosyltransferase non-catalytic subunit	Promoter	T47D_904	T47D_CS.1.103_E2_vs_T47D_E2	576.061	0.127774	0.0700229	0.141337	ER binding site
chr1	20696271	20697320	1050	*	Intron (NM_001122819/57576, intron 6 of 14)	1	20664014	20718007	53994	2	57576	NM_001122819	20687	ENSG00000117245	KIF17	kinesin family member 17	Intron	T47D_905	T47D_CS.1.103_E2_vs_T47D_E2	272.721	0.357347	0.000553386	0.00243114	no ER binding site
chr1	20786073	20787868	1796	*	Promoter (<=1kb)	1	20740266	20786652	46387	2	50809	NM_001376787	0	ENSG00000127483	HP1BP3	heterochromatin protein 1 binding protein 3	Promoter	T47D_909	T47D_CS.1.103_E2_vs_T47D_E2	556.956	0.138164	0.0690169	0.139722	no ER binding site
chr1	21022144	21022926	783	*	Intron (NM_003760/8672, intron 2 of 31)	1	20806292	21176897	370606	2	8672	NM_001198801	153971	ENSG00000075151	EIF4G3	eukaryotic translation initiation factor 4 gamma 3	Intron	T47D_912	T47D_CS.1.103_E2_vs_T47D_E2	185.84	0.669262	3.35068236987391e-08	3.84936342637491e-07	no ER binding site
chr1	21176468	21177460	993	*	Promoter (<=1kb)	1	20806292	21176897	370606	2	8672	NM_001198801	0	ENSG00000075151	EIF4G3	eukaryotic translation initiation factor 4 gamma 3	Promoter	T47D_916	T47D_CS.1.103_E2_vs_T47D_E2	290.71	0.205766	0.0386777	0.0880861	no ER binding site
chr1	21251759	21252508	750	*	Intron (NM_001113347/1889, intron 6 of 16)	1	21217250	21345504	128255	2	1889	NM_001113348	92996	ENSG00000117298	ECE1	endothelin converting enzyme 1	Intron	T47D_920	T47D_CS.1.103_E2_vs_T47D_E2	218.258	-0.600096	2.47356072752864e-07	2.42734666636626e-06	ER binding site
chr1	21268116	21269377	1262	*	Intron (NM_001113347/1889, intron 2 of 16)	1	21217250	21345504	128255	2	1889	NM_001113348	76127	ENSG00000117298	ECE1	endothelin converting enzyme 1	Intron	T47D_922	T47D_CS.1.103_E2_vs_T47D_E2	177.594	-0.879362	4.18214953728255e-12	8.62110304325558e-11	ER binding site
chr1	21329228	21330006	779	*	Intron (NM_001113348/1889, intron 1 of 18)	1	21217250	21345504	128255	2	1889	NM_001113348	15498	ENSG00000117298	ECE1	endothelin converting enzyme 1	Intron	T47D_926	T47D_CS.1.103_E2_vs_T47D_E2	161.039	0.642199	1.27146456474219e-06	1.08015676601255e-05	no ER binding site
chr1	21344758	21346219	1462	*	Promoter (<=1kb)	1	21217250	21345504	128255	2	1889	NM_001113348	0	ENSG00000117298	ECE1	endothelin converting enzyme 1	Promoter	T47D_929	T47D_CS.1.103_E2_vs_T47D_E2	411.849	0.0932277	0.270939	0.403806	no ER binding site
chr1	21436732	21437776	1045	*	Promoter (2-3kb)	1	21440137	21484900	44764	1	84224	NM_001256416	-2361	ENSG00000142794	NBPF3	NBPF member 3	Promoter	T47D_933	T47D_CS.1.103_E2_vs_T47D_E2	171.394	0.0403148	0.759556	0.841497	no ER binding site
chr1	21439728	21440481	754	*	Promoter (<=1kb)	1	21440137	21484900	44764	1	84224	NM_001256416	0	ENSG00000142794	NBPF3	NBPF member 3	Promoter	T47D_934	T47D_CS.1.103_E2_vs_T47D_E2	308.25	-0.0563911	0.56853	0.691574	no ER binding site
chr1	21534660	21535393	734	*	Intron (NM_001369804/249, intron 1 of 11)	1	21508984	21578410	69427	1	249	NM_001369804	25676	ENSG00000162551	ALPL	alkaline phosphatase, biomineralization associated	Intron	T47D_939	T47D_CS.1.103_E2_vs_T47D_E2	101.126	-0.565022	0.000859339	0.00355887	no ER binding site
chr1	21607461	21608388	928	*	Exon (NM_001145658/5909, exon 17 of 25)	1	21596221	21669357	73137	2	5909	NM_001145657	60969	ENSG00000076864	RAP1GAP	RAP1 GTPase activating protein	Exon	T47D_944	T47D_CS.1.103_E2_vs_T47D_E2	327.686	-0.0767289	0.410205	0.549514	ER binding site
chr1	21633956	21635292	1337	*	Intron (NM_001145658/5909, intron 2 of 24)	1	21596221	21669357	73137	2	5909	NM_001145657	34065	ENSG00000076864	RAP1GAP	RAP1 GTPase activating protein	Intron	T47D_947	T47D_CS.1.103_E2_vs_T47D_E2	246.415	0.456634	1.72578063699457e-05	0.000113752	no ER binding site
chr1	21638700	21639476	777	*	Intron (NM_001145658/5909, intron 2 of 24)	1	21596221	21669357	73137	2	5909	NM_001145657	29881	ENSG00000076864	RAP1GAP	RAP1 GTPase activating protein	Intron	T47D_948	T47D_CS.1.103_E2_vs_T47D_E2	95.287	1.54927	3.1142156684793e-17	1.18207322200358e-15	no ER binding site
chr1	21659017	21659807	791	*	Intron (NM_001145657/5909, intron 2 of 26)	1	21596221	21669357	73137	2	5909	NM_001145657	9550	ENSG00000076864	RAP1GAP	RAP1 GTPase activating protein	Intron	T47D_952	T47D_CS.1.103_E2_vs_T47D_E2	94.4515	-0.678757	9.48491478177751e-05	0.000515496	no ER binding site
chr1	21782513	21784120	1608	*	Promoter (<=1kb)	1	21678299	21783149	104851	2	84196	NM_001350164	0	ENSG00000090686	USP48	ubiquitin specific peptidase 48	Promoter	T47D_955	T47D_CS.1.103_E2_vs_T47D_E2	770.258	0.151532	0.0233917	0.0580772	ER binding site
chr1	21937099	21938045	947	*	Promoter (<=1kb)	1	21822244	21937310	115067	2	3339	NM_001291860	0	ENSG00000142798	HSPG2	heparan sulfate proteoglycan 2	Promoter	T47D_963	T47D_CS.1.103_E2_vs_T47D_E2	185.409	0.179045	0.142209	0.247065	no ER binding site
chr1	21956681	21957628	948	*	Distal Intergenic	1	21822244	21937310	115067	2	3339	NM_005529	-19371	ENSG00000142798	HSPG2	heparan sulfate proteoglycan 2	Distal Intergenic	T47D_965	T47D_CS.1.103_E2_vs_T47D_E2	240.279	-0.298377	0.00593914	0.0185879	no ER binding site
chr1	22024430	22026196	1767	*	Promoter (<=1kb)	1	22025191	22031224	6034	1	29092	NR_023918	0	ENSG00000218510	LINC00339	long intergenic non-protein coding RNA 339	Promoter	T47D_970	T47D_CS.1.103_E2_vs_T47D_E2	338.98	0.220431	0.0189933	0.0488748	no ER binding site
chr1	22052277	22053824	1548	*	Promoter (<=1kb)	1	22052709	22090806	38098	1	998	NM_044472	0	ENSG00000070831	CDC42	cell division cycle 42	Promoter	T47D_972	T47D_CS.1.103_E2_vs_T47D_E2	378.572	0.108557	0.210066	0.332453	no ER binding site
chr1	22141888	22144103	2216	*	Promoter (<=1kb)	1	22117313	22143097	25785	2	54361	NM_030761	0	ENSG00000162552	WNT4	Wnt family member 4	Promoter	T47D_976	T47D_CS.1.103_E2_vs_T47D_E2	261.57	-0.0284956	0.784849	0.858477	no ER binding site
chr1	22257324	22258355	1032	*	Distal Intergenic	1	22266239	22266300	62	1	100616433	NR_039613	-7884	ENSG00000266564	MIR4418	microRNA 4418	Distal Intergenic	T47D_980	T47D_CS.1.103_E2_vs_T47D_E2	244.863	0.0422441	0.689329	0.79004	no ER binding site
chr1	22275105	22276333	1229	*	Distal Intergenic	1	22266239	22266300	62	1	100616433	NR_039613	8866	ENSG00000266564	MIR4418	microRNA 4418	Distal Intergenic	T47D_981	T47D_CS.1.103_E2_vs_T47D_E2	113.536	-0.00103946	0.99458	0.996675	no ER binding site
chr1	22412498	22413268	771	*	Distal Intergenic	1	22451851	22531154	79304	1	9923	NM_014870	-38583	ENSG00000184677	ZBTB40	zinc finger and BTB domain containing 40	Distal Intergenic	T47D_988	T47D_CS.1.103_E2_vs_T47D_E2	236.148	-0.11064	0.316462	0.454176	ER binding site
chr1	22414213	22414850	638	*	Distal Intergenic	1	22451851	22531154	79304	1	9923	NM_014870	-37001	ENSG00000184677	ZBTB40	zinc finger and BTB domain containing 40	Distal Intergenic	T47D_989	T47D_CS.1.103_E2_vs_T47D_E2	269.438	0.265629	0.0094606	0.0275747	ER binding site
chr1	22416596	22416887	292	*	Distal Intergenic	1	22451851	22531154	79304	1	9923	NM_014870	-34964	ENSG00000184677	ZBTB40	zinc finger and BTB domain containing 40	Distal Intergenic	T47D_990	T47D_CS.1.103_E2_vs_T47D_E2	109.048	0.566073	0.000401841	0.00184183	no ER binding site
chr1	22420307	22420944	638	*	Distal Intergenic	1	22451851	22531154	79304	1	9923	NM_014870	-30907	ENSG00000184677	ZBTB40	zinc finger and BTB domain containing 40	Distal Intergenic	T47D_991	T47D_CS.1.103_E2_vs_T47D_E2	150.539	-0.202076	0.130548	0.231093	no ER binding site
chr1	22451612	22452905	1294	*	Promoter (<=1kb)	1	22451851	22531154	79304	1	9923	NM_014870	0	ENSG00000184677	ZBTB40	zinc finger and BTB domain containing 40	Promoter	T47D_995	T47D_CS.1.103_E2_vs_T47D_E2	452.904	0.181484	0.0222086	0.0556153	no ER binding site
chr1	22472392	22473296	905	*	Intron (NM_014870/9923, intron 1 of 17)	1	22451851	22531157	79307	1	9923	NM_001083621	20541	ENSG00000184677	ZBTB40	zinc finger and BTB domain containing 40	Intron	T47D_996	T47D_CS.1.103_E2_vs_T47D_E2	276.172	-1.34828	1.21145026474055e-36	1.89492121629857e-34	ER binding site
chr1	22641677	22642670	994	*	Promoter (<=1kb)	1	22643633	22648108	4476	1	714	NM_001114101	-963	ENSG00000159189	C1QC	complement C1q C chain	Promoter	T47D_1006	T47D_CS.1.103_E2_vs_T47D_E2	136.315	0.0784782	0.586812	0.706866	no ER binding site
chr1	22826485	22827396	912	*	Intron (NM_004442/2048, intron 3 of 15)	1	22710838	22921500	210663	1	2048	NM_004442	115647	ENSG00000133216	EPHB2	EPH receptor B2	Intron	T47D_1014	T47D_CS.1.103_E2_vs_T47D_E2	127.726	0.0551055	0.702694	0.7995	no ER binding site
chr1	22976291	22977140	850	*	Distal Intergenic	1	22953043	22972866	19824	2	646262	NM_001289974	-3425	ENSG00000215906	LACTBL1	lactamase beta like 1	Distal Intergenic	T47D_1020	T47D_CS.1.103_E2_vs_T47D_E2	154.694	0.12979	0.323799	0.462074	no ER binding site
chr1	23018798	23020156	1359	*	Promoter (<=1kb)	1	23019468	23083689	64222	1	23028	NM_001009999	0	ENSG00000004487	KDM1A	lysine demethylase 1A	Promoter	T47D_1021	T47D_CS.1.103_E2_vs_T47D_E2	340.99	0.0874069	0.330846	0.469377	no ER binding site
chr1	23168449	23169121	673	*	Promoter (<=1kb)	1	23084031	23168856	84826	2	7798	NM_033631	0	ENSG00000169641	LUZP1	leucine zipper protein 1	Promoter	T47D_1025	T47D_CS.1.103_E2_vs_T47D_E2	154.408	0.215569	0.113639	0.20743	no ER binding site
chr1	23177398	23178235	838	*	Distal Intergenic	1	23084023	23168858	84836	2	7798	NM_001142546	-8540	ENSG00000169641	LUZP1	leucine zipper protein 1	Distal Intergenic	T47D_1026	T47D_CS.1.103_E2_vs_T47D_E2	124.791	0.0721039	0.624646	0.738312	no ER binding site
chr1	23196598	23197413	816	*	Intron (NM_000864/3352, intron 1 of 1)	1	23191895	23217502	25608	2	3352	NM_000864	20089	ENSG00000179546	HTR1D	5-hydroxytryptamine receptor 1D	Intron	T47D_1029	T47D_CS.1.103_E2_vs_T47D_E2	114.122	-0.406184	0.00970979	0.0282002	no ER binding site
chr1	23343782	23345043	1262	*	5' UTR	1	23191895	23217502	25608	2	3352	NM_000864	-126280	ENSG00000179546	HTR1D	5-hydroxytryptamine receptor 1D	5' UTR	T47D_1032	T47D_CS.1.103_E2_vs_T47D_E2	636.078	0.0555606	0.414011	0.553128	ER binding site
chr1	23367630	23368628	999	*	5' UTR	1	23191895	23217502	25608	2	3352	NM_000864	-150128	ENSG00000179546	HTR1D	5-hydroxytryptamine receptor 1D	5' UTR	T47D_1033	T47D_CS.1.103_E2_vs_T47D_E2	819.817	-0.0114243	0.849389	0.904414	no ER binding site
chr1	23368759	23369273	515	*	Exon (NR_033690/148898, exon 1 of 1)	1	23191895	23217502	25608	2	3352	NM_000864	-151257	ENSG00000179546	HTR1D	5-hydroxytryptamine receptor 1D	Exon	T47D_1034	T47D_CS.1.103_E2_vs_T47D_E2	413.139	0.0181066	0.838165	0.89652	no ER binding site
chr1	23423127	23425456	2330	*	5' UTR	1	23627334	23640568	13235	1	259283	NR_167901	-201878	ENSG00000197880	MDS2	myelodysplastic syndrome 2 translocation associated	5' UTR	T47D_1037	T47D_CS.1.103_E2_vs_T47D_E2	253.126	-0.0160855	0.878875	0.923758	no ER binding site
chr1	23451528	23452606	1079	*	Exon (NM_017707/55616, exon 5 of 25)	1	23627334	23640568	13235	1	259283	NR_167901	-174728	ENSG00000197880	MDS2	myelodysplastic syndrome 2 translocation associated	Exon	T47D_1040	T47D_CS.1.103_E2_vs_T47D_E2	395.226	0.254756	0.00250936	0.0089318	no ER binding site
chr1	23478800	23479433	634	*	Intron (NM_001143778/55616, intron 1 of 23)	1	23627334	23640568	13235	1	259283	NR_167901	-147901	ENSG00000197880	MDS2	myelodysplastic syndrome 2 translocation associated	Intron	T47D_1042	T47D_CS.1.103_E2_vs_T47D_E2	136.953	0.482161	0.000784843	0.00328814	no ER binding site
chr1	23483807	23484872	1066	*	5' UTR	1	23627334	23640568	13235	1	259283	NR_167901	-142462	ENSG00000197880	MDS2	myelodysplastic syndrome 2 translocation associated	5' UTR	T47D_1043	T47D_CS.1.103_E2_vs_T47D_E2	323.615	0.0196082	0.835486	0.894708	no ER binding site
chr1	23528027	23528923	897	*	Exon (NR_110799/101928163, exon 3 of 3)	1	23627334	23640568	13235	1	259283	NR_167901	-98411	ENSG00000197880	MDS2	myelodysplastic syndrome 2 translocation associated	Exon	T47D_1046	T47D_CS.1.103_E2_vs_T47D_E2	128.973	-0.00272437	0.985048	0.991106	no ER binding site
chr1	23530542	23531999	1458	*	5' UTR	1	23627334	23640568	13235	1	259283	NR_167901	-95335	ENSG00000197880	MDS2	myelodysplastic syndrome 2 translocation associated	5' UTR	T47D_1047	T47D_CS.1.103_E2_vs_T47D_E2	199.308	-0.266347	0.0245542	0.0604209	no ER binding site
chr1	23539518	23540407	890	*	Distal Intergenic	1	23627334	23640568	13235	1	259283	NR_167901	-86927	ENSG00000197880	MDS2	myelodysplastic syndrome 2 translocation associated	Distal Intergenic	T47D_1048	T47D_CS.1.103_E2_vs_T47D_E2	141.739	0.0427297	0.756098	0.83933	no ER binding site
chr1	23554471	23555349	879	*	Distal Intergenic	1	23627334	23640568	13235	1	259283	NR_167901	-71985	ENSG00000197880	MDS2	myelodysplastic syndrome 2 translocation associated	Distal Intergenic	T47D_1050	T47D_CS.1.103_E2_vs_T47D_E2	339.518	0.0975702	0.288634	0.423483	no ER binding site
chr1	23555978	23557054	1077	*	Distal Intergenic	1	23627334	23640568	13235	1	259283	NR_167901	-70280	ENSG00000197880	MDS2	myelodysplastic syndrome 2 translocation associated	Distal Intergenic	T47D_1051	T47D_CS.1.103_E2_vs_T47D_E2	310.631	-0.242354	0.0212321	0.0535832	no ER binding site
chr1	23559168	23559779	612	*	5' UTR	1	23627334	23640568	13235	1	259283	NR_167901	-67555	ENSG00000197880	MDS2	myelodysplastic syndrome 2 translocation associated	5' UTR	T47D_1052	T47D_CS.1.103_E2_vs_T47D_E2	332.189	0.0348279	0.713544	0.807379	no ER binding site
chr1	23561696	23562252	557	*	Distal Intergenic	1	23627334	23640568	13235	1	259283	NR_167901	-65082	ENSG00000197880	MDS2	myelodysplastic syndrome 2 translocation associated	Distal Intergenic	T47D_1053	T47D_CS.1.103_E2_vs_T47D_E2	133.493	-0.446793	0.00242492	0.00867245	no ER binding site
chr1	23562349	23562673	325	*	Distal Intergenic	1	23627334	23640568	13235	1	259283	NR_167901	-64661	ENSG00000197880	MDS2	myelodysplastic syndrome 2 translocation associated	Distal Intergenic	T47D_1054	T47D_CS.1.103_E2_vs_T47D_E2	181.546	-0.097269	0.430413	0.568526	no ER binding site
chr1	23634691	23635784	1094	*	Intron (NR_167901/259283, intron 4 of 6)	1	23627334	23640568	13235	1	259283	NR_167901	7357	ENSG00000197880	MDS2	myelodysplastic syndrome 2 translocation associated	Intron	T47D_1059	T47D_CS.1.103_E2_vs_T47D_E2	123.669	0.251091	0.091182	0.174541	no ER binding site
chr1	23691391	23692383	993	*	Promoter (<=1kb)	1	23691779	23696426	4648	1	6135	NM_001199802	0	ENSG00000142676	RPL11	ribosomal protein L11	Promoter	T47D_1064	T47D_CS.1.103_E2_vs_T47D_E2	258.88	0.00179312	0.986767	0.992105	ER binding site
chr1	23727189	23728119	931	*	Distal Intergenic	1	23743366	23762059	18694	1	6924	NM_003198	-15247	ENSG00000011007	ELOA	elongin A	Distal Intergenic	T47D_1066	T47D_CS.1.103_E2_vs_T47D_E2	206.817	-0.445444	0.000212662	0.00105051	ER binding site
chr1	23742932	23745247	2316	*	Promoter (<=1kb)	1	23743366	23762059	18694	1	6924	NM_003198	0	ENSG00000011007	ELOA	elongin A	Promoter	T47D_1067	T47D_CS.1.103_E2_vs_T47D_E2	332.867	0.0490736	0.617039	0.732002	no ER binding site
chr1	23777807	23779026	1220	*	Promoter (<=1kb)	1	23760382	23778297	17916	2	100506963	NR_038280	0	ENSG00000236810	ELOA-AS1	ELOA antisense RNA 1	Promoter	T47D_1070	T47D_CS.1.103_E2_vs_T47D_E2	102.658	-0.238831	0.147885	0.254766	no ER binding site
chr1	23790757	23791486	730	*	Promoter (<=1kb)	1	23791145	23795539	4395	1	11313	NM_007260	0	ENSG00000011009	LYPLA2	lysophospholipase 2	Promoter	T47D_1071	T47D_CS.1.103_E2_vs_T47D_E2	172.603	-0.0766022	0.546281	0.671772	no ER binding site
chr1	23799467	23800046	580	*	Promoter (<=1kb)	1	23795599	23799547	3949	2	2582	NM_001127621	0	ENSG00000117308	GALE	UDP-galactose-4-epimerase	Promoter	T47D_1073	T47D_CS.1.103_E2_vs_T47D_E2	128.588	0.51515	0.000397921	0.00182651	no ER binding site
chr1	23800124	23801155	1032	*	Promoter (<=1kb)	1	23795599	23800578	4980	2	2582	NM_000403	0	ENSG00000117308	GALE	UDP-galactose-4-epimerase	Promoter	T47D_1074	T47D_CS.1.103_E2_vs_T47D_E2	337.049	0.112572	0.225828	0.351509	no ER binding site
chr1	23824837	23826186	1350	*	Promoter (<=1kb)	1	23801885	23825429	23545	2	3155	NM_000191	0	ENSG00000117305	HMGCL	3-hydroxy-3-methylglutaryl-CoA lyase	Promoter	T47D_1077	T47D_CS.1.103_E2_vs_T47D_E2	154.027	0.442152	0.00084203	0.00349481	no ER binding site
chr1	23867661	23868956	1296	*	Promoter (<=1kb)	1	23845081	23868290	23210	2	2517	NM_000147	0	ENSG00000179163	FUCA1	alpha-L-fucosidase 1	Promoter	T47D_1079	T47D_CS.1.103_E2_vs_T47D_E2	300.996	0.299454	0.00365946	0.0123025	no ER binding site
chr1	23958933	23960137	1205	*	Promoter (<=1kb)	1	23959828	23963459	3632	1	55629	NM_017761	0	ENSG00000189266	PNRC2	proline rich nuclear receptor coactivator 2	Promoter	T47D_1084	T47D_CS.1.103_E2_vs_T47D_E2	885.634	-0.0356453	0.540655	0.667362	ER binding site
chr1	23979816	23980681	866	*	Promoter (<=1kb)	1	23964347	23980327	15981	2	10772	NM_001191005	0	ENSG00000188529	SRSF10	serine and arginine rich splicing factor 10	Promoter	T47D_1085	T47D_CS.1.103_E2_vs_T47D_E2	396.276	0.0137046	0.872695	0.920109	no ER binding site
chr1	24018517	24019442	926	*	Distal Intergenic	1	23964347	23980327	15981	2	10772	NR_034035	-38190	ENSG00000188529	SRSF10	serine and arginine rich splicing factor 10	Distal Intergenic	T47D_1086	T47D_CS.1.103_E2_vs_T47D_E2	336.596	0.0327342	0.718795	0.811177	ER binding site
chr1	24112153	24113089	937	*	Promoter (<=1kb)	1	24056041	24112135	56095	2	127294	NM_152372	-18	ENSG00000142661	MYOM3	myomesin 3	Promoter	T47D_1090	T47D_CS.1.103_E2_vs_T47D_E2	148.859	0.235214	0.0808347	0.158578	no ER binding site
chr1	24119799	24120902	1104	*	3' UTR	1	24119771	24143140	23370	2	58985	NM_021258	22238	ENSG00000142677	IL22RA1	interleukin 22 receptor subunit alpha 1	3' UTR	T47D_1091	T47D_CS.1.103_E2_vs_T47D_E2	119.228	0.418453	0.00667075	0.0204813	no ER binding site
chr1	24150180	24151433	1254	*	Distal Intergenic	1	24119771	24143140	23370	2	58985	NM_021258	-7040	ENSG00000142677	IL22RA1	interleukin 22 receptor subunit alpha 1	Distal Intergenic	T47D_1093	T47D_CS.1.103_E2_vs_T47D_E2	185.158	0.347936	0.00463194	0.0150202	no ER binding site
chr1	24186954	24188132	1179	*	Promoter (<=1kb)	1	24154172	24187289	33118	2	163702	NM_170743	0	ENSG00000185436	IFNLR1	interferon lambda receptor 1	Promoter	T47D_1094	T47D_CS.1.103_E2_vs_T47D_E2	226.584	0.00550433	0.961544	0.976176	no ER binding site
chr1	24201876	24202558	683	*	Promoter (1-2kb)	1	24200240	24211690	11451	1	284632	NR_027087	1636	ENSG00000230023	LINC02800	long intergenic non-protein coding RNA 2800	Promoter	T47D_1096	T47D_CS.1.103_E2_vs_T47D_E2	234.017	0.226742	0.0411819	0.0925235	ER binding site
chr1	24319203	24319818	616	*	Promoter (<=1kb)	1	24319357	24355318	35962	1	57822	NM_001195010	0	ENSG00000158055	GRHL3	grainyhead like transcription factor 3	Promoter	T47D_1102	T47D_CS.1.103_E2_vs_T47D_E2	215.906	0.0475689	0.671223	0.776258	no ER binding site
chr1	24321668	24322730	1063	*	Promoter (2-3kb)	1	24319357	24364480	45124	1	57822	NM_198174	2311	ENSG00000158055	GRHL3	grainyhead like transcription factor 3	Promoter	T47D_1103	T47D_CS.1.103_E2_vs_T47D_E2	184.67	0.0166741	0.890114	0.930788	no ER binding site
chr1	24374832	24375805	974	*	Intron (NM_001199014/90529, intron 6 of 9)	1	24356999	24415097	58099	2	90529	NM_001199012	39292	ENSG00000001460	STPG1	sperm tail PG-rich repeat containing 1	Intron	T47D_1104	T47D_CS.1.103_E2_vs_T47D_E2	142.11	-0.14014	0.321242	0.459231	ER binding site
chr1	24413357	24413965	609	*	Promoter (<=1kb)	1	24413487	24472983	59497	1	57185	NM_001322854	0	ENSG00000001461	NIPAL3	NIPA like domain containing 3	Promoter	T47D_1108	T47D_CS.1.103_E2_vs_T47D_E2	226.685	0.0369339	0.73454	0.823134	ER binding site
chr1	24415222	24416271	1050	*	Promoter (<=1kb)	1	24415750	24466343	50594	1	57185	NM_001330409	0	ENSG00000001461	NIPAL3	NIPA like domain containing 3	Promoter	T47D_1109	T47D_CS.1.103_E2_vs_T47D_E2	506.703	0.154401	0.0436058	0.0968459	ER binding site
chr1	24501962	24503250	1289	*	Promoter (<=1kb)	1	24502344	24541040	38697	1	11123	NM_001251979	0	ENSG00000117602	RCAN3	RCAN family member 3	Promoter	T47D_1111	T47D_CS.1.103_E2_vs_T47D_E2	335.44	0.0482647	0.595738	0.714139	no ER binding site
chr1	24567673	24568555	883	*	Intron (NM_001010980/400746, intron 1 of 3)	1	24556087	24609327	53241	1	400746	NM_001010980	11586	ENSG00000184454	NCMAP	non-compact myelin associated protein	Intron	T47D_1116	T47D_CS.1.103_E2_vs_T47D_E2	304.226	0.127763	0.189394	0.307096	ER binding site
chr1	24642429	24643747	1319	*	Promoter (<=1kb)	1	24643302	24673281	29980	1	10250	NM_001303448	0	ENSG00000133226	SRRM1	serine and arginine repetitive matrix 1	Promoter	T47D_1122	T47D_CS.1.103_E2_vs_T47D_E2	734.509	0.06946	0.288589	0.423439	ER binding site
chr1	24704883	24706063	1181	*	Distal Intergenic	1	24745447	24844319	98873	1	25932	NM_013943	-39384	ENSG00000169504	CLIC4	chloride intracellular channel 4	Distal Intergenic	T47D_1124	T47D_CS.1.103_E2_vs_T47D_E2	398.807	-0.0282003	0.738459	0.826152	ER binding site
chr1	24744840	24746090	1251	*	Promoter (<=1kb)	1	24745447	24844319	98873	1	25932	NM_013943	0	ENSG00000169504	CLIC4	chloride intracellular channel 4	Promoter	T47D_1126	T47D_CS.1.103_E2_vs_T47D_E2	644.371	0.334717	3.03497786663541e-06	2.37688445412316e-05	ER binding site
chr1	24847747	24848889	1143	*	Distal Intergenic	1	24919345	24919416	72	2	102465437	NR_106789	70527	ENSG00000278034	MIR6731	microRNA 6731	Distal Intergenic	T47D_1130	T47D_CS.1.103_E2_vs_T47D_E2	159.628	0.0596849	0.650143	0.759095	no ER binding site
chr1	25232003	25232948	946	*	Promoter (<=1kb)	1	25222276	25232502	10227	2	25949	NM_015484	0	ENSG00000117614	SYF2	SYF2 pre-mRNA splicing factor	Promoter	T47D_1144	T47D_CS.1.103_E2_vs_T47D_E2	194.795	-0.018313	0.888056	0.9297	ER binding site
chr1	25233107	25233697	591	*	Promoter (<=1kb)	1	25222276	25232502	10227	2	25949	NM_207170	-605	ENSG00000117614	SYF2	SYF2 pre-mRNA splicing factor	Promoter	T47D_1145	T47D_CS.1.103_E2_vs_T47D_E2	270.823	0.513505	8.70213250535636e-07	7.66024453192594e-06	ER binding site
chr1	25239598	25240469	872	*	Distal Intergenic	1	25242249	25247454	5206	2	57035	NM_020317	6985	ENSG00000117616	RSRP1	arginine and serine rich protein 1	Distal Intergenic	T47D_1146	T47D_CS.1.103_E2_vs_T47D_E2	610.878	0.129376	0.0780845	0.154262	no ER binding site
chr1	25246660	25248107	1448	*	Promoter (<=1kb)	1	25242249	25247454	5206	2	57035	NM_020317	0	ENSG00000117616	RSRP1	arginine and serine rich protein 1	Promoter	T47D_1147	T47D_CS.1.103_E2_vs_T47D_E2	402.925	0.126401	0.15314	0.261497	no ER binding site
chr1	25266807	25268328	1522	*	Promoter (<=1kb)	1	25242237	25267925	25689	2	57035	NR_135777	0	ENSG00000117616	RSRP1	arginine and serine rich protein 1	Promoter	T47D_1149	T47D_CS.1.103_E2_vs_T47D_E2	283.136	0.0602145	0.568753	0.691787	no ER binding site
chr1	25337147	25338973	1827	*	Promoter (<=1kb)	1	25242237	25338254	96018	2	57035	NM_001321772	0	ENSG00000117616	RSRP1	arginine and serine rich protein 1	Promoter	T47D_1151	T47D_CS.1.103_E2_vs_T47D_E2	461.611	0.0344459	0.678296	0.781897	no ER binding site
chr1	25429977	25431245	1269	*	Promoter (<=1kb)	1	25430858	25500207	69350	1	55219	NM_001282564	0	ENSG00000204178	MACO1	macoilin 1	Promoter	T47D_1154	T47D_CS.1.103_E2_vs_T47D_E2	645.795	-0.137977	0.0380062	0.0868278	ER binding site
chr1	25500830	25502028	1199	*	Downstream (<1kb)	1	25543606	25568886	25281	1	26119	NM_015627	-41578	ENSG00000157978	LDLRAP1	low density lipoprotein receptor adaptor protein 1	Downstream	T47D_1158	T47D_CS.1.103_E2_vs_T47D_E2	162.782	-1.12516	2.44113906987845e-16	8.42355721712723e-15	ER binding site
chr1	25543233	25544756	1524	*	Promoter (<=1kb)	1	25543606	25568886	25281	1	26119	NM_015627	0	ENSG00000157978	LDLRAP1	low density lipoprotein receptor adaptor protein 1	Promoter	T47D_1161	T47D_CS.1.103_E2_vs_T47D_E2	244.719	0.0113501	0.918555	0.949059	no ER binding site
chr1	25573315	25574441	1127	*	Distal Intergenic	1	25543606	25568886	25281	1	26119	NM_015627	29709	ENSG00000157978	LDLRAP1	low density lipoprotein receptor adaptor protein 1	Distal Intergenic	T47D_1165	T47D_CS.1.103_E2_vs_T47D_E2	198.674	0.178673	0.130475	0.231007	no ER binding site
chr1	25615932	25617573	1642	*	Promoter (<=1kb)	1	25616791	25784449	167659	1	57134	NM_001289010	0	ENSG00000117643	MAN1C1	mannosidase alpha class 1C member 1	Promoter	T47D_1167	T47D_CS.1.103_E2_vs_T47D_E2	274.566	-0.206373	0.0529113	0.113008	no ER binding site
chr1	25766336	25767347	1012	*	Intron (NM_001289010/57134, intron 7 of 11)	1	25616791	25784449	167659	1	57134	NM_001289010	149545	ENSG00000117643	MAN1C1	mannosidase alpha class 1C member 1	Intron	T47D_1172	T47D_CS.1.103_E2_vs_T47D_E2	156.346	0.359987	0.00609653	0.0189949	no ER binding site
chr1	25796371	25797306	936	*	Promoter (2-3kb)	1	25800193	25818221	18029	1	57190	NM_020451	-2887	ENSG00000162430	SELENON	selenoprotein N	Promoter	T47D_1176	T47D_CS.1.103_E2_vs_T47D_E2	133.622	0.0423775	0.766983	0.846757	no ER binding site
chr1	25799830	25800879	1050	*	Promoter (<=1kb)	1	25800193	25818221	18029	1	57190	NM_020451	0	ENSG00000162430	SELENON	selenoprotein N	Promoter	T47D_1177	T47D_CS.1.103_E2_vs_T47D_E2	94.845	-0.454363	0.0080027	0.0239082	no ER binding site
chr1	25810062	25811329	1268	*	Intron (NM_020451/57190, intron 7 of 12)	1	25800193	25818221	18029	1	57190	NM_020451	9869	ENSG00000162430	SELENON	selenoprotein N	Intron	T47D_1179	T47D_CS.1.103_E2_vs_T47D_E2	96.1112	-0.314534	0.0585344	0.122671	no ER binding site
chr1	25819431	25821129	1699	*	Promoter (<=1kb)	1	25819906	25832942	13037	1	56181	NM_001099627	0	ENSG00000117640	MTFR1L	mitochondrial fission regulator 1 like	Promoter	T47D_1180	T47D_CS.1.103_E2_vs_T47D_E2	516.749	-0.0489999	0.525916	0.654819	no ER binding site
chr1	25858582	25859892	1311	*	Promoter (<=1kb)	1	25834006	25859457	25452	2	79000	NM_024037	0	ENSG00000127423	AUNIP	aurora kinase A and ninein interacting protein	Promoter	T47D_1182	T47D_CS.1.103_E2_vs_T47D_E2	191.625	0.0296725	0.804685	0.873305	no ER binding site
chr1	25874926	25876266	1341	*	Promoter (<=1kb)	1	25861484	25875708	14225	2	164091	NM_178422	0	ENSG00000182749	PAQR7	progestin and adipoQ receptor family member 7	Promoter	T47D_1184	T47D_CS.1.103_E2_vs_T47D_E2	209.5	0.140536	0.218623	0.342794	no ER binding site
chr1	25905397	25907147	1751	*	Promoter (<=1kb)	1	25900116	25906153	6038	2	3925	NM_203401	0	ENSG00000117632	STMN1	stathmin 1	Promoter	T47D_1190	T47D_CS.1.103_E2_vs_T47D_E2	445.827	0.0430984	0.590913	0.710094	no ER binding site
chr1	25997607	25998733	1127	*	Promoter (<=1kb)	1	25959767	25998063	38297	2	5051	NM_000437	0	ENSG00000158006	PAFAH2	platelet activating factor acetylhydrolase 2	Promoter	T47D_1192	T47D_CS.1.103_E2_vs_T47D_E2	413.126	0.210927	0.0107767	0.0307467	no ER binding site
chr1	26034967	26036711	1745	*	3' UTR	1	26021775	26036463	14689	1	2134	NM_004455	13192	ENSG00000158008	EXTL1	exostosin like glycosyltransferase 1	3' UTR	T47D_1195	T47D_CS.1.103_E2_vs_T47D_E2	482.358	0.0866517	0.260927	0.392584	no ER binding site
chr1	26050729	26051444	716	*	3' UTR	1	26051301	26067630	16330	2	84676	NM_032588	16186	ENSG00000158022	TRIM63	tripartite motif containing 63	3' UTR	T47D_1197	T47D_CS.1.103_E2_vs_T47D_E2	122.173	-0.079985	0.594497	0.713202	no ER binding site
chr1	26110731	26112608	1878	*	Promoter (<=1kb)	1	26111165	26125548	14384	1	149420	NM_001243532	0	ENSG00000175087	PDIK1L	PDLIM1 interacting kinase 1 like	Promoter	T47D_1199	T47D_CS.1.103_E2_vs_T47D_E2	752.365	0.00760653	0.903602	0.939549	no ER binding site
chr1	26169526	26170672	1147	*	Promoter (<=1kb)	1	26169908	26170873	966	1	51042	NM_015871	0	ENSG00000142684	ZNF593	zinc finger protein 593	Promoter	T47D_1206	T47D_CS.1.103_E2_vs_T47D_E2	255.146	-0.0318195	0.757181	0.840028	no ER binding site
chr1	26176928	26178460	1533	*	Promoter (<=1kb)	1	26177491	26189884	12394	1	10256	NM_001297647	0	ENSG00000142675	CNKSR1	connector enhancer of kinase suppressor of Ras 1	Promoter	T47D_1207	T47D_CS.1.103_E2_vs_T47D_E2	355.635	-0.0304035	0.736074	0.824269	no ER binding site
chr1	26233622	26234909	1288	*	Promoter (<=1kb)	1	26234200	26278808	44609	1	64793	NM_001281517	0	ENSG00000130695	CEP85	centrosomal protein 85	Promoter	T47D_1208	T47D_CS.1.103_E2_vs_T47D_E2	742.314	0.385731	6.65102884161185e-09	8.63784165433422e-08	no ER binding site
chr1	26275578	26276240	663	*	Intron (NM_001281517/64793, intron 11 of 12)	1	26234200	26278808	44609	1	64793	NM_001281517	41378	ENSG00000130695	CEP85	centrosomal protein 85	Intron	T47D_1209	T47D_CS.1.103_E2_vs_T47D_E2	130.434	0.298071	0.0413571	0.0928322	no ER binding site
chr1	26279606	26280507	902	*	Promoter (<=1kb)	1	26280086	26281522	1437	1	83442	NM_031286	0	ENSG00000142669	SH3BGRL3	SH3 domain binding glutamate rich protein like 3	Promoter	T47D_1210	T47D_CS.1.103_E2_vs_T47D_E2	168.534	-0.0462117	0.717673	0.810453	no ER binding site
chr1	26306134	26307090	957	*	Promoter (<=1kb)	1	26282282	26306704	24423	2	91544	NM_001077262	0	ENSG00000158062	UBXN11	UBX domain protein 11	Promoter	T47D_1213	T47D_CS.1.103_E2_vs_T47D_E2	281.73	-0.161362	0.111504	0.204319	ER binding site
chr1	26336015	26337074	1060	*	Exon (NM_001039775/55057, exon 11 of 20)	1	26321859	26354130	32272	2	55057	NM_001039775	17056	ENSG00000176092	CRYBG2	crystallin beta-gamma domain containing 2	Exon	T47D_1215	T47D_CS.1.103_E2_vs_T47D_E2	398.21	0.132668	0.120146	0.216833	no ER binding site
chr1	26353667	26354621	955	*	Promoter (<=1kb)	1	26321859	26354130	32272	2	55057	NM_001039775	0	ENSG00000176092	CRYBG2	crystallin beta-gamma domain containing 2	Promoter	T47D_1216	T47D_CS.1.103_E2_vs_T47D_E2	293.238	-0.329846	0.000809544	0.00337721	no ER binding site
chr1	26409171	26411541	2371	*	Promoter (<=1kb)	1	26410817	26429728	18912	1	79727	NM_024674	0	ENSG00000131914	LIN28A	lin-28 homolog A	Promoter	T47D_1223	T47D_CS.1.103_E2_vs_T47D_E2	394.134	0.106518	0.206975	0.328896	no ER binding site
chr1	26412541	26412875	335	*	Promoter (1-2kb)	1	26410817	26429728	18912	1	79727	NM_024674	1724	ENSG00000131914	LIN28A	lin-28 homolog A	Promoter	T47D_1225	T47D_CS.1.103_E2_vs_T47D_E2	114.729	-0.781172	5.68813367350779e-07	5.21009618460167e-06	no ER binding site
chr1	26417025	26417635	611	*	Intron (NM_024674/79727, intron 2 of 3)	1	26410817	26429728	18912	1	79727	NM_024674	6208	ENSG00000131914	LIN28A	lin-28 homolog A	Intron	T47D_1226	T47D_CS.1.103_E2_vs_T47D_E2	188.803	0.151082	0.211601	0.334138	no ER binding site
chr1	26431581	26432794	1214	*	Promoter (<=1kb)	1	26432282	26471304	39023	1	79947	NM_001243564	0	ENSG00000117682	DHDDS	dehydrodolichyl diphosphate synthase subunit	Promoter	T47D_1227	T47D_CS.1.103_E2_vs_T47D_E2	419.828	0.201717	0.0148533	0.0399814	no ER binding site
chr1	26470363	26471223	861	*	3' UTR	1	26432282	26471304	39023	1	79947	NM_001243564	38081	ENSG00000117682	DHDDS	dehydrodolichyl diphosphate synthase subunit	3' UTR	T47D_1228	T47D_CS.1.103_E2_vs_T47D_E2	117.138	0.413112	0.00703463	0.021423	no ER binding site
chr1	26471332	26473322	1991	*	Promoter (<=1kb)	1	26472440	26476642	4203	1	3151	NM_005517	0	ENSG00000198830	HMGN2	high mobility group nucleosomal binding domain 2	Promoter	T47D_1229	T47D_CS.1.103_E2_vs_T47D_E2	497.084	0.26847	0.000981036	0.00399145	no ER binding site
chr1	26500032	26501778	1747	*	Distal Intergenic	1	26472440	26476642	4203	1	3151	NM_005517	27592	ENSG00000198830	HMGN2	high mobility group nucleosomal binding domain 2	Distal Intergenic	T47D_1231	T47D_CS.1.103_E2_vs_T47D_E2	592.289	0.416883	3.57972781261861e-08	4.08939371467201e-07	no ER binding site
chr1	26529435	26530783	1349	*	5' UTR	1	26472440	26476642	4203	1	3151	NM_005517	56995	ENSG00000198830	HMGN2	high mobility group nucleosomal binding domain 2	5' UTR	T47D_1232	T47D_CS.1.103_E2_vs_T47D_E2	203.899	-0.0632212	0.590132	0.709565	no ER binding site
chr1	26530980	26531563	584	*	Intron (NM_002953/6195, intron 1 of 21)	1	26472440	26476642	4203	1	3151	NM_005517	58540	ENSG00000198830	HMGN2	high mobility group nucleosomal binding domain 2	Intron	T47D_1233	T47D_CS.1.103_E2_vs_T47D_E2	135.85	0.38764	0.00610076	0.0190039	no ER binding site
chr1	26620146	26621758	1613	*	Distal Intergenic	1	26691910	26694131	2222	2	101928728	NR_135804	72373	NA	LOC101928728	uncharacterized LOC101928728	Distal Intergenic	T47D_1236	T47D_CS.1.103_E2_vs_T47D_E2	705.266	0.141294	0.0350691	0.0811731	no ER binding site
chr1	26636383	26637286	904	*	Distal Intergenic	1	26691910	26694131	2222	2	101928728	NR_135804	56845	NA	LOC101928728	uncharacterized LOC101928728	Distal Intergenic	T47D_1237	T47D_CS.1.103_E2_vs_T47D_E2	157.776	-0.127435	0.339986	0.478931	no ER binding site
chr1	26677252	26678083	832	*	Distal Intergenic	1	26691910	26694131	2222	2	101928728	NR_135804	16048	NA	LOC101928728	uncharacterized LOC101928728	Distal Intergenic	T47D_1238	T47D_CS.1.103_E2_vs_T47D_E2	225.078	0.429774	9.03751614847579e-05	0.000494199	no ER binding site
chr1	26692172	26693496	1325	*	Promoter (<=1kb)	1	26691910	26694131	2222	2	101928728	NR_135804	635	NA	LOC101928728	uncharacterized LOC101928728	Promoter	T47D_1239	T47D_CS.1.103_E2_vs_T47D_E2	722.765	0.0900393	0.175917	0.290302	no ER binding site
chr1	26695368	26696005	638	*	Promoter (<=1kb)	1	26696015	26782104	86090	1	8289	NM_006015	-10	ENSG00000117713	ARID1A	AT-rich interaction domain 1A	Promoter	T47D_1240	T47D_CS.1.103_E2_vs_T47D_E2	284.693	0.122216	0.212387	0.335101	no ER binding site
chr1	26698048	26698466	419	*	Promoter (2-3kb)	1	26696015	26782104	86090	1	8289	NM_006015	2033	ENSG00000117713	ARID1A	AT-rich interaction domain 1A	Promoter	T47D_1241	T47D_CS.1.103_E2_vs_T47D_E2	168.794	0.229261	0.0808431	0.158578	no ER binding site
chr1	26787573	26788634	1062	*	Promoter (<=1kb)	1	26787950	26800659	12710	1	55650	NM_001374486	0	ENSG00000060642	PIGV	phosphatidylinositol glycan anchor biosynthesis class V	Promoter	T47D_1249	T47D_CS.1.103_E2_vs_T47D_E2	352.614	0.147266	0.107908	0.199432	no ER binding site
chr1	26826109	26827183	1075	*	Promoter (<=1kb)	1	26826688	26857604	30917	1	84243	NM_032283	0	ENSG00000204160	ZDHHC18	zinc finger DHHC-type palmitoyltransferase 18	Promoter	T47D_1252	T47D_CS.1.103_E2_vs_T47D_E2	153.859	0.0100263	0.94111	0.9631	no ER binding site
chr1	26853106	26853721	616	*	Intron (NM_032283/84243, intron 7 of 7)	1	26826688	26857604	30917	1	84243	NM_032283	26418	ENSG00000204160	ZDHHC18	zinc finger DHHC-type palmitoyltransferase 18	Intron	T47D_1254	T47D_CS.1.103_E2_vs_T47D_E2	131.192	0.303888	0.0573402	0.120656	no ER binding site
chr1	26862789	26863575	787	*	Promoter (<=1kb)	1	26863149	26864456	1308	1	2810	NM_006142	0	ENSG00000175793	SFN	stratifin	Promoter	T47D_1255	T47D_CS.1.103_E2_vs_T47D_E2	294.298	0.391005	6.83473437284059e-05	0.000386668	no ER binding site
chr1	26864632	26865622	991	*	Promoter (1-2kb)	1	26863149	26864456	1308	1	2810	NM_006142	1483	ENSG00000175793	SFN	stratifin	Promoter	T47D_1256	T47D_CS.1.103_E2_vs_T47D_E2	606.985	0.200416	0.00359441	0.0121196	ER binding site
chr1	26889569	26890780	1212	*	Promoter (<=1kb)	1	26876132	26890283	14152	2	54707	NM_018066	0	ENSG00000142751	GPN2	GPN-loop GTPase 2	Promoter	T47D_1258	T47D_CS.1.103_E2_vs_T47D_E2	176.98	-0.091586	0.466717	0.601852	no ER binding site
chr1	26899840	26900812	973	*	Promoter (<=1kb)	1	26890488	26900467	9980	2	63906	NM_022078	0	ENSG00000198746	GPATCH3	G-patch domain containing 3	Promoter	T47D_1259	T47D_CS.1.103_E2_vs_T47D_E2	145.755	-0.305213	0.0259487	0.0631805	no ER binding site
chr1	26921236	26922143	908	*	Promoter (<=1kb)	1	26921743	26946871	25129	1	10726	NM_006600	0	ENSG00000090273	NUDC	nuclear distribution C, dynein complex regulator	Promoter	T47D_1261	T47D_CS.1.103_E2_vs_T47D_E2	338.623	0.00752665	0.935065	0.959674	no ER binding site
chr1	26959732	26960956	1225	*	Promoter (<=1kb)	1	26949562	26960468	10907	2	126695	NM_152365	0	ENSG00000175707	KDF1	keratinocyte differentiation factor 1	Promoter	T47D_1263	T47D_CS.1.103_E2_vs_T47D_E2	357.965	-0.125578	0.167616	0.279635	no ER binding site
chr1	26993239	26994479	1241	*	Promoter (<=1kb)	1	26993692	27000886	7195	1	388610	NM_001013642	0	ENSG00000253368	TRNP1	TMF1 regulated nuclear protein 1	Promoter	T47D_1265	T47D_CS.1.103_E2_vs_T47D_E2	174.97	-0.18141	0.155186	0.264013	no ER binding site
chr1	26997540	26998171	632	*	Intron (NM_001013642/388610, intron 1 of 1)	1	26993692	27000886	7195	1	388610	NM_001013642	3848	ENSG00000253368	TRNP1	TMF1 regulated nuclear protein 1	Intron	T47D_1266	T47D_CS.1.103_E2_vs_T47D_E2	159.919	0.0767809	0.559625	0.683928	no ER binding site
chr1	27008094	27008609	516	*	Intron (NM_052943/115572, intron 1 of 1)	1	27005020	27012850	7831	2	115572	NM_052943	4241	ENSG00000158246	TENT5B	terminal nucleotidyltransferase 5B	Intron	T47D_1267	T47D_CS.1.103_E2_vs_T47D_E2	282.462	-0.130692	0.192064	0.310382	no ER binding site
chr1	27009194	27009608	415	*	Intron (NM_052943/115572, intron 1 of 1)	1	27005020	27012850	7831	2	115572	NM_052943	3242	ENSG00000158246	TENT5B	terminal nucleotidyltransferase 5B	Intron	T47D_1268	T47D_CS.1.103_E2_vs_T47D_E2	116.859	0.982985	4.42182265038292e-10	6.8525012090964e-09	no ER binding site
chr1	27011055	27011369	315	*	Promoter (1-2kb)	1	27005020	27012850	7831	2	115572	NM_052943	1481	ENSG00000158246	TENT5B	terminal nucleotidyltransferase 5B	Promoter	T47D_1269	T47D_CS.1.103_E2_vs_T47D_E2	143.882	0.330803	0.0230176	0.0572984	no ER binding site
chr1	27012407	27013637	1231	*	Promoter (<=1kb)	1	27005020	27012850	7831	2	115572	NM_052943	0	ENSG00000158246	TENT5B	terminal nucleotidyltransferase 5B	Promoter	T47D_1270	T47D_CS.1.103_E2_vs_T47D_E2	649.002	0.143037	0.0382046	0.0872107	ER binding site
chr1	27031216	27032001	786	*	Distal Intergenic	1	27005020	27012850	7831	2	115572	NM_052943	-18366	ENSG00000158246	TENT5B	terminal nucleotidyltransferase 5B	Distal Intergenic	T47D_1272	T47D_CS.1.103_E2_vs_T47D_E2	188.78	0.120979	0.335865	0.474841	no ER binding site
chr1	27141513	27142313	801	*	Intron (NM_003047/6548, intron 1 of 11)	1	27098809	27155125	56317	2	6548	NM_003047	12812	ENSG00000090020	SLC9A1	solute carrier family 9 member A1	Intron	T47D_1279	T47D_CS.1.103_E2_vs_T47D_E2	146.142	-0.27802	0.0426257	0.0951367	ER binding site
chr1	27144364	27144972	609	*	Intron (NM_003047/6548, intron 1 of 11)	1	27098809	27155125	56317	2	6548	NM_003047	10153	ENSG00000090020	SLC9A1	solute carrier family 9 member A1	Intron	T47D_1281	T47D_CS.1.103_E2_vs_T47D_E2	163.488	-0.0219399	0.863698	0.914485	no ER binding site
chr1	27154599	27155878	1280	*	Promoter (<=1kb)	1	27098809	27155125	56317	2	6548	NM_003047	0	ENSG00000090020	SLC9A1	solute carrier family 9 member A1	Promoter	T47D_1282	T47D_CS.1.103_E2_vs_T47D_E2	472.716	0.502755	2.65187166699948e-10	4.26035454944363e-09	ER binding site
chr1	27233902	27234895	994	*	Promoter (<=1kb)	1	27234632	27308636	74005	1	23038	NM_001276252	0	ENSG00000142784	WDTC1	WD and tetratricopeptide repeats 1	Promoter	T47D_1287	T47D_CS.1.103_E2_vs_T47D_E2	410.174	0.158018	0.061921	0.128341	no ER binding site
chr1	27299375	27300199	825	*	Intron (NM_001276252/23038, intron 12 of 15)	1	27234632	27308636	74005	1	23038	NM_001276252	64743	ENSG00000142784	WDTC1	WD and tetratricopeptide repeats 1	Intron	T47D_1290	T47D_CS.1.103_E2_vs_T47D_E2	212.816	-0.204388	0.0775666	0.153441	no ER binding site
chr1	27300642	27301274	633	*	Exon (NM_001276252/23038, exon 13 of 16)	1	27234632	27308636	74005	1	23038	NM_001276252	66010	ENSG00000142784	WDTC1	WD and tetratricopeptide repeats 1	Exon	T47D_1291	T47D_CS.1.103_E2_vs_T47D_E2	136.469	0.141961	0.327489	0.46591	no ER binding site
chr1	27321893	27322734	842	*	Promoter (<=1kb)	1	27322145	27336400	14256	1	84065	NM_032125	0	ENSG00000186501	TMEM222	transmembrane protein 222	Promoter	T47D_1293	T47D_CS.1.103_E2_vs_T47D_E2	386.422	0.032048	0.711567	0.805691	no ER binding site
chr1	27341517	27343837	2321	*	Promoter (<=1kb)	1	27342022	27353932	11911	1	84958	NM_001193308	0	ENSG00000142765	SYTL1	synaptotagmin like 1	Promoter	T47D_1295	T47D_CS.1.103_E2_vs_T47D_E2	440.901	0.141414	0.0827272	0.161561	no ER binding site
chr1	27348978	27349836	859	*	Exon (NM_001193308/84958, exon 6 of 15)	1	27342022	27353932	11911	1	84958	NM_001193308	6956	ENSG00000142765	SYTL1	synaptotagmin like 1	Exon	T47D_1296	T47D_CS.1.103_E2_vs_T47D_E2	123.644	-0.512359	0.000689031	0.00294083	no ER binding site
chr1	27365315	27367342	2028	*	Promoter (<=1kb)	1	27355184	27366961	11778	2	9064	NM_001297609	0	ENSG00000142733	MAP3K6	mitogen-activated protein kinase kinase kinase 6	Promoter	T47D_1298	T47D_CS.1.103_E2_vs_T47D_E2	701.38	0.315359	2.55537198171367e-06	2.03600138750139e-05	no ER binding site
chr1	27392107	27393041	935	*	Promoter (<=1kb)	1	27392622	27395813	3192	1	2827	NM_005281	0	ENSG00000181773	GPR3	G protein-coupled receptor 3	Promoter	T47D_1301	T47D_CS.1.103_E2_vs_T47D_E2	167.679	-0.35551	0.00602365	0.018811	no ER binding site
chr1	27489183	27490865	1683	*	Promoter (<=1kb)	1	27404230	27490167	85938	2	10163	NM_001201404	0	ENSG00000158195	WASF2	WASP family member 2	Promoter	T47D_1307	T47D_CS.1.103_E2_vs_T47D_E2	539.098	0.138049	0.0667347	0.135963	ER binding site
chr1	27527176	27529187	2012	*	Distal Intergenic	1	27404230	27490167	85938	2	10163	NM_006990	-37009	ENSG00000158195	WASF2	WASP family member 2	Distal Intergenic	T47D_1310	T47D_CS.1.103_E2_vs_T47D_E2	258.085	0.347657	0.00090951	0.00373891	no ER binding site
chr1	27541863	27543135	1273	*	Intron (NM_001029882/27245, intron 6 of 6)	1	27534245	27604144	69900	2	27245	NM_001371928	61009	ENSG00000126705	AHDC1	AT-hook DNA binding motif containing 1	Intron	T47D_1312	T47D_CS.1.103_E2_vs_T47D_E2	147.554	0.408466	0.0023883	0.00856298	no ER binding site
chr1	27556791	27558219	1429	*	Intron (NM_001029882/27245, intron 3 of 6)	1	27534245	27604144	69900	2	27245	NM_001371928	45925	ENSG00000126705	AHDC1	AT-hook DNA binding motif containing 1	Intron	T47D_1313	T47D_CS.1.103_E2_vs_T47D_E2	209.735	0.137139	0.247394	0.376701	no ER binding site
chr1	27568079	27569015	937	*	Intron (NM_001029882/27245, intron 1 of 6)	1	27534245	27604144	69900	2	27245	NM_001371928	35129	ENSG00000126705	AHDC1	AT-hook DNA binding motif containing 1	Intron	T47D_1315	T47D_CS.1.103_E2_vs_T47D_E2	396.454	0.155863	0.0743686	0.148476	no ER binding site
chr1	27574821	27576308	1488	*	Intron (NM_001029882/27245, intron 1 of 6)	1	27534245	27604144	69900	2	27245	NM_001371928	27836	ENSG00000126705	AHDC1	AT-hook DNA binding motif containing 1	Intron	T47D_1316	T47D_CS.1.103_E2_vs_T47D_E2	272.744	0.223581	0.0334565	0.0781329	no ER binding site
chr1	27603427	27604533	1107	*	Promoter (<=1kb)	1	27534245	27603494	69250	2	27245	NM_001029882	0	ENSG00000126705	AHDC1	AT-hook DNA binding motif containing 1	Promoter	T47D_1318	T47D_CS.1.103_E2_vs_T47D_E2	204.236	-0.0947487	0.424424	0.563234	no ER binding site
chr1	27663012	27663823	812	*	Promoter (<=1kb)	1	27660328	27662722	2395	2	111216282	NR_151722	-290	ENSG00000233975	LINC02574	long intergenic non-protein coding RNA 2574	Promoter	T47D_1323	T47D_CS.1.103_E2_vs_T47D_E2	131.301	-0.244705	0.0897692	0.172449	no ER binding site
chr1	27664174	27665705	1532	*	Promoter (1-2kb)	1	27660328	27662722	2395	2	111216282	NR_151722	-1452	ENSG00000233975	LINC02574	long intergenic non-protein coding RNA 2574	Promoter	T47D_1324	T47D_CS.1.103_E2_vs_T47D_E2	215.839	-0.843456	6.87102043713999e-13	1.56734142471555e-11	no ER binding site
chr1	27671899	27672832	934	*	Promoter (<=1kb)	1	27666064	27672192	6129	2	2537	NM_002038	0	ENSG00000126709	IFI6	interferon alpha inducible protein 6	Promoter	T47D_1326	T47D_CS.1.103_E2_vs_T47D_E2	434.54	-0.00106881	0.989583	0.993667	no ER binding site
chr1	27725403	27726597	1195	*	Promoter (<=1kb)	1	27725961	27763116	37156	1	199870	NM_001143912	0	ENSG00000009780	FAM76A	family with sequence similarity 76 member A	Promoter	T47D_1329	T47D_CS.1.103_E2_vs_T47D_E2	677.806	0.110139	0.0959154	0.181708	ER binding site
chr1	27772673	27773958	1286	*	Promoter (<=1kb)	1	27773219	27824443	51225	1	23673	NM_177424	0	ENSG00000117758	STX12	syntaxin 12	Promoter	T47D_1330	T47D_CS.1.103_E2_vs_T47D_E2	506.081	-0.00275845	0.971465	0.98265	ER binding site
chr1	27830181	27831437	1257	*	Promoter (<=1kb)	1	27830782	27851675	20894	1	5511	NM_002713	0	ENSG00000117751	PPP1R8	protein phosphatase 1 regulatory subunit 8	Promoter	T47D_1331	T47D_CS.1.103_E2_vs_T47D_E2	355.123	-0.0734496	0.417506	0.556284	ER binding site
chr1	27914114	27914999	886	*	Promoter (<=1kb)	1	27891526	27914575	23050	2	6118	NM_002946	0	ENSG00000117748	RPA2	replication protein A2	Promoter	T47D_1334	T47D_CS.1.103_E2_vs_T47D_E2	316.486	-0.196651	0.0425576	0.0950294	no ER binding site
chr1	27934508	27935634	1127	*	Promoter (<=1kb)	1	27934955	27956480	21526	1	27293	NM_001009568	0	ENSG00000130768	SMPDL3B	sphingomyelin phosphodiesterase acid like 3B	Promoter	T47D_1335	T47D_CS.1.103_E2_vs_T47D_E2	260.504	0.0187899	0.861664	0.913146	no ER binding site
chr1	27959369	27960551	1183	*	Promoter (<=1kb)	1	27959973	27968093	8121	1	55113	NM_018053	0	ENSG00000158156	XKR8	XK related 8	Promoter	T47D_1336	T47D_CS.1.103_E2_vs_T47D_E2	468.021	0.098137	0.216986	0.340795	no ER binding site
chr1	28087721	28089141	1421	*	Promoter (<=1kb)	1	27970344	28088610	118267	2	2140	NM_001990	0	ENSG00000158161	EYA3	EYA transcriptional coactivator and phosphatase 3	Promoter	T47D_1338	T47D_CS.1.103_E2_vs_T47D_E2	549.873	0.149645	0.0396383	0.0897711	ER binding site
chr1	28104742	28105665	924	*	Distal Intergenic	1	27988473	28088637	100165	2	2140	NR_104214	-16105	ENSG00000158161	EYA3	EYA transcriptional coactivator and phosphatase 3	Distal Intergenic	T47D_1340	T47D_CS.1.103_E2_vs_T47D_E2	108.056	-0.457153	0.00424644	0.0139448	no ER binding site
chr1	28235393	28236871	1479	*	5' UTR	1	28147166	28193936	46771	2	5724	NM_001164721	-41457	ENSG00000169403	PTAFR	platelet activating factor receptor	5' UTR	T47D_1347	T47D_CS.1.103_E2_vs_T47D_E2	532.041	0.0547248	0.474051	0.608279	ER binding site
chr1	28246345	28246710	366	*	Distal Intergenic	1	28147166	28193936	46771	2	5724	NM_001164721	-52409	ENSG00000169403	PTAFR	platelet activating factor receptor	Distal Intergenic	T47D_1348	T47D_CS.1.103_E2_vs_T47D_E2	146.394	-0.0486576	0.722301	0.813936	no ER binding site
chr1	28246892	28247570	679	*	Distal Intergenic	1	28147166	28193936	46771	2	5724	NM_001164721	-52956	ENSG00000169403	PTAFR	platelet activating factor receptor	Distal Intergenic	T47D_1349	T47D_CS.1.103_E2_vs_T47D_E2	405.133	0.143865	0.0844815	0.164333	ER binding site
chr1	28248533	28248794	262	*	Distal Intergenic	1	28147166	28193936	46771	2	5724	NM_001164721	-54597	ENSG00000169403	PTAFR	platelet activating factor receptor	Distal Intergenic	T47D_1350	T47D_CS.1.103_E2_vs_T47D_E2	120.113	0.258781	0.0949214	0.180305	no ER binding site
chr1	28249444	28249904	461	*	Distal Intergenic	1	28147166	28193936	46771	2	5724	NM_001164721	-55508	ENSG00000169403	PTAFR	platelet activating factor receptor	Distal Intergenic	T47D_1351	T47D_CS.1.103_E2_vs_T47D_E2	178.131	0.0976802	0.455657	0.591529	no ER binding site
chr1	28258709	28260706	1998	*	5' UTR	1	28147166	28193936	46771	2	5724	NM_001164721	-64773	ENSG00000169403	PTAFR	platelet activating factor receptor	5' UTR	T47D_1352	T47D_CS.1.103_E2_vs_T47D_E2	609.829	0.322518	4.59361461049763e-06	3.4549807326723e-05	ER binding site
chr1	28313771	28314660	890	*	Distal Intergenic	1	28369740	28500364	130625	1	65979	NM_001048183	-55080	ENSG00000204138	PHACTR4	phosphatase and actin regulator 4	Distal Intergenic	T47D_1355	T47D_CS.1.103_E2_vs_T47D_E2	128.708	-0.00519297	0.971769	0.982829	no ER binding site
chr1	28328579	28329780	1202	*	5' UTR	1	28369740	28500364	130625	1	65979	NM_001048183	-39960	ENSG00000204138	PHACTR4	phosphatase and actin regulator 4	5' UTR	T47D_1357	T47D_CS.1.103_E2_vs_T47D_E2	239.584	0.138994	0.199119	0.319299	no ER binding site
chr1	28369361	28370339	979	*	Promoter (<=1kb)	1	28369740	28500364	130625	1	65979	NM_001048183	0	ENSG00000204138	PHACTR4	phosphatase and actin regulator 4	Promoter	T47D_1359	T47D_CS.1.103_E2_vs_T47D_E2	434.162	-0.04147	0.605809	0.722898	no ER binding site
chr1	28437753	28438523	771	*	Promoter (<=1kb)	1	28438150	28500364	62215	1	65979	NM_023923	0	ENSG00000204138	PHACTR4	phosphatase and actin regulator 4	Promoter	T47D_1361	T47D_CS.1.103_E2_vs_T47D_E2	372.766	0.0863472	0.322126	0.46017	ER binding site
chr1	28505384	28506630	1247	*	Promoter (<=1kb)	1	28505943	28510892	4950	1	8420	NR_002909	0	ENSG00000242125	SNHG3	small nucleolar RNA host gene 3	Promoter	T47D_1362	T47D_CS.1.103_E2_vs_T47D_E2	271.957	0.371864	0.000272908	0.00131391	ER binding site
chr1	28517676	28519299	1624	*	Promoter (<=1kb)	1	28518226	28538989	20764	1	1104	NM_001048194	0	ENSG00000180198	RCC1	regulator of chromosome condensation 1	Promoter	T47D_1363	T47D_CS.1.103_E2_vs_T47D_E2	396.353	0.152746	0.0740076	0.147839	no ER binding site
chr1	28526536	28527438	903	*	Intron (NM_001048199/1104, intron 3 of 11)	1	28506043	28538989	32947	1	1104	NM_001048199	20493	ENSG00000180198	RCC1	regulator of chromosome condensation 1	Intron	T47D_1364	T47D_CS.1.103_E2_vs_T47D_E2	235.457	-0.0695071	0.519861	0.649724	no ER binding site
chr1	28552325	28553775	1451	*	Promoter (<=1kb)	1	28553017	28578545	25529	1	54952	NR_003109	0	ENSG00000180098	TRNAU1AP	tRNA selenocysteine 1 associated protein 1	Promoter	T47D_1365	T47D_CS.1.103_E2_vs_T47D_E2	424.304	0.129886	0.11769	0.213088	no ER binding site
chr1	28581029	28582820	1792	*	Promoter (<=1kb)	1	28580920	28581053	134	2	692073	NR_003035	0	ENSG00000280498	SNORA16A	small nucleolar RNA, H/ACA box 16A	Promoter	T47D_1366	T47D_CS.1.103_E2_vs_T47D_E2	478.548	0.100808	0.189955	0.307777	no ER binding site
chr1	28642348	28643787	1440	*	Promoter (<=1kb)	1	28602850	28643067	40218	2	6883	NM_001135218	0	ENSG00000120656	TAF12	TATA-box binding protein associated factor 12	Promoter	T47D_1368	T47D_CS.1.103_E2_vs_T47D_E2	477.319	0.0581487	0.449099	0.585531	no ER binding site
chr1	28647996	28649434	1439	*	Promoter (<=1kb)	1	28648600	28648734	135	1	26824	NR_004407	0	ENSG00000274978	RNU11	RNA, U11 small nuclear	Promoter	T47D_1369	T47D_CS.1.103_E2_vs_T47D_E2	504.664	-0.0701938	0.373142	0.512578	ER binding site
chr1	28668154	28670105	1952	*	Promoter (<=1kb)	1	28668784	28719352	50569	1	10691	NM_001319674	0	ENSG00000162419	GMEB1	glucocorticoid modulatory element binding protein 1	Promoter	T47D_1371	T47D_CS.1.103_E2_vs_T47D_E2	255.93	-0.0164877	0.877237	0.92309	no ER binding site
chr1	28736297	28737826	1530	*	Promoter (<=1kb)	1	28736621	28769775	33155	1	51441	NM_001173128	0	ENSG00000198492	YTHDF2	YTH N6-methyladenosine RNA binding protein F2	Promoter	T47D_1372	T47D_CS.1.103_E2_vs_T47D_E2	424.623	0.170512	0.0376185	0.0860595	ER binding site
chr1	28876970	28877671	702	*	Distal Intergenic	1	28887091	29120046	232956	1	2035	NM_203342	-9420	ENSG00000159023	EPB41	erythrocyte membrane protein band 4.1	Distal Intergenic	T47D_1376	T47D_CS.1.103_E2_vs_T47D_E2	145.394	0.309659	0.0248655	0.0610181	no ER binding site
chr1	28881864	28882556	693	*	Distal Intergenic	1	28887091	29120046	232956	1	2035	NM_203342	-4535	ENSG00000159023	EPB41	erythrocyte membrane protein band 4.1	Distal Intergenic	T47D_1377	T47D_CS.1.103_E2_vs_T47D_E2	213.344	0.136722	0.237851	0.365337	no ER binding site
chr1	28886717	28887880	1164	*	Promoter (<=1kb)	1	28887091	29120046	232956	1	2035	NM_203342	0	ENSG00000159023	EPB41	erythrocyte membrane protein band 4.1	Promoter	T47D_1379	T47D_CS.1.103_E2_vs_T47D_E2	260.635	0.107376	0.292315	0.427408	no ER binding site
chr1	28914085	28915495	1411	*	Promoter (<=1kb)	1	28914569	29072573	158005	1	2035	NM_001376016	0	ENSG00000159023	EPB41	erythrocyte membrane protein band 4.1	Promoter	T47D_1381	T47D_CS.1.103_E2_vs_T47D_E2	294.604	-0.417298	2.9448940944444e-05	0.000182568	no ER binding site
chr1	29181073	29182335	1263	*	Promoter (<=1kb)	1	29147745	29181900	34156	2	6429	NM_005626	0	ENSG00000116350	SRSF4	serine and arginine rich splicing factor 4	Promoter	T47D_1386	T47D_CS.1.103_E2_vs_T47D_E2	438.961	0.290853	0.000546385	0.00240335	no ER binding site
chr1	29202610	29203351	742	*	Exon (NM_001024732/51102, exon 5 of 10)	1	29192657	29230934	38278	2	51102	NM_001024732	27583	ENSG00000116353	MECR	mitochondrial trans-2-enoyl-CoA reductase	Exon	T47D_1389	T47D_CS.1.103_E2_vs_T47D_E2	224.012	-0.00575191	0.958545	0.974636	ER binding site
chr1	29227457	29228042	586	*	Promoter (2-3kb)	1	29192657	29230934	38278	2	51102	NM_001024732	2892	ENSG00000116353	MECR	mitochondrial trans-2-enoyl-CoA reductase	Promoter	T47D_1390	T47D_CS.1.103_E2_vs_T47D_E2	132.904	0.817841	2.63258737054901e-08	3.0790672664252e-07	no ER binding site
chr1	29230597	29231419	823	*	Promoter (<=1kb)	1	29192657	29230934	38278	2	51102	NM_001024732	0	ENSG00000116353	MECR	mitochondrial trans-2-enoyl-CoA reductase	Promoter	T47D_1391	T47D_CS.1.103_E2_vs_T47D_E2	203.941	0.0181483	0.87618	0.922418	no ER binding site
chr1	29236135	29237027	893	*	Promoter (<=1kb)	1	29236522	29326800	90279	1	10076	NM_001195001	0	ENSG00000060656	PTPRU	protein tyrosine phosphatase receptor type U	Promoter	T47D_1392	T47D_CS.1.103_E2_vs_T47D_E2	245.378	0.13657	0.223635	0.348929	no ER binding site
chr1	29237144	29238559	1416	*	Promoter (<=1kb)	1	29236522	29326800	90279	1	10076	NM_001195001	622	ENSG00000060656	PTPRU	protein tyrosine phosphatase receptor type U	Promoter	T47D_1393	T47D_CS.1.103_E2_vs_T47D_E2	163.415	0.134483	0.297369	0.432797	no ER binding site
chr1	29271314	29272568	1255	*	Intron (NM_001195001/10076, intron 7 of 29)	1	29236522	29326800	90279	1	10076	NM_001195001	34792	ENSG00000060656	PTPRU	protein tyrosine phosphatase receptor type U	Intron	T47D_1398	T47D_CS.1.103_E2_vs_T47D_E2	170.188	-0.225313	0.0802111	0.157621	no ER binding site
chr1	29282701	29283826	1126	*	Exon (NM_001195001/10076, exon 12 of 30)	1	29236522	29326800	90279	1	10076	NM_001195001	46179	ENSG00000060656	PTPRU	protein tyrosine phosphatase receptor type U	Exon	T47D_1399	T47D_CS.1.103_E2_vs_T47D_E2	479.888	-0.655459	2.70545674098529e-16	9.25708443538091e-15	ER binding site
chr1	30379943	30380702	760	*	Distal Intergenic	1	30718772	30726746	7975	1	100129196	NR_034182	-338070	ENSG00000186056	MATN1-AS1	MATN1 antisense RNA 1	Distal Intergenic	T47D_1418	T47D_CS.1.103_E2_vs_T47D_E2	131.844	-0.156601	0.290422	0.425326	no ER binding site
chr1	30717989	30719704	1716	*	Promoter (<=1kb)	1	30718772	30726746	7975	1	100129196	NR_034182	0	ENSG00000186056	MATN1-AS1	MATN1 antisense RNA 1	Promoter	T47D_1424	T47D_CS.1.103_E2_vs_T47D_E2	729.679	0.41375	1.93253587143689e-09	2.73708612875948e-08	ER binding site
chr1	30823680	30824759	1080	*	Promoter (<=1kb)	1	30824652	30834284	9633	1	105378622	NR_146732	0	ENSG00000223382	LINC01778	long intergenic non-protein coding RNA 1778	Promoter	T47D_1430	T47D_CS.1.103_E2_vs_T47D_E2	515.168	-0.0430009	0.568487	0.691574	no ER binding site
chr1	30887616	30888857	1242	*	Intron (NM_014654/9672, intron 1 of 4)	1	30869466	30908758	39293	2	9672	NM_014654	19901	ENSG00000162512	SDC3	syndecan 3	Intron	T47D_1432	T47D_CS.1.103_E2_vs_T47D_E2	106.026	1.48714	5.43803932101895e-18	2.23069313243181e-16	no ER binding site
chr1	31065050	31066187	1138	*	Promoter (<=1kb)	1	30931506	31065717	134212	2	9698	NM_001020658	0	ENSG00000134644	PUM1	pumilio RNA binding family member 1	Promoter	T47D_1439	T47D_CS.1.103_E2_vs_T47D_E2	526.878	0.0799077	0.275937	0.409497	no ER binding site
chr1	31154582	31155866	1285	*	Distal Intergenic	1	31179745	31239887	60143	2	79570	NM_024522	84021	ENSG00000084628	NKAIN1	sodium/potassium transporting ATPase interacting 1	Distal Intergenic	T47D_1442	T47D_CS.1.103_E2_vs_T47D_E2	334.405	-0.100203	0.281011	0.415015	no ER binding site
chr1	31170483	31171296	814	*	Distal Intergenic	1	31179745	31239887	60143	2	79570	NM_024522	68591	ENSG00000084628	NKAIN1	sodium/potassium transporting ATPase interacting 1	Distal Intergenic	T47D_1444	T47D_CS.1.103_E2_vs_T47D_E2	425.148	0.53793	5.20547798999632e-10	7.97146570302395e-09	ER binding site
chr1	31182130	31182760	631	*	Exon (NM_024522/79570, exon 5 of 7)	1	31179745	31239887	60143	2	79570	NM_024522	57127	ENSG00000084628	NKAIN1	sodium/potassium transporting ATPase interacting 1	Exon	T47D_1447	T47D_CS.1.103_E2_vs_T47D_E2	110.263	-0.553248	0.000488252	0.00217998	no ER binding site
chr1	31228873	31229793	921	*	Intron (NM_024522/79570, intron 1 of 6)	1	31179745	31239887	60143	2	79570	NM_024522	10094	ENSG00000084628	NKAIN1	sodium/potassium transporting ATPase interacting 1	Intron	T47D_1450	T47D_CS.1.103_E2_vs_T47D_E2	133.185	-0.1423	0.31587	0.453525	ER binding site
chr1	31238612	31240149	1538	*	Promoter (<=1kb)	1	31179745	31239887	60143	2	79570	NM_024522	0	ENSG00000084628	NKAIN1	sodium/potassium transporting ATPase interacting 1	Promoter	T47D_1451	T47D_CS.1.103_E2_vs_T47D_E2	175.907	0.0872617	0.480626	0.614142	no ER binding site
chr1	31296326	31297445	1120	*	Promoter (<=1kb)	1	31259568	31296788	37221	2	9410	NM_004814	0	ENSG00000060688	SNRNP40	small nuclear ribonucleoprotein U5 subunit 40	Promoter	T47D_1453	T47D_CS.1.103_E2_vs_T47D_E2	484.781	-0.107996	0.175771	0.290184	ER binding site
chr1	31390046	31390602	557	*	Distal Intergenic	1	31365253	31373288	8036	2	2170	NM_001320996	-16758	ENSG00000121769	FABP3	fatty acid binding protein 3	Distal Intergenic	T47D_1456	T47D_CS.1.103_E2_vs_T47D_E2	129.204	0.0515703	0.72643	0.817069	ER binding site
chr1	31394451	31395265	815	*	Distal Intergenic	1	31409777	31434678	24902	1	347735	NM_001199038	-14512	ENSG00000168528	SERINC2	serine incorporator 2	Distal Intergenic	T47D_1457	T47D_CS.1.103_E2_vs_T47D_E2	228.665	0.203224	0.0858477	0.166287	no ER binding site
chr1	31412831	31414985	2155	*	Promoter (<=1kb)	1	31413213	31434678	21466	1	347735	NM_178865	0	ENSG00000168528	SERINC2	serine incorporator 2	Promoter	T47D_1458	T47D_CS.1.103_E2_vs_T47D_E2	366.819	0.113227	0.224155	0.34958	no ER binding site
chr1	31422370	31423058	689	*	Intron (NM_001199038/347735, intron 2 of 10)	1	31409777	31434678	24902	1	347735	NM_001199038	12593	ENSG00000168528	SERINC2	serine incorporator 2	Intron	T47D_1460	T47D_CS.1.103_E2_vs_T47D_E2	118.522	0.786457	2.4799465652121e-07	2.43109913286701e-06	no ER binding site
chr1	31471060	31472104	1045	*	Distal Intergenic	1	31500085	31508566	8482	1	149086	NR_034112	-27981	ENSG00000293391	LDC1P	leucine decarboxylase 1, pseudogene	Distal Intergenic	T47D_1463	T47D_CS.1.103_E2_vs_T47D_E2	108.665	1.1542	2.90786034241098e-11	5.3525260717766e-10	no ER binding site
chr1	31510721	31511718	998	*	Downstream (2-3kb)	1	31518435	31524245	5811	1	284551	NR_027085	-6717	NA	LINC01226	long intergenic non-protein coding RNA 1226	Downstream	T47D_1467	T47D_CS.1.103_E2_vs_T47D_E2	312.192	0.0964843	0.305385	0.441731	ER binding site
chr1	31548721	31550057	1337	*	Distal Intergenic	1	31576485	31587686	11202	1	64129	NM_001204414	-26428	ENSG00000142910	TINAGL1	tubulointerstitial nephritis antigen like 1	Distal Intergenic	T47D_1469	T47D_CS.1.103_E2_vs_T47D_E2	442.34	0.673279	3.7381554461855e-16	1.26237021639394e-14	no ER binding site
chr1	31644343	31645420	1078	*	Promoter (<=1kb)	1	31629862	31644617	14756	2	553115	NM_001359651	0	ENSG00000162517	PEF1	penta-EF-hand domain containing 1	Promoter	T47D_1477	T47D_CS.1.103_E2_vs_T47D_E2	582.812	0.108804	0.129163	0.229312	no ER binding site
chr1	31669608	31670712	1105	*	Exon (NM_001856/1307, exon 49 of 71)	1	31652264	31704017	51754	2	1307	NM_001856	33305	ENSG00000084636	COL16A1	collagen type XVI alpha 1 chain	Exon	T47D_1480	T47D_CS.1.103_E2_vs_T47D_E2	197.854	0.502644	2.78159090790573e-05	0.000173616	no ER binding site
chr1	31704649	31706014	1366	*	Promoter (<=1kb)	1	31652264	31704017	51754	2	1307	NM_001856	-632	ENSG00000084636	COL16A1	collagen type XVI alpha 1 chain	Promoter	T47D_1483	T47D_CS.1.103_E2_vs_T47D_E2	195.667	1.53572	3.75308262310321e-33	4.94642389418991e-31	no ER binding site
chr1	31715035	31716156	1122	*	Distal Intergenic	1	31652264	31704017	51754	2	1307	NM_001856	-11018	ENSG00000084636	COL16A1	collagen type XVI alpha 1 chain	Distal Intergenic	T47D_1484	T47D_CS.1.103_E2_vs_T47D_E2	296.846	0.0886558	0.359024	0.498522	no ER binding site
chr1	31762451	31763196	746	*	Promoter (1-2kb)	1	31727117	31764340	37224	2	576	NM_001294335	1144	ENSG00000121753	ADGRB2	adhesion G protein-coupled receptor B2	Promoter	T47D_1488	T47D_CS.1.103_E2_vs_T47D_E2	147.759	-0.105469	0.451679	0.588054	no ER binding site
chr1	31788053	31789683	1631	*	Distal Intergenic	1	31727117	31764340	37224	2	576	NM_001364857	-23713	ENSG00000121753	ADGRB2	adhesion G protein-coupled receptor B2	Distal Intergenic	T47D_1490	T47D_CS.1.103_E2_vs_T47D_E2	470.437	-0.0524794	0.500726	0.632248	ER binding site
chr1	31815123	31816268	1146	*	Promoter (<=1kb)	1	31790422	31816051	25630	2	90853	NM_001281987	0	ENSG00000134668	SPOCD1	SPOC domain containing 1	Promoter	T47D_1491	T47D_CS.1.103_E2_vs_T47D_E2	222.989	0.511098	4.91885391276981e-06	3.66282849041933e-05	no ER binding site
chr1	31842276	31843859	1584	*	Distal Intergenic	1	31790422	31816051	25630	2	90853	NM_144569	-26225	ENSG00000134668	SPOCD1	SPOC domain containing 1	Distal Intergenic	T47D_1494	T47D_CS.1.103_E2_vs_T47D_E2	287.905	0.143184	0.149555	0.256893	ER binding site
chr1	31880690	31882021	1332	*	Distal Intergenic	1	31906421	31937818	31398	2	8073	NM_001369858	55797	ENSG00000184007	PTP4A2	protein tyrosine phosphatase 4A2	Distal Intergenic	T47D_1495	T47D_CS.1.103_E2_vs_T47D_E2	140.571	0.524584	0.000304818	0.00144964	ER binding site
chr1	31932339	31933209	871	*	Intron (NM_001369858/8073, intron 1 of 4)	1	31906421	31938368	31948	2	8073	NM_001195100	5159	ENSG00000184007	PTP4A2	protein tyrosine phosphatase 4A2	Intron	T47D_1498	T47D_CS.1.103_E2_vs_T47D_E2	199.925	-0.0597051	0.611854	0.727732	ER binding site
chr1	31937410	31938932	1523	*	Promoter (<=1kb)	1	31906421	31937818	31398	2	8073	NM_001369858	0	ENSG00000184007	PTP4A2	protein tyrosine phosphatase 4A2	Promoter	T47D_1499	T47D_CS.1.103_E2_vs_T47D_E2	629.459	0.330129	4.80828047719887e-06	3.59176406782728e-05	no ER binding site
chr1	31939767	31940368	602	*	Promoter (1-2kb)	1	31906421	31938368	31948	2	8073	NM_080391	-1399	ENSG00000184007	PTP4A2	protein tyrosine phosphatase 4A2	Promoter	T47D_1500	T47D_CS.1.103_E2_vs_T47D_E2	184.506	0.308527	0.0119203	0.0333576	no ER binding site
chr1	31963822	31964652	831	*	Distal Intergenic	1	31906421	31938368	31948	2	8073	NM_080391	-25454	ENSG00000184007	PTP4A2	protein tyrosine phosphatase 4A2	Distal Intergenic	T47D_1503	T47D_CS.1.103_E2_vs_T47D_E2	249.312	0.460849	1.01107231401521e-05	7.03573860556954e-05	no ER binding site
chr1	32013221	32015119	1899	*	Promoter (<=1kb)	1	32013868	32043876	30009	1	10657	NM_001271878	0	ENSG00000121774	KHDRBS1	KH RNA binding domain containing, signal transduction associated 1	Promoter	T47D_1506	T47D_CS.1.103_E2_vs_T47D_E2	572.775	0.161524	0.0287243	0.0687684	no ER binding site
chr1	32062309	32063726	1418	*	Downstream (1-2kb)	1	32072031	32102866	30836	1	55116	NM_001319677	-8305	ENSG00000121775	TMEM39B	transmembrane protein 39B	Downstream	T47D_1508	T47D_CS.1.103_E2_vs_T47D_E2	135.897	-0.0250014	0.861184	0.912862	no ER binding site
chr1	32072350	32073594	1245	*	Promoter (<=1kb)	1	32072939	32102863	29925	1	55116	NM_001319678	0	ENSG00000121775	TMEM39B	transmembrane protein 39B	Promoter	T47D_1509	T47D_CS.1.103_E2_vs_T47D_E2	467.484	0.0281175	0.727088	0.81768	no ER binding site
chr1	32107630	32108873	1244	*	Promoter (<=1kb)	1	32108056	32176563	68508	1	23633	NM_012316	0	ENSG00000025800	KPNA6	karyopherin subunit alpha 6	Promoter	T47D_1510	T47D_CS.1.103_E2_vs_T47D_E2	302.937	0.205223	0.0374694	0.0857941	no ER binding site
chr1	32179281	32180670	1390	*	Promoter (<=1kb)	1	32179675	32198285	18611	1	200081	NM_001376858	0	ENSG00000084652	TXLNA	taxilin alpha	Promoter	T47D_1514	T47D_CS.1.103_E2_vs_T47D_E2	365.471	-0.0353627	0.685853	0.787293	no ER binding site
chr1	32199688	32200932	1245	*	Promoter (<=1kb)	1	32200595	32205387	4793	1	79140	NM_001301011	0	ENSG00000160050	CCDC28B	coiled-coil domain containing 28B	Promoter	T47D_1515	T47D_CS.1.103_E2_vs_T47D_E2	114.91	-0.169984	0.274148	0.407436	no ER binding site
chr1	32204935	32206376	1442	*	Promoter (<=1kb)	1	32205671	32208682	3012	1	55721	NM_001160042	0	ENSG00000160051	IQCC	IQ motif containing C	Promoter	T47D_1516	T47D_CS.1.103_E2_vs_T47D_E2	290.298	-0.294356	0.0026709	0.00943364	no ER binding site
chr1	32221908	32223035	1128	*	Promoter (<=1kb)	1	32216200	32222353	6154	2	56063	NM_001366191	0	ENSG00000160055	TMEM234	transmembrane protein 234	Promoter	T47D_1518	T47D_CS.1.103_E2_vs_T47D_E2	160.371	-0.270455	0.0406769	0.0916349	no ER binding site
chr1	32240137	32241754	1618	*	Promoter (<=1kb)	1	32231660	32241710	10051	2	339483	NR_026850	0	ENSG00000291132	MTMR9LP	myotubularin related protein 9 like, pseudogene	Promoter	T47D_1519	T47D_CS.1.103_E2_vs_T47D_E2	384.194	0.29119	0.000932393	0.00381644	no ER binding site
chr1	32291646	32292952	1307	*	Promoter (<=1kb)	1	32292083	32333626	41544	1	3065	NM_004964	0	ENSG00000116478	HDAC1	histone deacetylase 1	Promoter	T47D_1523	T47D_CS.1.103_E2_vs_T47D_E2	303.077	0.243192	0.0126883	0.035093	ER binding site
chr1	32335040	32336695	1656	*	Promoter (<=1kb)	1	32333839	32336233	2395	2	65108	NM_023009	0	ENSG00000175130	MARCKSL1	MARCKS like 1	Promoter	T47D_1525	T47D_CS.1.103_E2_vs_T47D_E2	166.329	0.00383573	0.978617	0.986798	no ER binding site
chr1	32351073	32352285	1213	*	Distal Intergenic	1	32361270	32362243	974	2	100128071	NM_001167676	9958	ENSG00000225828	FAM229A	family with sequence similarity 229 member A	Distal Intergenic	T47D_1527	T47D_CS.1.103_E2_vs_T47D_E2	320.364	0.295904	0.00257107	0.0091195	no ER binding site
chr1	32393902	32395167	1266	*	Promoter (<=1kb)	1	32364633	32394441	29809	2	55108	NM_001143888	0	ENSG00000160058	BSDC1	BSD domain containing 1	Promoter	T47D_1528	T47D_CS.1.103_E2_vs_T47D_E2	532.831	0.123387	0.11408	0.207996	ER binding site
chr1	32499881	32501241	1361	*	Distal Intergenic	1	32465072	32496685	31614	1	728116	NM_001145720	34809	ENSG00000273274	ZBTB8B	zinc finger and BTB domain containing 8B	Distal Intergenic	T47D_1533	T47D_CS.1.103_E2_vs_T47D_E2	251.708	-0.0181879	0.862907	0.913979	no ER binding site
chr1	32539023	32540373	1351	*	Promoter (<=1kb)	1	32539427	32605941	66515	1	653121	NM_001040441	0	ENSG00000160062	ZBTB8A	zinc finger and BTB domain containing 8A	Promoter	T47D_1535	T47D_CS.1.103_E2_vs_T47D_E2	199.357	-0.0724137	0.539111	0.665832	no ER binding site
chr1	32611909	32612734	826	*	Distal Intergenic	1	32620823	32650550	29728	2	339487	NM_001366278	37816	ENSG00000176261	ZBTB8OS	zinc finger and BTB domain containing 8 opposite strand	Distal Intergenic	T47D_1536	T47D_CS.1.103_E2_vs_T47D_E2	323.012	0.307805	0.000982452	0.00399652	ER binding site
chr1	32650236	32650722	487	*	Promoter (<=1kb)	1	32620823	32650550	29728	2	339487	NM_001366278	0	ENSG00000176261	ZBTB8OS	zinc finger and BTB domain containing 8 opposite strand	Promoter	T47D_1538	T47D_CS.1.103_E2_vs_T47D_E2	293.014	0.147387	0.129369	0.22952	ER binding site
chr1	32650834	32651783	950	*	Promoter (<=1kb)	1	32620823	32650932	30110	2	339487	NM_001308135	0	ENSG00000176261	ZBTB8OS	zinc finger and BTB domain containing 8 opposite strand	Promoter	T47D_1539	T47D_CS.1.103_E2_vs_T47D_E2	524.791	0.17313	0.0233675	0.0580259	ER binding site
chr1	32701481	32703354	1874	*	Promoter (<=1kb)	1	32679906	32702770	22865	2	81493	NM_001161708	0	ENSG00000162520	SYNC	syncoilin, intermediate filament protein	Promoter	T47D_1541	T47D_CS.1.103_E2_vs_T47D_E2	133.442	0.220032	0.136333	0.238971	no ER binding site
chr1	32712186	32712690	505	*	Distal Intergenic	1	32679906	32702770	22865	2	81493	NM_030786	-9416	ENSG00000162520	SYNC	syncoilin, intermediate filament protein	Distal Intergenic	T47D_1543	T47D_CS.1.103_E2_vs_T47D_E2	122.055	0.158954	0.296901	0.432278	no ER binding site
chr1	32715997	32717345	1349	*	Distal Intergenic	1	32679906	32702770	22865	2	81493	NM_030786	-13227	ENSG00000162520	SYNC	syncoilin, intermediate filament protein	Distal Intergenic	T47D_1544	T47D_CS.1.103_E2_vs_T47D_E2	410.188	0.131337	0.124634	0.223207	ER binding site
chr1	32741448	32744134	2687	*	Promoter (<=1kb)	1	32741830	32774970	33141	1	57648	NM_020888	0	ENSG00000162522	NHSL3	NHS like 3	Promoter	T47D_1546	T47D_CS.1.103_E2_vs_T47D_E2	269.37	0.0197772	0.843642	0.900204	no ER binding site
chr1	32753547	32755024	1478	*	Promoter (<=1kb)	1	32753999	32774970	20972	1	57648	NM_001369553	0	ENSG00000162522	NHSL3	NHS like 3	Promoter	T47D_1547	T47D_CS.1.103_E2_vs_T47D_E2	396.237	-0.04392	0.607996	0.724776	no ER binding site
chr1	32759274	32759934	661	*	Intron (NM_020888/57648, intron 1 of 6)	1	32741830	32774970	33141	1	57648	NM_020888	17444	ENSG00000162522	NHSL3	NHS like 3	Intron	T47D_1548	T47D_CS.1.103_E2_vs_T47D_E2	356.004	-0.0641349	0.492668	0.624849	no ER binding site
chr1	32760034	32760712	679	*	Intron (NM_020888/57648, intron 1 of 6)	1	32741830	32774970	33141	1	57648	NM_020888	18204	ENSG00000162522	NHSL3	NHS like 3	Intron	T47D_1549	T47D_CS.1.103_E2_vs_T47D_E2	574.108	-0.0306387	0.67204	0.777109	ER binding site
chr1	32760837	32761384	548	*	Intron (NM_020888/57648, intron 1 of 6)	1	32741830	32774970	33141	1	57648	NM_020888	19007	ENSG00000162522	NHSL3	NHS like 3	Intron	T47D_1550	T47D_CS.1.103_E2_vs_T47D_E2	192.738	-0.525071	1.636148871617e-05	0.000108776	no ER binding site
chr1	32772505	32773837	1333	*	3' UTR	1	32741830	32774970	33141	1	57648	NM_020888	30675	ENSG00000162522	NHSL3	NHS like 3	3' UTR	T47D_1552	T47D_CS.1.103_E2_vs_T47D_E2	204.914	0.335992	0.00393909	0.0130712	no ER binding site
chr1	32816675	32818554	1880	*	Promoter (<=1kb)	1	32817442	32858879	41438	1	64766	NM_001256121	0	ENSG00000116497	S100PBP	S100P binding protein	Promoter	T47D_1553	T47D_CS.1.103_E2_vs_T47D_E2	573.25	0.232824	0.000948769	0.00387512	no ER binding site
chr1	32886236	32887315	1080	*	Promoter (<=1kb)	1	32886491	32894646	8156	1	3208	NM_002143	0	ENSG00000121905	HPCA	hippocalcin	Promoter	T47D_1557	T47D_CS.1.103_E2_vs_T47D_E2	92.1904	-0.760011	1.65961739907846e-05	0.000110054	no ER binding site
chr1	32900466	32902082	1617	*	Promoter (<=1kb)	1	32894595	32901389	6795	2	113452	NM_001329722	0	ENSG00000121900	TMEM54	transmembrane protein 54	Promoter	T47D_1559	T47D_CS.1.103_E2_vs_T47D_E2	213.668	0.00188039	0.986983	0.992281	no ER binding site
chr1	32963616	32965185	1570	*	Promoter (<=1kb)	1	32936449	32964809	28361	2	127544	NM_001127361	0	ENSG00000116514	RNF19B	ring finger protein 19B	Promoter	T47D_1562	T47D_CS.1.103_E2_vs_T47D_E2	528.324	0.00826779	0.91492	0.946643	no ER binding site
chr1	32972650	32973452	803	*	Distal Intergenic	1	32936449	32964809	28361	2	127544	NM_153341	-7841	ENSG00000116514	RNF19B	ring finger protein 19B	Distal Intergenic	T47D_1563	T47D_CS.1.103_E2_vs_T47D_E2	114.896	0.592582	0.000113343	0.000602664	no ER binding site
chr1	32980991	32982088	1098	*	Distal Intergenic	1	32936449	32964809	28361	2	127544	NM_153341	-16182	ENSG00000116514	RNF19B	ring finger protein 19B	Distal Intergenic	T47D_1564	T47D_CS.1.103_E2_vs_T47D_E2	147.05	0.324727	0.0180601	0.0469755	no ER binding site
chr1	33008320	33009155	836	*	3' UTR	1	33007940	33036883	28944	2	204	NM_001199199	27728	ENSG00000004455	AK2	adenylate kinase 2	3' UTR	T47D_1568	T47D_CS.1.103_E2_vs_T47D_E2	515.089	-0.433111	1.54438467360585e-08	1.87784833445491e-07	ER binding site
chr1	33036034	33037234	1201	*	Promoter (<=1kb)	1	33007940	33036883	28944	2	204	NM_001199199	0	ENSG00000004455	AK2	adenylate kinase 2	Promoter	T47D_1570	T47D_CS.1.103_E2_vs_T47D_E2	622.75	-0.0414371	0.557397	0.681819	ER binding site
chr1	33054982	33056053	1072	*	Distal Intergenic	1	33013044	33036911	23868	2	204	NM_001319143	-18071	ENSG00000004455	AK2	adenylate kinase 2	Distal Intergenic	T47D_1571	T47D_CS.1.103_E2_vs_T47D_E2	129.857	-0.0185866	0.898728	0.936116	no ER binding site
chr1	33080539	33081667	1129	*	Promoter (<=1kb)	1	33081153	33123492	42340	1	113451	NM_001293562	0	ENSG00000142920	AZIN2	antizyme inhibitor 2	Promoter	T47D_1572	T47D_CS.1.103_E2_vs_T47D_E2	223.579	0.12018	0.297583	0.432994	no ER binding site
chr1	33099094	33099951	858	*	Intron (NM_001293562/113451, intron 9 of 10)	1	33081153	33123492	42340	1	113451	NM_001293562	17941	ENSG00000142920	AZIN2	antizyme inhibitor 2	Intron	T47D_1574	T47D_CS.1.103_E2_vs_T47D_E2	295.24	-1.04321	6.47290474279093e-25	4.78625070695512e-23	ER binding site
chr1	33126933	33127760	828	*	Distal Intergenic	1	33082178	33120531	38354	1	113451	NM_001350402	44755	ENSG00000142920	AZIN2	antizyme inhibitor 2	Distal Intergenic	T47D_1576	T47D_CS.1.103_E2_vs_T47D_E2	357.574	0.174965	0.0523409	0.112008	no ER binding site
chr1	33149630	33150478	849	*	Intron (NM_018207/55223, intron 4 of 4)	1	33145399	33182043	36645	2	55223	NM_018207	31565	ENSG00000116525	TRIM62	tripartite motif containing 62	Intron	T47D_1578	T47D_CS.1.103_E2_vs_T47D_E2	203.665	-0.363477	0.00263914	0.00933651	no ER binding site
chr1	33180520	33182294	1775	*	Promoter (<=1kb)	1	33145399	33182043	36645	2	55223	NM_018207	0	ENSG00000116525	TRIM62	tripartite motif containing 62	Promoter	T47D_1580	T47D_CS.1.103_E2_vs_T47D_E2	362.515	-0.092551	0.304725	0.441045	ER binding site
chr1	33255357	33257189	1833	*	Promoter (<=1kb)	1	33256492	33300719	44228	1	149076	NM_152493	0	ENSG00000160094	ZNF362	zinc finger protein 362	Promoter	T47D_1584	T47D_CS.1.103_E2_vs_T47D_E2	465.215	0.173955	0.0349776	0.0810124	no ER binding site
chr1	33349169	33350723	1555	*	Promoter (<=1kb)	1	33323626	33349899	26274	2	1912	NM_004427	0	ENSG00000134686	PHC2	polyhomeotic homolog 2	Promoter	T47D_1589	T47D_CS.1.103_E2_vs_T47D_E2	313.245	-0.103396	0.270089	0.403044	no ER binding site
chr1	33367528	33368451	924	*	Intron (NM_001385120/1912, intron 6 of 14)	1	33323626	33431095	107470	2	1912	NM_001330488	62644	ENSG00000134686	PHC2	polyhomeotic homolog 2	Intron	T47D_1590	T47D_CS.1.103_E2_vs_T47D_E2	110.246	0.00203726	0.989537	0.993656	no ER binding site
chr1	33430221	33431467	1247	*	Promoter (<=1kb)	1	33323626	33431095	107470	2	1912	NM_001330488	0	ENSG00000134686	PHC2	polyhomeotic homolog 2	Promoter	T47D_1592	T47D_CS.1.103_E2_vs_T47D_E2	472.286	-0.0202325	0.794568	0.866082	ER binding site
chr1	33472159	33472859	701	*	Promoter (<=1kb)	1	33472645	33501639	28995	1	7579	NM_001377376	0	ENSG00000121903	ZSCAN20	zinc finger and SCAN domain containing 20	Promoter	T47D_1595	T47D_CS.1.103_E2_vs_T47D_E2	388.681	0.026163	0.757478	0.840108	ER binding site
chr1	34162948	34164093	1146	*	Promoter (1-2kb)	1	33513998	34165230	651233	2	114784	NM_001281956	1137	ENSG00000121904	CSMD2	CUB and Sushi multiple domains 2	Promoter	T47D_1604	T47D_CS.1.103_E2_vs_T47D_E2	128.365	-0.388713	0.00792731	0.0237078	no ER binding site
chr1	34786317	34787106	790	*	3' UTR	1	34781214	34786364	5151	1	2707	NM_024009	5103	ENSG00000188910	GJB3	gap junction protein beta 3	3' UTR	T47D_1616	T47D_CS.1.103_E2_vs_T47D_E2	126.825	0.136195	0.361274	0.500913	no ER binding site
chr1	34859143	34860237	1095	*	Promoter (<=1kb)	1	34850362	34859749	9388	2	113444	NM_001164825	0	ENSG00000163866	SMIM12	small integral membrane protein 12	Promoter	T47D_1621	T47D_CS.1.103_E2_vs_T47D_E2	261.219	0.157027	0.132369	0.233491	no ER binding site
chr1	34865876	34866959	1084	*	3' UTR	1	34865436	34929650	64215	2	58512	NM_001080418	62691	ENSG00000116544	DLGAP3	DLG associated protein 3	3' UTR	T47D_1622	T47D_CS.1.103_E2_vs_T47D_E2	124.984	-5.0621e-05	0.999722	0.999793	no ER binding site
chr1	35031410	35032386	977	*	Promoter (<=1kb)	1	34986166	35031945	45780	2	9204	NM_007167	0	ENSG00000163867	ZMYM6	zinc finger MYM-type containing 6	Promoter	T47D_1628	T47D_CS.1.103_E2_vs_T47D_E2	369.55	0.308703	0.000379442	0.00175527	ER binding site
chr1	35078953	35080140	1188	*	Promoter (<=1kb)	1	35079363	35115858	36496	1	79830	NM_001289089	0	ENSG00000197056	ZMYM1	zinc finger MYM-type containing 1	Promoter	T47D_1629	T47D_CS.1.103_E2_vs_T47D_E2	145.169	-0.00632061	0.963387	0.97736	no ER binding site
chr1	35191852	35193906	2055	*	Promoter (<=1kb)	1	35176378	35193145	16768	2	6421	NR_136702	0	ENSG00000116560	SFPQ	splicing factor proline and glutamine rich	Promoter	T47D_1630	T47D_CS.1.103_E2_vs_T47D_E2	547.689	0.124327	0.0862259	0.166906	ER binding site
chr1	35264874	35265619	746	*	Distal Intergenic	1	35268709	35421944	153236	1	9202	NM_001375653	-3090	ENSG00000146463	ZMYM4	zinc finger MYM-type containing 4	Distal Intergenic	T47D_1634	T47D_CS.1.103_E2_vs_T47D_E2	250.33	-0.490724	3.09415997770089e-06	2.41791233173727e-05	ER binding site
chr1	35268463	35269227	765	*	Promoter (<=1kb)	1	35268709	35421944	153236	1	9202	NM_001375653	0	ENSG00000146463	ZMYM4	zinc finger MYM-type containing 4	Promoter	T47D_1635	T47D_CS.1.103_E2_vs_T47D_E2	181.913	0.0586217	0.63122	0.743908	no ER binding site
chr1	35556927	35558010	1084	*	Promoter (<=1kb)	1	35433492	35557403	123912	2	79932	NM_024874	0	ENSG00000142687	KIAA0319L	KIAA0319 like	Promoter	T47D_1642	T47D_CS.1.103_E2_vs_T47D_E2	683.491	-0.0338381	0.611959	0.727773	no ER binding site
chr1	35572956	35573837	882	*	Promoter (<=1kb)	1	35573314	35595326	22013	1	339488	NM_178548	0	ENSG00000116819	TFAP2E	transcription factor AP-2 epsilon	Promoter	T47D_1645	T47D_CS.1.103_E2_vs_T47D_E2	194.149	-0.0435696	0.727193	0.817733	no ER binding site
chr1	35641154	35642257	1104	*	Promoter (<=1kb)	1	35599541	35641526	41986	2	5690	NM_001199779	0	ENSG00000126067	PSMB2	proteasome 20S subunit beta 2	Promoter	T47D_1647	T47D_CS.1.103_E2_vs_T47D_E2	393.389	0.313106	0.000454905	0.00205169	no ER binding site
chr1	35718237	35719364	1128	*	Promoter (<=1kb)	1	35713877	35718884	5008	2	127703	NM_152374	0	ENSG00000142686	C1orf216	chromosome 1 open reading frame 216	Promoter	T47D_1649	T47D_CS.1.103_E2_vs_T47D_E2	197.83	0.181323	0.124783	0.223402	no ER binding site
chr1	35769187	35770381	1195	*	Promoter (<=1kb)	1	35720213	35769978	49766	2	63967	NM_001330490	0	ENSG00000092853	CLSPN	claspin	Promoter	T47D_1651	T47D_CS.1.103_E2_vs_T47D_E2	462.777	-0.267015	0.000823057	0.00342655	no ER binding site
chr1	35807410	35809521	2112	*	Promoter (<=1kb)	1	35807636	35857889	50254	1	192670	NR_146062	0	ENSG00000134698	AGO4	argonaute RISC component 4	Promoter	T47D_1652	T47D_CS.1.103_E2_vs_T47D_E2	290.185	0.349534	0.000325949	0.00153885	no ER binding site
chr1	35882777	35884160	1384	*	Promoter (<=1kb)	1	35883195	35924298	41104	1	26523	NM_001317122	0	ENSG00000092847	AGO1	argonaute RISC component 1	Promoter	T47D_1654	T47D_CS.1.103_E2_vs_T47D_E2	182.974	0.0702655	0.562592	0.68664	no ER binding site
chr1	35930269	35931827	1559	*	Promoter (<=1kb)	1	35931105	36072499	141395	1	192669	NM_024852	0	ENSG00000126070	AGO3	argonaute RISC catalytic component 3	Promoter	T47D_1655	T47D_CS.1.103_E2_vs_T47D_E2	547.506	-0.131718	0.0713158	0.143458	no ER binding site
chr1	36088353	36089431	1079	*	Promoter (<=1kb)	1	36088892	36093932	5041	1	54936	NM_017825	0	ENSG00000116863	ADPRS	ADP-ribosylserine hydrolase	Promoter	T47D_1656	T47D_CS.1.103_E2_vs_T47D_E2	305.248	-0.0636941	0.517816	0.647794	no ER binding site
chr1	36099309	36100302	994	*	5' UTR	1	36095239	36125222	29984	2	1296	NM_001294347	24920	ENSG00000171812	COL8A2	collagen type VIII alpha 2 chain	5' UTR	T47D_1658	T47D_CS.1.103_E2_vs_T47D_E2	195.831	0.146353	0.211474	0.333975	no ER binding site
chr1	36149034	36149906	873	*	Promoter (<=1kb)	1	36136572	36149486	12915	2	27095	NM_001270896	0	ENSG00000054116	TRAPPC3	trafficking protein particle complex subunit 3	Promoter	T47D_1661	T47D_CS.1.103_E2_vs_T47D_E2	604.989	0.214115	0.00201467	0.0074043	ER binding site
chr1	36150658	36151284	627	*	Intron (NM_001270895/27095, intron 1 of 4)	1	36136569	36156053	19485	2	27095	NM_001270895	4769	ENSG00000054116	TRAPPC3	trafficking protein particle complex subunit 3	Intron	T47D_1662	T47D_CS.1.103_E2_vs_T47D_E2	380.838	0.0055267	0.948704	0.968206	ER binding site
chr1	36155524	36157130	1607	*	Promoter (<=1kb)	1	36136569	36156053	19485	2	27095	NM_001270895	0	ENSG00000054116	TRAPPC3	trafficking protein particle complex subunit 3	Promoter	T47D_1663	T47D_CS.1.103_E2_vs_T47D_E2	232.13	0.0743671	0.516189	0.646355	no ER binding site
chr1	36187759	36188627	869	*	Distal Intergenic	1	36156160	36180849	24690	1	55700	NM_018067	31599	ENSG00000116871	MAP7D1	MAP7 domain containing 1	Distal Intergenic	T47D_1666	T47D_CS.1.103_E2_vs_T47D_E2	245.572	0.114619	0.292048	0.427105	no ER binding site
chr1	36223728	36225086	1359	*	Promoter (<=1kb)	1	36224443	36305356	80914	1	9967	NM_001321471	0	ENSG00000054118	THRAP3	thyroid hormone receptor associated protein 3	Promoter	T47D_1670	T47D_CS.1.103_E2_vs_T47D_E2	904.173	0.0256594	0.65938	0.766924	ER binding site
chr1	36268743	36269801	1059	*	Intron (NM_001321471/9967, intron 3 of 12)	1	36224443	36305356	80914	1	9967	NM_001321471	44300	ENSG00000054118	THRAP3	thyroid hormone receptor associated protein 3	Intron	T47D_1674	T47D_CS.1.103_E2_vs_T47D_E2	236.244	-0.0895816	0.415192	0.554135	ER binding site
chr1	36384577	36385309	733	*	Promoter (<=1kb)	1	36339628	36385924	46297	2	83931	NM_001282546	615	ENSG00000196182	STK40	serine/threonine kinase 40	Promoter	T47D_1681	T47D_CS.1.103_E2_vs_T47D_E2	206.725	0.106867	0.34915	0.488264	no ER binding site
chr1	36385466	36387065	1600	*	Promoter (<=1kb)	1	36339628	36385924	46297	2	83931	NM_001282546	0	ENSG00000196182	STK40	serine/threonine kinase 40	Promoter	T47D_1682	T47D_CS.1.103_E2_vs_T47D_E2	841.141	0.427193	2.83210601968345e-12	5.97217734580359e-11	ER binding site
chr1	36397181	36398164	984	*	Promoter (<=1kb)	1	36393436	36397908	4473	2	84967	NM_032881	0	ENSG00000181817	LSM10	LSM10, U7 small nuclear RNA associated	Promoter	T47D_1683	T47D_CS.1.103_E2_vs_T47D_E2	373.402	0.22464	0.01123	0.0317952	no ER binding site
chr1	36449961	36451154	1194	*	Promoter (<=1kb)	1	36417906	36450451	32546	2	127700	NM_145047	0	ENSG00000116885	OSCP1	organic solute carrier partner 1	Promoter	T47D_1688	T47D_CS.1.103_E2_vs_T47D_E2	426.288	0.00161635	0.984616	0.990741	no ER binding site
chr1	36463535	36464947	1413	*	Promoter (<=1kb)	1	36455718	36464384	8667	2	64960	NM_031280	0	ENSG00000116898	MRPS15	mitochondrial ribosomal protein S15	Promoter	T47D_1689	T47D_CS.1.103_E2_vs_T47D_E2	279.303	0.342476	0.000658368	0.00282806	no ER binding site
chr1	36486634	36487537	904	*	Distal Intergenic	1	36466043	36483314	17272	2	1441	NM_156039	-3320	ENSG00000119535	CSF3R	colony stimulating factor 3 receptor	Distal Intergenic	T47D_1691	T47D_CS.1.103_E2_vs_T47D_E2	185.927	-0.282677	0.0232723	0.0578163	ER binding site
chr1	36834498	36835971	1474	*	Intron (NM_000831/2899, intron 10 of 15)	1	36795527	37034515	238989	2	2899	NM_000831	198544	ENSG00000163873	GRIK3	glutamate ionotropic receptor kainate type subunit 3	Intron	T47D_1705	T47D_CS.1.103_E2_vs_T47D_E2	200.553	-1.03536	2.30128968589231e-17	8.86510348822494e-16	ER binding site
chr1	37034379	37034640	262	*	Promoter (<=1kb)	1	36795527	37034515	238989	2	2899	NM_000831	0	ENSG00000163873	GRIK3	glutamate ionotropic receptor kainate type subunit 3	Promoter	T47D_1712	T47D_CS.1.103_E2_vs_T47D_E2	104.08	-0.514453	0.00250049	0.00890803	no ER binding site
chr1	37038244	37039114	871	*	Distal Intergenic	1	36795527	37034515	238989	2	2899	NM_000831	-3729	ENSG00000163873	GRIK3	glutamate ionotropic receptor kainate type subunit 3	Distal Intergenic	T47D_1713	T47D_CS.1.103_E2_vs_T47D_E2	399.557	-0.327242	0.000151071	0.000777832	ER binding site
chr1	37473393	37474727	1335	*	Promoter (<=1kb)	1	37454879	37474443	19565	2	728431	NR_038842	0	ENSG00000233621	LITATS1	lncRNA induced by TGF-beta and antagonizes TGF-beta signaling 1	Promoter	T47D_1726	T47D_CS.1.103_E2_vs_T47D_E2	406.8	0.359247	5.03228781023029e-05	0.000293044	no ER binding site
chr1	37479636	37480269	634	*	Promoter (<=1kb)	1	37480230	37480289	60	1	102465438	NR_106790	0	ENSG00000283724	MIR6732	microRNA 6732	Promoter	T47D_1727	T47D_CS.1.103_E2_vs_T47D_E2	254.9	0.358648	0.000682535	0.0029166	no ER binding site
chr1	37484512	37485301	790	*	Downstream (<1kb)	1	37480230	37480289	60	1	102465438	NR_106790	4282	ENSG00000283724	MIR6732	microRNA 6732	Downstream	T47D_1728	T47D_CS.1.103_E2_vs_T47D_E2	179.634	-0.181375	0.153984	0.262554	no ER binding site
chr1	37514201	37515376	1176	*	Promoter (<=1kb)	1	37489961	37514766	24806	2	64769	NM_001270876	0	ENSG00000163875	MEAF6	MYST/Esa1 associated factor 6	Promoter	T47D_1733	T47D_CS.1.103_E2_vs_T47D_E2	313.914	-0.131401	0.171015	0.28394	no ER binding site
chr1	37534192	37534936	745	*	3' UTR	1	37534449	37554293	19845	2	79753	NM_024700	19357	ENSG00000163877	SNIP1	Smad nuclear interacting protein 1	3' UTR	T47D_1734	T47D_CS.1.103_E2_vs_T47D_E2	260.84	0.0349192	0.738612	0.826193	ER binding site
chr1	37553905	37554522	618	*	Promoter (<=1kb)	1	37534449	37554293	19845	2	79753	NM_024700	0	ENSG00000163877	SNIP1	Smad nuclear interacting protein 1	Promoter	T47D_1736	T47D_CS.1.103_E2_vs_T47D_E2	127.208	-0.0966372	0.521256	0.65101	ER binding site
chr1	37556656	37557575	920	*	Promoter (<=1kb)	1	37556940	37566857	9918	1	7802	NM_003462	0	ENSG00000163879	DNALI1	dynein axonemal light intermediate chain 1	Promoter	T47D_1737	T47D_CS.1.103_E2_vs_T47D_E2	222.461	0.0464972	0.687375	0.788563	no ER binding site
chr1	37595391	37596402	1012	*	Promoter (<=1kb)	1	37566816	37595937	29122	2	29889	NM_013285	0	ENSG00000134697	GNL2	G protein nucleolar 2	Promoter	T47D_1738	T47D_CS.1.103_E2_vs_T47D_E2	302.977	-0.023851	0.805873	0.873899	no ER binding site
chr1	37690204	37691008	805	*	Promoter (<=1kb)	1	37681570	37690529	8960	2	54955	NM_001303030	0	ENSG00000116922	AIRIM	AFG2 interacting ribosome maturation factor	Promoter	T47D_1742	T47D_CS.1.103_E2_vs_T47D_E2	342.871	0.123139	0.178149	0.293179	no ER binding site
chr1	37691502	37692804	1303	*	Promoter (<=1kb)	1	37681570	37692242	10673	2	54955	NM_001350757	0	ENSG00000116922	AIRIM	AFG2 interacting ribosome maturation factor	Promoter	T47D_1743	T47D_CS.1.103_E2_vs_T47D_E2	646.969	0.0215499	0.749271	0.834419	ER binding site
chr1	37752215	37753434	1220	*	Exon (NM_001099439/284656, exon 5 of 17)	1	37715976	37765120	49145	2	284656	NM_001099439	11686	ENSG00000183317	EPHA10	EPH receptor A10	Exon	T47D_1744	T47D_CS.1.103_E2_vs_T47D_E2	167.891	0.371282	0.00469756	0.0152053	no ER binding site
chr1	37793669	37794570	902	*	Promoter (<=1kb)	1	37794102	37801606	7505	1	149175	NM_001031740	0	ENSG00000185090	MANEAL	mannosidase endo-alpha like	Promoter	T47D_1746	T47D_CS.1.103_E2_vs_T47D_E2	209.992	-0.165868	0.154568	0.263283	ER binding site
chr1	37807346	37809237	1892	*	Promoter (<=1kb)	1	37807790	37809454	1665	1	127687	NM_198446	0	ENSG00000197982	C1orf122	chromosome 1 open reading frame 122	Promoter	T47D_1749	T47D_CS.1.103_E2_vs_T47D_E2	675.084	-0.194961	0.00619507	0.0192513	ER binding site
chr1	37859296	37860406	1111	*	Promoter (<=1kb)	1	37809575	37859592	50018	2	4520	NM_005955	0	ENSG00000188786	MTF1	metal regulatory transcription factor 1	Promoter	T47D_1751	T47D_CS.1.103_E2_vs_T47D_E2	567.731	0.206106	0.00376176	0.0125855	ER binding site
chr1	37862418	37862728	311	*	Exon (NM_001297434/3633, exon 18 of 18)	1	37860697	37947057	86361	2	3633	NM_001365821	84329	ENSG00000204084	INPP5B	inositol polyphosphate-5-phosphatase B	Exon	T47D_1752	T47D_CS.1.103_E2_vs_T47D_E2	127.346	0.496449	0.000746068	0.00314141	no ER binding site
chr1	37931262	37932226	965	*	Promoter (<=1kb)	1	37860697	37931739	71043	2	3633	NM_001297434	0	ENSG00000204084	INPP5B	inositol polyphosphate-5-phosphatase B	Promoter	T47D_1756	T47D_CS.1.103_E2_vs_T47D_E2	447.245	-0.0514864	0.527857	0.656689	ER binding site
chr1	37989354	37990731	1378	*	Promoter (<=1kb)	1	37956980	37990022	33043	2	10946	NM_001320830	0	ENSG00000183431	SF3A3	splicing factor 3a subunit 3	Promoter	T47D_1759	T47D_CS.1.103_E2_vs_T47D_E2	455.752	-0.0223015	0.780644	0.855898	no ER binding site
chr1	38012253	38013269	1017	*	Promoter (<=1kb)	1	38012734	38024820	12087	1	51118	NM_016037	0	ENSG00000183520	UTP11	UTP11 small subunit processome component	Promoter	T47D_1761	T47D_CS.1.103_E2_vs_T47D_E2	556.015	-0.295698	5.68102049317487e-05	0.000327052	ER binding site
chr1	38046519	38047778	1260	*	Promoter (<=1kb)	1	38043829	38046793	2965	2	5453	NM_002699	0	ENSG00000185668	POU3F1	POU class 3 homeobox 1	Promoter	T47D_1764	T47D_CS.1.103_E2_vs_T47D_E2	391.093	-0.645378	8.91267381795215e-14	2.25534220666188e-12	no ER binding site
chr1	38138345	38139287	943	*	Distal Intergenic	1	38089231	38089329	99	1	100500801	NR_037432	49114	ENSG00000265596	MIR3659	microRNA 3659	Distal Intergenic	T47D_1767	T47D_CS.1.103_E2_vs_T47D_E2	164.104	-0.60872	4.16016970280317e-06	3.15902136834891e-05	no ER binding site
chr1	38526981	38528023	1043	*	Distal Intergenic	1	38475196	38476484	1289	1	105378656	NR_146761	51785	NA	LINC01685	long intergenic non-protein coding RNA 1685	Distal Intergenic	T47D_1772	T47D_CS.1.103_E2_vs_T47D_E2	138.192	-0.21664	0.126482	0.225612	no ER binding site
chr1	38858847	38860401	1555	*	Promoter (<=1kb)	1	38838200	38859772	21573	2	64121	NM_001271851	0	ENSG00000116954	RRAGC	Ras related GTP binding C	Promoter	T47D_1776	T47D_CS.1.103_E2_vs_T47D_E2	602.673	-0.0202814	0.772883	0.850889	ER binding site
chr1	38872718	38874063	1346	*	Promoter (<=1kb)	1	38862495	38873348	10854	2	26292	NM_012333	0	ENSG00000214114	MYCBP	MYC binding protein	Promoter	T47D_1777	T47D_CS.1.103_E2_vs_T47D_E2	401.258	0.165222	0.048276	0.104999	ER binding site
chr1	38941146	38942244	1099	*	Promoter (<=1kb)	1	38885807	38941830	56024	2	54933	NM_017821	0	ENSG00000158315	RHBDL2	rhomboid like 2	Promoter	T47D_1778	T47D_CS.1.103_E2_vs_T47D_E2	240.282	-0.0979315	0.355768	0.495303	no ER binding site
chr1	38986677	38987150	474	*	Distal Intergenic	1	38991244	39006065	14822	1	79647	NM_001136275	-4094	ENSG00000174574	AKIRIN1	akirin 1	Distal Intergenic	T47D_1782	T47D_CS.1.103_E2_vs_T47D_E2	106.976	0.513291	0.00180362	0.00675243	no ER binding site
chr1	38990977	38991718	742	*	Promoter (<=1kb)	1	38991244	39006065	14822	1	79647	NM_001136275	0	ENSG00000174574	AKIRIN1	akirin 1	Promoter	T47D_1783	T47D_CS.1.103_E2_vs_T47D_E2	218.285	0.353889	0.00201211	0.0073968	no ER binding site
chr1	39025934	39027193	1260	*	Promoter (<=1kb)	1	39026295	39034636	8342	1	4725	NM_001184979	0	ENSG00000168653	NDUFS5	NADH:ubiquinone oxidoreductase subunit S5	Promoter	T47D_1784	T47D_CS.1.103_E2_vs_T47D_E2	384.609	-0.106315	0.229937	0.356236	no ER binding site
chr1	39104755	39106172	1418	*	Intron (NM_012090/23499, intron 1 of 92)	1	39084167	39487138	402972	1	23499	NM_012090	20588	ENSG00000127603	MACF1	microtubule actin crosslinking factor 1	Intron	T47D_1791	T47D_CS.1.103_E2_vs_T47D_E2	272.557	-0.0558895	0.577916	0.699673	no ER binding site
chr1	39128976	39129934	959	*	Intron (NM_012090/23499, intron 1 of 92)	1	39084167	39487138	402972	1	23499	NM_012090	44809	ENSG00000127603	MACF1	microtubule actin crosslinking factor 1	Intron	T47D_1792	T47D_CS.1.103_E2_vs_T47D_E2	165.617	0.83357	2.20191618952552e-10	3.58399943301386e-09	no ER binding site
chr1	39132897	39133454	558	*	Intron (NM_012090/23499, intron 1 of 92)	1	39084167	39487138	402972	1	23499	NM_012090	48730	ENSG00000127603	MACF1	microtubule actin crosslinking factor 1	Intron	T47D_1793	T47D_CS.1.103_E2_vs_T47D_E2	120.691	-0.0634953	0.672738	0.777663	no ER binding site
chr1	39142422	39143157	736	*	Intron (NM_012090/23499, intron 1 of 92)	1	39084167	39487138	402972	1	23499	NM_012090	58255	ENSG00000127603	MACF1	microtubule actin crosslinking factor 1	Intron	T47D_1794	T47D_CS.1.103_E2_vs_T47D_E2	127.301	-0.116534	0.42649	0.565159	no ER binding site
chr1	39158234	39159525	1292	*	Intron (NM_012090/23499, intron 1 of 92)	1	39084167	39487138	402972	1	23499	NM_012090	74067	ENSG00000127603	MACF1	microtubule actin crosslinking factor 1	Intron	T47D_1795	T47D_CS.1.103_E2_vs_T47D_E2	137.717	0.320074	0.023448	0.0581764	no ER binding site
chr1	39378209	39378983	775	*	Exon (NM_012090/23499, exon 47 of 93)	1	39084167	39487138	402972	1	23499	NM_012090	294042	ENSG00000127603	MACF1	microtubule actin crosslinking factor 1	Exon	T47D_1802	T47D_CS.1.103_E2_vs_T47D_E2	116.662	-0.472544	0.00196529	0.00725372	no ER binding site
chr1	39407875	39409413	1539	*	Promoter (<=1kb)	1	39409073	39416482	7410	1	643314	NM_015038	0	NA	NA	NA	Promoter	T47D_1804	T47D_CS.1.103_E2_vs_T47D_E2	432.091	-0.00478815	0.953131	0.97083	no ER binding site
chr1	39490827	39491887	1061	*	Promoter (<=1kb)	1	39491636	39529869	38234	1	353500	NM_181809	0	ENSG00000183682	BMP8A	bone morphogenetic protein 8a	Promoter	T47D_1806	T47D_CS.1.103_E2_vs_T47D_E2	148.005	-0.124178	0.385966	0.525802	no ER binding site
chr1	39559111	39560190	1080	*	Promoter (<=1kb)	1	39522280	39559698	37419	2	728448	NR_003929	0	ENSG00000291129	PPIEL	peptidylprolyl isomerase E like (pseudogene)	Promoter	T47D_1811	T47D_CS.1.103_E2_vs_T47D_E2	218.484	-0.171526	0.125297	0.224051	no ER binding site
chr1	39576333	39577257	925	*	Promoter (<=1kb)	1	39560816	39576790	15975	2	8761	NM_001135653	0	ENSG00000090621	PABPC4	poly(A) binding protein cytoplasmic 4	Promoter	T47D_1813	T47D_CS.1.103_E2_vs_T47D_E2	180.399	0.207192	0.0894338	0.171922	no ER binding site
chr1	39690911	39691812	902	*	Promoter (<=1kb)	1	39678648	39691433	12786	2	51440	NM_016257	0	ENSG00000116983	HPCAL4	hippocalcin like 4	Promoter	T47D_1818	T47D_CS.1.103_E2_vs_T47D_E2	144.288	-0.578714	3.69052347697256e-05	0.000223393	ER binding site
chr1	39738612	39739417	806	*	Promoter (<=1kb)	1	39738845	39756769	17925	1	10450	NR_036543	0	ENSG00000084072	PPIE	peptidylprolyl isomerase E	Promoter	T47D_1821	T47D_CS.1.103_E2_vs_T47D_E2	216.602	0.00912278	0.93664	0.960633	no ER binding site
chr1	39788537	39789822	1286	*	Promoter (<=1kb)	1	39757182	39788865	31684	2	656	NM_001720	0	ENSG00000116985	BMP8B	bone morphogenetic protein 8b	Promoter	T47D_1823	T47D_CS.1.103_E2_vs_T47D_E2	330.878	0.0355493	0.703771	0.800278	no ER binding site
chr1	39799049	39800244	1196	*	Distal Intergenic	1	39788976	39790170	1195	1	101929536	NR_135805	10073	ENSG00000261798	LOC101929536	uncharacterized LOC101929536	Distal Intergenic	T47D_1824	T47D_CS.1.103_E2_vs_T47D_E2	341.408	0.479107	1.53571721123681e-07	1.56250170012471e-06	no ER binding site
chr1	39816612	39817767	1156	*	Distal Intergenic	1	39788976	39790170	1195	1	101929536	NR_135805	27636	ENSG00000261798	LOC101929536	uncharacterized LOC101929536	Distal Intergenic	T47D_1825	T47D_CS.1.103_E2_vs_T47D_E2	197.486	0.215457	0.0643725	0.132334	no ER binding site
chr1	39852235	39853361	1127	*	Exon (NM_017646/54802, exon 4 of 11)	1	39838110	39883504	45395	2	54802	NM_017646	30143	ENSG00000043514	TRIT1	tRNA isopentenyltransferase 1	Exon	T47D_1827	T47D_CS.1.103_E2_vs_T47D_E2	469.115	0.0431482	0.592062	0.711111	ER binding site
chr1	39883106	39884483	1378	*	Promoter (<=1kb)	1	39838110	39883504	45395	2	54802	NM_017646	0	ENSG00000043514	TRIT1	tRNA isopentenyltransferase 1	Promoter	T47D_1828	T47D_CS.1.103_E2_vs_T47D_E2	219.83	0.0727677	0.537752	0.664834	no ER binding site
chr1	39901357	39902734	1378	*	Promoter (<=1kb)	1	39895428	39901917	6490	2	4610	NM_001033081	0	ENSG00000116990	MYCL	MYCL proto-oncogene, bHLH transcription factor	Promoter	T47D_1831	T47D_CS.1.103_E2_vs_T47D_E2	541.865	0.198422	0.00648095	0.0200043	ER binding site
chr1	39919536	39920171	636	*	Distal Intergenic	1	39899612	39901917	2306	2	4610	NM_005376	-17619	ENSG00000116990	MYCL	MYCL proto-oncogene, bHLH transcription factor	Distal Intergenic	T47D_1833	T47D_CS.1.103_E2_vs_T47D_E2	122.074	0.220062	0.147335	0.253987	no ER binding site
chr1	39954735	39955942	1208	*	Promoter (<=1kb)	1	39955112	39969968	14857	1	84879	NM_001287808	0	ENSG00000168389	MFSD2A	MFSD2 lysolipid transporter A, lysophospholipid	Promoter	T47D_1834	T47D_CS.1.103_E2_vs_T47D_E2	203.743	-0.650591	3.52415505115323e-08	4.03238126994494e-07	no ER binding site
chr1	39980274	39981232	959	*	Distal Intergenic	1	39955145	39969956	14812	1	84879	NR_109896	25129	ENSG00000168389	MFSD2A	MFSD2 lysolipid transporter A, lysophospholipid	Distal Intergenic	T47D_1837	T47D_CS.1.103_E2_vs_T47D_E2	288.682	-0.398828	4.6359255781103e-05	0.000272452	ER binding site
chr1	40024473	40025077	605	*	Distal Intergenic	1	40040240	40072648	32409	1	10487	NM_001350479	-15163	ENSG00000131236	CAP1	cyclase associated actin cytoskeleton regulatory protein 1	Distal Intergenic	T47D_1840	T47D_CS.1.103_E2_vs_T47D_E2	127.733	-0.333014	0.023431	0.0581394	ER binding site
chr1	40039424	40041062	1639	*	Promoter (<=1kb)	1	40040240	40072648	32409	1	10487	NM_001350479	0	ENSG00000131236	CAP1	cyclase associated actin cytoskeleton regulatory protein 1	Promoter	T47D_1844	T47D_CS.1.103_E2_vs_T47D_E2	700.554	0.0366679	0.567454	0.690826	ER binding site
chr1	40096734	40097852	1119	*	Promoter (<=1kb)	1	40071461	40097252	25792	2	5538	NM_001142604	0	ENSG00000131238	PPT1	palmitoyl-protein thioesterase 1	Promoter	T47D_1846	T47D_CS.1.103_E2_vs_T47D_E2	209.918	-0.125065	0.278727	0.412597	no ER binding site
chr1	40140010	40141430	1421	*	Distal Intergenic	1	40161387	40240921	79535	1	6018	NM_012421	-19957	ENSG00000117000	RLF	RLF zinc finger	Distal Intergenic	T47D_1849	T47D_CS.1.103_E2_vs_T47D_E2	394.385	-0.448479	2.43827413224516e-07	2.40016556005377e-06	ER binding site
chr1	40160998	40162078	1081	*	Promoter (<=1kb)	1	40161387	40240921	79535	1	6018	NM_012421	0	ENSG00000117000	RLF	RLF zinc finger	Promoter	T47D_1851	T47D_CS.1.103_E2_vs_T47D_E2	297.747	0.0574654	0.548485	0.6739	no ER binding site
chr1	40257366	40258515	1150	*	Promoter (<=1kb)	1	40258236	40294180	35945	1	10269	NM_005857	0	ENSG00000084073	ZMPSTE24	zinc metallopeptidase STE24	Promoter	T47D_1854	T47D_CS.1.103_E2_vs_T47D_E2	624.594	0.0481568	0.479191	0.612858	no ER binding site
chr1	40305028	40306686	1659	*	Exon (NM_001852/1298, exon 20 of 32)	1	40300489	40317286	16798	2	1298	NM_001852	10600	ENSG00000049089	COL9A2	collagen type IX alpha 2 chain	Exon	T47D_1856	T47D_CS.1.103_E2_vs_T47D_E2	400.187	-0.0295918	0.725676	0.816478	no ER binding site
chr1	40338396	40339895	1500	*	Distal Intergenic	1	40300489	40317286	16798	2	1298	NM_001852	-21110	ENSG00000049089	COL9A2	collagen type IX alpha 2 chain	Distal Intergenic	T47D_1859	T47D_CS.1.103_E2_vs_T47D_E2	146.408	0.0602072	0.655259	0.763285	no ER binding site
chr1	40373362	40374975	1614	*	Promoter (<=1kb)	1	40373727	40423322	49596	1	64744	NM_022733	0	ENSG00000084070	SMAP2	small ArfGAP2	Promoter	T47D_1861	T47D_CS.1.103_E2_vs_T47D_E2	332.898	0.141978	0.124304	0.222769	no ER binding site
chr1	40449673	40450697	1025	*	Promoter (<=1kb)	1	40450064	40463715	13652	1	65243	NM_001369565	0	ENSG00000187801	ZFP69B	ZFP69 zinc finger protein B	Promoter	T47D_1865	T47D_CS.1.103_E2_vs_T47D_E2	263.438	0.179602	0.0850051	0.165081	no ER binding site
chr1	40508328	40509442	1115	*	Promoter (<=1kb)	1	40508719	40516050	7332	1	64789	NM_001346946	0	ENSG00000164002	EXO5	exonuclease 5	Promoter	T47D_1866	T47D_CS.1.103_E2_vs_T47D_E2	254.65	-0.148912	0.16235	0.273304	no ER binding site
chr1	40531066	40532191	1126	*	Promoter (<=1kb)	1	40531637	40548166	16530	1	127396	NM_152373	0	ENSG00000117010	ZNF684	zinc finger protein 684	Promoter	T47D_1867	T47D_CS.1.103_E2_vs_T47D_E2	323.957	0.0081572	0.93054	0.957009	ER binding site
chr1	40612245	40613039	795	*	Distal Intergenic	1	40620680	40665682	45003	2	9783	NM_014747	52643	ENSG00000117016	RIMS3	regulating synaptic membrane exocytosis 3	Distal Intergenic	T47D_1869	T47D_CS.1.103_E2_vs_T47D_E2	139.264	0.399817	0.00387455	0.0128946	no ER binding site
chr1	40691396	40692790	1395	*	Promoter (<=1kb)	1	40691704	40771603	79900	1	4802	NM_001142587	0	ENSG00000066136	NFYC	nuclear transcription factor Y subunit gamma	Promoter	T47D_1874	T47D_CS.1.103_E2_vs_T47D_E2	592.594	0.168302	0.0178383	0.0465038	no ER binding site
chr1	40708797	40709517	721	*	Promoter (<=1kb)	1	40709366	40771603	62238	1	4802	NM_001308115	0	ENSG00000066136	NFYC	nuclear transcription factor Y subunit gamma	Promoter	T47D_1875	T47D_CS.1.103_E2_vs_T47D_E2	302.033	-0.274768	0.00539062	0.0171426	ER binding site
chr1	40861353	40863055	1703	*	Promoter (<=1kb)	1	40861054	40862363	1310	2	163732	NM_133467	0	ENSG00000179862	CITED4	Cbp/p300 interacting transactivator with Glu/Asp rich carboxy-terminal domain 4	Promoter	T47D_1886	T47D_CS.1.103_E2_vs_T47D_E2	559.103	0.176455	0.0184106	0.0477029	ER binding site
chr1	40868139	40868713	575	*	Distal Intergenic	1	40861054	40862363	1310	2	163732	NM_133467	-5776	ENSG00000179862	CITED4	Cbp/p300 interacting transactivator with Glu/Asp rich carboxy-terminal domain 4	Distal Intergenic	T47D_1887	T47D_CS.1.103_E2_vs_T47D_E2	161.165	0.128421	0.325715	0.46404	ER binding site
chr1	40898471	40899950	1480	*	Distal Intergenic	1	40861054	40862363	1310	2	163732	NM_133467	-36108	ENSG00000179862	CITED4	Cbp/p300 interacting transactivator with Glu/Asp rich carboxy-terminal domain 4	Distal Intergenic	T47D_1889	T47D_CS.1.103_E2_vs_T47D_E2	786.438	-0.237311	0.000129544	0.00067692	ER binding site
chr1	40922876	40923962	1087	*	Distal Intergenic	1	40979696	41012565	32870	1	1503	NM_001905	-55734	ENSG00000171793	CTPS1	CTP synthase 1	Distal Intergenic	T47D_1892	T47D_CS.1.103_E2_vs_T47D_E2	297.182	-0.3293	0.000803527	0.00335506	ER binding site
chr1	40948691	40949392	702	*	Distal Intergenic	1	40979696	41012565	32870	1	1503	NM_001905	-30304	ENSG00000171793	CTPS1	CTP synthase 1	Distal Intergenic	T47D_1896	T47D_CS.1.103_E2_vs_T47D_E2	117.345	0.200379	0.183784	0.300204	no ER binding site
chr1	40952156	40952980	825	*	Distal Intergenic	1	40979696	41012565	32870	1	1503	NM_001905	-26716	ENSG00000171793	CTPS1	CTP synthase 1	Distal Intergenic	T47D_1897	T47D_CS.1.103_E2_vs_T47D_E2	126.882	-0.189583	0.190891	0.309029	no ER binding site
chr1	40979505	40980627	1123	*	Promoter (<=1kb)	1	40979696	41012565	32870	1	1503	NM_001905	0	ENSG00000171793	CTPS1	CTP synthase 1	Promoter	T47D_1899	T47D_CS.1.103_E2_vs_T47D_E2	457.407	0.087683	0.269158	0.402013	no ER binding site
chr1	41045551	41046901	1351	*	Exon (NM_001031694/22955, exon 12 of 16)	1	41027199	41163017	135819	2	22955	NM_001172221	116116	ENSG00000010803	SCMH1	Scm polycomb group protein homolog 1	Exon	T47D_1903	T47D_CS.1.103_E2_vs_T47D_E2	331.287	-0.305345	0.000953243	0.00388948	ER binding site
chr1	41109062	41110328	1267	*	Intron (NM_001031694/22955, intron 8 of 15)	1	41027199	41163017	135819	2	22955	NM_001172221	52689	ENSG00000010803	SCMH1	Scm polycomb group protein homolog 1	Intron	T47D_1904	T47D_CS.1.103_E2_vs_T47D_E2	123.023	-0.201282	0.194871	0.313902	no ER binding site
chr1	41241247	41242857	1611	*	Promoter (<=1kb)	1	41027202	41242306	215105	2	22955	NM_001172218	0	ENSG00000010803	SCMH1	Scm polycomb group protein homolog 1	Promoter	T47D_1906	T47D_CS.1.103_E2_vs_T47D_E2	214.729	-0.0838121	0.463897	0.599138	no ER binding site
chr1	41341471	41342703	1233	*	Distal Intergenic	1	41027202	41242306	215105	2	22955	NM_012236	-99165	ENSG00000010803	SCMH1	Scm polycomb group protein homolog 1	Distal Intergenic	T47D_1910	T47D_CS.1.103_E2_vs_T47D_E2	125.89	0.746825	7.05466767984329e-07	6.32607782867036e-06	no ER binding site
chr1	41353670	41354360	691	*	Distal Intergenic	1	41027202	41242306	215105	2	22955	NM_012236	-111364	ENSG00000010803	SCMH1	Scm polycomb group protein homolog 1	Distal Intergenic	T47D_1912	T47D_CS.1.103_E2_vs_T47D_E2	214.384	-0.380922	0.000921642	0.00377841	ER binding site
chr1	41360198	41362311	2114	*	5' UTR	1	41027202	41242306	215105	2	22955	NM_012236	-117892	ENSG00000010803	SCMH1	Scm polycomb group protein homolog 1	5' UTR	T47D_1913	T47D_CS.1.103_E2_vs_T47D_E2	755.175	0.231329	0.000288542	0.00138031	ER binding site
chr1	41418788	41419730	943	*	Distal Intergenic	1	41478775	41484683	5909	2	1907	NM_001302269	64953	ENSG00000127129	EDN2	endothelin 2	Distal Intergenic	T47D_1916	T47D_CS.1.103_E2_vs_T47D_E2	435.391	0.637516	9.55145950820132e-15	2.72455861001478e-13	no ER binding site
chr1	41419963	41420284	322	*	Distal Intergenic	1	41478775	41484683	5909	2	1907	NM_001302269	64399	ENSG00000127129	EDN2	endothelin 2	Distal Intergenic	T47D_1917	T47D_CS.1.103_E2_vs_T47D_E2	117.558	0.619888	6.06221400329638e-05	0.000346796	no ER binding site
chr1	41432431	41433369	939	*	Distal Intergenic	1	41478775	41484683	5909	2	1907	NM_001302269	51314	ENSG00000127129	EDN2	endothelin 2	Distal Intergenic	T47D_1918	T47D_CS.1.103_E2_vs_T47D_E2	221.147	0.406911	0.000294254	0.00140574	no ER binding site
chr1	41448246	41449121	876	*	Distal Intergenic	1	41478775	41484683	5909	2	1907	NM_001302269	35562	ENSG00000127129	EDN2	endothelin 2	Distal Intergenic	T47D_1920	T47D_CS.1.103_E2_vs_T47D_E2	214.906	-0.614684	6.7643270999291e-08	7.33793559231526e-07	ER binding site
chr1	41449431	41450365	935	*	Distal Intergenic	1	41478775	41484683	5909	2	1907	NM_001302269	34318	ENSG00000127129	EDN2	endothelin 2	Distal Intergenic	T47D_1921	T47D_CS.1.103_E2_vs_T47D_E2	259.545	-0.664751	5.85801396653887e-10	8.90843705125152e-09	ER binding site
chr1	41483887	41485091	1205	*	Promoter (<=1kb)	1	41478775	41484683	5909	2	1907	NM_001302269	0	ENSG00000127129	EDN2	endothelin 2	Promoter	T47D_1923	T47D_CS.1.103_E2_vs_T47D_E2	178.897	0.101556	0.416435	0.555273	no ER binding site
chr1	41495300	41496706	1407	*	Distal Intergenic	1	41478775	41484683	5909	2	1907	NR_126098	-10617	ENSG00000127129	EDN2	endothelin 2	Distal Intergenic	T47D_1924	T47D_CS.1.103_E2_vs_T47D_E2	286.342	-0.0373416	0.713983	0.807726	no ER binding site
chr1	41500425	41500976	552	*	Distal Intergenic	1	41478775	41484683	5909	2	1907	NR_126098	-15742	ENSG00000127129	EDN2	endothelin 2	Distal Intergenic	T47D_1925	T47D_CS.1.103_E2_vs_T47D_E2	202.859	0.0629303	0.590254	0.709661	ER binding site
chr1	41501484	41502181	698	*	Distal Intergenic	1	41478775	41484683	5909	2	1907	NR_126098	-16801	ENSG00000127129	EDN2	endothelin 2	Distal Intergenic	T47D_1926	T47D_CS.1.103_E2_vs_T47D_E2	295.48	-0.506333	3.74156715688825e-07	3.53400576716306e-06	ER binding site
chr1	41515010	41515743	734	*	Intron (NM_001127714/59269, intron 6 of 7)	1	41506365	41918922	412558	2	59269	NM_001127714	403179	ENSG00000127124	HIVEP3	HIVEP zinc finger 3	Intron	T47D_1927	T47D_CS.1.103_E2_vs_T47D_E2	139.955	0.130063	0.36954	0.509224	ER binding site
chr1	41515938	41516998	1061	*	Intron (NM_001127714/59269, intron 6 of 7)	1	41506365	41918922	412558	2	59269	NM_001127714	401924	ENSG00000127124	HIVEP3	HIVEP zinc finger 3	Intron	T47D_1928	T47D_CS.1.103_E2_vs_T47D_E2	233.494	0.115338	0.285535	0.419996	no ER binding site
chr1	41573792	41574742	951	*	Intron (NM_001127714/59269, intron 4 of 7)	1	41506365	41918922	412558	2	59269	NM_001127714	344180	ENSG00000127124	HIVEP3	HIVEP zinc finger 3	Intron	T47D_1929	T47D_CS.1.103_E2_vs_T47D_E2	135.307	-0.196569	0.164196	0.275544	no ER binding site
chr1	41661424	41662516	1093	*	Intron (NM_001127714/59269, intron 1 of 7)	1	41506365	41918922	412558	2	59269	NM_001127714	256406	ENSG00000127124	HIVEP3	HIVEP zinc finger 3	Intron	T47D_1931	T47D_CS.1.103_E2_vs_T47D_E2	154.017	-0.170232	0.218216	0.342306	no ER binding site
chr1	41664916	41665809	894	*	Intron (NM_001127714/59269, intron 1 of 7)	1	41506365	41918922	412558	2	59269	NM_001127714	253113	ENSG00000127124	HIVEP3	HIVEP zinc finger 3	Intron	T47D_1932	T47D_CS.1.103_E2_vs_T47D_E2	150.378	-0.0316448	0.822784	0.885793	no ER binding site
chr1	41861474	41863230	1757	*	Intron (NM_001127714/59269, intron 1 of 7)	1	41506365	41918922	412558	2	59269	NM_001127714	55692	ENSG00000127124	HIVEP3	HIVEP zinc finger 3	Intron	T47D_1943	T47D_CS.1.103_E2_vs_T47D_E2	386.399	0.0191154	0.828958	0.890218	ER binding site
chr1	41867996	41868873	878	*	Intron (NM_001127714/59269, intron 1 of 7)	1	41506365	41918922	412558	2	59269	NM_001127714	50049	ENSG00000127124	HIVEP3	HIVEP zinc finger 3	Intron	T47D_1944	T47D_CS.1.103_E2_vs_T47D_E2	148.354	-1.93379	2.95257568722033e-35	4.3551256302481e-33	ER binding site
chr1	41890659	41891963	1305	*	Intron (NM_001127714/59269, intron 1 of 7)	1	41506365	41918922	412558	2	59269	NM_001127714	26959	ENSG00000127124	HIVEP3	HIVEP zinc finger 3	Intron	T47D_1947	T47D_CS.1.103_E2_vs_T47D_E2	194.531	-0.052233	0.668521	0.774096	ER binding site
chr1	41926926	41927879	954	*	Intron (NR_038261/59269, intron 1 of 3)	1	41847189	42035934	188746	2	59269	NR_038261	108055	ENSG00000127124	HIVEP3	HIVEP zinc finger 3	Intron	T47D_1953	T47D_CS.1.103_E2_vs_T47D_E2	174.242	-0.0197135	0.879604	0.92418	ER binding site
chr1	42035130	42036413	1284	*	Promoter (<=1kb)	1	41847189	42035934	188746	2	59269	NR_038261	0	ENSG00000127124	HIVEP3	HIVEP zinc finger 3	Promoter	T47D_1955	T47D_CS.1.103_E2_vs_T47D_E2	420.08	0.0748518	0.357181	0.496666	no ER binding site
chr1	42146587	42147368	782	*	Distal Intergenic	1	42153410	42155820	2411	1	2981	NM_007102	-6042	ENSG00000044012	GUCA2B	guanylate cyclase activator 2B	Distal Intergenic	T47D_1957	T47D_CS.1.103_E2_vs_T47D_E2	112.955	0.278736	0.07068	0.142411	no ER binding site
chr1	42165363	42166443	1081	*	Promoter (<=1kb)	1	42162690	42164745	2056	2	2980	NM_033553	-618	ENSG00000197273	GUCA2A	guanylate cyclase activator 2A	Promoter	T47D_1959	T47D_CS.1.103_E2_vs_T47D_E2	199.62	0.104818	0.378401	0.5177	no ER binding site
chr1	42172878	42174344	1467	*	Distal Intergenic	1	42162690	42164745	2056	2	2980	NM_033553	-8133	ENSG00000197273	GUCA2A	guanylate cyclase activator 2A	Distal Intergenic	T47D_1960	T47D_CS.1.103_E2_vs_T47D_E2	126.072	-0.0774946	0.595886	0.71423	no ER binding site
chr1	42334274	42336270	1997	*	Promoter (<=1kb)	1	42176548	42334955	158408	2	22887	NM_001198851	0	ENSG00000198815	FOXJ3	forkhead box J3	Promoter	T47D_1963	T47D_CS.1.103_E2_vs_T47D_E2	392.472	0.121579	0.167077	0.279128	no ER binding site
chr1	42340094	42340519	426	*	Distal Intergenic	1	42176548	42335880	159333	2	22887	NM_001198850	-4214	ENSG00000198815	FOXJ3	forkhead box J3	Distal Intergenic	T47D_1964	T47D_CS.1.103_E2_vs_T47D_E2	143.577	0.093761	0.492155	0.624556	ER binding site
chr1	42380253	42381287	1035	*	Promoter (<=1kb)	1	42380792	42424232	43441	1	284716	NM_173642	0	ENSG00000177181	RIMKLA	ribosomal modification protein rimK like family member A	Promoter	T47D_1966	T47D_CS.1.103_E2_vs_T47D_E2	148.736	-0.754301	6.59713516560363e-08	7.17917598984726e-07	no ER binding site
chr1	42455838	42457213	1376	*	Promoter (<=1kb)	1	42430330	42456022	25693	2	84217	NM_032257	0	ENSG00000066185	ZMYND12	zinc finger MYND-type containing 12	Promoter	T47D_1967	T47D_CS.1.103_E2_vs_T47D_E2	336.904	0.080384	0.386651	0.526509	no ER binding site
chr1	42462847	42463786	940	*	Promoter (<=1kb)	1	42463286	42654190	190905	1	728621	NM_001355227	0	ENSG00000186409	CCDC30	coiled-coil domain containing 30	Promoter	T47D_1968	T47D_CS.1.103_E2_vs_T47D_E2	471.255	-0.2195	0.00537128	0.0170906	ER binding site
chr1	42657902	42659094	1193	*	Promoter (<=1kb)	1	42658423	42676758	18336	1	10465	NM_001330510	0	ENSG00000171960	PPIH	peptidylprolyl isomerase H	Promoter	T47D_1970	T47D_CS.1.103_E2_vs_T47D_E2	351.713	-0.0361745	0.686245	0.787616	no ER binding site
chr1	42681702	42682641	940	*	Promoter (<=1kb)	1	42682418	42703805	21388	1	4904	NM_004559	0	ENSG00000065978	YBX1	Y-box binding protein 1	Promoter	T47D_1971	T47D_CS.1.103_E2_vs_T47D_E2	435.028	0.0632144	0.430579	0.568672	ER binding site
chr1	42766582	42767788	1207	*	Promoter (<=1kb)	1	42746374	42767028	20655	2	64175	NM_001146289	0	ENSG00000117385	P3H1	prolyl 3-hydroxylase 1	Promoter	T47D_1977	T47D_CS.1.103_E2_vs_T47D_E2	602.365	0.19377	0.00743084	0.0224733	no ER binding site
chr1	42816333	42817566	1234	*	Promoter (<=1kb)	1	42817122	42844991	27870	1	114625	NM_001017922	0	ENSG00000164010	ERMAP	erythroblast membrane associated protein (Scianna blood group)	Promoter	T47D_1979	T47D_CS.1.103_E2_vs_T47D_E2	209.073	0.287931	0.0137791	0.0375804	no ER binding site
chr1	42846107	42847097	991	*	Promoter (<=1kb)	1	42846573	42852475	5903	1	51058	NM_015911	0	ENSG00000164011	ZNF691	zinc finger protein 691	Promoter	T47D_1980	T47D_CS.1.103_E2_vs_T47D_E2	418.895	-0.028847	0.728206	0.818486	no ER binding site
chr1	42923877	42924968	1092	*	Distal Intergenic	1	42925355	42958868	33514	2	6513	NM_006516	33900	ENSG00000117394	SLC2A1	solute carrier family 2 member 1	Distal Intergenic	T47D_1983	T47D_CS.1.103_E2_vs_T47D_E2	368.724	0.11165	0.221255	0.34612	no ER binding site
chr1	42931699	42932658	960	*	Intron (NM_006516/6513, intron 2 of 9)	1	42925355	42958868	33514	2	6513	NM_006516	26210	ENSG00000117394	SLC2A1	solute carrier family 2 member 1	Intron	T47D_1985	T47D_CS.1.103_E2_vs_T47D_E2	353.709	-0.339667	0.00016858	0.000859136	no ER binding site
chr1	42937754	42938498	745	*	Intron (NM_006516/6513, intron 2 of 9)	1	42925355	42958868	33514	2	6513	NM_006516	20370	ENSG00000117394	SLC2A1	solute carrier family 2 member 1	Intron	T47D_1986	T47D_CS.1.103_E2_vs_T47D_E2	128.382	-0.242048	0.111096	0.203794	no ER binding site
chr1	42943050	42943644	595	*	Exon (NM_006516/6513, exon 2 of 10)	1	42925355	42958868	33514	2	6513	NM_006516	15224	ENSG00000117394	SLC2A1	solute carrier family 2 member 1	Exon	T47D_1988	T47D_CS.1.103_E2_vs_T47D_E2	154.729	-0.214511	0.104722	0.194533	no ER binding site
chr1	42957821	42959579	1759	*	Promoter (<=1kb)	1	42925355	42958868	33514	2	6513	NM_006516	0	ENSG00000117394	SLC2A1	solute carrier family 2 member 1	Promoter	T47D_1989	T47D_CS.1.103_E2_vs_T47D_E2	695.386	-0.0961525	0.1435	0.24872	no ER binding site
chr1	43147464	43148172	709	*	Promoter (<=1kb)	1	43147904	43156396	8493	1	440585	NM_001101376	0	ENSG00000186973	CFAP144	cilia and flagella associated protein 144	Promoter	T47D_1997	T47D_CS.1.103_E2_vs_T47D_E2	143.217	-0.95991	2.62161776714537e-11	4.84939665985019e-10	no ER binding site
chr1	43171678	43173013	1336	*	Promoter (<=1kb)	1	43171652	43171712	61	2	102465439	NR_106791	0	ENSG00000284410	MIR6733	microRNA 6733	Promoter	T47D_1998	T47D_CS.1.103_E2_vs_T47D_E2	283.89	-0.0219883	0.826127	0.888265	no ER binding site
chr1	43206518	43207706	1189	*	Exon (NM_001167965/149465, exon 10 of 11)	1	43172330	43254358	82029	1	149465	NM_001195831	34188	ENSG00000243710	CFAP57	cilia and flagella associated protein 57	Exon	T47D_1999	T47D_CS.1.103_E2_vs_T47D_E2	152.37	-0.503123	0.000214058	0.00105616	no ER binding site
chr1	43270288	43271217	930	*	Promoter (<=1kb)	1	43269983	43274002	4020	1	128218	NM_001320244	305	ENSG00000179178	TMEM125	transmembrane protein 125	Promoter	T47D_2003	T47D_CS.1.103_E2_vs_T47D_E2	448.396	0.11802	0.135714	0.238091	ER binding site
chr1	43284705	43286020	1316	*	Promoter (<=1kb)	1	43281880	43285581	3702	2	149466	NM_001164829	0	ENSG00000253313	C1orf210	chromosome 1 open reading frame 210	Promoter	T47D_2004	T47D_CS.1.103_E2_vs_T47D_E2	284.226	0.105765	0.28668	0.421245	no ER binding site
chr1	43348450	43349735	1286	*	Exon (NM_005373/4352, exon 9 of 12)	1	43337818	43354465	16648	1	4352	NM_005373	10632	ENSG00000117400	MPL	MPL proto-oncogene, thrombopoietin receptor	Exon	T47D_2006	T47D_CS.1.103_E2_vs_T47D_E2	570.771	0.00236102	0.973588	0.983899	no ER binding site
chr1	43358134	43359292	1159	*	Promoter (<=1kb)	1	43358981	43363202	4222	1	991	NM_001255	0	ENSG00000117399	CDC20	cell division cycle 20	Promoter	T47D_2007	T47D_CS.1.103_E2_vs_T47D_E2	437.515	-0.233235	0.00403323	0.0133447	no ER binding site
chr1	43366227	43367460	1234	*	Promoter (<=1kb)	1	43363397	43368074	4678	2	64834	NM_001256401	614	ENSG00000066322	ELOVL1	ELOVL fatty acid elongase 1	Promoter	T47D_2008	T47D_CS.1.103_E2_vs_T47D_E2	282.543	0.141748	0.151713	0.259818	no ER binding site
chr1	43367535	43368615	1081	*	Promoter (<=1kb)	1	43363397	43367738	4342	2	64834	NM_001256399	0	ENSG00000066322	ELOVL1	ELOVL fatty acid elongase 1	Promoter	T47D_2009	T47D_CS.1.103_E2_vs_T47D_E2	632.299	0.102719	0.127951	0.227685	no ER binding site
chr1	43389338	43390240	903	*	Promoter (<=1kb)	1	43383917	43389800	5884	2	112950	NM_001001653	0	ENSG00000159479	MED8	mediator complex subunit 8	Promoter	T47D_2010	T47D_CS.1.103_E2_vs_T47D_E2	273.27	-0.0268334	0.790154	0.862763	no ER binding site
chr1	43453322	43454222	901	*	Promoter (<=1kb)	1	43450990	43453931	2942	2	81888	NM_001330526	0	ENSG00000178922	HYI	hydroxypyruvate isomerase (putative)	Promoter	T47D_2012	T47D_CS.1.103_E2_vs_T47D_E2	185.658	0.106848	0.387606	0.527314	no ER binding site
chr1	43454366	43455038	673	*	Promoter (<=1kb)	1	43451003	43453989	2987	2	81888	NM_001243526	-377	ENSG00000178922	HYI	hydroxypyruvate isomerase (putative)	Promoter	T47D_2013	T47D_CS.1.103_E2_vs_T47D_E2	243.833	0.15497	0.149174	0.256334	no ER binding site
chr1	43530664	43532568	1905	*	Promoter (<=1kb)	1	43530860	43623672	92813	1	5792	NM_001329139	0	ENSG00000142949	PTPRF	protein tyrosine phosphatase receptor type F	Promoter	T47D_2017	T47D_CS.1.103_E2_vs_T47D_E2	229.295	-0.00505726	0.964836	0.978474	no ER binding site
chr1	43536207	43537137	931	*	Intron (NM_001329137/5792, intron 2 of 34)	1	43526037	43623672	97636	1	5792	NM_001329137	10170	ENSG00000142949	PTPRF	protein tyrosine phosphatase receptor type F	Intron	T47D_2018	T47D_CS.1.103_E2_vs_T47D_E2	139.45	-0.186507	0.201913	0.322834	no ER binding site
chr1	43549900	43550818	919	*	Intron (NM_001329137/5792, intron 4 of 34)	1	43526037	43623672	97636	1	5792	NM_001329137	23863	ENSG00000142949	PTPRF	protein tyrosine phosphatase receptor type F	Intron	T47D_2020	T47D_CS.1.103_E2_vs_T47D_E2	303.282	-0.226988	0.0175991	0.0460065	ER binding site
chr1	43649501	43650752	1252	*	Promoter (<=1kb)	1	43650149	43705518	55370	1	9682	NM_014663	0	ENSG00000066135	KDM4A	lysine demethylase 4A	Promoter	T47D_2023	T47D_CS.1.103_E2_vs_T47D_E2	886.904	0.0830179	0.175126	0.28935	ER binding site
chr1	43706651	43708127	1477	*	Promoter (<=1kb)	1	43699738	43707341	7604	2	100132774	NR_033827	0	NA	KDM4A-AS1	KDM4A antisense RNA 1	Promoter	T47D_2024	T47D_CS.1.103_E2_vs_T47D_E2	523.344	-0.246873	0.000814874	0.00339646	no ER binding site
chr1	43763418	43764130	713	*	Intron (NM_001270465/6487, intron 2 of 7)	1	43707497	43931165	223669	1	6487	NM_001270465	55921	ENSG00000126091	ST3GAL3	ST3 beta-galactoside alpha-2,3-sialyltransferase 3	Intron	T47D_2025	T47D_CS.1.103_E2_vs_T47D_E2	149.292	0.345946	0.0109212	0.0310904	no ER binding site
chr1	43831944	43832710	767	*	Intron (NM_001270465/6487, intron 3 of 7)	1	43707497	43931165	223669	1	6487	NM_001270465	124447	ENSG00000126091	ST3GAL3	ST3 beta-galactoside alpha-2,3-sialyltransferase 3	Intron	T47D_2028	T47D_CS.1.103_E2_vs_T47D_E2	141.873	1.6225	6.19116160881045e-28	5.79769699603999e-26	no ER binding site
chr1	43847097	43847746	650	*	Intron (NM_001270465/6487, intron 4 of 7)	1	43707497	43931165	223669	1	6487	NM_001270465	139600	ENSG00000126091	ST3GAL3	ST3 beta-galactoside alpha-2,3-sialyltransferase 3	Intron	T47D_2031	T47D_CS.1.103_E2_vs_T47D_E2	116.62	-0.0841201	0.581558	0.702588	ER binding site
chr1	43858003	43858986	984	*	5' UTR	1	43707497	43931165	223669	1	6487	NM_001270465	150506	ENSG00000126091	ST3GAL3	ST3 beta-galactoside alpha-2,3-sialyltransferase 3	5' UTR	T47D_2032	T47D_CS.1.103_E2_vs_T47D_E2	699.413	-0.0144387	0.832651	0.892937	ER binding site
chr1	43933185	43934510	1326	*	Promoter (<=1kb)	1	43933320	43937240	3921	1	9048	NM_057090	0	ENSG00000117407	ARTN	artemin	Promoter	T47D_2034	T47D_CS.1.103_E2_vs_T47D_E2	393.14	0.127719	0.135485	0.237749	no ER binding site
chr1	43934684	43935051	368	*	Promoter (1-2kb)	1	43933320	43937240	3921	1	9048	NM_057090	1364	ENSG00000117407	ARTN	artemin	Promoter	T47D_2035	T47D_CS.1.103_E2_vs_T47D_E2	115.041	0.545831	0.000428368	0.00194618	no ER binding site
chr1	43935631	43936670	1040	*	Promoter (2-3kb)	1	43933320	43937240	3921	1	9048	NM_057090	2311	ENSG00000117407	ARTN	artemin	Promoter	T47D_2036	T47D_CS.1.103_E2_vs_T47D_E2	394.824	0.0774363	0.367506	0.507192	no ER binding site
chr1	43946179	43947381	1203	*	Promoter (<=1kb)	1	43946950	43968022	21073	1	9670	NM_014652	0	ENSG00000117408	IPO13	importin 13	Promoter	T47D_2037	T47D_CS.1.103_E2_vs_T47D_E2	553.677	0.142349	0.0513607	0.110383	no ER binding site
chr1	43969546	43970309	764	*	Promoter (<=1kb)	1	43970010	43973369	3360	1	1802	NM_001039589	0	ENSG00000132768	DPH2	diphthamide biosynthesis 2	Promoter	T47D_2038	T47D_CS.1.103_E2_vs_T47D_E2	323.317	-0.265732	0.00423117	0.0139043	ER binding site
chr1	43974249	43975655	1407	*	Promoter (<=1kb)	1	43974960	43978295	3336	1	533	NM_001039457	0	ENSG00000117410	ATP6V0B	ATPase H+ transporting V0 subunit b	Promoter	T47D_2039	T47D_CS.1.103_E2_vs_T47D_E2	462.501	0.0762443	0.349846	0.488878	no ER binding site
chr1	43991004	43992269	1266	*	Promoter (<=1kb)	1	43991596	43996526	4931	1	149473	NM_001349127	0	ENSG00000159214	CCDC24	coiled-coil domain containing 24	Promoter	T47D_2042	T47D_CS.1.103_E2_vs_T47D_E2	412.284	-0.107545	0.197557	0.31726	no ER binding site
chr1	44029635	44031745	2111	*	Promoter (<=1kb)	1	43996483	44031123	34641	2	6536	NM_001328629	0	ENSG00000196517	SLC6A9	solute carrier family 6 member 9	Promoter	T47D_2045	T47D_CS.1.103_E2_vs_T47D_E2	532.141	-0.106876	0.150686	0.258448	no ER binding site
chr1	44213178	44214018	841	*	Promoter (<=1kb)	1	44213471	44220673	7203	1	55929	NM_001034023	0	ENSG00000178028	DMAP1	DNA methyltransferase 1 associated protein 1	Promoter	T47D_2050	T47D_CS.1.103_E2_vs_T47D_E2	196.596	-0.0790457	0.504913	0.635984	no ER binding site
chr1	44327523	44328564	1042	*	Intron (NM_001301698/79033, intron 2 of 7)	1	44221070	44355279	134210	2	79033	NM_001301699	26715	ENSG00000117419	ERI3	ERI1 exoribonuclease family member 3	Intron	T47D_2052	T47D_CS.1.103_E2_vs_T47D_E2	152.142	-0.32815	0.0155045	0.04139	no ER binding site
chr1	44354645	44355571	927	*	Promoter (<=1kb)	1	44221070	44355257	134188	2	79033	NM_001301698	0	ENSG00000117419	ERI3	ERI1 exoribonuclease family member 3	Promoter	T47D_2053	T47D_CS.1.103_E2_vs_T47D_E2	326.595	-0.0586483	0.524773	0.653865	no ER binding site
chr1	44631438	44632744	1307	*	Promoter (<=1kb)	1	44631968	44651723	19756	1	55182	NM_001376489	0	ENSG00000187147	RNF220	ring finger protein 220	Promoter	T47D_2063	T47D_CS.1.103_E2_vs_T47D_E2	245.447	-0.0305076	0.78071	0.855922	no ER binding site
chr1	44673800	44675005	1206	*	Promoter (<=1kb)	1	44653247	44674481	21235	2	79639	NM_001300747	0	ENSG00000126106	TMEM53	transmembrane protein 53	Promoter	T47D_2066	T47D_CS.1.103_E2_vs_T47D_E2	963.883	0.189755	0.00116543	0.00462728	ER binding site
chr1	44721315	44722411	1097	*	Promoter (<=1kb)	1	44721786	44721901	116	2	26828	NR_002753	0	ENSG00000199377	RNU5F-1	RNA, U5F small nuclear 1	Promoter	T47D_2069	T47D_CS.1.103_E2_vs_T47D_E2	184.927	-0.393617	0.0015189	0.00581889	no ER binding site
chr1	44730471	44731586	1116	*	Promoter (<=1kb)	1	44731069	44731168	100	2	26830	NR_002755	0	ENSG00000200169	RNU5D-1	RNA, U5D small nuclear 1	Promoter	T47D_2071	T47D_CS.1.103_E2_vs_T47D_E2	441.349	0.2446	0.00264253	0.00934504	no ER binding site
chr1	44739338	44740476	1139	*	Promoter (<=1kb)	1	44739837	44767766	27930	1	11004	NM_001297655	0	ENSG00000142945	KIF2C	kinesin family member 2C	Promoter	T47D_2072	T47D_CS.1.103_E2_vs_T47D_E2	298.233	-0.0128012	0.898189	0.935828	no ER binding site
chr1	44774962	44776228	1267	*	Promoter (<=1kb)	1	44775540	44778779	3240	1	6202	NM_001012	0	ENSG00000142937	RPS8	ribosomal protein S8	Promoter	T47D_2073	T47D_CS.1.103_E2_vs_T47D_E2	293.601	-0.0202362	0.83382	0.893686	ER binding site
chr1	44793179	44794171	993	*	Distal Intergenic	1	44783585	44788170	4586	2	266675	NM_153274	-5009	ENSG00000142959	BEST4	bestrophin 4	Distal Intergenic	T47D_2075	T47D_CS.1.103_E2_vs_T47D_E2	163.245	-0.168398	0.222873	0.348019	ER binding site
chr1	44799694	44800650	957	*	Promoter (<=1kb)	1	44800377	44805990	5614	1	1263	NM_004073	0	ENSG00000173846	PLK3	polo like kinase 3	Promoter	T47D_2076	T47D_CS.1.103_E2_vs_T47D_E2	492.88	0.104769	0.191781	0.310012	no ER binding site
chr1	44806859	44807674	816	*	Promoter (<=1kb)	1	44805910	44807285	1376	2	343521	NM_001013632	0	ENSG00000188396	DYNLT4	dynein light chain Tctex-type 4	Promoter	T47D_2077	T47D_CS.1.103_E2_vs_T47D_E2	129.382	0.160812	0.260954	0.392604	no ER binding site
chr1	44819158	44820709	1552	*	3' UTR	1	44819844	44842944	23101	2	8643	NM_001166292	22235	ENSG00000117425	PTCH2	patched 2	3' UTR	T47D_2081	T47D_CS.1.103_E2_vs_T47D_E2	267.764	0.0304011	0.763126	0.84434	ER binding site
chr1	44985951	44986954	1004	*	Promoter (<=1kb)	1	44850522	44986595	136074	2	8891	NM_020365	0	ENSG00000070785	EIF2B3	eukaryotic translation initiation factor 2B subunit gamma	Promoter	T47D_2085	T47D_CS.1.103_E2_vs_T47D_E2	354.223	0.182853	0.0404009	0.0911647	no ER binding site
chr1	45010526	45011508	983	*	Promoter (<=1kb)	1	45002548	45011324	8777	2	79654	NM_024602	0	ENSG00000126107	HECTD3	HECT domain E3 ubiquitin protein ligase 3	Promoter	T47D_2087	T47D_CS.1.103_E2_vs_T47D_E2	268.261	0.070305	0.487194	0.619974	no ER binding site
chr1	45011787	45012525	739	*	Promoter (<=1kb)	1	45012254	45015575	3322	1	7389	NM_000374	0	ENSG00000126088	UROD	uroporphyrinogen decarboxylase	Promoter	T47D_2088	T47D_CS.1.103_E2_vs_T47D_E2	256.503	0.305872	0.00442806	0.0144595	no ER binding site
chr1	45018469	45019290	822	*	Exon (NM_020883/57643, exon 14 of 14)	1	45016399	45206605	190207	2	57643	NM_020883	187315	ENSG00000162415	ZSWIM5	zinc finger SWIM-type containing 5	Exon	T47D_2090	T47D_CS.1.103_E2_vs_T47D_E2	128.064	0.21455	0.14772	0.254573	no ER binding site
chr1	45205660	45206979	1320	*	Promoter (<=1kb)	1	45016399	45206605	190207	2	57643	NM_020883	0	ENSG00000162415	ZSWIM5	zinc finger SWIM-type containing 5	Promoter	T47D_2092	T47D_CS.1.103_E2_vs_T47D_E2	326.953	-0.173017	0.0631158	0.130372	no ER binding site
chr1	45303177	45304419	1243	*	Promoter (<=1kb)	1	45303910	45305619	1710	1	400752	NR_024270	0	ENSG00000281912	LINC01144	long intergenic non-protein coding RNA 1144	Promoter	T47D_2096	T47D_CS.1.103_E2_vs_T47D_E2	443.077	0.325681	0.000182259	0.000919141	no ER binding site
chr1	45339453	45340767	1315	*	Promoter (<=1kb)	1	45329242	45339957	10716	2	4595	NM_001293191	0	ENSG00000132781	MUTYH	mutY DNA glycosylase	Promoter	T47D_2097	T47D_CS.1.103_E2_vs_T47D_E2	659.753	-0.096933	0.152808	0.261176	ER binding site
chr1	45348728	45349974	1247	*	Intron (NM_001320800/10420, intron 4 of 9)	1	45343883	45491163	147281	2	10420	NM_001320800	141189	ENSG00000070759	TESK2	testis associated actin remodelling kinase 2	Intron	T47D_2098	T47D_CS.1.103_E2_vs_T47D_E2	136.671	0.38934	0.00621743	0.0193018	no ER binding site
chr1	45490673	45491709	1037	*	Promoter (<=1kb)	1	45343883	45491163	147281	2	10420	NM_001320800	0	ENSG00000070759	TESK2	testis associated actin remodelling kinase 2	Promoter	T47D_2104	T47D_CS.1.103_E2_vs_T47D_E2	897.255	0.180676	0.00233149	0.00838465	ER binding site
chr1	45499667	45500675	1009	*	Promoter (<=1kb)	1	45493866	45500073	6208	2	126661	NM_001102601	0	ENSG00000280670	CCDC163	CCDC163 homolog	Promoter	T47D_2105	T47D_CS.1.103_E2_vs_T47D_E2	609.335	0.161637	0.0186642	0.0481804	ER binding site
chr1	45507249	45509194	1946	*	5' UTR	1	45500300	45513382	13083	1	25974	NM_001330540	6949	ENSG00000132763	MMACHC	metabolism of cobalamin associated C	5' UTR	T47D_2106	T47D_CS.1.103_E2_vs_T47D_E2	94.0248	1.15145	5.69609481510694e-11	1.00184271218788e-09	no ER binding site
chr1	45521172	45522400	1229	*	Promoter (<=1kb)	1	45511051	45521884	10834	2	5052	NM_181697	0	ENSG00000117450	PRDX1	peroxiredoxin 1	Promoter	T47D_2108	T47D_CS.1.103_E2_vs_T47D_E2	417.87	0.0661749	0.42207	0.560884	no ER binding site
chr1	45550391	45551549	1159	*	Promoter (<=1kb)	1	45550783	45570051	19269	1	10327	NM_001202413	0	ENSG00000117448	AKR1A1	aldo-keto reductase family 1 member A1	Promoter	T47D_2110	T47D_CS.1.103_E2_vs_T47D_E2	465.212	0.122372	0.125604	0.22442	ER binding site
chr1	45568230	45568904	675	*	Exon (NM_001202413/10327, exon 7 of 10)	1	45550783	45570051	19269	1	10327	NM_001202413	17447	ENSG00000117448	AKR1A1	aldo-keto reductase family 1 member A1	Exon	T47D_2111	T47D_CS.1.103_E2_vs_T47D_E2	177.189	0.298869	0.0170253	0.0448008	no ER binding site
chr1	45569713	45570387	675	*	3' UTR	1	45550783	45570051	19269	1	10327	NM_001202413	18930	ENSG00000117448	AKR1A1	aldo-keto reductase family 1 member A1	3' UTR	T47D_2112	T47D_CS.1.103_E2_vs_T47D_E2	123.286	0.111711	0.453919	0.590108	no ER binding site
chr1	45583276	45585161	1886	*	Promoter (<=1kb)	1	45583988	45618906	34919	1	4678	NM_001195193	0	ENSG00000132780	NASP	nuclear autoantigenic sperm protein	Promoter	T47D_2114	T47D_CS.1.103_E2_vs_T47D_E2	779.435	0.0101373	0.876758	0.922854	ER binding site
chr1	45686064	45687476	1413	*	Promoter (<=1kb)	1	45627304	45686533	59230	2	60313	NM_021639	0	ENSG00000159592	GPBP1L1	GC-rich promoter binding protein 1 like 1	Promoter	T47D_2117	T47D_CS.1.103_E2_vs_T47D_E2	902.438	0.26065	1.2091413256325e-05	8.26851675669135e-05	ER binding site
chr1	45688012	45688503	492	*	Promoter (<=1kb)	1	45688181	45694436	6256	1	51249	NM_016486	0	ENSG00000159596	TMEM69	transmembrane protein 69	Promoter	T47D_2118	T47D_CS.1.103_E2_vs_T47D_E2	158.489	0.106916	0.600796	0.718301	no ER binding site
chr1	45750138	45751131	994	*	Promoter (<=1kb)	1	45698735	45750653	51919	2	3652	NM_005897	0	ENSG00000197429	IPP	intracisternal A particle-promoted polypeptide	Promoter	T47D_2119	T47D_CS.1.103_E2_vs_T47D_E2	497.549	0.210807	0.00606595	0.0189203	no ER binding site
chr1	45802760	45804445	1686	*	Promoter (<=1kb)	1	45803607	46036124	232518	1	23139	NM_001324320	0	ENSG00000086015	MAST2	microtubule associated serine/threonine kinase 2	Promoter	T47D_2121	T47D_CS.1.103_E2_vs_T47D_E2	322.795	0.106607	0.259812	0.391299	no ER binding site
chr1	46009720	46010673	954	*	Intron (NM_001324320/23139, intron 10 of 29)	1	45803607	46036124	232518	1	23139	NM_001324320	206113	ENSG00000086015	MAST2	microtubule associated serine/threonine kinase 2	Intron	T47D_2127	T47D_CS.1.103_E2_vs_T47D_E2	95.0258	-0.582417	0.000873014	0.00360868	no ER binding site
chr1	46132430	46133661	1232	*	Promoter (<=1kb)	1	46040140	46132629	92490	2	8503	NM_001303429	0	ENSG00000117461	PIK3R3	phosphoinositide-3-kinase regulatory subunit 3	Promoter	T47D_2131	T47D_CS.1.103_E2_vs_T47D_E2	719.907	0.179327	0.00518315	0.0165679	no ER binding site
chr1	46171262	46172659	1398	*	Intron (NM_001328648/8503, intron 1 of 9)	1	46040140	46176488	136349	2	110117499	NM_001303427	3829	ENSG00000278139	P3R3URF-PIK3R3	P3R3URF-PIK3R3 readthrough	Intron	T47D_2133	T47D_CS.1.103_E2_vs_T47D_E2	219.027	-0.199192	0.0819873	0.160435	no ER binding site
chr1	46179390	46179840	451	*	Intron (NM_005727/10103, intron 1 of 8)	1	46175087	46185962	10876	1	10103	NM_005727	4303	ENSG00000117472	TSPAN1	tetraspanin 1	Intron	T47D_2135	T47D_CS.1.103_E2_vs_T47D_E2	176.071	0.0980914	0.454215	0.59033	no ER binding site
chr1	46183063	46183897	835	*	Intron (NM_005727/10103, intron 3 of 8)	1	46175087	46185962	10876	1	10103	NM_005727	7976	ENSG00000117472	TSPAN1	tetraspanin 1	Intron	T47D_2137	T47D_CS.1.103_E2_vs_T47D_E2	216.983	-0.591332	2.95459231936116e-07	2.84833505410002e-06	ER binding site
chr1	46197708	46198872	1165	*	Promoter (<=1kb)	1	46188683	46198434	9752	2	55624	NM_017739	0	ENSG00000085998	POMGNT1	protein O-linked mannose N-acetylglucosaminyltransferase 1 (beta 1,2-)	Promoter	T47D_2140	T47D_CS.1.103_E2_vs_T47D_E2	216.276	-0.104309	0.373782	0.513306	no ER binding site
chr1	46202946	46204514	1569	*	Promoter (<=1kb)	1	46203334	46221256	17923	1	541468	NM_001013615	0	ENSG00000171357	LURAP1	leucine rich adaptor protein 1	Promoter	T47D_2141	T47D_CS.1.103_E2_vs_T47D_E2	108.697	0.472464	0.00258652	0.00916746	no ER binding site
chr1	46223261	46224206	946	*	Promoter (2-3kb)	1	46188681	46220305	31625	2	55624	NM_001243766	-2956	ENSG00000085998	POMGNT1	protein O-linked mannose N-acetylglucosaminyltransferase 1 (beta 1,2-)	Promoter	T47D_2142	T47D_CS.1.103_E2_vs_T47D_E2	126.322	0.0572828	0.702207	0.799106	no ER binding site
chr1	46246689	46248177	1489	*	Promoter (<=1kb)	1	46247688	46278473	30786	1	8438	NM_001370766	0	ENSG00000085999	RAD54L	RAD54 like	Promoter	T47D_2143	T47D_CS.1.103_E2_vs_T47D_E2	340.629	0.0110177	0.902983	0.939143	no ER binding site
chr1	46301703	46303977	2275	*	Promoter (<=1kb)	1	46277462	46303616	26155	2	10489	NM_006369	0	ENSG00000132128	LRRC41	leucine rich repeat containing 41	Promoter	T47D_2144	T47D_CS.1.103_E2_vs_T47D_E2	665.318	0.0297892	0.66527	0.77147	no ER binding site
chr1	46339971	46341268	1298	*	Promoter (<=1kb)	1	46340177	46365152	24976	1	387338	NM_199044	0	ENSG00000117481	NSUN4	NOP2/Sun RNA methyltransferase 4	Promoter	T47D_2146	T47D_CS.1.103_E2_vs_T47D_E2	599.193	0.0348288	0.618565	0.733385	no ER binding site
chr1	46347928	46348600	673	*	Intron (NM_199044/387338, intron 3 of 5)	1	46340177	46365152	24976	1	387338	NM_199044	7751	ENSG00000117481	NSUN4	NOP2/Sun RNA methyltransferase 4	Intron	T47D_2147	T47D_CS.1.103_E2_vs_T47D_E2	118.844	0.0949499	0.533333	0.661508	no ER binding site
chr1	46393966	46395093	1128	*	Promoter (<=1kb)	1	46394317	46413845	19529	1	2166	NM_001441	0	ENSG00000117480	FAAH	fatty acid amide hydrolase	Promoter	T47D_2148	T47D_CS.1.103_E2_vs_T47D_E2	217.871	-0.0237948	0.831602	0.892317	no ER binding site
chr1	46401686	46402630	945	*	Exon (NM_001441/2166, exon 2 of 15)	1	46394317	46413845	19529	1	2166	NM_001441	7369	ENSG00000117480	FAAH	fatty acid amide hydrolase	Exon	T47D_2149	T47D_CS.1.103_E2_vs_T47D_E2	188.948	0.0887564	0.465937	0.601038	no ER binding site
chr1	46442320	46443206	887	*	Exon (NR_045483/729041, exon 8 of 9)	1	46433827	46445702	11876	1	729041	NR_045483	8493	NA	FAAHP1	fatty acid amide hydrolase pseudogene 1	Exon	T47D_2150	T47D_CS.1.103_E2_vs_T47D_E2	217.444	0.150915	0.179765	0.295197	no ER binding site
chr1	46488992	46490319	1328	*	Promoter (<=1kb)	1	46489836	46516216	26381	1	127343	NM_172225	0	ENSG00000197587	DMBX1	diencephalon/mesencephalon homeobox 1	Promoter	T47D_2153	T47D_CS.1.103_E2_vs_T47D_E2	276.548	-0.270108	0.0129558	0.0357217	no ER binding site
chr1	46516571	46517598	1028	*	Downstream (<1kb)	1	46506999	46516216	9218	1	127343	NM_147192	9572	ENSG00000197587	DMBX1	diencephalon/mesencephalon homeobox 1	Downstream	T47D_2154	T47D_CS.1.103_E2_vs_T47D_E2	222.488	-0.117863	0.29801	0.433441	no ER binding site
chr1	46603537	46604589	1053	*	Promoter (<=1kb)	1	46557407	46604268	46862	2	8569	NM_001135553	0	ENSG00000079277	MKNK1	MAPK interacting serine/threonine kinase 1	Promoter	T47D_2159	T47D_CS.1.103_E2_vs_T47D_E2	273.31	0.183638	0.0798796	0.15711	no ER binding site
chr1	46616156	46617401	1246	*	Promoter (<=1kb)	1	46607715	46616891	9177	2	148932	NM_201403	0	ENSG00000142961	MOB3C	MOB kinase activator 3C	Promoter	T47D_2160	T47D_CS.1.103_E2_vs_T47D_E2	250.785	-0.390398	0.000327796	0.00154575	no ER binding site
chr1	46667612	46668958	1347	*	Promoter (<=1kb)	1	46635039	46668427	33389	2	64756	NM_001042546	0	ENSG00000123472	ATPAF1	ATP synthase mitochondrial F1 complex assembly factor 1	Promoter	T47D_2163	T47D_CS.1.103_E2_vs_T47D_E2	330.495	0.0873868	0.342441	0.481484	no ER binding site
chr1	46718533	46719648	1116	*	Promoter (<=1kb)	1	46675159	46719114	43956	2	9813	NM_014774	0	ENSG00000159658	EFCAB14	EF-hand calcium binding domain 14	Promoter	T47D_2164	T47D_CS.1.103_E2_vs_T47D_E2	379.062	-0.119807	0.177176	0.291974	ER binding site
chr1	46747645	46748370	726	*	Distal Intergenic	1	46675159	46719114	43956	2	9813	NM_014774	-28531	ENSG00000159658	EFCAB14	EF-hand calcium binding domain 14	Distal Intergenic	T47D_2167	T47D_CS.1.103_E2_vs_T47D_E2	131.853	0.030723	0.833634	0.893626	no ER binding site
chr1	46757212	46758428	1217	*	Distal Intergenic	1	46675159	46719114	43956	2	9813	NM_014774	-38098	ENSG00000159658	EFCAB14	EF-hand calcium binding domain 14	Distal Intergenic	T47D_2168	T47D_CS.1.103_E2_vs_T47D_E2	546.875	0.160572	0.0311593	0.0736197	ER binding site
chr1	46806308	46807806	1499	*	Intron (NM_000779/1580, intron 1 of 11)	1	46799046	46819413	20368	1	1580	NM_000779	7262	ENSG00000142973	CYP4B1	cytochrome P450 family 4 subfamily B member 1	Intron	T47D_2170	T47D_CS.1.103_E2_vs_T47D_E2	94.466	-0.848591	8.8155605549157e-07	7.75050580226498e-06	no ER binding site
chr1	46900208	46900790	583	*	Promoter (<=1kb)	1	46843095	46900475	57381	2	163720	NR_002788	0	ENSG00000290456	CYP4Z2P	cytochrome P450 family 4 subfamily Z member 2, pseudogene	Promoter	T47D_2172	T47D_CS.1.103_E2_vs_T47D_E2	110.528	-0.393994	0.0128295	0.0354284	no ER binding site
chr1	47030701	47031795	1095	*	Exon (NM_001320289/260293, exon 3 of 12)	1	46961364	47050754	89391	1	260293	NM_001320289	69337	ENSG00000186377	CYP4X1	cytochrome P450 family 4 subfamily X member 1	Exon	T47D_2177	T47D_CS.1.103_E2_vs_T47D_E2	155.003	-0.341929	0.0134441	0.0368148	ER binding site
chr1	47179069	47179915	847	*	Promoter (<=1kb)	1	47179250	47180339	1090	1	100874253	NR_047498	0	ENSG00000224805	LINC00853	long intergenic non-protein coding RNA 853	Promoter	T47D_2181	T47D_CS.1.103_E2_vs_T47D_E2	309.568	0.0668367	0.487784	0.620494	no ER binding site
chr1	47313870	47314600	731	*	Promoter (<=1kb)	1	47250139	47314147	64009	2	6491	NM_001048166	0	ENSG00000123473	STIL	STIL centriolar assembly protein	Promoter	T47D_2183	T47D_CS.1.103_E2_vs_T47D_E2	569.998	0.000416118	0.995293	0.997045	ER binding site
chr1	47333237	47334836	1600	*	Promoter (<=1kb)	1	47333790	47358875	25086	1	51727	NR_046395	0	ENSG00000162368	CMPK1	cytidine/uridine monophosphate kinase 1	Promoter	T47D_2184	T47D_CS.1.103_E2_vs_T47D_E2	638.243	0.045585	0.49974	0.631368	no ER binding site
chr1	47432217	47432890	674	*	Exon (NR_026878/84793, exon 1 of 1)	1	47380796	47437317	56522	2	102724077	NR_126355	4427	NA	LINC01389	long intergenic non-protein coding RNA 1389	Exon	T47D_2189	T47D_CS.1.103_E2_vs_T47D_E2	122.342	-0.250711	0.10969	0.201709	no ER binding site
chr1	47436496	47436763	268	*	Promoter (<=1kb)	1	47380796	47437317	56522	2	102724077	NR_126355	554	NA	LINC01389	long intergenic non-protein coding RNA 1389	Promoter	T47D_2190	T47D_CS.1.103_E2_vs_T47D_E2	124.627	0.0712591	0.633579	0.745905	no ER binding site
chr1	47437020	47438621	1602	*	Promoter (<=1kb)	1	47380796	47437317	56522	2	102724077	NR_126355	0	NA	LINC01389	long intergenic non-protein coding RNA 1389	Promoter	T47D_2191	T47D_CS.1.103_E2_vs_T47D_E2	617.295	-0.0454674	0.510851	0.641589	no ER binding site
chr1	47477550	47478775	1226	*	Distal Intergenic	1	47438044	47440691	2648	1	2306	NM_004474	39506	ENSG00000186564	FOXD2	forkhead box D2	Distal Intergenic	T47D_2195	T47D_CS.1.103_E2_vs_T47D_E2	756.951	-0.0687228	0.282064	0.416142	ER binding site
chr1	47569660	47570379	720	*	Distal Intergenic	1	47438044	47440691	2648	1	2306	NM_004474	131616	ENSG00000186564	FOXD2	forkhead box D2	Distal Intergenic	T47D_2198	T47D_CS.1.103_E2_vs_T47D_E2	139.176	0.0886455	0.53283	0.661086	no ER binding site
chr1	47709352	47711140	1789	*	Distal Intergenic	1	47438044	47440691	2648	1	2306	NM_004474	271308	ENSG00000186564	FOXD2	forkhead box D2	Distal Intergenic	T47D_2200	T47D_CS.1.103_E2_vs_T47D_E2	203.033	-0.0794904	0.511377	0.64199	no ER binding site
chr1	47725791	47726721	931	*	Distal Intergenic	1	47760528	47997385	236858	2	388630	NM_001194986	270664	ENSG00000269113	TRABD2B	TraB domain containing 2B	Distal Intergenic	T47D_2203	T47D_CS.1.103_E2_vs_T47D_E2	121.791	-0.00329428	0.982224	0.989208	no ER binding site
chr1	48093722	48094422	701	*	Distal Intergenic	1	48101715	48182428	80714	2	391037	NR_026749	88006	NA	SKINT1L	Skint1 like (pseudogene)	Distal Intergenic	T47D_2214	T47D_CS.1.103_E2_vs_T47D_E2	184.566	0.0371912	0.759941	0.84179	no ER binding site
chr1	48246565	48247454	890	*	Exon (NM_001011547/200010, exon 14 of 14)	1	48222716	48248638	25923	1	200010	NM_001011547	23849	ENSG00000117834	SLC5A9	solute carrier family 5 member 9	Exon	T47D_2219	T47D_CS.1.103_E2_vs_T47D_E2	101.715	-0.675982	4.63958092123918e-05	0.00027261	no ER binding site
chr1	48471668	48472705	1038	*	Promoter (<=1kb)	1	48295373	48472204	176832	2	54558	NM_001286238	0	ENSG00000132122	SPATA6	spermatogenesis associated 6	Promoter	T47D_2221	T47D_CS.1.103_E2_vs_T47D_E2	441.309	-0.172207	0.0313797	0.0740972	ER binding site
chr1	50873313	50874102	790	*	Intron (NM_007051/11124, intron 1 of 18)	1	50437028	50960267	523240	2	11124	NM_007051	86165	ENSG00000185104	FAF1	Fas associated factor 1	Intron	T47D_2239	T47D_CS.1.103_E2_vs_T47D_E2	144.775	0.210906	0.136547	0.239257	no ER binding site
chr1	50959575	50960846	1272	*	Promoter (<=1kb)	1	50437028	50960267	523240	2	11124	NM_007051	0	ENSG00000185104	FAF1	Fas associated factor 1	Promoter	T47D_2240	T47D_CS.1.103_E2_vs_T47D_E2	689.114	0.0991336	0.140247	0.244337	no ER binding site
chr1	50968044	50968786	743	*	Promoter (<=1kb)	1	50968695	50974634	5940	1	1031	NM_001262	0	ENSG00000123080	CDKN2C	cyclin dependent kinase inhibitor 2C	Promoter	T47D_2241	T47D_CS.1.103_E2_vs_T47D_E2	511.761	-0.056519	0.476673	0.610797	no ER binding site
chr1	50968880	50970324	1445	*	Promoter (<=1kb)	1	50970245	50974634	4390	1	1031	NM_078626	0	ENSG00000123080	CDKN2C	cyclin dependent kinase inhibitor 2C	Promoter	T47D_2242	T47D_CS.1.103_E2_vs_T47D_E2	370.148	-0.0913037	0.310301	0.447659	no ER binding site
chr1	50977028	50978677	1650	*	Downstream (2-3kb)	1	50970245	50974634	4390	1	1031	NM_078626	6783	ENSG00000123080	CDKN2C	cyclin dependent kinase inhibitor 2C	Downstream	T47D_2243	T47D_CS.1.103_E2_vs_T47D_E2	159.731	-0.106422	0.421219	0.560104	no ER binding site
chr1	51170202	51170762	561	*	Distal Intergenic	1	51195095	51235096	40002	2	105378716	NR_147076	64334	ENSG00000203356	LINC01562	long intergenic non-protein coding RNA 1562	Distal Intergenic	T47D_2248	T47D_CS.1.103_E2_vs_T47D_E2	135.169	-0.258827	0.0694746	0.140479	no ER binding site
chr1	51235697	51236972	1276	*	Promoter (<=1kb)	1	51236273	51273447	37175	1	26994	NM_014372	0	ENSG00000123091	RNF11	ring finger protein 11	Promoter	T47D_2253	T47D_CS.1.103_E2_vs_T47D_E2	357.616	0.216202	0.014142	0.0384081	no ER binding site
chr1	51296516	51298108	1593	*	Promoter (<=1kb)	1	51287258	51297961	10704	2	22996	NM_001297666	0	ENSG00000085831	TTC39A	tetratricopeptide repeat domain 39A	Promoter	T47D_2255	T47D_CS.1.103_E2_vs_T47D_E2	152.246	-0.0542793	0.683056	0.785507	no ER binding site
chr1	51324243	51324687	445	*	Intron (NM_001297664/22996, intron 1 of 17)	1	51287258	51345116	57859	2	22996	NM_001144832	20429	ENSG00000085831	TTC39A	tetratricopeptide repeat domain 39A	Intron	T47D_2260	T47D_CS.1.103_E2_vs_T47D_E2	108.923	-0.729868	5.24723065081943e-06	3.88701957240509e-05	ER binding site
chr1	51329039	51330836	1798	*	Promoter (<=1kb)	1	51329654	51331281	1628	1	102724097	NR_123731	0	ENSG00000261664	TTC39A-AS1	TTC39A antisense RNA 1	Promoter	T47D_2261	T47D_CS.1.103_E2_vs_T47D_E2	758.228	-0.115571	0.0682301	0.138464	ER binding site
chr1	51343915	51345558	1644	*	Promoter (<=1kb)	1	51287258	51345116	57859	2	22996	NM_001144832	0	ENSG00000085831	TTC39A	tetratricopeptide repeat domain 39A	Promoter	T47D_2262	T47D_CS.1.103_E2_vs_T47D_E2	259.302	-0.0514774	0.62006	0.734606	no ER binding site
chr1	51517932	51518432	501	*	Promoter (<=1kb)	1	51354263	51519266	165004	2	2060	NM_001981	834	ENSG00000085832	EPS15	epidermal growth factor receptor pathway substrate 15	Promoter	T47D_2264	T47D_CS.1.103_E2_vs_T47D_E2	128.031	-0.359477	0.0158905	0.0422816	no ER binding site
chr1	51518513	51519569	1057	*	Promoter (<=1kb)	1	51354263	51519266	165004	2	2060	NM_001981	0	ENSG00000085832	EPS15	epidermal growth factor receptor pathway substrate 15	Promoter	T47D_2265	T47D_CS.1.103_E2_vs_T47D_E2	320.426	-0.202325	0.034898	0.0808889	no ER binding site
chr1	51551663	51552425	763	*	Distal Intergenic	1	51561866	51583731	21866	2	441884	NR_161259	31306	NA	CALR4P	calreticulin 4, pseudogene	Distal Intergenic	T47D_2267	T47D_CS.1.103_E2_vs_T47D_E2	205.097	-0.287458	0.0134837	0.0369054	ER binding site
chr1	51567668	51568465	798	*	Exon (NR_161259/441884, exon 5 of 9)	1	51561866	51583731	21866	2	441884	NR_161259	15266	NA	CALR4P	calreticulin 4, pseudogene	Exon	T47D_2268	T47D_CS.1.103_E2_vs_T47D_E2	185.948	-0.858619	1.35934607653257e-11	2.61119191003571e-10	ER binding site
chr1	51569269	51570597	1329	*	Exon (NR_161259/441884, exon 4 of 9)	1	51561866	51583731	21866	2	441884	NR_161259	13134	NA	CALR4P	calreticulin 4, pseudogene	Exon	T47D_2269	T47D_CS.1.103_E2_vs_T47D_E2	354.504	-0.0379336	0.671971	0.77706	ER binding site
chr1	51616852	51617868	1017	*	Promoter (<=1kb)	1	51617092	51789219	172128	1	114883	NM_001350208	0	ENSG00000117859	OSBPL9	oxysterol binding protein like 9	Promoter	T47D_2272	T47D_CS.1.103_E2_vs_T47D_E2	176.942	-0.22363	0.070257	0.141741	no ER binding site
chr1	51628747	51629894	1148	*	Intron (NM_001350208/114883, intron 1 of 23)	1	51617092	51789219	172128	1	114883	NM_001350208	11655	ENSG00000117859	OSBPL9	oxysterol binding protein like 9	Intron	T47D_2274	T47D_CS.1.103_E2_vs_T47D_E2	124.725	-0.445309	0.00347235	0.011775	no ER binding site
chr1	51729098	51730256	1159	*	Promoter (<=1kb)	1	51729850	51789219	59370	1	114883	NM_001330580	0	ENSG00000117859	OSBPL9	oxysterol binding protein like 9	Promoter	T47D_2278	T47D_CS.1.103_E2_vs_T47D_E2	287.647	0.105589	0.291133	0.425942	no ER binding site
chr1	51878028	51879381	1354	*	Promoter (<=1kb)	1	51789194	51878040	88847	2	4898	NM_001242361	0	ENSG00000078618	NRDC	nardilysin convertase	Promoter	T47D_2280	T47D_CS.1.103_E2_vs_T47D_E2	598.414	0.0925301	0.184258	0.300668	ER binding site
chr1	52032608	52034032	1425	*	Promoter (<=1kb)	1	52032103	52033810	1708	2	112970	NM_138417	0	ENSG00000198841	KTI12	KTI12 chromatin associated homolog	Promoter	T47D_2285	T47D_CS.1.103_E2_vs_T47D_E2	132.793	-0.0977343	0.489032	0.621645	no ER binding site
chr1	52054988	52055923	936	*	Promoter (<=1kb)	1	52020132	52055191	35060	2	51060	NM_015913	0	ENSG00000117862	TXNDC12	thioredoxin domain containing 12	Promoter	T47D_2286	T47D_CS.1.103_E2_vs_T47D_E2	353.127	0.0523168	0.553669	0.678658	no ER binding site
chr1	52056024	52057005	982	*	Promoter (<=1kb)	1	52032097	52056171	24075	2	51060	NR_046405	0	ENSG00000117862	TXNDC12	thioredoxin domain containing 12	Promoter	T47D_2287	T47D_CS.1.103_E2_vs_T47D_E2	408.258	0.116565	0.162003	0.272886	no ER binding site
chr1	52141699	52143073	1375	*	Promoter (<=1kb)	1	52142089	52346686	204598	1	9372	NM_007324	0	ENSG00000157077	ZFYVE9	zinc finger FYVE-type containing 9	Promoter	T47D_2289	T47D_CS.1.103_E2_vs_T47D_E2	356.915	-0.112266	0.231098	0.357724	no ER binding site
chr1	52365647	52366814	1168	*	Promoter (<=1kb)	1	52350593	52366205	15613	2	200014	NM_032449	0	ENSG00000154222	CC2D1B	coiled-coil and C2 domain containing 1B	Promoter	T47D_2294	T47D_CS.1.103_E2_vs_T47D_E2	504.473	0.37502	8.29236356630967e-06	5.89725221098435e-05	ER binding site
chr1	52403713	52405121	1409	*	Promoter (<=1kb)	1	52372829	52404423	31595	2	4998	NM_004153	0	ENSG00000085840	ORC1	origin recognition complex subunit 1	Promoter	T47D_2296	T47D_CS.1.103_E2_vs_T47D_E2	418.577	-0.163934	0.0551712	0.116957	ER binding site
chr1	52552200	52553937	1738	*	Promoter (<=1kb)	1	52423276	52553090	129815	2	23318	NM_015269	0	ENSG00000134744	TUT4	terminal uridylyl transferase 4	Promoter	T47D_2297	T47D_CS.1.103_E2_vs_T47D_E2	327.179	0.0286599	0.768263	0.847611	no ER binding site
chr1	52697346	52698721	1376	*	Promoter (<=1kb)	1	52684449	52698347	13899	2	65260	NM_023077	0	ENSG00000162377	COA7	cytochrome c oxidase assembly factor 7	Promoter	T47D_2300	T47D_CS.1.103_E2_vs_T47D_E2	366.396	-0.00731151	0.933303	0.958626	no ER binding site
chr1	52702921	52703772	852	*	Distal Intergenic	1	52684449	52698347	13899	2	65260	NM_023077	-4574	ENSG00000162377	COA7	cytochrome c oxidase assembly factor 7	Distal Intergenic	T47D_2302	T47D_CS.1.103_E2_vs_T47D_E2	454.544	0.270973	0.000621174	0.00268911	ER binding site
chr1	52726084	52726952	869	*	Promoter (<=1kb)	1	52726453	52827336	100884	1	79699	NM_024646	0	ENSG00000162378	ZYG11B	zyg-11 family member B, cell cycle regulator	Promoter	T47D_2304	T47D_CS.1.103_E2_vs_T47D_E2	173.394	0.238142	0.0601934	0.125473	no ER binding site
chr1	52842436	52844246	1811	*	Promoter (<=1kb)	1	52842760	52894995	52236	1	440590	NM_001004339	0	ENSG00000203995	ZYG11A	zyg-11 family member A, cell cycle regulator	Promoter	T47D_2307	T47D_CS.1.103_E2_vs_T47D_E2	571.478	-0.0633516	0.370208	0.509704	no ER binding site
chr1	52867093	52867849	757	*	Exon (NM_001004339/440590, exon 7 of 14)	1	52842760	52894995	52236	1	440590	NM_001004339	24333	ENSG00000203995	ZYG11A	zyg-11 family member A, cell cycle regulator	Exon	T47D_2308	T47D_CS.1.103_E2_vs_T47D_E2	170.315	0.0167724	0.895419	0.934173	ER binding site
chr1	52920804	52922137	1334	*	Promoter (<=1kb)	1	52895910	52921740	25831	2	55268	NM_001198961	0	ENSG00000121310	ECHDC2	enoyl-CoA hydratase domain containing 2	Promoter	T47D_2310	T47D_CS.1.103_E2_vs_T47D_E2	332.267	0.0375348	0.697068	0.795197	no ER binding site
chr1	52926934	52928341	1408	*	Promoter (<=1kb)	1	52927229	52994232	67004	1	6342	NM_001007098	0	ENSG00000116171	SCP2	sterol carrier protein 2	Promoter	T47D_2311	T47D_CS.1.103_E2_vs_T47D_E2	221.146	-0.0253963	0.818929	0.883112	no ER binding site
chr1	53107426	53108233	808	*	3' UTR	1	53087183	53142638	55456	2	6512	NM_001287595	34405	ENSG00000162383	SLC1A7	solute carrier family 1 member 7	3' UTR	T47D_2314	T47D_CS.1.103_E2_vs_T47D_E2	124.247	-0.533622	0.000343558	0.0016118	no ER binding site
chr1	53196247	53197618	1372	*	Promoter (<=1kb)	1	53196824	53214197	17374	1	1376	NM_000098	0	ENSG00000157184	CPT2	carnitine palmitoyltransferase 2	Promoter	T47D_2317	T47D_CS.1.103_E2_vs_T47D_E2	194.368	0.0516043	0.669412	0.774888	ER binding site
chr1	53220121	53221165	1045	*	Promoter (<=1kb)	1	53214100	53220634	6535	2	54987	NM_017887	0	ENSG00000162384	CZIB	CXXC motif containing zinc binding protein	Promoter	T47D_2318	T47D_CS.1.103_E2_vs_T47D_E2	508.243	0.141493	0.0602523	0.125568	no ER binding site
chr1	53238088	53239294	1207	*	Promoter (<=1kb)	1	53226900	53238518	11619	2	4116	NM_002370	0	ENSG00000162385	MAGOH	mago homolog, exon junction complex subunit	Promoter	T47D_2319	T47D_CS.1.103_E2_vs_T47D_E2	291.436	0.331788	0.0019279	0.00715	no ER binding site
chr1	53325735	53326865	1131	*	Promoter (1-2kb)	1	53242370	53328070	85701	2	7804	NM_001018054	1205	ENSG00000157193	LRP8	LDL receptor related protein 8	Promoter	T47D_2323	T47D_CS.1.103_E2_vs_T47D_E2	454.419	-0.333738	2.31585385847181e-05	0.000147986	no ER binding site
chr1	53327788	53328484	697	*	Promoter (<=1kb)	1	53242370	53328070	85701	2	7804	NM_001018054	0	ENSG00000157193	LRP8	LDL receptor related protein 8	Promoter	T47D_2324	T47D_CS.1.103_E2_vs_T47D_E2	160.623	-0.329356	0.012209	0.0340267	no ER binding site
chr1	53572229	53573281	1053	*	Intron (NM_147193/148979, intron 3 of 9)	1	53506233	53734204	227972	2	148979	NM_147193	160923	ENSG00000174332	GLIS1	GLIS family zinc finger 1	Intron	T47D_2335	T47D_CS.1.103_E2_vs_T47D_E2	215.445	-0.403548	0.00070832	0.00300648	no ER binding site
chr1	53592473	53593393	921	*	Intron (NM_147193/148979, intron 3 of 9)	1	53506233	53734204	227972	2	148979	NM_147193	140811	ENSG00000174332	GLIS1	GLIS family zinc finger 1	Intron	T47D_2336	T47D_CS.1.103_E2_vs_T47D_E2	184.819	-0.495315	7.09457081039669e-05	0.000399384	no ER binding site
chr1	53738752	53739688	937	*	Promoter (<=1kb)	1	53506239	53739164	232926	2	148979	NM_001367484	0	ENSG00000174332	GLIS1	GLIS family zinc finger 1	Promoter	T47D_2340	T47D_CS.1.103_E2_vs_T47D_E2	207.239	-0.129112	0.271298	0.404172	no ER binding site
chr1	53837938	53838778	841	*	Promoter (<=1kb)	1	53765481	53838296	72816	2	55706	NM_001168551	0	ENSG00000058804	NDC1	NDC1 transmembrane nucleoporin	Promoter	T47D_2344	T47D_CS.1.103_E2_vs_T47D_E2	544.743	0.00382977	0.958653	0.974676	ER binding site
chr1	53889278	53890332	1055	*	Promoter (<=1kb)	1	53851733	53889797	38065	2	54432	NM_018982	0	ENSG00000058799	YIPF1	Yip1 domain family member 1	Promoter	T47D_2347	T47D_CS.1.103_E2_vs_T47D_E2	190.291	-0.0918597	0.44349	0.580552	no ER binding site
chr1	53945343	53946662	1320	*	Promoter (<=1kb)	1	53916573	53945699	29127	2	51668	NM_001382261	0	ENSG00000081870	IFT25	intraflagellar transport 25	Promoter	T47D_2351	T47D_CS.1.103_E2_vs_T47D_E2	628.311	0.19762	0.00601609	0.0187915	ER binding site
chr1	54016011	54016908	898	*	Promoter (1-2kb)	1	54007298	54018186	10889	2	388633	NM_001010978	1278	ENSG00000203985	LDLRAD1	low density lipoprotein receptor class A domain containing 1	Promoter	T47D_2355	T47D_CS.1.103_E2_vs_T47D_E2	330.536	0.310089	0.00124386	0.00489498	ER binding site
chr1	54052695	54054078	1384	*	Promoter (<=1kb)	1	54026681	54053204	26524	2	9528	NM_001305043	0	ENSG00000116209	TMEM59	transmembrane protein 59	Promoter	T47D_2357	T47D_CS.1.103_E2_vs_T47D_E2	908.321	-0.0447849	0.443084	0.580234	ER binding site
chr1	54199486	54200673	1188	*	Promoter (<=1kb)	1	54169658	54200030	30373	2	606495	NM_001031672	0	ENSG00000215883	CYB5RL	cytochrome b5 reductase like	Promoter	T47D_2365	T47D_CS.1.103_E2_vs_T47D_E2	446.155	-0.0751699	0.355918	0.495419	ER binding site
chr1	54405930	54406672	743	*	Promoter (<=1kb)	1	54225432	54406394	180963	2	23648	NM_001009955	0	ENSG00000157216	SSBP3	single stranded DNA binding protein 3	Promoter	T47D_2368	T47D_CS.1.103_E2_vs_T47D_E2	244.136	-0.0726935	0.491326	0.623738	no ER binding site
chr1	54487578	54488695	1118	*	Distal Intergenic	1	54548228	54610329	62102	1	26027	NM_147161	-59533	ENSG00000162390	ACOT11	acyl-CoA thioesterase 11	Distal Intergenic	T47D_2370	T47D_CS.1.103_E2_vs_T47D_E2	257.029	0.212737	0.0375712	0.0859651	no ER binding site
chr1	54488916	54489822	907	*	Distal Intergenic	1	54548228	54610329	62102	1	26027	NM_147161	-58406	ENSG00000162390	ACOT11	acyl-CoA thioesterase 11	Distal Intergenic	T47D_2371	T47D_CS.1.103_E2_vs_T47D_E2	180.899	0.143376	0.239284	0.367259	no ER binding site
chr1	54541874	54542966	1093	*	Distal Intergenic	1	54548228	54610329	62102	1	26027	NM_147161	-5262	ENSG00000162390	ACOT11	acyl-CoA thioesterase 11	Distal Intergenic	T47D_2373	T47D_CS.1.103_E2_vs_T47D_E2	154.072	0.0114975	0.930826	0.957014	no ER binding site
chr1	54715351	54716317	967	*	Promoter (<=1kb)	1	54715822	54742655	26834	1	7268	NM_001291333	0	ENSG00000243725	TTC4	tetratricopeptide repeat domain 4	Promoter	T47D_2376	T47D_CS.1.103_E2_vs_T47D_E2	223.676	-0.0980747	0.393155	0.532816	no ER binding site
chr1	54764197	54765153	957	*	Promoter (<=1kb)	1	54756898	54764523	7626	2	25973	NM_152268	0	ENSG00000162396	PARS2	prolyl-tRNA synthetase 2, mitochondrial	Promoter	T47D_2377	T47D_CS.1.103_E2_vs_T47D_E2	467.221	0.234163	0.00254814	0.00904268	ER binding site
chr1	54794478	54795676	1199	*	Intron (NM_001114108/55001, intron 1 of 6)	1	54779713	54801323	21611	2	55001	NM_001114108	5647	ENSG00000006555	TTC22	tetratricopeptide repeat domain 22	Intron	T47D_2378	T47D_CS.1.103_E2_vs_T47D_E2	134.335	0.264396	0.0616769	0.127949	no ER binding site
chr1	54801101	54801964	864	*	Promoter (<=1kb)	1	54779713	54801323	21611	2	55001	NM_001114108	0	ENSG00000006555	TTC22	tetratricopeptide repeat domain 22	Promoter	T47D_2379	T47D_CS.1.103_E2_vs_T47D_E2	126.066	-0.145545	0.331745	0.470325	no ER binding site
chr1	54810138	54810971	834	*	Intron (NM_152607/163747, intron 4 of 10)	1	54806063	54842264	36202	1	163747	NM_001110533	4075	ENSG00000162398	CIMAP2	ciliary microtubule associated protein 2	Intron	T47D_2380	T47D_CS.1.103_E2_vs_T47D_E2	112.365	-0.177597	0.249693	0.379479	no ER binding site
chr1	54818497	54819798	1302	*	Intron (NM_152607/163747, intron 9 of 10)	1	54806063	54842264	36202	1	163747	NM_001110533	12434	ENSG00000162398	CIMAP2	ciliary microtubule associated protein 2	Intron	T47D_2381	T47D_CS.1.103_E2_vs_T47D_E2	123.059	-0.518376	0.000547539	0.00240741	no ER binding site
chr1	54886245	54888729	2485	*	Promoter (<=1kb)	1	54849627	54887195	37569	2	1718	NM_014762	0	ENSG00000116133	DHCR24	24-dehydrocholesterol reductase	Promoter	T47D_2384	T47D_CS.1.103_E2_vs_T47D_E2	813.008	-0.00324257	0.95968	0.975224	ER binding site
chr1	54922736	54923861	1126	*	Distal Intergenic	1	54849627	54887195	37569	2	1718	NM_014762	-35541	ENSG00000116133	DHCR24	24-dehydrocholesterol reductase	Distal Intergenic	T47D_2385	T47D_CS.1.103_E2_vs_T47D_E2	111.887	-0.536988	0.000593982	0.00258674	no ER binding site
chr1	54934579	54935547	969	*	Distal Intergenic	1	54980628	54992288	11661	1	199964	NM_182532	-45081	ENSG00000143001	TMEM61	transmembrane protein 61	Distal Intergenic	T47D_2386	T47D_CS.1.103_E2_vs_T47D_E2	144.868	-0.445017	0.00148706	0.00571692	ER binding site
chr1	54950328	54951252	925	*	Distal Intergenic	1	54980628	54992288	11661	1	199964	NM_182532	-29376	ENSG00000143001	TMEM61	transmembrane protein 61	Distal Intergenic	T47D_2388	T47D_CS.1.103_E2_vs_T47D_E2	144.776	0.250103	0.0808422	0.158578	no ER binding site
chr1	54980314	54981276	963	*	Promoter (<=1kb)	1	54980628	54992288	11661	1	199964	NM_182532	0	ENSG00000143001	TMEM61	transmembrane protein 61	Promoter	T47D_2391	T47D_CS.1.103_E2_vs_T47D_E2	116.47	0.256499	0.0904915	0.17353	no ER binding site
chr1	55021796	55022707	912	*	Distal Intergenic	1	55039548	55064852	25305	1	255738	NM_174936	-16841	ENSG00000169174	PCSK9	proprotein convertase subtilisin/kexin type 9	Distal Intergenic	T47D_2394	T47D_CS.1.103_E2_vs_T47D_E2	200.953	-0.0331063	0.77967	0.855352	no ER binding site
chr1	55214509	55215981	1473	*	Promoter (<=1kb)	1	55066359	55215364	149006	2	23358	NM_015306	0	ENSG00000162402	USP24	ubiquitin specific peptidase 24	Promoter	T47D_2400	T47D_CS.1.103_E2_vs_T47D_E2	370.034	-0.0623926	0.473477	0.607899	no ER binding site
chr1	56516829	56517461	633	*	Intron (NM_003713/8613, intron 4 of 5)	1	56494761	56579563	84803	2	8613	NM_003713	62102	ENSG00000162407	PLPP3	phospholipid phosphatase 3	Intron	T47D_2415	T47D_CS.1.103_E2_vs_T47D_E2	169.866	0.385937	0.00412844	0.0136154	no ER binding site
chr1	56569370	56570213	844	*	Intron (NM_003713/8613, intron 1 of 5)	1	56494761	56579563	84803	2	8613	NM_003713	9350	ENSG00000162407	PLPP3	phospholipid phosphatase 3	Intron	T47D_2417	T47D_CS.1.103_E2_vs_T47D_E2	279.701	0.28869	0.00420685	0.013834	ER binding site
chr1	56578237	56579839	1603	*	Promoter (<=1kb)	1	56494761	56579563	84803	2	8613	NM_003713	0	ENSG00000162407	PLPP3	phospholipid phosphatase 3	Promoter	T47D_2419	T47D_CS.1.103_E2_vs_T47D_E2	380.507	-0.245565	0.00442658	0.0144563	no ER binding site
chr1	56644644	56646377	1734	*	Promoter (<=1kb)	1	56645314	56715335	70022	1	5563	NM_006252	0	ENSG00000162409	PRKAA2	protein kinase AMP-activated catalytic subunit alpha 2	Promoter	T47D_2421	T47D_CS.1.103_E2_vs_T47D_E2	260.268	0.0443432	0.685433	0.786969	no ER binding site
chr1	56818791	56819833	1043	*	Promoter (<=1kb)	1	56718791	56819404	100614	2	199920	NM_001004303	0	ENSG00000187889	FYB2	FYN binding protein 2	Promoter	T47D_2429	T47D_CS.1.103_E2_vs_T47D_E2	150.395	-0.135891	0.321202	0.459197	no ER binding site
chr1	58545855	58547090	1236	*	Promoter (<=1kb)	1	58480719	58546726	66008	2	115209	NM_145243	0	ENSG00000162600	OMA1	OMA1 zinc metallopeptidase	Promoter	T47D_2436	T47D_CS.1.103_E2_vs_T47D_E2	430.298	0.0745328	0.359339	0.498838	no ER binding site
chr1	58576327	58577813	1487	*	Promoter (<=1kb)	1	58575433	58577252	1820	2	4070	NM_002353	0	ENSG00000184292	TACSTD2	tumor associated calcium signal transducer 2	Promoter	T47D_2437	T47D_CS.1.103_E2_vs_T47D_E2	678.849	-0.0716494	0.294831	0.430012	ER binding site
chr1	58619465	58621209	1745	*	Distal Intergenic	1	58575433	58577252	1820	2	4070	NM_002353	-42213	ENSG00000184292	TACSTD2	tumor associated calcium signal transducer 2	Distal Intergenic	T47D_2440	T47D_CS.1.103_E2_vs_T47D_E2	243.794	-0.344275	0.0022151	0.00802794	no ER binding site
chr1	58651885	58652918	1034	*	Distal Intergenic	1	58654744	58700062	45319	2	114803	NM_001085487	47144	ENSG00000162601	MYSM1	Myb like, SWIRM and MPN domains 1	Distal Intergenic	T47D_2441	T47D_CS.1.103_E2_vs_T47D_E2	152.622	0.761309	1.54486468993024e-08	1.87784833445491e-07	no ER binding site
chr1	58699323	58700453	1131	*	Promoter (<=1kb)	1	58654744	58700062	45319	2	114803	NM_001085487	0	ENSG00000162601	MYSM1	Myb like, SWIRM and MPN domains 1	Promoter	T47D_2442	T47D_CS.1.103_E2_vs_T47D_E2	208.525	-0.159097	0.18607	0.303018	no ER binding site
chr1	58783721	58785693	1973	*	Promoter (<=1kb)	1	58780791	58784047	3257	2	3725	NM_002228	0	ENSG00000177606	JUN	Jun proto-oncogene, AP-1 transcription factor subunit	Promoter	T47D_2446	T47D_CS.1.103_E2_vs_T47D_E2	1289.31	0.0689763	0.194678	0.31368	ER binding site
chr1	58809238	58809660	423	*	Intron (NR_034014/100131060, intron 1 of 3)	1	58785151	58899712	114562	1	100131060	NR_034014	24087	NA	JUN-DT	JUN divergent transcript	Intron	T47D_2447	T47D_CS.1.103_E2_vs_T47D_E2	167.474	-0.541801	3.16703010954786e-05	0.000194644	no ER binding site
chr1	58814224	58815997	1774	*	Intron (NR_034014/100131060, intron 1 of 3)	1	58785151	58899712	114562	1	100131060	NR_034014	29073	NA	JUN-DT	JUN divergent transcript	Intron	T47D_2449	T47D_CS.1.103_E2_vs_T47D_E2	585.804	-0.322542	1.41761908365029e-05	9.54964033917569e-05	ER binding site
chr1	58816105	58816766	662	*	Intron (NR_034014/100131060, intron 1 of 3)	1	58785151	58899712	114562	1	100131060	NR_034014	30954	NA	JUN-DT	JUN divergent transcript	Intron	T47D_2450	T47D_CS.1.103_E2_vs_T47D_E2	186.814	-0.290769	0.0261906	0.0636661	no ER binding site
chr1	58903271	58904364	1094	*	Distal Intergenic	1	59020476	59088247	67772	1	101926925	NR_110626	-116112	NA	LINC01358	long intergenic non-protein coding RNA 1358	Distal Intergenic	T47D_2453	T47D_CS.1.103_E2_vs_T47D_E2	725.67	-0.0277062	0.673005	0.777813	no ER binding site
chr1	59057166	59057978	813	*	Intron (NR_110626/101926925, intron 2 of 2)	1	59020476	59088247	67772	1	101926925	NR_110626	36690	NA	LINC01358	long intergenic non-protein coding RNA 1358	Intron	T47D_2458	T47D_CS.1.103_E2_vs_T47D_E2	120.058	0.757158	1.88853525382246e-06	1.54402129827162e-05	no ER binding site
chr1	59296338	59297375	1038	*	Promoter (<=1kb)	1	59296813	59762727	465915	1	55277	NM_001350793	0	ENSG00000172456	FGGY	FGGY carbohydrate kinase domain containing	Promoter	T47D_2463	T47D_CS.1.103_E2_vs_T47D_E2	778.548	0.1476	0.0178533	0.0465343	no ER binding site
chr1	59759239	59759825	587	*	Intron (NM_001350793/55277, intron 17 of 17)	1	59296813	59762727	465915	1	55277	NM_001350793	462426	ENSG00000172456	FGGY	FGGY carbohydrate kinase domain containing	Intron	T47D_2467	T47D_CS.1.103_E2_vs_T47D_E2	102.534	-0.0480183	0.76552	0.845843	no ER binding site
chr1	59814231	59815726	1496	*	Promoter (<=1kb)	1	59814949	59876322	61374	1	51361	NM_015888	0	ENSG00000134709	HOOK1	hook microtubule tethering protein 1	Promoter	T47D_2469	T47D_CS.1.103_E2_vs_T47D_E2	510.655	0.206348	0.00859928	0.0254342	ER binding site
chr1	59926327	59927360	1034	*	Promoter (<=1kb)	1	59893308	59926773	33466	2	1573	NM_000775	0	ENSG00000134716	CYP2J2	cytochrome P450 family 2 subfamily J member 2	Promoter	T47D_2476	T47D_CS.1.103_E2_vs_T47D_E2	138.904	-0.119469	0.406454	0.545798	no ER binding site
chr1	60573063	60573509	447	*	Intron (NR_146508/105378763, intron 4 of 7)	1	60515716	60622685	106970	2	105378763	NR_146508	49176	ENSG00000226476	LINC01748	long intergenic non-protein coding RNA 1748	Intron	T47D_2482	T47D_CS.1.103_E2_vs_T47D_E2	129.447	0.799078	5.45407618787149e-08	6.02042035348296e-07	no ER binding site
chr1	61049738	61051176	1439	*	Distal Intergenic	1	61077227	61462788	385562	1	4774	NM_001145511	-26051	ENSG00000162599	NFIA	nuclear factor I A	Distal Intergenic	T47D_2490	T47D_CS.1.103_E2_vs_T47D_E2	327.331	0.0209929	0.825254	0.887612	no ER binding site
chr1	61057522	61058070	549	*	Distal Intergenic	1	61077227	61462788	385562	1	4774	NM_001145511	-19157	ENSG00000162599	NFIA	nuclear factor I A	Distal Intergenic	T47D_2493	T47D_CS.1.103_E2_vs_T47D_E2	116.629	0.864717	7.06196792398788e-08	7.63830178039844e-07	no ER binding site
chr1	61076664	61077468	805	*	Promoter (<=1kb)	1	61077227	61462788	385562	1	4774	NM_001145511	0	ENSG00000162599	NFIA	nuclear factor I A	Promoter	T47D_2494	T47D_CS.1.103_E2_vs_T47D_E2	340.92	0.219527	0.0152755	0.0408743	no ER binding site
chr1	61077854	61078265	412	*	Promoter (<=1kb)	1	61077227	61462788	385562	1	4774	NM_001145511	627	ENSG00000162599	NFIA	nuclear factor I A	Promoter	T47D_2495	T47D_CS.1.103_E2_vs_T47D_E2	248.253	0.231201	0.0391845	0.0889841	ER binding site
chr1	61081920	61082992	1073	*	Promoter (<=1kb)	1	61082561	61462788	380228	1	4774	NM_001134673	0	ENSG00000162599	NFIA	nuclear factor I A	Promoter	T47D_2496	T47D_CS.1.103_E2_vs_T47D_E2	193.271	-0.0491245	0.688006	0.788969	no ER binding site
chr1	61142628	61143517	890	*	Intron (NM_001145511/4774, intron 2 of 10)	1	61077227	61462788	385562	1	4774	NM_001145511	65401	ENSG00000162599	NFIA	nuclear factor I A	Intron	T47D_2503	T47D_CS.1.103_E2_vs_T47D_E2	157.027	0.135401	0.310359	0.447696	no ER binding site
chr1	61183378	61184682	1305	*	Intron (NM_001145511/4774, intron 2 of 10)	1	61077227	61462788	385562	1	4774	NM_001145511	106151	ENSG00000162599	NFIA	nuclear factor I A	Intron	T47D_2508	T47D_CS.1.103_E2_vs_T47D_E2	280.491	0.220635	0.0302102	0.0717343	ER binding site
chr1	61226705	61227339	635	*	Intron (NM_001145511/4774, intron 2 of 10)	1	61077227	61462788	385562	1	4774	NM_001145511	149478	ENSG00000162599	NFIA	nuclear factor I A	Intron	T47D_2510	T47D_CS.1.103_E2_vs_T47D_E2	156.805	0.119263	0.376006	0.51529	ER binding site
chr1	61322036	61323163	1128	*	Intron (NM_001145511/4774, intron 3 of 10)	1	61077227	61462788	385562	1	4774	NM_001145511	244809	ENSG00000162599	NFIA	nuclear factor I A	Intron	T47D_2512	T47D_CS.1.103_E2_vs_T47D_E2	204.705	-0.0373171	0.767205	0.846931	ER binding site
chr1	61337777	61338813	1037	*	Intron (NM_001145511/4774, intron 4 of 10)	1	61077227	61462788	385562	1	4774	NM_001145511	260550	ENSG00000162599	NFIA	nuclear factor I A	Intron	T47D_2513	T47D_CS.1.103_E2_vs_T47D_E2	255.546	-0.0973116	0.394253	0.534017	ER binding site
chr1	61641756	61643370	1615	*	Distal Intergenic	1	61654242	61656128	1887	1	414927	NR_073400	-10872	NA	MGC34796	sepiapterin reductase (7,8-dihydrobiopterin:NADP+ oxidoreductase) pseudogene	Distal Intergenic	T47D_2519	T47D_CS.1.103_E2_vs_T47D_E2	1101.69	-0.138957	0.00926943	0.0270843	ER binding site
chr1	61724554	61725710	1157	*	Promoter (<=1kb)	1	61681046	61725141	44096	2	83941	NM_032027	0	ENSG00000162604	TM2D1	TM2 domain containing 1	Promoter	T47D_2521	T47D_CS.1.103_E2_vs_T47D_E2	307.308	-0.0561866	0.553024	0.678102	ER binding site
chr1	61741770	61743481	1712	*	Promoter (<=1kb)	1	61742480	62163915	421436	1	10207	NM_001350145	0	ENSG00000132849	PATJ	PATJ crumbs cell polarity complex component	Promoter	T47D_2522	T47D_CS.1.103_E2_vs_T47D_E2	642.059	-0.119587	0.0818121	0.16017	no ER binding site
chr1	62435911	62437676	1766	*	Promoter (<=1kb)	1	62436304	62451804	15501	1	7398	NM_001017415	0	ENSG00000162607	USP1	ubiquitin specific peptidase 1	Promoter	T47D_2534	T47D_CS.1.103_E2_vs_T47D_E2	1016.87	0.0783606	0.180167	0.295738	ER binding site
chr1	62687379	62688905	1527	*	Promoter (<=1kb)	1	62454726	62688368	233643	2	85440	NM_001271999	0	ENSG00000116641	DOCK7	dedicator of cytokinesis 7	Promoter	T47D_2537	T47D_CS.1.103_E2_vs_T47D_E2	293.019	-0.0708426	0.472648	0.607163	no ER binding site
chr1	62783465	62784648	1184	*	Promoter (<=1kb)	1	62784106	62865271	81166	1	84938	NM_178221	0	ENSG00000125703	ATG4C	autophagy related 4C cysteine peptidase	Promoter	T47D_2538	T47D_CS.1.103_E2_vs_T47D_E2	407.499	0.163965	0.0542241	0.115344	ER binding site
chr1	63316781	63317742	962	*	Promoter (<=1kb)	1	63159083	63317257	158175	2	199899	NR_038252	0	ENSG00000224209	LINC00466	long intergenic non-protein coding RNA 466	Promoter	T47D_2541	T47D_CS.1.103_E2_vs_T47D_E2	259.149	-0.00854708	0.935631	0.959977	no ER binding site
chr1	63322099	63322967	869	*	Promoter (<=1kb)	1	63320884	63322458	1575	2	100996301	NR_121634	0	ENSG00000230798	FOXD3-AS1	FOXD3 antisense RNA 1	Promoter	T47D_2542	T47D_CS.1.103_E2_vs_T47D_E2	183.401	0.253921	0.0359906	0.0829551	no ER binding site
chr1	63367186	63368197	1012	*	Promoter (<=1kb)	1	63367627	63438552	70926	1	29929	NM_013339	0	ENSG00000088035	ALG6	ALG6 alpha-1,3-glucosyltransferase	Promoter	T47D_2544	T47D_CS.1.103_E2_vs_T47D_E2	339.162	0.0386036	0.677476	0.781205	no ER binding site
chr1	63522713	63524052	1340	*	Promoter (<=1kb)	1	63440770	63523225	82456	2	23421	NM_014288	0	ENSG00000142856	ITGB3BP	integrin subunit beta 3 binding protein	Promoter	T47D_2549	T47D_CS.1.103_E2_vs_T47D_E2	277.717	-0.0227659	0.818099	0.882451	no ER binding site
chr1	63593056	63594662	1607	*	Promoter (<=1kb)	1	63593411	63660245	66835	1	5236	NM_002633	0	ENSG00000079739	PGM1	phosphoglucomutase 1	Promoter	T47D_2550	T47D_CS.1.103_E2_vs_T47D_E2	436.243	0.0624955	0.454433	0.590587	no ER binding site
chr1	63773603	63774723	1121	*	Promoter (<=1kb)	1	63774017	64143369	369353	1	4919	NM_001083592	0	ENSG00000185483	ROR1	receptor tyrosine kinase like orphan receptor 1	Promoter	T47D_2556	T47D_CS.1.103_E2_vs_T47D_E2	203.846	-0.101962	0.377799	0.517112	no ER binding site
chr1	64343136	64344182	1047	*	Distal Intergenic	1	64470129	64693053	222925	1	57685	NM_020925	-125947	ENSG00000158966	CACHD1	cache domain containing 1	Distal Intergenic	T47D_2564	T47D_CS.1.103_E2_vs_T47D_E2	520.293	-0.101149	0.170274	0.28309	ER binding site
chr1	64469159	64470904	1746	*	Promoter (<=1kb)	1	64470129	64693053	222925	1	57685	NM_020925	0	ENSG00000158966	CACHD1	cache domain containing 1	Promoter	T47D_2565	T47D_CS.1.103_E2_vs_T47D_E2	259.983	-0.212923	0.0429904	0.0957706	no ER binding site
chr1	64505185	64506640	1456	*	Promoter (<=1kb)	1	64505914	64693058	187145	1	57685	NM_001293274	0	ENSG00000158966	CACHD1	cache domain containing 1	Promoter	T47D_2566	T47D_CS.1.103_E2_vs_T47D_E2	131.58	0.270661	0.064825	0.133062	no ER binding site
chr1	64744490	64746106	1617	*	Promoter (<=1kb)	1	64744973	64833231	88259	1	55225	NM_001366165	0	ENSG00000162437	RAVER2	ribonucleoprotein, PTB binding 2	Promoter	T47D_2573	T47D_CS.1.103_E2_vs_T47D_E2	389.13	-0.187015	0.0293017	0.0699096	no ER binding site
chr1	64897528	64898875	1348	*	Intron (NM_001320923/3716, intron 2 of 25)	1	64833223	64966936	133714	2	3716	NM_001320923	68061	ENSG00000162434	JAK1	Janus kinase 1	Intron	T47D_2578	T47D_CS.1.103_E2_vs_T47D_E2	205.661	0.205842	0.0784835	0.15491	ER binding site
chr1	64915488	64916418	931	*	Intron (NM_001320923/3716, intron 2 of 25)	1	64833223	64966936	133714	2	3716	NM_001320923	50518	ENSG00000162434	JAK1	Janus kinase 1	Intron	T47D_2579	T47D_CS.1.103_E2_vs_T47D_E2	110.483	-0.361086	0.0243181	0.0599332	ER binding site
chr1	64965874	64967017	1144	*	Promoter (<=1kb)	1	64833229	64966549	133321	2	3716	NM_001321855	0	ENSG00000162434	JAK1	Janus kinase 1	Promoter	T47D_2583	T47D_CS.1.103_E2_vs_T47D_E2	330.439	-0.144061	0.120862	0.217835	no ER binding site
chr1	64982940	64983740	801	*	Intron (NM_001321852/3716, intron 1 of 24)	1	64833229	65067746	234518	2	3716	NM_001321852	84006	ENSG00000162434	JAK1	Janus kinase 1	Intron	T47D_2585	T47D_CS.1.103_E2_vs_T47D_E2	114.868	-0.73195	3.82300132733658e-06	2.92012883784861e-05	ER binding site
chr1	65002227	65003651	1425	*	Promoter (<=1kb)	1	64979577	65002476	22900	2	101927084	NR_119383	0	ENSG00000226891	LINC01359	long intergenic non-protein coding RNA 1359	Promoter	T47D_2588	T47D_CS.1.103_E2_vs_T47D_E2	342.84	0.0683538	0.458058	0.593914	no ER binding site
chr1	65044134	65044983	850	*	Intron (NM_001321852/3716, intron 1 of 24)	1	64833229	65067746	234518	2	3716	NM_001321852	22763	ENSG00000162434	JAK1	Janus kinase 1	Intron	T47D_2591	T47D_CS.1.103_E2_vs_T47D_E2	133.262	-1.6636	4.29558733827241e-25	3.22773858630663e-23	ER binding site
chr1	65066447	65068355	1909	*	Promoter (<=1kb)	1	64833229	65067746	234518	2	3716	NM_001321852	0	ENSG00000162434	JAK1	Janus kinase 1	Promoter	T47D_2594	T47D_CS.1.103_E2_vs_T47D_E2	482.141	-0.0070993	0.92673	0.954319	no ER binding site
chr1	65147198	65149357	2160	*	Promoter (<=1kb)	1	65147549	65232145	84597	1	205	NM_203464	0	ENSG00000162433	AK4	adenylate kinase 4	Promoter	T47D_2597	T47D_CS.1.103_E2_vs_T47D_E2	409.195	-0.041522	0.622344	0.736455	no ER binding site
chr1	65169890	65171169	1280	*	Intron (NM_203464/205, intron 2 of 5)	1	65147549	65232145	84597	1	205	NM_203464	22341	ENSG00000162433	AK4	adenylate kinase 4	Intron	T47D_2599	T47D_CS.1.103_E2_vs_T47D_E2	192.524	0.306973	0.0125862	0.034858	no ER binding site
chr1	65254056	65255747	1692	*	Distal Intergenic	1	65264694	65415869	151176	1	9829	NM_001256865	-8947	ENSG00000116675	DNAJC6	DnaJ heat shock protein family (Hsp40) member C6	Distal Intergenic	T47D_2604	T47D_CS.1.103_E2_vs_T47D_E2	406.255	-0.145764	0.082201	0.160721	no ER binding site
chr1	65309247	65310367	1121	*	Promoter (<=1kb)	1	65309543	65415871	106329	1	9829	NM_001256864	0	ENSG00000116675	DNAJC6	DnaJ heat shock protein family (Hsp40) member C6	Promoter	T47D_2606	T47D_CS.1.103_E2_vs_T47D_E2	147.058	-0.407717	0.00351077	0.0118798	no ER binding site
chr1	65419711	65421150	1440	*	Promoter (<=1kb)	1	65420652	65630412	209761	1	3953	NM_001003680	0	ENSG00000116678	LEPR	leptin receptor	Promoter	T47D_2609	T47D_CS.1.103_E2_vs_T47D_E2	822.483	0.124286	0.0483521	0.105132	no ER binding site
chr1	66271222	66272274	1053	*	Intron (NM_001037341/5142, intron 7 of 16)	1	65792510	66374579	582070	1	5142	NM_001037341	478712	ENSG00000184588	PDE4B	phosphodiesterase 4B	Intron	T47D_2615	T47D_CS.1.103_E2_vs_T47D_E2	148.507	0.123389	0.377565	0.516875	no ER binding site
chr1	66290803	66291952	1150	*	Intron (NM_001037341/5142, intron 7 of 16)	1	65792510	66374579	582070	1	5142	NM_001037341	498293	ENSG00000184588	PDE4B	phosphodiesterase 4B	Intron	T47D_2616	T47D_CS.1.103_E2_vs_T47D_E2	120.741	0.211908	0.156471	0.26565	no ER binding site
chr1	66924693	66925769	1077	*	Promoter (<=1kb)	1	66812886	66924856	111971	2	79819	NM_024763	0	ENSG00000152763	DNAI4	dynein axonemal intermediate chain 4	Promoter	T47D_2626	T47D_CS.1.103_E2_vs_T47D_E2	939.718	0.062858	0.264338	0.396303	no ER binding site
chr1	66929991	66931079	1089	*	Promoter (<=1kb)	1	66930256	66988619	58364	1	57708	NM_001077701	0	ENSG00000198160	MIER1	MIER1 transcriptional regulator	Promoter	T47D_2627	T47D_CS.1.103_E2_vs_T47D_E2	346.831	-0.0472514	0.596578	0.714759	no ER binding site
chr1	67053087	67054676	1590	*	Promoter (<=1kb)	1	66999350	67054148	54799	2	23169	NM_015139	0	ENSG00000116704	SLC35D1	solute carrier family 35 member D1	Promoter	T47D_2629	T47D_CS.1.103_E2_vs_T47D_E2	323.546	-0.105672	0.271735	0.404635	no ER binding site
chr1	67429975	67431305	1331	*	Promoter (<=1kb)	1	67407810	67430402	22593	2	26135	NM_001018067	0	ENSG00000142864	SERBP1	SERPINE1 mRNA binding protein 1	Promoter	T47D_2635	T47D_CS.1.103_E2_vs_T47D_E2	865.58	-0.11702	0.0501182	0.108293	ER binding site
chr1	67561710	67562286	577	*	Distal Intergenic	1	67685201	67688334	3134	1	1647	NM_001199741	-122915	ENSG00000116717	GADD45A	growth arrest and DNA damage inducible alpha	Distal Intergenic	T47D_2642	T47D_CS.1.103_E2_vs_T47D_E2	117.13	0.275665	0.0839474	0.163518	no ER binding site
chr1	67684905	67685938	1034	*	Promoter (<=1kb)	1	67685201	67688334	3134	1	1647	NM_001199741	0	ENSG00000116717	GADD45A	growth arrest and DNA damage inducible alpha	Promoter	T47D_2646	T47D_CS.1.103_E2_vs_T47D_E2	848.705	-0.280359	3.188628105127e-06	2.48287376632263e-05	ER binding site
chr1	67686352	67686924	573	*	Promoter (1-2kb)	1	67685201	67688334	3134	1	1647	NM_001199741	1151	ENSG00000116717	GADD45A	growth arrest and DNA damage inducible alpha	Promoter	T47D_2647	T47D_CS.1.103_E2_vs_T47D_E2	137.344	0.695328	1.37678350647825e-06	1.16303480303925e-05	no ER binding site
chr1	67832739	67833944	1206	*	Promoter (<=1kb)	1	67701475	67833467	131993	2	55970	NM_018841	0	ENSG00000172380	GNG12	G protein subunit gamma 12	Promoter	T47D_2653	T47D_CS.1.103_E2_vs_T47D_E2	361.784	-0.247473	0.00631255	0.0195502	no ER binding site
chr1	68496595	68497643	1049	*	Promoter (<=1kb)	1	68496676	68538627	41952	1	101927220	NR_110671	0	ENSG00000234264	DEPDC1-AS1	DEPDC1 antisense RNA 1	Promoter	T47D_2665	T47D_CS.1.103_E2_vs_T47D_E2	436.395	-0.265174	0.00186871	0.00695767	no ER binding site
chr1	69566754	69568411	1658	*	Promoter (<=1kb)	1	69567922	69875004	307083	1	57554	NM_001366836	0	ENSG00000033122	LRRC7	leucine rich repeat containing 7	Promoter	T47D_2670	T47D_CS.1.103_E2_vs_T47D_E2	126.833	-0.198932	0.183025	0.299274	no ER binding site
chr1	70205130	70206176	1047	*	Promoter (<=1kb)	1	70144805	70205579	60775	2	55631	NM_017768	0	ENSG00000066557	LRRC40	leucine rich repeat containing 40	Promoter	T47D_2673	T47D_CS.1.103_E2_vs_T47D_E2	240.125	0.171346	0.125751	0.224641	no ER binding site
chr1	70221014	70222021	1008	*	Promoter (<=1kb)	1	70221380	70253049	31670	1	9295	NM_001350605	0	ENSG00000116754	SRSF11	serine and arginine rich splicing factor 11	Promoter	T47D_2674	T47D_CS.1.103_E2_vs_T47D_E2	340.769	0.068014	0.458466	0.594181	no ER binding site
chr1	70353756	70355171	1416	*	Promoter (<=1kb)	1	70258999	70354722	95724	2	81573	NM_030816	0	ENSG00000118454	ANKRD13C	ankyrin repeat domain 13C	Promoter	T47D_2677	T47D_CS.1.103_E2_vs_T47D_E2	407.306	-0.141344	0.0918394	0.175516	no ER binding site
chr1	70410554	70411675	1122	*	Promoter (<=1kb)	1	70411218	70439851	28634	1	1491	NM_001190463	0	ENSG00000116761	CTH	cystathionine gamma-lyase	Promoter	T47D_2678	T47D_CS.1.103_E2_vs_T47D_E2	579.29	-0.163882	0.0250853	0.0614673	no ER binding site
chr1	70717763	70718716	954	*	Intron (NR_125938/101927244, intron 5 of 6)	1	70706453	70786468	80016	1	101927244	NR_125938	11310	ENSG00000229051	LINC01788	long intergenic non-protein coding RNA 1788	Intron	T47D_2686	T47D_CS.1.103_E2_vs_T47D_E2	228.565	-1.04781	2.17467390092537e-19	9.95315379606806e-18	ER binding site
chr1	70874105	70875447	1343	*	Intron (NM_198714/5733, intron 4 of 4)	1	70852358	71047816	195459	2	5733	NM_198714	172369	ENSG00000050628	PTGER3	prostaglandin E receptor 3	Intron	T47D_2689	T47D_CS.1.103_E2_vs_T47D_E2	311.328	0.0746611	0.439242	0.576529	ER binding site
chr1	71046148	71048394	2247	*	Promoter (<=1kb)	1	71046506	71067182	20677	1	100132618	NR_038420	0	NA	ZRANB2-AS1	ZRANB2 antisense RNA 1	Promoter	T47D_2690	T47D_CS.1.103_E2_vs_T47D_E2	595.251	0.0588451	0.398714	0.538402	no ER binding site
chr1	71080574	71081511	938	*	Promoter (<=1kb)	1	71063291	71081035	17745	2	9406	NM_005455	0	ENSG00000132485	ZRANB2	zinc finger RANBP2-type containing 2	Promoter	T47D_2691	T47D_CS.1.103_E2_vs_T47D_E2	233.824	0.00215116	0.984384	0.990546	ER binding site
chr1	72282694	72284299	1606	*	Promoter (<=1kb)	1	71395943	72282539	886597	2	257194	NM_173808	-155	ENSG00000172260	NEGR1	neuronal growth regulator 1	Promoter	T47D_2701	T47D_CS.1.103_E2_vs_T47D_E2	255.793	-0.155837	0.160291	0.270715	no ER binding site
chr1	72693080	72694218	1139	*	Distal Intergenic	1	71395943	72282539	886597	2	257194	NM_173808	-410541	ENSG00000172260	NEGR1	neuronal growth regulator 1	Distal Intergenic	T47D_2704	T47D_CS.1.103_E2_vs_T47D_E2	145.028	-0.0982709	0.484912	0.617788	no ER binding site
chr1	73491456	73492350	895	*	Distal Intergenic	1	73674679	73738642	63964	1	109729166	NR_146300	-182329	NA	LINC02238	long intergenic non-protein coding RNA 2238	Distal Intergenic	T47D_2707	T47D_CS.1.103_E2_vs_T47D_E2	179.27	-0.120216	0.345166	0.484192	no ER binding site
chr1	74197693	74198558	866	*	Promoter (<=1kb)	1	74026018	74198176	172159	2	127255	NM_001105659	0	ENSG00000162620	LRRIQ3	leucine rich repeats and IQ motif containing 3	Promoter	T47D_2711	T47D_CS.1.103_E2_vs_T47D_E2	245.776	-0.128102	0.243113	0.371653	no ER binding site
chr1	74652298	74653184	887	*	Intron (NM_001002912/127254, intron 1 of 14)	1	74568123	74673792	105670	2	127254	NM_001002912	20608	ENSG00000178965	ERICH3	glutamate rich 3	Intron	T47D_2715	T47D_CS.1.103_E2_vs_T47D_E2	179.044	-1.5417	2.42789411183862e-30	2.61807915059932e-28	ER binding site
chr1	74732599	74733972	1374	*	Promoter (<=1kb)	1	74705488	74733050	27563	2	1429	NM_001889	0	ENSG00000116791	CRYZ	crystallin zeta	Promoter	T47D_2718	T47D_CS.1.103_E2_vs_T47D_E2	380.409	-0.0648676	0.45377	0.58994	no ER binding site
chr1	75134323	75135776	1454	*	Promoter (<=1kb)	1	75134388	75161533	27146	1	431707	NM_001256114	0	ENSG00000162624	LHX8	LIM homeobox 8	Promoter	T47D_2722	T47D_CS.1.103_E2_vs_T47D_E2	143.013	0.553941	0.000103615	0.000557284	no ER binding site
chr1	75723963	75725092	1130	*	Promoter (<=1kb)	1	75724347	75763678	39332	1	34	NM_001127328	0	ENSG00000117054	ACADM	acyl-CoA dehydrogenase medium chain	Promoter	T47D_2732	T47D_CS.1.103_E2_vs_T47D_E2	450.712	0.110504	0.170294	0.283107	no ER binding site
chr1	75785634	75786822	1189	*	Promoter (<=1kb)	1	75786194	75795090	8897	1	5876	NR_073562	0	ENSG00000137955	RABGGTB	Rab geranylgeranyltransferase subunit beta	Promoter	T47D_2733	T47D_CS.1.103_E2_vs_T47D_E2	272.505	0.145576	0.153042	0.261434	ER binding site
chr1	77218733	77219632	900	*	Promoter (<=1kb)	1	77088990	77219430	130441	2	10026	NM_005482	0	ENSG00000142892	PIGK	phosphatidylinositol glycan anchor biosynthesis class K	Promoter	T47D_2743	T47D_CS.1.103_E2_vs_T47D_E2	143.83	0.0556226	0.683823	0.785859	no ER binding site
chr1	77682121	77683946	1826	*	Promoter (<=1kb)	1	77562416	77682658	120243	2	26009	NM_001376153	0	ENSG00000036549	ZZZ3	zinc finger ZZ-type containing 3	Promoter	T47D_2749	T47D_CS.1.103_E2_vs_T47D_E2	585.373	0.230561	0.00112199	0.00448357	no ER binding site
chr1	77758910	77760214	1305	*	Promoter (<=1kb)	1	77695989	77759852	63864	2	23032	NM_001377430	0	ENSG00000077254	USP33	ubiquitin specific peptidase 33	Promoter	T47D_2751	T47D_CS.1.103_E2_vs_T47D_E2	245.196	-0.112632	0.285898	0.420399	no ER binding site
chr1	77779441	77780320	880	*	Promoter (<=1kb)	1	77779624	77879540	99917	1	374986	NM_001270384	0	ENSG00000180488	MIGA1	mitoguardin 1	Promoter	T47D_2752	T47D_CS.1.103_E2_vs_T47D_E2	198.766	-0.155426	0.183353	0.299672	no ER binding site
chr1	77831985	77832784	800	*	Intron (NM_001270384/374986, intron 7 of 15)	1	77779624	77879540	99917	1	374986	NM_001270384	52361	ENSG00000180488	MIGA1	mitoguardin 1	Intron	T47D_2755	T47D_CS.1.103_E2_vs_T47D_E2	115.358	0.561125	0.000316553	0.00149994	ER binding site
chr1	77978144	77978483	340	*	Promoter (<=1kb)	1	77944055	77979072	35018	2	8880	NM_001376055	589	ENSG00000162613	FUBP1	far upstream element binding protein 1	Promoter	T47D_2758	T47D_CS.1.103_E2_vs_T47D_E2	155.813	-0.101024	0.465061	0.600234	ER binding site
chr1	77978608	77979668	1061	*	Promoter (<=1kb)	1	77944055	77979072	35018	2	8880	NM_001376055	0	ENSG00000162613	FUBP1	far upstream element binding protein 1	Promoter	T47D_2759	T47D_CS.1.103_E2_vs_T47D_E2	614.55	0.0829385	0.233855	0.360873	ER binding site
chr1	78004025	78005348	1324	*	Promoter (<=1kb)	1	78004828	78017964	13137	1	11080	NM_001317103	0	ENSG00000162616	DNAJB4	DnaJ heat shock protein family (Hsp40) member B4	Promoter	T47D_2760	T47D_CS.1.103_E2_vs_T47D_E2	252.703	0.0478712	0.648337	0.757764	ER binding site
chr1	78237335	78238173	839	*	Intron (NR_027310/149047, intron 1 of 5)	1	78229599	78369462	139864	1	149047	NR_027310	7736	ENSG00000237413	MGC27382	uncharacterized MGC27382	Intron	T47D_2765	T47D_CS.1.103_E2_vs_T47D_E2	156.612	-0.260627	0.0544707	0.115765	no ER binding site
chr1	79290915	79291915	1001	*	Distal Intergenic	1	78889764	79006730	116967	2	64123	NM_022159	-284185	ENSG00000162618	ADGRL4	adhesion G protein-coupled receptor L4	Distal Intergenic	T47D_2779	T47D_CS.1.103_E2_vs_T47D_E2	220.748	-1.14557	1.14718380273033e-22	7.16184835441379e-21	ER binding site
chr1	79517417	79518129	713	*	Distal Intergenic	1	78889764	79006730	116967	2	64123	NM_022159	-510687	ENSG00000162618	ADGRL4	adhesion G protein-coupled receptor L4	Distal Intergenic	T47D_2784	T47D_CS.1.103_E2_vs_T47D_E2	165.114	1.04496	3.15329770405247e-15	9.43933533532763e-14	ER binding site
chr1	79568317	79569043	727	*	Distal Intergenic	1	78889764	79006730	116967	2	64123	NM_022159	-561587	ENSG00000162618	ADGRL4	adhesion G protein-coupled receptor L4	Distal Intergenic	T47D_2785	T47D_CS.1.103_E2_vs_T47D_E2	137.136	0.146007	0.296685	0.432044	no ER binding site
chr1	80392310	80393101	792	*	Distal Intergenic	1	80535755	80646788	111034	1	101927412	NR_125940	-142654	ENSG00000234184	LINC01781	long intergenic non-protein coding RNA 1781	Distal Intergenic	T47D_2794	T47D_CS.1.103_E2_vs_T47D_E2	105.785	-0.594032	0.000255944	0.00123936	no ER binding site
chr1	80593658	80594598	941	*	Intron (NR_125940/101927412, intron 2 of 3)	1	80535755	80646788	111034	1	101927412	NR_125940	57903	ENSG00000234184	LINC01781	long intergenic non-protein coding RNA 1781	Intron	T47D_2796	T47D_CS.1.103_E2_vs_T47D_E2	121.757	0.0313215	0.833666	0.893626	no ER binding site
chr1	81006893	81008157	1265	*	Distal Intergenic	1	81306192	81993932	687741	1	23266	NM_001366003	-298035	ENSG00000117114	ADGRL2	adhesion G protein-coupled receptor L2	Distal Intergenic	T47D_2804	T47D_CS.1.103_E2_vs_T47D_E2	139.763	-0.325371	0.0248149	0.0609201	ER binding site
chr1	81800360	81802427	2068	*	Promoter (<=1kb)	1	81800376	81993932	193557	1	23266	NM_001350699	0	ENSG00000117114	ADGRL2	adhesion G protein-coupled receptor L2	Promoter	T47D_2820	T47D_CS.1.103_E2_vs_T47D_E2	237.387	0.0685052	0.522867	0.652363	no ER binding site
chr1	83860422	83861376	955	*	Promoter (<=1kb)	1	83801516	83860546	59031	2	101927560	NR_119374	0	ENSG00000233008	LOC101927560	uncharacterized LOC101927560	Promoter	T47D_2835	T47D_CS.1.103_E2_vs_T47D_E2	474.138	0.0901795	0.279246	0.413137	no ER binding site
chr1	83998483	83999736	1254	*	Promoter (<=1kb)	1	83865024	83999132	134109	2	79739	NM_001350214	0	ENSG00000137941	TTLL7	tubulin tyrosine ligase like 7	Promoter	T47D_2840	T47D_CS.1.103_E2_vs_T47D_E2	230.344	-0.0265137	0.809363	0.876184	no ER binding site
chr1	84077450	84078824	1375	*	Promoter (<=1kb)	1	84077975	84238498	160524	1	5567	NM_002731	0	ENSG00000142875	PRKACB	protein kinase cAMP-activated catalytic subunit beta	Promoter	T47D_2842	T47D_CS.1.103_E2_vs_T47D_E2	275.152	-0.0802598	0.425209	0.563882	no ER binding site
chr1	84298348	84299602	1255	*	Promoter (<=1kb)	1	84298538	84350798	52261	1	148418	NM_001010971	0	ENSG00000203943	SAMD13	sterile alpha motif domain containing 13	Promoter	T47D_2848	T47D_CS.1.103_E2_vs_T47D_E2	185.16	0.32571	0.00685485	0.0209562	no ER binding site
chr1	84479043	84480133	1091	*	Promoter (<=1kb)	1	84479266	84498352	19087	1	80135	NM_025065	0	ENSG00000117133	RPF1	ribosome production factor 1 homolog	Promoter	T47D_2855	T47D_CS.1.103_E2_vs_T47D_E2	177.958	-0.332043	0.00741179	0.0224276	no ER binding site
chr1	84505591	84506926	1336	*	Promoter (<=1kb)	1	84506386	84556495	50110	1	100505741	NM_001310156	0	ENSG00000122432	SPATA1	spermatogenesis associated 1	Promoter	T47D_2857	T47D_CS.1.103_E2_vs_T47D_E2	577.064	-0.184477	0.0122089	0.0340267	no ER binding site
chr1	84573816	84574838	1023	*	Promoter (<=1kb)	1	84549611	84574440	24830	2	1486	NM_004388	0	ENSG00000117151	CTBS	chitobiase	Promoter	T47D_2859	T47D_CS.1.103_E2_vs_T47D_E2	246.244	0.00525182	0.960548	0.975696	no ER binding site
chr1	84603939	84604875	937	*	Intron (NR_125761/103695366, intron 2 of 2)	1	84597964	84621031	23068	2	103695366	NR_125761	16156	NA	LINC01461	long intergenic non-protein coding RNA 1461	Intron	T47D_2860	T47D_CS.1.103_E2_vs_T47D_E2	184.55	0.152991	0.223063	0.348182	no ER binding site
chr1	84620589	84621285	697	*	Promoter (<=1kb)	1	84597964	84621031	23068	2	103695366	NR_125761	0	NA	LINC01461	long intergenic non-protein coding RNA 1461	Promoter	T47D_2861	T47D_CS.1.103_E2_vs_T47D_E2	232.056	0.164373	0.131501	0.232347	no ER binding site
chr1	84634529	84635312	784	*	Promoter (<=1kb)	1	84628230	84635020	6791	2	439927	NR_027379	0	ENSG00000180869	LINC01555	long intergenic non-protein coding RNA 1555	Promoter	T47D_2863	T47D_CS.1.103_E2_vs_T47D_E2	148.619	-0.260524	0.0526383	0.112505	no ER binding site
chr1	84689831	84691076	1246	*	Promoter (<=1kb)	1	84643706	84690461	46756	2	117178	NM_001166293	0	ENSG00000117155	SSX2IP	SSX family member 2 interacting protein	Promoter	T47D_2864	T47D_CS.1.103_E2_vs_T47D_E2	535.548	-0.203649	0.00563737	0.0178229	no ER binding site
chr1	84944716	84945523	808	*	Intron (NM_001330647/255231, intron 8 of 14)	1	84925583	84997113	71531	2	255231	NM_001330647	51590	ENSG00000153898	MCOLN2	mucolipin TRP cation channel 2	Intron	T47D_2875	T47D_CS.1.103_E2_vs_T47D_E2	200.999	-0.0873152	0.466992	0.602153	ER binding site
chr1	84996452	84998572	2121	*	Promoter (<=1kb)	1	84925583	84997113	71531	2	255231	NM_001330647	0	ENSG00000153898	MCOLN2	mucolipin TRP cation channel 2	Promoter	T47D_2877	T47D_CS.1.103_E2_vs_T47D_E2	156.973	-0.0353797	0.790442	0.862899	no ER binding site
chr1	85048018	85049087	1070	*	Promoter (<=1kb)	1	85018082	85048500	30419	2	55283	NM_018298	0	ENSG00000055732	MCOLN3	mucolipin TRP cation channel 3	Promoter	T47D_2880	T47D_CS.1.103_E2_vs_T47D_E2	206.683	0.1972	0.0916919	0.175281	no ER binding site
chr1	85146434	85147376	943	*	Distal Intergenic	1	85133794	85133873	80	1	100616481	NR_039619	12640	ENSG00000266110	MIR4423	microRNA 4423	Distal Intergenic	T47D_2883	T47D_CS.1.103_E2_vs_T47D_E2	104.918	-1.22501	7.92543866904751e-13	1.79206821310917e-11	ER binding site
chr1	85200130	85202201	2072	*	Promoter (<=1kb)	1	85156892	85201016	44125	2	84144	NM_032184	0	ENSG00000097096	SYDE2	synapse defective Rho GTPase homolog 2	Promoter	T47D_2885	T47D_CS.1.103_E2_vs_T47D_E2	589.047	-0.180265	0.0101698	0.0292852	no ER binding site
chr1	85258931	85260244	1314	*	Promoter (<=1kb)	1	85249954	85259662	9709	2	148423	NM_198077	0	ENSG00000162642	C1orf52	chromosome 1 open reading frame 52	Promoter	T47D_2889	T47D_CS.1.103_E2_vs_T47D_E2	212.784	0.131446	0.269876	0.402917	no ER binding site
chr1	85276091	85277115	1025	*	Promoter (<=1kb)	1	85276358	85278088	1731	1	646626	NR_045484	0	NA	BCL10-AS1	BCL10 antisense RNA 1	Promoter	T47D_2890	T47D_CS.1.103_E2_vs_T47D_E2	865.403	0.125949	0.0360181	0.0830119	ER binding site
chr1	85297545	85298750	1206	*	Distal Intergenic	1	85265776	85276632	10857	2	8915	NM_003921	-20913	ENSG00000142867	BCL10	BCL10 immune signaling adaptor	Distal Intergenic	T47D_2892	T47D_CS.1.103_E2_vs_T47D_E2	311.862	-0.161742	0.087849	0.169552	ER binding site
chr1	85464068	85465599	1532	*	Promoter (<=1kb)	1	85318485	85465159	146675	2	23576	NM_012137	0	ENSG00000153904	DDAH1	dimethylarginine dimethylaminohydrolase 1	Promoter	T47D_2899	T47D_CS.1.103_E2_vs_T47D_E2	451.691	-0.0677914	0.409433	0.548815	no ER binding site
chr1	85576317	85577569	1253	*	Promoter (<=1kb)	1	85318485	85578200	259716	2	23576	NM_001134445	631	ENSG00000153904	DDAH1	dimethylarginine dimethylaminohydrolase 1	Promoter	T47D_2905	T47D_CS.1.103_E2_vs_T47D_E2	317.811	-0.0156748	0.866144	0.91595	no ER binding site
chr1	85580447	85581091	645	*	Promoter (<=1kb)	1	85580761	85583949	3189	1	3491	NM_001554	0	ENSG00000142871	CCN1	cellular communication network factor 1	Promoter	T47D_2906	T47D_CS.1.103_E2_vs_T47D_E2	351.61	0.0626673	0.483991	0.616946	no ER binding site
chr1	85581217	85581536	320	*	Promoter (<=1kb)	1	85580761	85583949	3189	1	3491	NM_001554	456	ENSG00000142871	CCN1	cellular communication network factor 1	Promoter	T47D_2907	T47D_CS.1.103_E2_vs_T47D_E2	202.097	-0.023198	0.843263	0.89991	no ER binding site
chr1	85582012	85582720	709	*	Promoter (1-2kb)	1	85580761	85583949	3189	1	3491	NM_001554	1251	ENSG00000142871	CCN1	cellular communication network factor 1	Promoter	T47D_2908	T47D_CS.1.103_E2_vs_T47D_E2	290.464	-0.180845	0.0710033	0.14298	no ER binding site
chr1	85606979	85607703	725	*	Distal Intergenic	1	85580761	85583949	3189	1	3491	NM_001554	26218	ENSG00000142871	CCN1	cellular communication network factor 1	Distal Intergenic	T47D_2910	T47D_CS.1.103_E2_vs_T47D_E2	139.63	-0.745518	5.09350705824323e-07	4.70980249058462e-06	ER binding site
chr1	85611780	85612271	492	*	Distal Intergenic	1	85580761	85583949	3189	1	3491	NM_001554	31019	ENSG00000142871	CCN1	cellular communication network factor 1	Distal Intergenic	T47D_2911	T47D_CS.1.103_E2_vs_T47D_E2	175.132	-0.904251	6.39796487350495e-12	1.28783726997465e-10	no ER binding site
chr1	85628688	85629819	1132	*	Distal Intergenic	1	85580761	85583949	3189	1	3491	NM_001554	47927	ENSG00000142871	CCN1	cellular communication network factor 1	Distal Intergenic	T47D_2914	T47D_CS.1.103_E2_vs_T47D_E2	133.874	-0.219485	0.123338	0.221456	no ER binding site
chr1	85707889	85708795	907	*	Promoter (<=1kb)	1	85649417	85708433	59017	2	54680	NM_017953	0	ENSG00000117174	ZNHIT6	zinc finger HIT-type containing 6	Promoter	T47D_2915	T47D_CS.1.103_E2_vs_T47D_E2	450.503	-0.0024179	0.975666	0.984912	no ER binding site
chr1	86104850	86105764	915	*	Intron (NM_001349955/255631, intron 5 of 59)	1	85729233	86156984	427752	2	255631	NR_146340	51220	ENSG00000171502	COL24A1	collagen type XXIV alpha 1 chain	Intron	T47D_2921	T47D_CS.1.103_E2_vs_T47D_E2	128.993	0.161256	0.263176	0.395015	no ER binding site
chr1	86395448	86396772	1325	*	Promoter (<=1kb)	1	86346837	86396061	49225	2	57489	NM_001366784	0	ENSG00000122417	ODF2L	outer dense fiber of sperm tails 2 like	Promoter	T47D_2922	T47D_CS.1.103_E2_vs_T47D_E2	233.771	-0.318189	0.00395404	0.0131132	no ER binding site
chr1	86703962	86705563	1602	*	Promoter (<=1kb)	1	86571181	86704493	133313	2	105378828	NR_135837	0	ENSG00000236915	CLCA4-AS1	CLCA4 antisense RNA 1	Promoter	T47D_2929	T47D_CS.1.103_E2_vs_T47D_E2	547.235	-0.0174246	0.815788	0.880893	no ER binding site
chr1	86792741	86793452	712	*	Distal Intergenic	1	86704576	86748184	43609	1	51100	NM_016009	88165	ENSG00000097033	SH3GLB1	SH3 domain containing GRB2 like, endophilin B1	Distal Intergenic	T47D_2931	T47D_CS.1.103_E2_vs_T47D_E2	131.587	0.0290334	0.850915	0.905632	ER binding site
chr1	86913830	86915832	2003	*	Promoter (<=1kb)	1	86862445	86914126	51682	2	9403	NM_004261	0	ENSG00000183291	SELENOF	selenoprotein F	Promoter	T47D_2933	T47D_CS.1.103_E2_vs_T47D_E2	482.539	0.106048	0.16694	0.278964	ER binding site
chr1	87131748	87132417	670	*	Promoter (<=1kb)	1	87131926	87136671	4746	1	339524	NR_026985	0	ENSG00000267272	LINC01140	long intergenic non-protein coding RNA 1140	Promoter	T47D_2938	T47D_CS.1.103_E2_vs_T47D_E2	142.637	0.195737	0.153028	0.261426	no ER binding site
chr1	87328145	87329015	871	*	Promoter (<=1kb)	1	87328880	87348923	20044	1	8543	NM_006769	0	ENSG00000143013	LMO4	LIM domain only 4	Promoter	T47D_2941	T47D_CS.1.103_E2_vs_T47D_E2	537.064	0.163063	0.0284554	0.0682738	ER binding site
chr1	87331219	87331817	599	*	Promoter (<=1kb)	1	87331744	87348923	17180	1	8543	NM_001369491	0	ENSG00000143013	LMO4	LIM domain only 4	Promoter	T47D_2942	T47D_CS.1.103_E2_vs_T47D_E2	243.16	-0.317311	0.00286645	0.0100248	no ER binding site
chr1	88683580	88685103	1524	*	Promoter (<=1kb)	1	88684144	88836255	152112	1	5586	NM_001320707	0	ENSG00000065243	PKN2	protein kinase N2	Promoter	T47D_2961	T47D_CS.1.103_E2_vs_T47D_E2	590.025	0.045798	0.51216	0.642609	ER binding site
chr1	88890899	88892187	1289	*	Promoter (<=1kb)	1	88852633	88891567	38935	2	2959	NM_001514	0	ENSG00000137947	GTF2B	general transcription factor IIB	Promoter	T47D_2967	T47D_CS.1.103_E2_vs_T47D_E2	200.94	0.186986	0.108016	0.19956	no ER binding site
chr1	88991972	88992182	211	*	Promoter (<=1kb)	1	88921044	88992748	71705	2	56267	NR_146183	566	ENSG00000137944	KYAT3	kynurenine aminotransferase 3	Promoter	T47D_2969	T47D_CS.1.103_E2_vs_T47D_E2	105.202	-0.55211	0.000879808	0.00363149	no ER binding site
chr1	88992353	88993381	1029	*	Promoter (<=1kb)	1	88979456	88992629	13174	2	494115	NM_001162536	0	ENSG00000213516	RBMXL1	RBMX like 1	Promoter	T47D_2970	T47D_CS.1.103_E2_vs_T47D_E2	1171.28	0.0544932	0.297596	0.432994	ER binding site
chr1	89198281	89199186	906	*	Promoter (<=1kb)	1	89181145	89198942	17798	2	115361	NM_052941	0	ENSG00000162654	GBP4	guanylate binding protein 4	Promoter	T47D_2977	T47D_CS.1.103_E2_vs_T47D_E2	126.994	-0.282866	0.0515633	0.110727	no ER binding site
chr1	89524018	89525716	1699	*	Promoter (<=1kb)	1	89524829	89597861	73033	1	23507	NM_001134476	0	ENSG00000197147	LRRC8B	leucine rich repeat containing 8 VRAC subunit B	Promoter	T47D_2982	T47D_CS.1.103_E2_vs_T47D_E2	683.381	-0.153003	0.0189969	0.0488795	no ER binding site
chr1	89632712	89634178	1467	*	Promoter (<=1kb)	1	89624849	89632894	8046	2	400761	NR_033981	0	ENSG00000231999	LRRC8C-DT	LRRC8C divergent transcript	Promoter	T47D_2985	T47D_CS.1.103_E2_vs_T47D_E2	135.954	-0.300172	0.0493468	0.107019	no ER binding site
chr1	89762522	89763506	985	*	Distal Intergenic	1	89821032	89936611	115580	1	55144	NM_001134479	-57526	ENSG00000171492	LRRC8D	leucine rich repeat containing 8 VRAC subunit D	Distal Intergenic	T47D_2987	T47D_CS.1.103_E2_vs_T47D_E2	159.999	-0.150965	0.252315	0.382556	no ER binding site
chr1	89820432	89822039	1608	*	Promoter (<=1kb)	1	89821032	89936611	115580	1	55144	NM_001134479	0	ENSG00000171492	LRRC8D	leucine rich repeat containing 8 VRAC subunit D	Promoter	T47D_2989	T47D_CS.1.103_E2_vs_T47D_E2	545.756	-0.302967	4.32038485953034e-05	0.000256663	no ER binding site
chr1	89890019	89890925	907	*	Intron (NM_001134479/55144, intron 2 of 2)	1	89821032	89936611	115580	1	55144	NM_001134479	68987	ENSG00000171492	LRRC8D	leucine rich repeat containing 8 VRAC subunit D	Intron	T47D_2990	T47D_CS.1.103_E2_vs_T47D_E2	134.072	-0.426368	0.00328334	0.011225	no ER binding site
chr1	89994652	89995742	1091	*	Promoter (<=1kb)	1	89993265	89994966	1702	2	492303	NR_002830	0	NA	GEMIN8P4	gem nuclear organelle associated protein 8 pseudogene 4	Promoter	T47D_2993	T47D_CS.1.103_E2_vs_T47D_E2	576.224	-0.0347587	0.620757	0.735157	no ER binding site
chr1	90706926	90707858	933	*	Distal Intergenic	1	90711539	90717302	5764	2	343472	NM_020063	9444	ENSG00000143032	BARHL2	BarH like homeobox 2	Distal Intergenic	T47D_3001	T47D_CS.1.103_E2_vs_T47D_E2	108.076	-0.665772	4.26543856616255e-05	0.00025361	no ER binding site
chr1	91021257	91022483	1227	*	Promoter (<=1kb)	1	90915300	91021508	106209	2	84146	NM_016620	0	ENSG00000122482	ZNF644	zinc finger protein 644	Promoter	T47D_3003	T47D_CS.1.103_E2_vs_T47D_E2	581.787	-0.0376053	0.599017	0.716926	no ER binding site
chr1	91500434	91501843	1410	*	Promoter (<=1kb)	1	91500847	91525764	24918	1	8317	NM_001134419	0	ENSG00000097046	CDC7	cell division cycle 7	Promoter	T47D_3010	T47D_CS.1.103_E2_vs_T47D_E2	205.761	-0.300776	0.00977169	0.0283424	no ER binding site
chr1	91736704	91737582	879	*	Intron (NM_001195683/7049, intron 4 of 16)	1	91680343	91906002	225660	2	7049	NM_001195684	168420	ENSG00000069702	TGFBR3	transforming growth factor beta receptor 3	Intron	T47D_3014	T47D_CS.1.103_E2_vs_T47D_E2	216.203	-0.0221793	0.856888	0.909914	ER binding site
chr1	91885260	91886581	1322	*	Promoter (<=1kb)	1	91680343	91886151	205809	2	7049	NM_001195683	0	ENSG00000069702	TGFBR3	transforming growth factor beta receptor 3	Promoter	T47D_3018	T47D_CS.1.103_E2_vs_T47D_E2	251.178	-0.238676	0.0229293	0.0571186	no ER binding site
chr1	92079973	92081048	1076	*	Promoter (<=1kb)	1	92080345	92184723	104379	1	284697	NM_001376131	0	ENSG00000189195	BTBD8	BTB domain containing 8	Promoter	T47D_3023	T47D_CS.1.103_E2_vs_T47D_E2	209.751	-0.0149949	0.895168	0.934117	no ER binding site
chr1	92298502	92299568	1067	*	Promoter (<=1kb)	1	92246402	92298987	52586	2	11146	NM_053274	0	ENSG00000174842	GLMN	glomulin, FKBP associated protein	Promoter	T47D_3025	T47D_CS.1.103_E2_vs_T47D_E2	459.75	-0.0389494	0.628034	0.741308	no ER binding site
chr1	92784526	92785679	1154	*	Promoter (<=1kb)	1	92508696	92785108	276413	2	7813	NM_001350197	0	ENSG00000067208	EVI5	ecotropic viral integration site 5	Promoter	T47D_3031	T47D_CS.1.103_E2_vs_T47D_E2	650.845	-0.121658	0.0676087	0.137409	ER binding site
chr1	92831782	92832778	997	*	Promoter (<=1kb)	1	92831986	92841924	9939	1	6125	NR_146333	0	ENSG00000122406	RPL5	ribosomal protein L5	Promoter	T47D_3035	T47D_CS.1.103_E2_vs_T47D_E2	372.365	0.213055	0.0197731	0.0505297	no ER binding site
chr1	92960363	92962208	1846	*	Promoter (<=1kb)	1	92842167	92961462	119296	2	388650	NM_001006605	0	ENSG00000154511	DIPK1A	divergent protein kinase domain 1A	Promoter	T47D_3040	T47D_CS.1.103_E2_vs_T47D_E2	334.837	-0.109214	0.242527	0.371037	no ER binding site
chr1	93078844	93079938	1095	*	Promoter (<=1kb)	1	93079235	93139081	59847	1	22823	NM_001164391	0	ENSG00000143033	MTF2	metal response element binding transcription factor 2	Promoter	T47D_3045	T47D_CS.1.103_E2_vs_T47D_E2	220.624	-0.0274988	0.811819	0.877705	no ER binding site
chr1	93179570	93181040	1471	*	Promoter (<=1kb)	1	93149742	93180413	30672	2	50999	NM_001167830	0	ENSG00000117500	TMED5	transmembrane p24 trafficking protein 5	Promoter	T47D_3048	T47D_CS.1.103_E2_vs_T47D_E2	812.77	0.191848	0.00159287	0.00605983	ER binding site
chr1	93345118	93346406	1289	*	Promoter (<=1kb)	1	93310109	93345811	35703	2	100131564	NR_034089	0	NA	CCDC18-AS1	CCDC18 antisense RNA 1	Promoter	T47D_3050	T47D_CS.1.103_E2_vs_T47D_E2	284.465	0.0914798	0.349811	0.488855	no ER binding site
chr1	93399639	93400524	886	*	Distal Intergenic	1	93448118	93554661	106544	1	54874	NM_017737	-47594	ENSG00000137942	FNBP1L	formin binding protein 1 like	Distal Intergenic	T47D_3051	T47D_CS.1.103_E2_vs_T47D_E2	155.228	-1.07384	5.64632830328839e-14	1.46259940070986e-12	ER binding site
chr1	93446797	93447440	644	*	Promoter (<=1kb)	1	93448118	93554661	106544	1	54874	NM_017737	-678	ENSG00000137942	FNBP1L	formin binding protein 1 like	Promoter	T47D_3053	T47D_CS.1.103_E2_vs_T47D_E2	187.373	0.367427	0.00302034	0.0104747	no ER binding site
chr1	93447902	93449701	1800	*	Promoter (<=1kb)	1	93448118	93554661	106544	1	54874	NM_017737	0	ENSG00000137942	FNBP1L	formin binding protein 1 like	Promoter	T47D_3054	T47D_CS.1.103_E2_vs_T47D_E2	373.851	0.130601	0.14021	0.244293	no ER binding site
chr1	93579447	93580225	779	*	Intron (NM_001308251/8412, intron 3 of 7)	1	93561741	93847219	285479	2	8412	NM_001261408	266994	ENSG00000137936	BCAR3	BCAR3 adaptor protein, NSP family member	Intron	T47D_3057	T47D_CS.1.103_E2_vs_T47D_E2	124.199	0.679953	6.96257951316562e-06	5.02817639728054e-05	no ER binding site
chr1	93584292	93585880	1589	*	Promoter (<=1kb)	1	93561741	93585162	23422	2	8412	NM_001308251	0	ENSG00000137936	BCAR3	BCAR3 adaptor protein, NSP family member	Promoter	T47D_3058	T47D_CS.1.103_E2_vs_T47D_E2	550.966	0.358381	1.99386923590888e-06	1.62251027907131e-05	ER binding site
chr1	93592322	93592892	571	*	Exon (NR_034091/100129046, exon 1 of 4)	1	93561741	93847219	285479	2	8412	NM_001261408	254327	ENSG00000137936	BCAR3	BCAR3 adaptor protein, NSP family member	Exon	T47D_3059	T47D_CS.1.103_E2_vs_T47D_E2	106.762	-0.132797	0.404951	0.544268	no ER binding site
chr1	93599029	93600333	1305	*	Exon (NR_034091/100129046, exon 4 of 4)	1	93561741	93847219	285479	2	8412	NM_001261408	246886	ENSG00000137936	BCAR3	BCAR3 adaptor protein, NSP family member	Exon	T47D_3062	T47D_CS.1.103_E2_vs_T47D_E2	119.226	-1.03593	2.63544769039632e-10	4.23635939300974e-09	ER binding site
chr1	93613816	93614991	1176	*	Promoter (<=1kb)	1	93561741	93614097	52357	2	8412	NM_001261410	0	ENSG00000137936	BCAR3	BCAR3 adaptor protein, NSP family member	Promoter	T47D_3063	T47D_CS.1.103_E2_vs_T47D_E2	168.135	-0.196602	0.128178	0.227975	no ER binding site
chr1	93638128	93639372	1245	*	Intron (NM_003567/8412, intron 3 of 11)	1	93561741	93847219	285479	2	8412	NM_001261408	207847	ENSG00000137936	BCAR3	BCAR3 adaptor protein, NSP family member	Intron	T47D_3068	T47D_CS.1.103_E2_vs_T47D_E2	318.219	-0.840385	1.05631243214067e-15	3.34867509111144e-14	ER binding site
chr1	93672838	93673845	1008	*	Intron (NM_003567/8412, intron 2 of 11)	1	93561741	93847219	285479	2	8412	NM_001261408	173374	ENSG00000137936	BCAR3	BCAR3 adaptor protein, NSP family member	Intron	T47D_3071	T47D_CS.1.103_E2_vs_T47D_E2	163.649	-1.26545	2.78429939934227e-20	1.37610130729993e-18	no ER binding site
chr1	93680719	93682276	1558	*	Promoter (<=1kb)	1	93561786	93681370	119585	2	8412	NM_001261409	0	ENSG00000137936	BCAR3	BCAR3 adaptor protein, NSP family member	Promoter	T47D_3072	T47D_CS.1.103_E2_vs_T47D_E2	587.205	0.0156654	0.824314	0.886836	ER binding site
chr1	93779515	93780208	694	*	Intron (NM_001261408/8412, intron 2 of 13)	1	93561741	93847219	285479	2	8412	NM_001261408	67011	ENSG00000137936	BCAR3	BCAR3 adaptor protein, NSP family member	Intron	T47D_3080	T47D_CS.1.103_E2_vs_T47D_E2	231.79	-0.246091	0.0340239	0.079199	ER binding site
chr1	93846042	93846855	814	*	Promoter (<=1kb)	1	93846832	93846911	80	1	100126348	NR_030621	0	ENSG00000211575	MIR760	microRNA 760	Promoter	T47D_3083	T47D_CS.1.103_E2_vs_T47D_E2	364.111	-0.0608718	0.505457	0.6365	no ER binding site
chr1	93846969	93848253	1285	*	Promoter (<=1kb)	1	93561741	93847219	285479	2	8412	NM_001261408	0	ENSG00000137936	BCAR3	BCAR3 adaptor protein, NSP family member	Promoter	T47D_3084	T47D_CS.1.103_E2_vs_T47D_E2	579.47	0.107918	0.126154	0.225177	no ER binding site
chr1	93878477	93879750	1274	*	Promoter (<=1kb)	1	93866284	93879206	12923	2	30836	NM_014597	0	ENSG00000067334	DNTTIP2	deoxynucleotidyltransferase terminal interacting protein 2	Promoter	T47D_3085	T47D_CS.1.103_E2_vs_T47D_E2	251.73	0.0395106	0.709146	0.803933	no ER binding site
chr1	93908710	93910076	1367	*	Promoter (<=1kb)	1	93885200	93909430	24231	2	2730	NM_002061	0	ENSG00000023909	GCLM	glutamate-cysteine ligase modifier subunit	Promoter	T47D_3086	T47D_CS.1.103_E2_vs_T47D_E2	425.017	-0.0740872	0.362792	0.502406	no ER binding site
chr1	94061321	94062451	1131	*	Intron (NM_000350/24, intron 13 of 49)	1	93992834	94121148	128315	2	24	NM_000350	58697	ENSG00000198691	ABCA4	ATP binding cassette subfamily A member 4	Intron	T47D_3092	T47D_CS.1.103_E2_vs_T47D_E2	147.583	-0.189686	0.173832	0.287689	no ER binding site
chr1	94068208	94069946	1739	*	Intron (NM_000350/24, intron 11 of 49)	1	93992834	94121148	128315	2	24	NM_000350	51202	ENSG00000198691	ABCA4	ATP binding cassette subfamily A member 4	Intron	T47D_3093	T47D_CS.1.103_E2_vs_T47D_E2	147.334	0.504597	0.000308987	0.00146775	no ER binding site
chr1	94117564	94118828	1265	*	Promoter (2-3kb)	1	93992834	94121148	128315	2	24	NM_000350	2320	ENSG00000198691	ABCA4	ATP binding cassette subfamily A member 4	Promoter	T47D_3096	T47D_CS.1.103_E2_vs_T47D_E2	236.749	-0.368023	0.00069926	0.00297601	ER binding site
chr1	94236810	94238069	1260	*	Promoter (<=1kb)	1	94168905	94237584	68680	2	9411	NM_001328666	0	ENSG00000137962	ARHGAP29	Rho GTPase activating protein 29	Promoter	T47D_3099	T47D_CS.1.103_E2_vs_T47D_E2	510.369	0.0651863	0.401114	0.540592	no ER binding site
chr1	94246681	94248086	1406	*	Promoter (<=1kb)	1	94168905	94247746	78842	2	9411	NM_001328664	0	ENSG00000137962	ARHGAP29	Rho GTPase activating protein 29	Promoter	T47D_3100	T47D_CS.1.103_E2_vs_T47D_E2	295.246	0.12248	0.208877	0.331235	no ER binding site
chr1	94325355	94326147	793	*	Distal Intergenic	1	94168905	94247746	78842	2	9411	NM_001328665	-77609	ENSG00000137962	ARHGAP29	Rho GTPase activating protein 29	Distal Intergenic	T47D_3104	T47D_CS.1.103_E2_vs_T47D_E2	166.106	0.57811	1.39352723462263e-05	9.40069509839741e-05	ER binding site
chr1	94417892	94419260	1369	*	Promoter (<=1kb)	1	94418377	94478704	60328	1	5825	NM_001122674	0	ENSG00000117528	ABCD3	ATP binding cassette subfamily D member 3	Promoter	T47D_3109	T47D_CS.1.103_E2_vs_T47D_E2	537.789	-0.0534222	0.46618	0.601297	no ER binding site
chr1	94540898	94542578	1681	*	Promoter (<=1kb)	1	94529173	94541759	12587	2	2152	NM_001993	0	ENSG00000117525	F3	coagulation factor III, tissue factor	Promoter	T47D_3113	T47D_CS.1.103_E2_vs_T47D_E2	176.624	-0.203374	0.108669	0.20043	no ER binding site
chr1	94783036	94784196	1161	*	Intron (NR_160779/101928079, intron 1 of 5)	1	94616356	94820232	203877	2	101928079	NR_160779	36036	ENSG00000293271	SLC44A3-AS1	SLC44A3 antisense RNA 1	Intron	T47D_3122	T47D_CS.1.103_E2_vs_T47D_E2	266.675	0.313196	0.00201253	0.00739738	no ER binding site
chr1	94801837	94802670	834	*	Intron (NR_160779/101928079, intron 1 of 5)	1	94616356	94820232	203877	2	101928079	NR_160779	17562	ENSG00000293271	SLC44A3-AS1	SLC44A3 antisense RNA 1	Intron	T47D_3123	T47D_CS.1.103_E2_vs_T47D_E2	140.274	0.154665	0.279175	0.413052	no ER binding site
chr1	94819328	94820782	1455	*	Promoter (<=1kb)	1	94616356	94820232	203877	2	101928079	NR_160779	0	ENSG00000293271	SLC44A3-AS1	SLC44A3 antisense RNA 1	Promoter	T47D_3125	T47D_CS.1.103_E2_vs_T47D_E2	176.999	0.0171092	0.893084	0.932626	no ER binding site
chr1	94854248	94855240	993	*	Intron (NM_001114106/126969, intron 9 of 14)	1	94820357	94895246	74890	1	126969	NM_001114106	33891	ENSG00000143036	SLC44A3	solute carrier family 44 member 3	Intron	T47D_3126	T47D_CS.1.103_E2_vs_T47D_E2	262.146	0.171323	0.099875	0.187697	no ER binding site
chr1	94883714	94884821	1108	*	Intron (NM_001114106/126969, intron 12 of 14)	1	94820357	94895246	74890	1	126969	NM_001114106	63357	ENSG00000143036	SLC44A3	solute carrier family 44 member 3	Intron	T47D_3129	T47D_CS.1.103_E2_vs_T47D_E2	274.175	-0.542644	1.9254202815912e-07	1.92460900900064e-06	ER binding site
chr1	94925560	94926033	474	*	Promoter (<=1kb)	1	94896949	94925808	28860	2	1266	NM_001286056	0	ENSG00000117519	CNN3	calponin 3	Promoter	T47D_3131	T47D_CS.1.103_E2_vs_T47D_E2	138.817	-0.640174	4.54706161055125e-05	0.000268059	no ER binding site
chr1	94926199	94927770	1572	*	Promoter (<=1kb)	1	94926360	94963270	36911	1	729970	NR_168376	0	NA	CNN3-DT	CNN3 divergent transcript	Promoter	T47D_3132	T47D_CS.1.103_E2_vs_T47D_E2	648.016	-0.11699	0.0917339	0.175338	no ER binding site
chr1	94993522	94994719	1198	*	Intron (NM_001305242/199857, intron 4 of 4)	1	94974405	95072951	98547	2	199857	NM_001305242	78232	ENSG00000172339	ALG14	ALG14 UDP-N-acetylglucosaminyltransferase subunit	Intron	T47D_3136	T47D_CS.1.103_E2_vs_T47D_E2	192.4	-0.368478	0.00210671	0.00769684	ER binding site
chr1	95007564	95008311	748	*	Intron (NM_001305242/199857, intron 4 of 4)	1	94974405	95072951	98547	2	199857	NM_001305242	64640	ENSG00000172339	ALG14	ALG14 UDP-N-acetylglucosaminyltransferase subunit	Intron	T47D_3138	T47D_CS.1.103_E2_vs_T47D_E2	96.9825	-0.74272	1.88461942346714e-05	0.00012311	no ER binding site
chr1	95072520	95073433	914	*	Promoter (<=1kb)	1	94974405	95072951	98547	2	199857	NM_001305242	0	ENSG00000172339	ALG14	ALG14 UDP-N-acetylglucosaminyltransferase subunit	Promoter	T47D_3143	T47D_CS.1.103_E2_vs_T47D_E2	473.514	0.0362577	0.654624	0.762835	no ER binding site
chr1	95116582	95118168	1587	*	Promoter (<=1kb)	1	95117355	95197605	80251	1	148534	NM_152487	0	ENSG00000152078	TLCD4	TLC domain containing 4	Promoter	T47D_3145	T47D_CS.1.103_E2_vs_T47D_E2	460.361	-0.297084	0.000142822	0.000739514	no ER binding site
chr1	95233268	95234779	1512	*	Promoter (<=1kb)	1	95163219	95233982	70764	2	101928118	NR_125948	0	ENSG00000226026	RWDD3-DT	RWDD3 divergent transcript	Promoter	T47D_3146	T47D_CS.1.103_E2_vs_T47D_E2	576.785	-0.0137163	0.847763	0.903426	no ER binding site
chr1	96721167	96722521	1355	*	Promoter (<=1kb)	1	96721605	96815049	93445	1	58155	NM_001300988	0	ENSG00000117569	PTBP2	polypyrimidine tract binding protein 2	Promoter	T47D_3153	T47D_CS.1.103_E2_vs_T47D_E2	292.761	-0.406522	2.86566638824957e-05	0.000178433	no ER binding site
chr1	97192757	97193615	859	*	Exon (NM_000110/1806, exon 20 of 23)	1	97077744	97921034	843291	2	1806	NM_000110	727419	ENSG00000188641	DPYD	dihydropyrimidine dehydrogenase	Exon	T47D_3161	T47D_CS.1.103_E2_vs_T47D_E2	260.206	-0.0665303	0.514322	0.644556	ER binding site
chr1	97920425	97921604	1180	*	Promoter (<=1kb)	1	97077744	97921034	843291	2	1806	NM_000110	0	ENSG00000188641	DPYD	dihydropyrimidine dehydrogenase	Promoter	T47D_3166	T47D_CS.1.103_E2_vs_T47D_E2	262.557	-0.115176	0.259905	0.391363	no ER binding site
chr1	99645251	99646597	1347	*	Promoter (<=1kb)	1	99646113	99694535	48423	1	54873	NM_017734	0	ENSG00000099260	PALMD	palmdelphin	Promoter	T47D_3177	T47D_CS.1.103_E2_vs_T47D_E2	274.195	0.449743	1.17089064325445e-05	8.02043186529542e-05	no ER binding site
chr1	99766281	99767032	752	*	Promoter (<=1kb)	1	99703970	99766635	62666	2	391059	NM_001361041	0	ENSG00000156869	FRRS1	ferric chelate reductase 1	Promoter	T47D_3183	T47D_CS.1.103_E2_vs_T47D_E2	126.773	0.178842	0.235336	0.362628	no ER binding site
chr1	99849520	99850730	1211	*	Promoter (<=1kb)	1	99850361	99924020	73660	1	178	NM_000642	0	ENSG00000162688	AGL	amylo-alpha-1, 6-glucosidase, 4-alpha-glucanotransferase	Promoter	T47D_3186	T47D_CS.1.103_E2_vs_T47D_E2	348.267	-0.192804	0.0358565	0.0826931	no ER binding site
chr1	99969387	99970749	1363	*	Promoter (<=1kb)	1	99969996	100035634	65639	1	23443	NM_001271684	0	ENSG00000117620	SLC35A3	solute carrier family 35 member A3	Promoter	T47D_3188	T47D_CS.1.103_E2_vs_T47D_E2	410.025	0.0490758	0.558721	0.683175	no ER binding site
chr1	100037570	100039175	1606	*	Promoter (<=1kb)	1	100038095	100083373	45279	1	64645	NM_033055	0	ENSG00000156875	MFSD14A	major facilitator superfamily domain containing 14A	Promoter	T47D_3189	T47D_CS.1.103_E2_vs_T47D_E2	439.957	-0.202368	0.015198	0.04072	no ER binding site
chr1	100132485	100133481	997	*	Promoter (<=1kb)	1	100083570	100132930	49361	2	163786	NM_001304829	0	ENSG00000156876	SASS6	SAS-6 centriolar assembly protein	Promoter	T47D_3190	T47D_CS.1.103_E2_vs_T47D_E2	524.2	-0.0539358	0.465313	0.60045	ER binding site
chr1	100249208	100250308	1101	*	Promoter (<=1kb)	1	100186919	100249834	62916	2	1629	NM_001918	0	ENSG00000137992	DBT	dihydrolipoamide branched chain transacylase E2	Promoter	T47D_3191	T47D_CS.1.103_E2_vs_T47D_E2	400.495	-0.0550229	0.51946	0.64928	ER binding site
chr1	100265556	100267035	1480	*	Promoter (<=1kb)	1	100266158	100292769	26612	1	8634	NM_001130841	0	ENSG00000137996	RTCA	RNA 3'-terminal phosphate cyclase	Promoter	T47D_3192	T47D_CS.1.103_E2_vs_T47D_E2	233.942	0.0588597	0.616553	0.73167	no ER binding site
chr1	100351105	100352949	1845	*	Promoter (<=1kb)	1	100352467	100485370	132904	1	8556	NM_033313	0	ENSG00000079335	CDC14A	cell division cycle 14A	Promoter	T47D_3193	T47D_CS.1.103_E2_vs_T47D_E2	718.567	-0.315806	9.64791938765882e-07	8.42506040269544e-06	no ER binding site
chr1	100894682	100896941	2260	*	Promoter (<=1kb)	1	100872391	100894842	22452	2	2135	NM_001033025	0	ENSG00000162694	EXTL2	exostosin like glycosyltransferase 2	Promoter	T47D_3204	T47D_CS.1.103_E2_vs_T47D_E2	713.249	-0.177762	0.00606711	0.0189218	no ER binding site
chr1	100982553	100983281	729	*	Downstream (<1kb)	1	100989625	101025784	36160	2	51611	NM_001077395	42503	ENSG00000117543	DPH5	diphthamide biosynthesis 5	Downstream	T47D_3206	T47D_CS.1.103_E2_vs_T47D_E2	84.9481	-0.890564	1.12485268009454e-06	9.6685706814406e-06	ER binding site
chr1	101025275	101026470	1196	*	Promoter (<=1kb)	1	100989625	101025784	36160	2	51611	NM_001077395	0	ENSG00000117543	DPH5	diphthamide biosynthesis 5	Promoter	T47D_3208	T47D_CS.1.103_E2_vs_T47D_E2	337.227	-0.0436049	0.637583	0.748981	ER binding site
chr1	103525057	103526461	1405	*	Promoter (<=1kb)	1	103416980	103525508	108529	2	101928436	NR_168319	0	ENSG00000224613	RNPC3-DT	RNPC3 divergent transcript	Promoter	T47D_3224	T47D_CS.1.103_E2_vs_T47D_E2	197.967	0.0363597	0.757839	0.840333	no ER binding site
chr1	106555381	106556135	755	*	Distal Intergenic	1	106818239	106838193	19955	1	105378889	NR_147165	-262104	NA	LINC01661	long intergenic non-protein coding RNA 1661	Distal Intergenic	T47D_3244	T47D_CS.1.103_E2_vs_T47D_E2	152.71	0.439184	0.000950153	0.00387965	no ER binding site
chr1	107056360	107057970	1611	*	Promoter (<=1kb)	1	107056674	107059294	2621	1	55170	NM_018137	0	ENSG00000198890	PRMT6	protein arginine methyltransferase 6	Promoter	T47D_3251	T47D_CS.1.103_E2_vs_T47D_E2	368.67	-0.104687	0.245451	0.374424	no ER binding site
chr1	107572452	107573343	892	*	3' UTR	1	107571161	107965180	394020	2	10451	NM_006113	391837	ENSG00000134215	VAV3	vav guanine nucleotide exchange factor 3	3' UTR	T47D_3258	T47D_CS.1.103_E2_vs_T47D_E2	110.761	0.506415	0.00137871	0.00535552	no ER binding site
chr1	107593261	107594387	1127	*	Intron (NM_001079874/10451, intron 8 of 9)	1	107571161	107965180	394020	2	10451	NM_006113	370793	ENSG00000134215	VAV3	vav guanine nucleotide exchange factor 3	Intron	T47D_3259	T47D_CS.1.103_E2_vs_T47D_E2	174.863	0.203893	0.102962	0.192192	ER binding site
chr1	107683049	107683596	548	*	Exon (NM_001079874/10451, exon 2 of 10)	1	107571161	107965180	394020	2	10451	NM_006113	281584	ENSG00000134215	VAV3	vav guanine nucleotide exchange factor 3	Exon	T47D_3266	T47D_CS.1.103_E2_vs_T47D_E2	162.186	0.583545	9.9888045795328e-06	6.95600021453375e-05	ER binding site
chr1	107688392	107688777	386	*	Promoter (<=1kb)	1	107571161	107688499	117339	2	10451	NM_001079874	0	ENSG00000134215	VAV3	vav guanine nucleotide exchange factor 3	Promoter	T47D_3267	T47D_CS.1.103_E2_vs_T47D_E2	134.769	0.392022	0.00552456	0.0175137	ER binding site
chr1	107738458	107739944	1487	*	Intron (NM_006113/10451, intron 15 of 26)	1	107571161	107965180	394020	2	10451	NM_006113	225236	ENSG00000134215	VAV3	vav guanine nucleotide exchange factor 3	Intron	T47D_3274	T47D_CS.1.103_E2_vs_T47D_E2	337.133	0.369331	4.53785274795157e-05	0.000267618	ER binding site
chr1	107936504	107937131	628	*	Intron (NM_006113/10451, intron 1 of 26)	1	107571161	107965180	394020	2	10451	NM_006113	28049	ENSG00000134215	VAV3	vav guanine nucleotide exchange factor 3	Intron	T47D_3282	T47D_CS.1.103_E2_vs_T47D_E2	171.389	-0.380496	0.00285063	0.00997735	ER binding site
chr1	107963612	107965370	1759	*	Promoter (<=1kb)	1	107571161	107965180	394020	2	10451	NM_006113	0	ENSG00000134215	VAV3	vav guanine nucleotide exchange factor 3	Promoter	T47D_3283	T47D_CS.1.103_E2_vs_T47D_E2	237.198	0.295617	0.00759256	0.0228846	no ER binding site
chr1	107965472	107966035	564	*	Promoter (<=1kb)	1	107571161	107965180	394020	2	10451	NM_006113	-292	ENSG00000134215	VAV3	vav guanine nucleotide exchange factor 3	Promoter	T47D_3284	T47D_CS.1.103_E2_vs_T47D_E2	139.191	0.42672	0.00292049	0.0101813	no ER binding site
chr1	108199748	108200739	992	*	5' UTR	1	107571161	107965180	394020	2	10451	NM_006113	-234568	ENSG00000134215	VAV3	vav guanine nucleotide exchange factor 3	5' UTR	T47D_3289	T47D_CS.1.103_E2_vs_T47D_E2	403.204	-0.184012	0.0276323	0.0665907	no ER binding site
chr1	108272404	108274005	1602	*	Distal Intergenic	1	108560100	108639320	79221	1	284611	NM_001010883	-286095	ENSG00000162636	EEIG2	EEIG family member 2	Distal Intergenic	T47D_3291	T47D_CS.1.103_E2_vs_T47D_E2	328.777	0.130437	0.199268	0.319395	no ER binding site
chr1	108420546	108421972	1427	*	Distal Intergenic	1	108560100	108639320	79221	1	284611	NM_001010883	-138128	ENSG00000162636	EEIG2	EEIG family member 2	Distal Intergenic	T47D_3293	T47D_CS.1.103_E2_vs_T47D_E2	320.01	0.0847915	0.363494	0.503182	no ER binding site
chr1	108559744	108561304	1561	*	Promoter (<=1kb)	1	108560100	108639320	79221	1	284611	NM_001010883	0	ENSG00000162636	EEIG2	EEIG family member 2	Promoter	T47D_3297	T47D_CS.1.103_E2_vs_T47D_E2	239.018	0.0684623	0.522946	0.652374	no ER binding site
chr1	108691702	108693628	1927	*	Promoter (<=1kb)	1	108692310	108702928	10619	1	55119	NM_001349757	0	ENSG00000134186	PRPF38B	pre-mRNA processing factor 38B	Promoter	T47D_3302	T47D_CS.1.103_E2_vs_T47D_E2	523.857	0.160802	0.0320096	0.0753057	no ER binding site
chr1	108746263	108747557	1295	*	Promoter (<=1kb)	1	108746674	108809519	62846	1	6814	NM_007269	0	ENSG00000116266	STXBP3	syntaxin binding protein 3	Promoter	T47D_3303	T47D_CS.1.103_E2_vs_T47D_E2	557.954	0.170992	0.017265	0.045325	no ER binding site
chr1	108830343	108831012	670	*	Exon (NM_152763/254268, exon 10 of 16)	1	108815903	108858244	42342	2	254268	NR_049760	27232	ENSG00000162641	AKNAD1	AKNA domain containing 1	Exon	T47D_3306	T47D_CS.1.103_E2_vs_T47D_E2	143.078	0.0260389	0.848933	0.904148	no ER binding site
chr1	108876577	108877719	1143	*	Promoter (<=1kb)	1	108876985	108934335	57351	1	29899	NM_001321039	0	ENSG00000121957	GPSM2	G protein signaling modulator 2	Promoter	T47D_3308	T47D_CS.1.103_E2_vs_T47D_E2	307.634	-0.172963	0.0701983	0.14165	no ER binding site
chr1	108962999	108963869	871	*	Promoter (<=1kb)	1	108929506	108963484	33979	2	23155	NM_001048210	0	ENSG00000121940	CLCC1	chloride channel CLIC like 1	Promoter	T47D_3311	T47D_CS.1.103_E2_vs_T47D_E2	371.815	-0.320472	0.000282135	0.00135216	no ER binding site
chr1	109041328	109042323	996	*	Promoter (<=1kb)	1	108970216	109042102	71887	2	22911	NM_001142551	0	ENSG00000085433	WDR47	WD repeat domain 47	Promoter	T47D_3312	T47D_CS.1.103_E2_vs_T47D_E2	305.176	-0.0693794	0.481382	0.614666	no ER binding site
chr1	109075491	109076359	869	*	Promoter (<=1kb)	1	109064140	109076003	11864	2	6884	NM_005645	0	ENSG00000197780	TAF13	TATA-box binding protein associated factor 13	Promoter	T47D_3315	T47D_CS.1.103_E2_vs_T47D_E2	203.751	-0.0404945	0.739905	0.827191	no ER binding site
chr1	109090194	109091501	1308	*	Promoter (<=1kb)	1	109090764	109096934	6171	1	56900	NM_001322248	0	ENSG00000215717	TMEM167B	transmembrane protein 167B	Promoter	T47D_3317	T47D_CS.1.103_E2_vs_T47D_E2	343.946	0.0752074	0.401881	0.541343	no ER binding site
chr1	109099735	109100804	1070	*	Promoter (<=1kb)	1	109100193	109100612	420	1	677766	NR_003023	0	ENSG00000278249	SCARNA2	small Cajal body-specific RNA 2	Promoter	T47D_3318	T47D_CS.1.103_E2_vs_T47D_E2	255.834	0.334138	0.00142271	0.00550146	no ER binding site
chr1	109112635	109112980	346	*	Promoter (<=1kb)	1	109105951	109112747	6797	2	127003	NM_001245025	0	ENSG00000179902	CFAP276	cilia and flagella associated protein 276	Promoter	T47D_3320	T47D_CS.1.103_E2_vs_T47D_E2	150.363	-0.105024	0.4511	0.587569	no ER binding site
chr1	109113717	109114612	896	*	Promoter (<=1kb)	1	109105955	109113831	7877	2	127003	NM_001122961	0	ENSG00000179902	CFAP276	cilia and flagella associated protein 276	Promoter	T47D_3321	T47D_CS.1.103_E2_vs_T47D_E2	333.554	-0.0364097	0.700111	0.797518	no ER binding site
chr1	109151190	109152881	1692	*	Intron (NM_001267048/57535, intron 1 of 19)	1	109114115	109206781	92667	1	57535	NM_001267048	37075	ENSG00000116299	ELAPOR1	endosome-lysosome associated apoptosis and autophagy regulator 1	Intron	T47D_3324	T47D_CS.1.103_E2_vs_T47D_E2	355.329	-0.333096	0.000349407	0.00163521	ER binding site
chr1	109213474	109214665	1192	*	Promoter (<=1kb)	1	109213893	109217491	3599	1	6301	NR_034072	0	ENSG00000031698	SARS1	seryl-tRNA synthetase 1	Promoter	T47D_3329	T47D_CS.1.103_E2_vs_T47D_E2	355.482	0.17049	0.0566326	0.119468	no ER binding site
chr1	109239479	109241140	1662	*	Downstream (1-2kb)	1	109249539	109275751	26213	1	1952	NM_001408	-8399	ENSG00000143126	CELSR2	cadherin EGF LAG seven-pass G-type receptor 2	Downstream	T47D_3331	T47D_CS.1.103_E2_vs_T47D_E2	266.537	0.356137	0.000496433	0.00220992	ER binding site
chr1	109249128	109250349	1222	*	Promoter (<=1kb)	1	109249539	109275751	26213	1	1952	NM_001408	0	ENSG00000143126	CELSR2	cadherin EGF LAG seven-pass G-type receptor 2	Promoter	T47D_3332	T47D_CS.1.103_E2_vs_T47D_E2	154.899	-0.318357	0.016416	0.0434444	no ER binding site
chr1	109263257	109264183	927	*	Exon (NM_001408/1952, exon 8 of 34)	1	109249539	109275751	26213	1	1952	NM_001408	13718	ENSG00000143126	CELSR2	cadherin EGF LAG seven-pass G-type receptor 2	Exon	T47D_3333	T47D_CS.1.103_E2_vs_T47D_E2	414.96	-0.161914	0.0501305	0.108297	no ER binding site
chr1	109274427	109275485	1059	*	3' UTR	1	109249539	109275751	26213	1	1952	NM_001408	24888	ENSG00000143126	CELSR2	cadherin EGF LAG seven-pass G-type receptor 2	3' UTR	T47D_3334	T47D_CS.1.103_E2_vs_T47D_E2	412.015	0.258271	0.00200566	0.00737402	ER binding site
chr1	109277364	109277871	508	*	Downstream (1-2kb)	1	109279554	109283144	3591	2	84722	NM_001350237	5273	ENSG00000134222	PSRC1	proline and serine rich coiled-coil 1	Downstream	T47D_3335	T47D_CS.1.103_E2_vs_T47D_E2	144.286	0.0165829	0.902849	0.939068	no ER binding site
chr1	109282862	109283861	1000	*	Promoter (<=1kb)	1	109279554	109283144	3591	2	84722	NM_001350237	0	ENSG00000134222	PSRC1	proline and serine rich coiled-coil 1	Promoter	T47D_3336	T47D_CS.1.103_E2_vs_T47D_E2	321.806	0.118344	0.201456	0.322195	no ER binding site
chr1	109397415	109398667	1253	*	Promoter (<=1kb)	1	109309575	109397918	88344	2	6272	NM_002959	0	ENSG00000134243	SORT1	sortilin 1	Promoter	T47D_3340	T47D_CS.1.103_E2_vs_T47D_E2	313.724	-0.309364	0.00116955	0.0046417	no ER binding site
chr1	109425881	109426949	1069	*	Promoter (<=1kb)	1	109399042	109426448	27407	2	5686	NM_001199772	0	ENSG00000143106	PSMA5	proteasome 20S subunit alpha 5	Promoter	T47D_3341	T47D_CS.1.103_E2_vs_T47D_E2	713.044	0.0393159	0.565013	0.688797	ER binding site
chr1	109483237	109484683	1447	*	Promoter (<=1kb)	1	109483905	109492734	8830	1	127002	NM_001350175	0	ENSG00000162650	ATXN7L2	ataxin 7 like 2	Promoter	T47D_3344	T47D_CS.1.103_E2_vs_T47D_E2	138.563	0.178562	0.206451	0.328246	no ER binding site
chr1	109493653	109494604	952	*	Promoter (<=1kb)	1	109494036	109500441	6406	1	284613	NM_001134402	0	ENSG00000174151	CYB561D1	cytochrome b561 family member D1	Promoter	T47D_3346	T47D_CS.1.103_E2_vs_T47D_E2	252.709	0.0655225	0.535081	0.663044	no ER binding site
chr1	109509050	109510104	1055	*	Promoter (<=1kb)	1	109504178	109509727	5550	2	57463	NM_020703	0	ENSG00000181754	AMIGO1	adhesion molecule with Ig like domain 1	Promoter	T47D_3348	T47D_CS.1.103_E2_vs_T47D_E2	112.427	-0.133939	0.400792	0.540235	no ER binding site
chr1	109532150	109533209	1060	*	Distal Intergenic	1	109539872	109545848	5977	1	83873	NM_031936	-6663	ENSG00000156097	GPR61	G protein-coupled receptor 61	Distal Intergenic	T47D_3349	T47D_CS.1.103_E2_vs_T47D_E2	178.195	0.146305	0.246179	0.375334	no ER binding site
chr1	109548020	109549290	1271	*	Promoter (<=1kb)	1	109548615	109600193	51579	1	2773	NM_006496	0	ENSG00000065135	GNAI3	G protein subunit alpha i3	Promoter	T47D_3351	T47D_CS.1.103_E2_vs_T47D_E2	368.899	-0.00283588	0.974063	0.984123	no ER binding site
chr1	109619496	109621364	1869	*	Promoter (<=1kb)	1	109603091	109619616	16526	2	2780	NM_001377295	0	ENSG00000134183	GNAT2	G protein subunit alpha transducin 2	Promoter	T47D_3356	T47D_CS.1.103_E2_vs_T47D_E2	164.034	-0.0682884	0.594133	0.71306	no ER binding site
chr1	109643175	109644036	862	*	Distal Intergenic	1	109656076	109661709	5634	1	2948	NR_024538	-12040	ENSG00000168765	GSTM4	glutathione S-transferase mu 4	Distal Intergenic	T47D_3358	T47D_CS.1.103_E2_vs_T47D_E2	147.161	0.365463	0.0083752	0.0248567	no ER binding site
chr1	109655557	109656620	1064	*	Promoter (<=1kb)	1	109656076	109661709	5634	1	2948	NR_024538	0	ENSG00000168765	GSTM4	glutathione S-transferase mu 4	Promoter	T47D_3359	T47D_CS.1.103_E2_vs_T47D_E2	230.177	-0.188921	0.0819629	0.160399	no ER binding site
chr1	109667763	109668364	602	*	Promoter (<=1kb)	1	109668022	109683997	15976	1	2946	NM_001142368	0	ENSG00000213366	GSTM2	glutathione S-transferase mu 2	Promoter	T47D_3360	T47D_CS.1.103_E2_vs_T47D_E2	203.977	0.0662058	0.567304	0.690675	no ER binding site
chr1	109725140	109726319	1180	*	Distal Intergenic	1	109712251	109718268	6018	1	2949	NM_000851	12889	ENSG00000134201	GSTM5	glutathione S-transferase mu 5	Distal Intergenic	T47D_3364	T47D_CS.1.103_E2_vs_T47D_E2	179.298	-0.91204	1.97132752154863e-12	4.22906947124691e-11	ER binding site
chr1	109728850	109729327	478	*	Distal Intergenic	1	109733932	109741038	7107	2	2947	NR_024537	11711	ENSG00000134202	GSTM3	glutathione S-transferase mu 3	Distal Intergenic	T47D_3365	T47D_CS.1.103_E2_vs_T47D_E2	178.799	0.329154	0.0078222	0.0234526	ER binding site
chr1	109739717	109741087	1371	*	Promoter (<=1kb)	1	109733932	109741038	7107	2	2947	NR_024537	0	ENSG00000134202	GSTM3	glutathione S-transferase mu 3	Promoter	T47D_3366	T47D_CS.1.103_E2_vs_T47D_E2	285.102	-0.0518972	0.595833	0.714197	no ER binding site
chr1	109773641	109774143	503	*	Distal Intergenic	1	109750080	109763923	13844	2	79574	NM_139053	-9718	ENSG00000198758	EPS8L3	EPS8 signaling adaptor L3	Distal Intergenic	T47D_3367	T47D_CS.1.103_E2_vs_T47D_E2	177.223	-0.0310425	0.800957	0.870724	no ER binding site
chr1	109776721	109777333	613	*	Distal Intergenic	1	109750080	109763923	13844	2	79574	NM_139053	-12798	ENSG00000198758	EPS8L3	EPS8 signaling adaptor L3	Distal Intergenic	T47D_3368	T47D_CS.1.103_E2_vs_T47D_E2	154.395	0.187888	0.153558	0.262016	no ER binding site
chr1	109782999	109783903	905	*	Distal Intergenic	1	109750080	109763923	13844	2	79574	NM_139053	-19076	ENSG00000198758	EPS8L3	EPS8 signaling adaptor L3	Distal Intergenic	T47D_3369	T47D_CS.1.103_E2_vs_T47D_E2	128.372	-0.3323	0.0248256	0.0609368	no ER binding site
chr1	109910139	109911659	1521	*	Promoter (<=1kb)	1	109910849	109925202	14354	1	1435	NM_172210	0	ENSG00000184371	CSF1	colony stimulating factor 1	Promoter	T47D_3374	T47D_CS.1.103_E2_vs_T47D_E2	175.028	0.268218	0.0347203	0.0805688	no ER binding site
chr1	109959656	109960768	1113	*	Distal Intergenic	1	109984765	110023742	38978	1	10768	NM_001242673	-23997	ENSG00000168710	AHCYL1	adenosylhomocysteinase like 1	Distal Intergenic	T47D_3376	T47D_CS.1.103_E2_vs_T47D_E2	267.369	0.467683	8.30093643990121e-06	5.901874589688e-05	no ER binding site
chr1	109980547	109981125	579	*	Distal Intergenic	1	109984765	110023742	38978	1	10768	NM_001242673	-3640	ENSG00000168710	AHCYL1	adenosylhomocysteinase like 1	Distal Intergenic	T47D_3377	T47D_CS.1.103_E2_vs_T47D_E2	119.238	0.138603	0.359991	0.49945	no ER binding site
chr1	109984129	109985398	1270	*	Promoter (<=1kb)	1	109984765	110023742	38978	1	10768	NM_001242673	0	ENSG00000168710	AHCYL1	adenosylhomocysteinase like 1	Promoter	T47D_3378	T47D_CS.1.103_E2_vs_T47D_E2	472.318	0.250817	0.0012229	0.00482449	no ER binding site
chr1	110003651	110004499	849	*	Promoter (<=1kb)	1	110003948	110023742	19795	1	10768	NM_001242675	0	ENSG00000168710	AHCYL1	adenosylhomocysteinase like 1	Promoter	T47D_3379	T47D_CS.1.103_E2_vs_T47D_E2	140.23	0.436785	0.0025164	0.00895331	no ER binding site
chr1	110034184	110035609	1426	*	Promoter (<=1kb)	1	110034601	110054641	20041	1	85369	NR_073071	0	ENSG00000143093	STRIP1	striatin interacting protein 1	Promoter	T47D_3381	T47D_CS.1.103_E2_vs_T47D_E2	354.369	-0.162173	0.0692915	0.140188	no ER binding site
chr1	110116500	110117357	858	*	Downstream (2-3kb)	1	110112443	110113947	1505	1	164153	NM_203412	4057	ENSG00000186150	UBL4B	ubiquitin like 4B	Downstream	T47D_3386	T47D_CS.1.103_E2_vs_T47D_E2	133.116	-0.286403	0.0507982	0.109472	no ER binding site
chr1	110150302	110151059	758	*	Promoter (<=1kb)	1	110150494	110202201	51708	1	388662	NM_001010898	0	ENSG00000197106	SLC6A17	solute carrier family 6 member 17	Promoter	T47D_3388	T47D_CS.1.103_E2_vs_T47D_E2	121.964	-0.53455	0.000467905	0.00210166	no ER binding site
chr1	110209810	110211339	1530	*	Promoter (<=1kb)	1	110208451	110209987	1537	2	100873974	NR_046546	0	NA	KCNC4-DT	KCNC4 divergent transcript	Promoter	T47D_3397	T47D_CS.1.103_E2_vs_T47D_E2	310.377	-0.19618	0.0384043	0.0875418	no ER binding site
chr1	110312289	110313111	823	*	Intron (NR_036595/440600, intron 2 of 3)	1	110286376	110339171	52796	2	440600	NR_036595	26060	ENSG00000227963	RBM15-AS1	RBM15 antisense RNA 1	Intron	T47D_3402	T47D_CS.1.103_E2_vs_T47D_E2	145.707	-0.145021	0.295686	0.430964	no ER binding site
chr1	110338171	110339539	1369	*	Promoter (<=1kb)	1	110286376	110339171	52796	2	440600	NR_036595	0	ENSG00000227963	RBM15-AS1	RBM15 antisense RNA 1	Promoter	T47D_3404	T47D_CS.1.103_E2_vs_T47D_E2	1558.2	0.230967	9.25496698733635e-07	8.0993052626957e-06	ER binding site
chr1	110339615	110339933	319	*	Promoter (<=1kb)	1	110339377	110346675	7299	1	64783	NM_001201545	238	ENSG00000162775	RBM15	RNA binding motif protein 15	Promoter	T47D_3405	T47D_CS.1.103_E2_vs_T47D_E2	147.727	-0.525558	0.000134323	0.00069945	no ER binding site
chr1	110407223	110408258	1036	*	Promoter (<=1kb)	1	110401255	110407694	6440	2	10542	NM_001382293	0	ENSG00000134248	LAMTOR5	late endosomal/lysosomal adaptor, MAPK and MTOR activator 5	Promoter	T47D_3408	T47D_CS.1.103_E2_vs_T47D_E2	264.101	0.149541	0.145057	0.25082	no ER binding site
chr1	110677512	110678086	575	*	Promoter (2-3kb)	1	110672465	110674940	2476	2	3738	NM_002232	-2572	ENSG00000177272	KCNA3	potassium voltage-gated channel subfamily A member 3	Promoter	T47D_3425	T47D_CS.1.103_E2_vs_T47D_E2	129.588	0.295902	0.0484871	0.105361	ER binding site
chr1	110746072	110747154	1083	*	Distal Intergenic	1	110672465	110674940	2476	2	3738	NM_002232	-71132	ENSG00000177272	KCNA3	potassium voltage-gated channel subfamily A member 3	Distal Intergenic	T47D_3426	T47D_CS.1.103_E2_vs_T47D_E2	118.776	-1.10326	1.88557544106262e-11	3.53846813817869e-10	ER binding site
chr1	110770789	110771926	1138	*	Distal Intergenic	1	110672465	110674940	2476	2	3738	NM_002232	-95849	ENSG00000177272	KCNA3	potassium voltage-gated channel subfamily A member 3	Distal Intergenic	T47D_3428	T47D_CS.1.103_E2_vs_T47D_E2	218.083	-0.133434	0.258396	0.389703	ER binding site
chr1	110963165	110964477	1313	*	Promoter (<=1kb)	1	110947190	110963922	16733	2	55791	NM_018372	0	ENSG00000121931	LRIF1	ligand dependent nuclear receptor interacting factor 1	Promoter	T47D_3436	T47D_CS.1.103_E2_vs_T47D_E2	789.896	0.122564	0.0479313	0.104432	ER binding site
chr1	111045097	111045841	745	*	Distal Intergenic	1	110947190	110963944	16755	2	55791	NM_001006945	-81153	ENSG00000121931	LRIF1	ligand dependent nuclear receptor interacting factor 1	Distal Intergenic	T47D_3438	T47D_CS.1.103_E2_vs_T47D_E2	203.514	-0.152483	0.202477	0.323445	ER binding site
chr1	111139343	111140853	1511	*	Promoter (<=1kb)	1	111139383	111185104	45722	1	10390	NM_001007794	0	ENSG00000134255	CEPT1	choline/ethanolamine phosphotransferase 1	Promoter	T47D_3442	T47D_CS.1.103_E2_vs_T47D_E2	327.349	-0.0837557	0.366355	0.50606	no ER binding site
chr1	111203613	111204898	1286	*	Promoter (<=1kb)	1	111185969	111204538	18570	2	79961	NM_001271833	0	ENSG00000162777	DENND2D	DENN domain containing 2D	Promoter	T47D_3445	T47D_CS.1.103_E2_vs_T47D_E2	470.011	-0.062962	0.423073	0.561809	no ER binding site
chr1	111222369	111223524	1156	*	Distal Intergenic	1	111227659	111243440	15782	1	1117	NM_001025197	-4135	ENSG00000064886	CHI3L2	chitinase 3 like 2	Distal Intergenic	T47D_3446	T47D_CS.1.103_E2_vs_T47D_E2	168.826	-0.178602	0.163759	0.274973	no ER binding site
chr1	111346072	111346944	873	*	Promoter (<=1kb)	1	111346560	111353017	6458	1	128344	NM_001300831	0	ENSG00000173947	CIMAP3	ciliary microtubule associated protein 3	Promoter	T47D_3452	T47D_CS.1.103_E2_vs_T47D_E2	314.386	0.214791	0.0286706	0.0686772	no ER binding site
chr1	111448533	111449920	1388	*	Promoter (<=1kb)	1	111439890	111449256	9367	2	79084	NM_001317063	0	ENSG00000116455	WDR77	WD repeat domain 77	Promoter	T47D_3456	T47D_CS.1.103_E2_vs_T47D_E2	417.682	0.0620971	0.451382	0.587803	ER binding site
chr1	111507578	111508794	1217	*	Intron (NM_001081976/57413, intron 1 of 5)	1	111483348	111564003	80656	2	57413	NM_001081976	55209	ENSG00000121933	TMIGD3	transmembrane and immunoglobulin domain containing 3	Intron	T47D_3458	T47D_CS.1.103_E2_vs_T47D_E2	244.959	0.149156	0.162996	0.274102	no ER binding site
chr1	111619412	111620622	1211	*	Promoter (<=1kb)	1	111619783	111716695	96913	1	5906	NM_001010935	0	ENSG00000116473	RAP1A	RAP1A, member of RAS oncogene family	Promoter	T47D_3459	T47D_CS.1.103_E2_vs_T47D_E2	334.516	0.0213589	0.821318	0.884702	no ER binding site
chr1	111738422	111740509	2088	*	Promoter (<=1kb)	1	111722064	111739395	17332	2	55924	NM_019099	0	ENSG00000197852	INKA2	inka box actin regulator 2	Promoter	T47D_3462	T47D_CS.1.103_E2_vs_T47D_E2	810.455	-0.0646942	0.287483	0.422077	no ER binding site
chr1	111754988	111756326	1339	*	Promoter (<=1kb)	1	111745317	111755509	10193	2	101928718	NR_125963	0	ENSG00000284830	LOC101928718	uncharacterized LOC101928718	Promoter	T47D_3464	T47D_CS.1.103_E2_vs_T47D_E2	546.475	0.0649561	0.392481	0.531978	no ER binding site
chr1	112369508	112370205	698	*	Distal Intergenic	1	112396214	112461164	64951	1	55917	NM_018704	-26009	ENSG00000143079	CTTNBP2NL	CTTNBP2 N-terminal like	Distal Intergenic	T47D_3476	T47D_CS.1.103_E2_vs_T47D_E2	150.724	0.0636202	0.643126	0.75322	no ER binding site
chr1	112390419	112391260	842	*	Distal Intergenic	1	112396214	112461164	64951	1	55917	NM_018704	-4954	ENSG00000143079	CTTNBP2NL	CTTNBP2 N-terminal like	Distal Intergenic	T47D_3477	T47D_CS.1.103_E2_vs_T47D_E2	174.24	0.324377	0.0109144	0.0310772	no ER binding site
chr1	112395833	112396623	791	*	Promoter (<=1kb)	1	112396214	112461164	64951	1	55917	NM_018704	0	ENSG00000143079	CTTNBP2NL	CTTNBP2 N-terminal like	Promoter	T47D_3479	T47D_CS.1.103_E2_vs_T47D_E2	291.814	0.13926	0.158562	0.268447	no ER binding site
chr1	112464384	112464979	596	*	Promoter (1-2kb)	1	112466541	112521288	54748	1	7482	NM_001291880	-1562	ENSG00000134245	WNT2B	Wnt family member 2B	Promoter	T47D_3481	T47D_CS.1.103_E2_vs_T47D_E2	141.758	-0.0854485	0.547994	0.673384	no ER binding site
chr1	112465922	112466598	677	*	Promoter (<=1kb)	1	112466541	112521288	54748	1	7482	NM_001291880	0	ENSG00000134245	WNT2B	Wnt family member 2B	Promoter	T47D_3482	T47D_CS.1.103_E2_vs_T47D_E2	133.899	0.0559613	0.697407	0.795393	no ER binding site
chr1	112618566	112620122	1557	*	Promoter (<=1kb)	1	112523515	112619141	95627	2	54879	NM_001308264	0	ENSG00000007341	ST7L	suppression of tumorigenicity 7 like	Promoter	T47D_3485	T47D_CS.1.103_E2_vs_T47D_E2	414.475	0.0091151	0.912792	0.945369	no ER binding site
chr1	112673629	112675739	2111	*	Promoter (<=1kb)	1	112674312	112700746	26435	1	4343	NM_001286072	0	ENSG00000155363	MOV10	Mov10 RNA helicase	Promoter	T47D_3489	T47D_CS.1.103_E2_vs_T47D_E2	380.742	-0.2062	0.0178592	0.0465369	no ER binding site
chr1	112698618	112699329	712	*	Exon (NM_001286072/4343, exon 18 of 22)	1	112674312	112700746	26435	1	4343	NM_001286072	24306	ENSG00000155363	MOV10	Mov10 RNA helicase	Exon	T47D_3491	T47D_CS.1.103_E2_vs_T47D_E2	162.219	-0.359263	0.00694427	0.0211795	no ER binding site
chr1	112700795	112701111	317	*	Downstream (<1kb)	1	112701127	112707056	5930	2	389	NM_001042679	5945	ENSG00000155366	RHOC	ras homolog family member C	Downstream	T47D_3492	T47D_CS.1.103_E2_vs_T47D_E2	131.968	0.128244	0.372674	0.512166	no ER binding site
chr1	112704760	112705615	856	*	Promoter (1-2kb)	1	112701127	112707403	6277	2	389	NM_001042678	1788	ENSG00000155366	RHOC	ras homolog family member C	Promoter	T47D_3493	T47D_CS.1.103_E2_vs_T47D_E2	670.053	-0.300143	5.98779505754686e-06	4.37790053231326e-05	ER binding site
chr1	112707006	112707827	822	*	Promoter (<=1kb)	1	112701127	112707056	5930	2	389	NM_001042679	0	ENSG00000155366	RHOC	ras homolog family member C	Promoter	T47D_3494	T47D_CS.1.103_E2_vs_T47D_E2	387.922	-0.0842756	0.336023	0.474905	no ER binding site
chr1	112713482	112713881	400	*	Promoter (1-2kb)	1	112709994	112715328	5335	2	333926	NM_005167	1447	ENSG00000155367	PPM1J	protein phosphatase, Mg2+/Mn2+ dependent 1J	Promoter	T47D_3495	T47D_CS.1.103_E2_vs_T47D_E2	103.127	-0.432592	0.0167446	0.0441785	ER binding site
chr1	112714827	112715863	1037	*	Promoter (<=1kb)	1	112709994	112715328	5335	2	333926	NM_005167	0	ENSG00000155367	PPM1J	protein phosphatase, Mg2+/Mn2+ dependent 1J	Promoter	T47D_3496	T47D_CS.1.103_E2_vs_T47D_E2	397.454	0.0684116	0.432786	0.570818	no ER binding site
chr1	112716118	112716599	482	*	Promoter (<=1kb)	1	112709994	112715328	5335	2	333926	NM_005167	-790	ENSG00000155367	PPM1J	protein phosphatase, Mg2+/Mn2+ dependent 1J	Promoter	T47D_3497	T47D_CS.1.103_E2_vs_T47D_E2	208.637	0.233707	0.051257	0.110244	no ER binding site
chr1	112803860	112804719	860	*	Distal Intergenic	1	112820169	112850643	30475	2	100996702	NR_103746	45924	ENSG00000215866	LINC01356	long intergenic non-protein coding RNA 1356	Distal Intergenic	T47D_3501	T47D_CS.1.103_E2_vs_T47D_E2	134.969	0.141787	0.315227	0.453021	no ER binding site
chr1	112849403	112850444	1042	*	Promoter (<=1kb)	1	112820169	112850643	30475	2	100996702	NR_103746	199	ENSG00000215866	LINC01356	long intergenic non-protein coding RNA 1356	Promoter	T47D_3503	T47D_CS.1.103_E2_vs_T47D_E2	130.728	0.39167	0.00607758	0.0189462	no ER binding site
chr1	112851813	112852706	894	*	Promoter (1-2kb)	1	112820169	112850643	30475	2	100996702	NR_103746	-1170	ENSG00000215866	LINC01356	long intergenic non-protein coding RNA 1356	Promoter	T47D_3504	T47D_CS.1.103_E2_vs_T47D_E2	310.052	0.0429732	0.650122	0.759095	ER binding site
chr1	113072596	113073771	1176	*	Promoter (<=1kb)	1	113073198	113132260	59063	1	9860	NM_001312686	0	ENSG00000198799	LRIG2	leucine rich repeats and immunoglobulin like domains 2	Promoter	T47D_3508	T47D_CS.1.103_E2_vs_T47D_E2	784.055	0.185372	0.0030541	0.0105604	ER binding site
chr1	113140401	113141730	1330	*	Distal Intergenic	1	113196781	113206253	9473	2	643441	NR_038846	64523	NA	LOC643441	uncharacterized LOC643441	Distal Intergenic	T47D_3510	T47D_CS.1.103_E2_vs_T47D_E2	134.546	0.507592	0.000413956	0.00188854	no ER binding site
chr1	113206102	113207415	1314	*	Promoter (<=1kb)	1	113196781	113206253	9473	2	643441	NR_038846	0	NA	LOC643441	uncharacterized LOC643441	Promoter	T47D_3512	T47D_CS.1.103_E2_vs_T47D_E2	136.226	-0.637229	1.81603417130391e-05	0.000119067	ER binding site
chr1	113255179	113256630	1452	*	Distal Intergenic	1	113196781	113206253	9473	2	643441	NR_038846	-48926	NA	LOC643441	uncharacterized LOC643441	Distal Intergenic	T47D_3515	T47D_CS.1.103_E2_vs_T47D_E2	282.467	0.333297	0.00103614	0.00418216	ER binding site
chr1	113388674	113389026	353	*	Promoter (1-2kb)	1	113390515	113685923	295409	1	260425	NM_001142782	-1489	ENSG00000081026	MAGI3	membrane associated guanylate kinase, WW and PDZ domain containing 3	Promoter	T47D_3516	T47D_CS.1.103_E2_vs_T47D_E2	121.067	-0.510701	0.000980833	0.00399145	ER binding site
chr1	113389726	113390776	1051	*	Promoter (<=1kb)	1	113390515	113685923	295409	1	260425	NM_001142782	0	ENSG00000081026	MAGI3	membrane associated guanylate kinase, WW and PDZ domain containing 3	Promoter	T47D_3517	T47D_CS.1.103_E2_vs_T47D_E2	768.593	0.188696	0.00222584	0.00806174	no ER binding site
chr1	113758647	113760063	1417	*	Promoter (<=1kb)	1	113697202	113759155	61954	2	10745	NM_006608	0	ENSG00000116793	PHTF1	putative homeodomain transcription factor 1	Promoter	T47D_3523	T47D_CS.1.103_E2_vs_T47D_E2	207.609	0.0975834	0.4234	0.562111	no ER binding site
chr1	113811517	113812736	1220	*	Promoter (<=1kb)	1	113761832	113812476	50645	2	54665	NM_018364	0	ENSG00000081019	RSBN1	round spermatid basic protein 1	Promoter	T47D_3524	T47D_CS.1.103_E2_vs_T47D_E2	688.692	0.157054	0.0164595	0.0435393	ER binding site
chr1	113904405	113905803	1399	*	Promoter (<=1kb)	1	113904619	113914086	9468	1	64858	NM_001319947	0	ENSG00000118655	DCLRE1B	DNA cross-link repair 1B	Promoter	T47D_3526	T47D_CS.1.103_E2_vs_T47D_E2	882.335	0.084744	0.151977	0.26013	ER binding site
chr1	113928974	113930823	1850	*	Promoter (<=1kb)	1	113924001	113929258	5258	2	101928846	NR_110725	0	ENSG00000235527	HIPK1-AS1	HIPK1 antisense RNA 1	Promoter	T47D_3527	T47D_CS.1.103_E2_vs_T47D_E2	463.371	-0.00198098	0.98062	0.988098	no ER binding site
chr1	113976531	113977170	640	*	3' UTR	1	113929324	113977869	48546	1	204851	NM_198268	47207	ENSG00000163349	HIPK1	homeodomain interacting protein kinase 1	3' UTR	T47D_3528	T47D_CS.1.103_E2_vs_T47D_E2	93.6337	-1.24749	6.4705555203896e-12	1.30087411408511e-10	ER binding site
chr1	113978823	113979761	939	*	Promoter (<=1kb)	1	113979391	113982254	2864	1	56944	NM_001286353	0	ENSG00000116774	OLFML3	olfactomedin like 3	Promoter	T47D_3529	T47D_CS.1.103_E2_vs_T47D_E2	309.849	-0.370751	0.000112263	0.000597926	no ER binding site
chr1	113982070	113983054	985	*	Promoter (2-3kb)	1	113979391	113982254	2864	1	56944	NM_001286353	2679	ENSG00000116774	OLFML3	olfactomedin like 3	Promoter	T47D_3530	T47D_CS.1.103_E2_vs_T47D_E2	196.328	-0.612335	2.88741820887243e-07	2.79303505165411e-06	no ER binding site
chr1	114032952	114033764	813	*	Distal Intergenic	1	113979474	113982253	2780	1	56944	NM_020190	53478	ENSG00000116774	OLFML3	olfactomedin like 3	Distal Intergenic	T47D_3531	T47D_CS.1.103_E2_vs_T47D_E2	98.3418	-0.492238	0.00347159	0.0117738	no ER binding site
chr1	114346099	114346919	821	*	Distal Intergenic	1	114392793	114511203	118411	2	51592	NM_015906	164284	ENSG00000197323	TRIM33	tripartite motif containing 33	Distal Intergenic	T47D_3538	T47D_CS.1.103_E2_vs_T47D_E2	311.97	0.193237	0.0487806	0.10595	no ER binding site
chr1	114510226	114511670	1445	*	Promoter (<=1kb)	1	114392793	114511203	118411	2	51592	NM_015906	0	ENSG00000197323	TRIM33	tripartite motif containing 33	Promoter	T47D_3541	T47D_CS.1.103_E2_vs_T47D_E2	501.391	-0.053116	0.48208	0.615281	no ER binding site
chr1	114581114	114581930	817	*	Promoter (<=1kb)	1	114567560	114581615	14056	2	10286	NM_005872	0	ENSG00000116752	BCAS2	BCAS2 pre-mRNA processing factor	Promoter	T47D_3543	T47D_CS.1.103_E2_vs_T47D_E2	291.343	0.0245375	0.804817	0.873305	no ER binding site
chr1	114669581	114670819	1239	*	Promoter (<=1kb)	1	114582850	114670049	87200	2	163259	NM_001256404	0	ENSG00000175984	DENND2C	DENN domain containing 2C	Promoter	T47D_3545	T47D_CS.1.103_E2_vs_T47D_E2	505.288	0.152209	0.0436808	0.0969821	no ER binding site
chr1	114716016	114717303	1288	*	Promoter (<=1kb)	1	114704469	114716771	12303	2	4893	NM_002524	0	ENSG00000213281	NRAS	NRAS proto-oncogene, GTPase	Promoter	T47D_3546	T47D_CS.1.103_E2_vs_T47D_E2	209.22	0.218452	0.0594778	0.124263	no ER binding site
chr1	114757259	114757755	497	*	Promoter (<=1kb)	1	114716913	114758050	41138	2	7812	NM_001242891	295	ENSG00000009307	CSDE1	cold shock domain containing E1	Promoter	T47D_3547	T47D_CS.1.103_E2_vs_T47D_E2	328.147	-0.0566773	0.542569	0.668705	no ER binding site
chr1	114757835	114758309	475	*	Promoter (<=1kb)	1	114716916	114757984	41069	2	7812	NM_001007553	0	ENSG00000009307	CSDE1	cold shock domain containing E1	Promoter	T47D_3548	T47D_CS.1.103_E2_vs_T47D_E2	436.155	0.119608	0.138367	0.241763	no ER binding site
chr1	114780161	114781072	912	*	Promoter (<=1kb)	1	114769484	114780685	11202	2	80143	NM_001102396	0	ENSG00000052723	SIKE1	suppressor of IKBKE 1	Promoter	T47D_3549	T47D_CS.1.103_E2_vs_T47D_E2	233.319	0.0626009	0.571288	0.694154	no ER binding site
chr1	115138777	115139625	849	*	Distal Intergenic	1	115048011	115089503	41493	2	10100	NM_005725	-49274	ENSG00000134198	TSPAN2	tetraspanin 2	Distal Intergenic	T47D_3557	T47D_CS.1.103_E2_vs_T47D_E2	181.184	0.0511642	0.678416	0.781941	no ER binding site
chr1	115210273	115211160	888	*	Distal Intergenic	1	115283034	115368072	85039	1	112840934	NR_157569	-71874	ENSG00000228035	NGF-AS1	NGF antisense RNA 1	Distal Intergenic	T47D_3559	T47D_CS.1.103_E2_vs_T47D_E2	129.89	-0.304675	0.0407169	0.0917105	no ER binding site
chr1	115545604	115546647	1044	*	Distal Intergenic	1	115641970	115698220	56251	1	81839	NM_001172411	-95323	ENSG00000173218	VANGL1	VANGL planar cell polarity protein 1	Distal Intergenic	T47D_3567	T47D_CS.1.103_E2_vs_T47D_E2	176.072	-0.246584	0.0567304	0.119621	no ER binding site
chr1	115641509	115643130	1622	*	Promoter (<=1kb)	1	115641970	115698220	56251	1	81839	NM_001172411	0	ENSG00000173218	VANGL1	VANGL planar cell polarity protein 1	Promoter	T47D_3571	T47D_CS.1.103_E2_vs_T47D_E2	329.213	-0.129218	0.1759	0.290291	no ER binding site
chr1	115714462	115715277	816	*	Intron (NM_001232/845, intron 8 of 10)	1	115700021	115768714	68694	2	845	NM_001232	53437	ENSG00000118729	CASQ2	calsequestrin 2	Intron	T47D_3576	T47D_CS.1.103_E2_vs_T47D_E2	281.583	-0.344015	0.000528498	0.00233514	no ER binding site
chr1	115771466	115772364	899	*	Promoter (2-3kb)	1	115700021	115768714	68694	2	845	NM_001232	-2752	ENSG00000118729	CASQ2	calsequestrin 2	Promoter	T47D_3580	T47D_CS.1.103_E2_vs_T47D_E2	230.374	-0.0679052	0.567876	0.691074	no ER binding site
chr1	115975935	115977402	1468	*	Promoter (<=1kb)	1	115976513	116070054	93542	1	55356	NM_018420	0	ENSG00000163393	SLC22A15	solute carrier family 22 member 15	Promoter	T47D_3587	T47D_CS.1.103_E2_vs_T47D_E2	219.819	0.368508	0.00184789	0.00689096	no ER binding site
chr1	116138717	116139755	1039	*	Distal Intergenic	1	116111755	116135240	23486	1	126868	NM_152367	26962	ENSG00000173212	MAB21L3	mab-21 like 3	Distal Intergenic	T47D_3592	T47D_CS.1.103_E2_vs_T47D_E2	210.232	0.168268	0.141173	0.24567	no ER binding site
chr1	116151718	116152742	1025	*	Distal Intergenic	1	116111755	116135240	23486	1	126868	NM_152367	39963	ENSG00000173212	MAB21L3	mab-21 like 3	Distal Intergenic	T47D_3593	T47D_CS.1.103_E2_vs_T47D_E2	213.196	0.111405	0.353416	0.492729	no ER binding site
chr1	116167990	116169407	1418	*	Distal Intergenic	1	116111755	116135240	23486	1	126868	NM_152367	56235	ENSG00000173212	MAB21L3	mab-21 like 3	Distal Intergenic	T47D_3594	T47D_CS.1.103_E2_vs_T47D_E2	158.234	0.380192	0.003557	0.012012	no ER binding site
chr1	116311653	116312714	1062	*	Distal Intergenic	1	116373244	116404774	31531	1	476	NM_000701	-60530	ENSG00000163399	ATP1A1	ATPase Na+/K+ transporting subunit alpha 1	Distal Intergenic	T47D_3600	T47D_CS.1.103_E2_vs_T47D_E2	239.651	0.0154488	0.884733	0.927474	no ER binding site
chr1	116372582	116373759	1178	*	Promoter (<=1kb)	1	116373244	116404774	31531	1	476	NM_000701	0	ENSG00000163399	ATP1A1	ATPase Na+/K+ transporting subunit alpha 1	Promoter	T47D_3602	T47D_CS.1.103_E2_vs_T47D_E2	384.203	0.0758268	0.379582	0.518918	no ER binding site
chr1	116418017	116419061	1045	*	Promoter (<=1kb)	1	116405418	116418559	13142	2	84852	NR_024126	0	ENSG00000203865	ATP1A1-AS1	ATP1A1 antisense RNA 1	Promoter	T47D_3604	T47D_CS.1.103_E2_vs_T47D_E2	140.465	-0.0120823	0.933944	0.959003	no ER binding site
chr1	116453188	116454618	1431	*	Intron (NR_125972/101929023, intron 2 of 3)	1	116423724	116478826	55103	2	101929023	NR_125972	24208	ENSG00000233154	LINC01762	long intergenic non-protein coding RNA 1762	Intron	T47D_3606	T47D_CS.1.103_E2_vs_T47D_E2	139.018	-1.13723	2.04560225835746e-14	5.54611477056382e-13	no ER binding site
chr1	116570106	116571597	1492	*	Promoter (<=1kb)	1	116514534	116571026	56493	2	965	NM_001779	0	ENSG00000116815	CD58	CD58 molecule	Promoter	T47D_3611	T47D_CS.1.103_E2_vs_T47D_E2	462.297	0.0859174	0.278751	0.412597	no ER binding site
chr1	116666782	116668176	1395	*	Promoter (<=1kb)	1	116574408	116667733	93326	2	3321	NM_001007237	0	ENSG00000143061	IGSF3	immunoglobulin superfamily member 3	Promoter	T47D_3613	T47D_CS.1.103_E2_vs_T47D_E2	259.61	-0.234873	0.0241184	0.0595338	no ER binding site
chr1	116673979	116675320	1342	*	Promoter (2-3kb)	1	116671746	116671817	72	1	100302117	NR_031564	2233	ENSG00000211543	MIR320B1	microRNA 320b-1	Promoter	T47D_3614	T47D_CS.1.103_E2_vs_T47D_E2	165.77	-0.55195	5.36750084312753e-05	0.000310699	ER binding site
chr1	116853701	116854229	529	*	Distal Intergenic	1	116909916	116990352	80437	1	5738	NM_020440	-55687	ENSG00000134247	PTGFRN	prostaglandin F2 receptor inhibitor	Distal Intergenic	T47D_3625	T47D_CS.1.103_E2_vs_T47D_E2	238.124	-0.116175	0.276199	0.409715	ER binding site
chr1	116878036	116878725	690	*	Distal Intergenic	1	116909916	116990352	80437	1	5738	NM_020440	-31191	ENSG00000134247	PTGFRN	prostaglandin F2 receptor inhibitor	Distal Intergenic	T47D_3628	T47D_CS.1.103_E2_vs_T47D_E2	197.744	0.110711	0.383582	0.523306	no ER binding site
chr1	116878800	116880180	1381	*	Distal Intergenic	1	116909916	116990352	80437	1	5738	NM_020440	-29736	ENSG00000134247	PTGFRN	prostaglandin F2 receptor inhibitor	Distal Intergenic	T47D_3629	T47D_CS.1.103_E2_vs_T47D_E2	786.555	0.0825275	0.189692	0.307473	ER binding site
chr1	116909451	116910845	1395	*	Promoter (<=1kb)	1	116909916	116990352	80437	1	5738	NM_020440	0	ENSG00000134247	PTGFRN	prostaglandin F2 receptor inhibitor	Promoter	T47D_3633	T47D_CS.1.103_E2_vs_T47D_E2	268.54	-0.250678	0.0143452	0.0389007	no ER binding site
chr1	117013115	117013873	759	*	Exon (NM_001256106/9398, exon 4 of 10)	1	117001750	117036551	34802	1	9398	NM_001256106	11365	ENSG00000134256	CD101	CD101 molecule	Exon	T47D_3637	T47D_CS.1.103_E2_vs_T47D_E2	204.56	0.136021	0.245319	0.374263	no ER binding site
chr1	117051098	117052175	1078	*	Intron (NR_110786/101929099, intron 1 of 3)	1	117025482	117059490	34009	2	101929099	NR_110786	7315	ENSG00000236137	CD101-AS1	CD101 antisense RNA 1	Intron	T47D_3639	T47D_CS.1.103_E2_vs_T47D_E2	167.211	-0.17165	0.182021	0.298009	no ER binding site
chr1	117059389	117060982	1594	*	Promoter (<=1kb)	1	117025482	117059490	34009	2	101929099	NR_110786	0	ENSG00000236137	CD101-AS1	CD101 antisense RNA 1	Promoter	T47D_3640	T47D_CS.1.103_E2_vs_T47D_E2	840.404	-0.260022	1.25472702587819e-05	8.53922280007179e-05	ER binding site
chr1	117121373	117122654	1282	*	Promoter (<=1kb)	1	117111060	117121749	10690	2	80263	NM_001145635	0	ENSG00000134253	TRIM45	tripartite motif containing 45	Promoter	T47D_3642	T47D_CS.1.103_E2_vs_T47D_E2	837.273	0.0742439	0.218329	0.342464	ER binding site
chr1	117210471	117211419	949	*	Promoter (<=1kb)	1	117143587	117210927	67341	2	79679	NM_024626	0	ENSG00000134258	VTCN1	V-set domain containing T cell activation inhibitor 1	Promoter	T47D_3646	T47D_CS.1.103_E2_vs_T47D_E2	312.189	-0.0896009	0.363538	0.503194	no ER binding site
chr1	117268413	117269593	1181	*	Distal Intergenic	1	117295466	117321336	25871	1	104355292	NR_126408	-25873	ENSG00000235202	LINC01525	long intergenic non-protein coding RNA 1525	Distal Intergenic	T47D_3648	T47D_CS.1.103_E2_vs_T47D_E2	417.015	-0.314967	0.000223712	0.0010983	ER binding site
chr1	117366475	117367879	1405	*	Promoter (<=1kb)	1	117367449	117528870	161422	1	10905	NM_006699	0	ENSG00000198162	MAN1A2	mannosidase alpha class 1A member 2	Promoter	T47D_3651	T47D_CS.1.103_E2_vs_T47D_E2	543.484	0.107224	0.154418	0.263091	no ER binding site
chr1	117562224	117563873	1650	*	Distal Intergenic	1	117596832	117605770	8939	2	100996263	NR_121626	41897	ENSG00000236866	TENT5C-DT	TENT5C divergent transcript	Distal Intergenic	T47D_3655	T47D_CS.1.103_E2_vs_T47D_E2	130.992	0.186403	0.194818	0.313834	no ER binding site
chr1	117570778	117571828	1051	*	Distal Intergenic	1	117596832	117605770	8939	2	100996263	NR_121626	33942	ENSG00000236866	TENT5C-DT	TENT5C divergent transcript	Distal Intergenic	T47D_3656	T47D_CS.1.103_E2_vs_T47D_E2	211.769	0.300958	0.0107239	0.0306054	no ER binding site
chr1	117605488	117607331	1844	*	Promoter (<=1kb)	1	117596832	117605770	8939	2	100996263	NR_121626	0	ENSG00000236866	TENT5C-DT	TENT5C divergent transcript	Promoter	T47D_3659	T47D_CS.1.103_E2_vs_T47D_E2	609.955	0.0908666	0.208948	0.331303	no ER binding site
chr1	117758518	117759403	886	*	Distal Intergenic	1	117606048	117628389	22342	1	54855	NM_017709	152470	ENSG00000183508	TENT5C	terminal nucleotidyltransferase 5C	Distal Intergenic	T47D_3665	T47D_CS.1.103_E2_vs_T47D_E2	140.087	0.220664	0.134445	0.236269	no ER binding site
chr1	117928850	117930215	1366	*	Promoter (<=1kb)	1	117863485	117929621	66137	2	54834	NM_017686	0	ENSG00000196505	GDAP2	ganglioside induced differentiation associated protein 2	Promoter	T47D_3667	T47D_CS.1.103_E2_vs_T47D_E2	554.981	-0.0961147	0.21206	0.334767	no ER binding site
chr1	118081085	118082002	918	*	Exon (NM_206996/200162, exon 14 of 49)	1	117953591	118185228	231638	2	200162	NM_206996	103226	ENSG00000155761	SPAG17	sperm associated antigen 17	Exon	T47D_3673	T47D_CS.1.103_E2_vs_T47D_E2	230.67	-0.31224	0.0045547	0.0148169	no ER binding site
chr1	118100811	118101810	1000	*	Exon (NM_206996/200162, exon 5 of 49)	1	117953591	118185228	231638	2	200162	NM_206996	83418	ENSG00000155761	SPAG17	sperm associated antigen 17	Exon	T47D_3674	T47D_CS.1.103_E2_vs_T47D_E2	204.869	0.55246	2.85497936362647e-06	2.24890848156387e-05	ER binding site
chr1	118101894	118102944	1051	*	Exon (NM_206996/200162, exon 5 of 49)	1	117953591	118185228	231638	2	200162	NM_206996	82284	ENSG00000155761	SPAG17	sperm associated antigen 17	Exon	T47D_3675	T47D_CS.1.103_E2_vs_T47D_E2	115.924	0.0138565	0.927787	0.9552	no ER binding site
chr1	118116416	118117814	1399	*	Intron (NM_206996/200162, intron 3 of 48)	1	117953591	118185228	231638	2	200162	NM_206996	67414	ENSG00000155761	SPAG17	sperm associated antigen 17	Intron	T47D_3676	T47D_CS.1.103_E2_vs_T47D_E2	381.958	0.221059	0.0131785	0.0362165	ER binding site
chr1	118635420	118636619	1200	*	Distal Intergenic	1	118883047	118988343	105297	2	6913	NM_001330677	351724	ENSG00000092607	TBX15	T-box transcription factor 15	Distal Intergenic	T47D_3685	T47D_CS.1.103_E2_vs_T47D_E2	204.39	-0.0562899	0.635739	0.747675	no ER binding site
chr1	119139944	119140915	972	*	Promoter (<=1kb)	1	119140396	119151408	11013	1	101929147	NR_125977	0	ENSG00000231365	WARS2-AS1	WARS2 antisense RNA 1	Promoter	T47D_3687	T47D_CS.1.103_E2_vs_T47D_E2	647.876	0.0657629	0.338989	0.477977	ER binding site
chr1	119613642	119614380	739	*	Distal Intergenic	1	119597702	119599291	1590	2	644242	NR_036540	-14351	ENSG00000260941	LINC00622	long intergenic non-protein coding RNA 622	Distal Intergenic	T47D_3702	T47D_CS.1.103_E2_vs_T47D_E2	111.399	-0.0941699	0.548541	0.673912	no ER binding site
chr1	119647591	119648681	1091	*	Promoter (<=1kb)	1	119619377	119648266	28890	2	90874	NM_001080470	0	ENSG00000143067	ZNF697	zinc finger protein 697	Promoter	T47D_3704	T47D_CS.1.103_E2_vs_T47D_E2	540.782	0.0919464	0.213926	0.337026	no ER binding site
chr1	119711661	119712944	1284	*	Promoter (<=1kb)	1	119711934	119744215	32282	1	26227	NM_006623	0	ENSG00000092621	PHGDH	phosphoglycerate dehydrogenase	Promoter	T47D_3709	T47D_CS.1.103_E2_vs_T47D_E2	245.858	0.0715946	0.508925	0.639791	ER binding site
chr1	120176082	120176844	763	*	Promoter (<=1kb)	1	120150898	120176520	25623	2	9554	NM_004892	0	ENSG00000265808	SEC22B	SEC22 homolog B, vesicle trafficking protein	Promoter	T47D_3726	T47D_CS.1.103_E2_vs_T47D_E2	147.172	0.100503	0.470152	0.605125	no ER binding site
chr1	120232582	120233907	1326	*	Distal Intergenic	1	120150898	120176520	25623	2	9554	NM_004892	-56062	ENSG00000265808	SEC22B	SEC22 homolog B, vesicle trafficking protein	Distal Intergenic	T47D_3729	T47D_CS.1.103_E2_vs_T47D_E2	302.046	-0.136369	0.163	0.274102	no ER binding site
chr1	120242456	120243170	715	*	Distal Intergenic	1	120150898	120176520	25623	2	9554	NM_004892	-65936	ENSG00000265808	SEC22B	SEC22 homolog B, vesicle trafficking protein	Distal Intergenic	T47D_3730	T47D_CS.1.103_E2_vs_T47D_E2	101.426	-0.66102	6.81948263062282e-05	0.000385921	no ER binding site
chr1	120354502	120355401	900	*	Distal Intergenic	1	120415027	120469670	54644	1	728841	NM_001037501	-59626	ENSG00000270231	NBPF8	NBPF member 8	Distal Intergenic	T47D_3736	T47D_CS.1.103_E2_vs_T47D_E2	312.172	0.163705	0.0910709	0.174398	no ER binding site
chr1	120414612	120415926	1315	*	Promoter (<=1kb)	1	120415027	120469670	54644	1	728841	NM_001037501	0	ENSG00000270231	NBPF8	NBPF member 8	Promoter	T47D_3738	T47D_CS.1.103_E2_vs_T47D_E2	227.42	0.0191316	0.861086	0.912839	no ER binding site
chr1	120558038	120559622	1585	*	Promoter (<=1kb)	1	120558685	120561266	2582	1	107985524	NR_168400	0	NA	LOC107985524	uncharacterized LOC107985524	Promoter	T47D_3740	T47D_CS.1.103_E2_vs_T47D_E2	1226.5	0.076794	0.134229	0.236009	no ER binding site
chr1	120655222	120655922	701	*	Intron (NR_144516/100996724, intron 1 of 43)	1	120469630	120665436	195807	2	100996724	NR_144516	9514	NA	PDE4DIPP2	PDE4DIP pseudogene 2	Intron	T47D_3745	T47D_CS.1.103_E2_vs_T47D_E2	93.4811	-0.766788	1.72001149435272e-05	0.000113424	no ER binding site
chr1	120665023	120665812	790	*	Promoter (<=1kb)	1	120469630	120665436	195807	2	100996724	NR_144516	0	NA	PDE4DIPP2	PDE4DIP pseudogene 2	Promoter	T47D_3746	T47D_CS.1.103_E2_vs_T47D_E2	214.015	-0.208195	0.0650398	0.133378	no ER binding site
chr1	120994749	120995563	815	*	Intron (NR_135813/101929798, intron 2 of 2)	1	120985692	121052167	66476	2	101929798	NR_135813	56604	ENSG00000290904	PDE4DIPP4	PDE4DIP pseudogene 4	Intron	T47D_3753	T47D_CS.1.103_E2_vs_T47D_E2	133.167	0.10716	0.460567	0.596082	no ER binding site
chr1	121096949	121098703	1755	*	Promoter (<=1kb)	1	121090289	121098265	7977	2	100996318	NR_158169	0	ENSG00000233029	LOC100996318	uncharacterized LOC100996318	Promoter	T47D_3755	T47D_CS.1.103_E2_vs_T47D_E2	468.54	0.0748377	0.332934	0.471627	no ER binding site
chr1	121116511	121117592	1082	*	Promoter (<=1kb)	1	121107175	121117292	10118	2	337875	NR_027337	0	ENSG00000291123	H2BP1	H2B histone pseudogene 1	Promoter	T47D_3756	T47D_CS.1.103_E2_vs_T47D_E2	208.481	-0.182416	0.120629	0.217507	no ER binding site
chr1	121184248	121185612	1365	*	Promoter (<=1kb)	1	121167646	121184318	16673	2	653820	NM_001100910	0	ENSG00000188610	FAM72B	family with sequence similarity 72 member B	Promoter	T47D_3761	T47D_CS.1.103_E2_vs_T47D_E2	1976.96	0.00431622	0.918539	0.949059	ER binding site
chr1	121214578	121215442	865	*	Intron (NM_001271872/653464, intron 2 of 9)	1	121184975	121392874	207900	1	653464	NM_001271872	29603	ENSG00000171943	SRGAP2C	SLIT-ROBO Rho GTPase activating protein 2C	Intron	T47D_3762	T47D_CS.1.103_E2_vs_T47D_E2	231.572	-0.63666	7.35399450673181e-08	7.93306235762187e-07	no ER binding site
chr1	121299363	121300225	863	*	Intron (NM_001271872/653464, intron 3 of 9)	1	121184975	121392874	207900	1	653464	NM_001271872	114388	ENSG00000171943	SRGAP2C	SLIT-ROBO Rho GTPase activating protein 2C	Intron	T47D_3764	T47D_CS.1.103_E2_vs_T47D_E2	227.745	-0.153837	0.158992	0.268984	no ER binding site
chr1	121318533	121319570	1038	*	Intron (NM_001271872/653464, intron 3 of 9)	1	121184975	121392874	207900	1	653464	NM_001271872	133558	ENSG00000171943	SRGAP2C	SLIT-ROBO Rho GTPase activating protein 2C	Intron	T47D_3765	T47D_CS.1.103_E2_vs_T47D_E2	115.716	-0.364976	0.0166674	0.0439951	no ER binding site
chr1	143728769	143729645	877	*	Exon (NR_004400/26863, exon 1 of 1)	1	143744835	143756665	11831	1	105369140	NR_160528	-15190	NA	LOC105369140	NBPF member 6 pseudogene	Exon	T47D_3772	T47D_CS.1.103_E2_vs_T47D_E2	283.827	-0.194277	0.0516612	0.110904	no ER binding site
chr1	143729744	143730200	457	*	Distal Intergenic	1	143744835	143756665	11831	1	105369140	NR_160528	-14635	NA	LOC105369140	NBPF member 6 pseudogene	Distal Intergenic	T47D_3773	T47D_CS.1.103_E2_vs_T47D_E2	106.51	-0.247825	0.119061	0.215137	no ER binding site
chr1	143884383	143885542	1160	*	Intron (NR_160915/338391, intron 1 of 1)	1	143846902	143904650	57749	2	338391	NR_160915	19108	NA	H2BP2	H2B histone pseudogene 2	Intron	T47D_3777	T47D_CS.1.103_E2_vs_T47D_E2	325.761	-0.0432829	0.646257	0.755922	no ER binding site
chr1	143903946	143904909	964	*	Promoter (<=1kb)	1	143846902	143904650	57749	2	338391	NR_160915	0	NA	H2BP2	H2B histone pseudogene 2	Promoter	T47D_3779	T47D_CS.1.103_E2_vs_T47D_E2	119.645	0.0843136	0.574963	0.697504	no ER binding site
chr1	143971905	143973254	1350	*	Promoter (<=1kb)	1	143955364	143972006	16643	2	554282	NM_001287385	0	ENSG00000263513	FAM72C	family with sequence similarity 72 member C	Promoter	T47D_3783	T47D_CS.1.103_E2_vs_T47D_E2	2846.17	0.00831594	0.83509	0.894534	no ER binding site
chr1	144002191	144003038	848	*	Intron (NR_120535/100996712, intron 2 of 7)	1	143972639	144069704	97066	1	100996712	NR_120535	29552	NA	SRGAP2D	SLIT-ROBO Rho GTPase activating protein 2D (pseudogene)	Intron	T47D_3785	T47D_CS.1.103_E2_vs_T47D_E2	213.733	-0.840336	1.35829238016881e-12	3.00216362411846e-11	no ER binding site
chr1	144411912	144413707	1796	*	Promoter (<=1kb)	1	144412576	144412740	165	1	101954267	NR_104076	0	ENSG00000207205	RNVU1-15	RNA, variant U1 small nuclear 15	Promoter	T47D_3788	T47D_CS.1.103_E2_vs_T47D_E2	580.826	-0.235411	0.000814055	0.00339354	no ER binding site
chr1	144460747	144462089	1343	*	Promoter (<=1kb)	1	144421390	144461669	40280	2	284565	NM_001170755	0	ENSG00000266338	NBPF15	NBPF member 15	Promoter	T47D_3790	T47D_CS.1.103_E2_vs_T47D_E2	434.978	-0.192539	0.0185973	0.0480382	no ER binding site
chr1	144523565	144524505	941	*	Distal Intergenic	1	144421390	144461669	40280	2	284565	NM_173638	-61896	ENSG00000266338	NBPF15	NBPF member 15	Distal Intergenic	T47D_3793	T47D_CS.1.103_E2_vs_T47D_E2	337.279	0.0336647	0.709887	0.804372	no ER binding site
chr1	144546036	144547021	986	*	Distal Intergenic	1	144421390	144461669	40280	2	284565	NM_173638	-84367	ENSG00000266338	NBPF15	NBPF member 15	Distal Intergenic	T47D_3797	T47D_CS.1.103_E2_vs_T47D_E2	674.881	-0.00772953	0.90645	0.941534	no ER binding site
chr1	144551389	144552445	1057	*	Exon (NR_145576/6063, exon 1 of 1)	1	144641369	144919902	278534	1	100873165	NR_104189	-88924	ENSG00000230806	SRGAP2-AS1	SRGAP2 antisense RNA 1	Exon	T47D_3798	T47D_CS.1.103_E2_vs_T47D_E2	560.738	0.124478	0.0862464	0.166922	no ER binding site
chr1	144560045	144561461	1417	*	Distal Intergenic	1	144641369	144919902	278534	1	100873165	NR_104189	-79908	ENSG00000230806	SRGAP2-AS1	SRGAP2 antisense RNA 1	Distal Intergenic	T47D_3799	T47D_CS.1.103_E2_vs_T47D_E2	480.158	-0.100746	0.192949	0.311581	no ER binding site
chr1	144960536	144961586	1051	*	Intron (NM_001271870/647135, intron 3 of 9)	1	144887288	145095380	208093	2	647135	NM_001271870	133794	ENSG00000196369	SRGAP2B	SLIT-ROBO Rho GTPase activating protein 2B	Intron	T47D_3802	T47D_CS.1.103_E2_vs_T47D_E2	180.178	-0.0678874	0.57849	0.700074	no ER binding site
chr1	144979770	144980736	967	*	Intron (NM_001271870/647135, intron 3 of 9)	1	144887288	145095380	208093	2	647135	NM_001271870	114644	ENSG00000196369	SRGAP2B	SLIT-ROBO Rho GTPase activating protein 2B	Intron	T47D_3804	T47D_CS.1.103_E2_vs_T47D_E2	274.814	-0.155638	0.120861	0.217835	no ER binding site
chr1	145064912	145065762	851	*	Intron (NM_001271870/647135, intron 2 of 9)	1	144887288	145095380	208093	2	647135	NM_001271870	29618	ENSG00000196369	SRGAP2B	SLIT-ROBO Rho GTPase activating protein 2B	Intron	T47D_3807	T47D_CS.1.103_E2_vs_T47D_E2	246.151	-0.759645	3.26725437812724e-12	6.81907607305911e-11	no ER binding site
chr1	145094733	145096078	1346	*	Promoter (<=1kb)	1	145094759	145112692	17934	1	728833	NM_001345942	0	ENSG00000215784	FAM72D	family with sequence similarity 72 member D	Promoter	T47D_3808	T47D_CS.1.103_E2_vs_T47D_E2	3033.34	-0.0144221	0.693993	0.793242	no ER binding site
chr1	145182492	145183399	908	*	Intron (NR_111954/103091866, intron 1 of 4)	1	145164099	145216052	51954	2	103091866	NR_111954	32653	ENSG00000290867	LINC01145	long intergenic non-protein coding RNA 1145	Intron	T47D_3813	T47D_CS.1.103_E2_vs_T47D_E2	210.62	0.123769	0.283793	0.418083	no ER binding site
chr1	145280448	145282233	1786	*	Promoter (<=1kb)	1	145281116	145281279	164	1	101954266	NR_104075	0	ENSG00000207501	RNVU1-14	RNA, variant U1 small nuclear 14	Promoter	T47D_3814	T47D_CS.1.103_E2_vs_T47D_E2	1129.16	-0.269543	6.35989787749131e-06	4.62461233145396e-05	no ER binding site
chr1	145282335	145282610	276	*	Promoter (1-2kb)	1	145281116	145281279	164	1	101954266	NR_104075	1219	ENSG00000207501	RNVU1-14	RNA, variant U1 small nuclear 14	Promoter	T47D_3815	T47D_CS.1.103_E2_vs_T47D_E2	139.65	-0.0176329	0.901146	0.937948	no ER binding site
chr1	145425011	145426029	1019	*	Distal Intergenic	1	145289900	145405778	115879	2	100288142	NM_001278267	-19233	ENSG00000162825	NBPF20	NBPF member 20	Distal Intergenic	T47D_3816	T47D_CS.1.103_E2_vs_T47D_E2	251.278	-0.041175	0.695254	0.793891	ER binding site
chr1	145464739	145466383	1645	*	Distal Intergenic	1	145289900	145405778	115879	2	100288142	NM_001278267	-58961	ENSG00000162825	NBPF20	NBPF member 20	Distal Intergenic	T47D_3819	T47D_CS.1.103_E2_vs_T47D_E2	1497.76	-0.0477086	0.311222	0.448672	no ER binding site
chr1	145505391	145506310	920	*	Distal Intergenic	1	145289900	145405778	115879	2	100288142	NM_001278267	-99613	ENSG00000162825	NBPF20	NBPF member 20	Distal Intergenic	T47D_3822	T47D_CS.1.103_E2_vs_T47D_E2	217.485	0.0628807	0.577121	0.699151	no ER binding site
chr1	145607500	145608801	1302	*	Promoter (<=1kb)	1	145572345	145607858	35514	2	101929780	NR_104217	0	ENSG00000291005	NBPF25P	NBPF member 25, pseudogene	Promoter	T47D_3826	T47D_CS.1.103_E2_vs_T47D_E2	734.18	0.0786547	0.21985	0.344357	ER binding site
chr1	145707216	145708588	1373	*	Promoter (<=1kb)	1	145670985	145707368	36384	2	5174	NM_001201325	0	ENSG00000174827	PDZK1	PDZ domain containing 1	Promoter	T47D_3830	T47D_CS.1.103_E2_vs_T47D_E2	149.449	-0.490023	0.000396581	0.00182186	ER binding site
chr1	145720569	145721768	1200	*	Promoter (1-2kb)	1	145719499	145739288	19790	1	11126	NM_007053	1070	ENSG00000117281	CD160	CD160 molecule	Promoter	T47D_3833	T47D_CS.1.103_E2_vs_T47D_E2	356.418	-0.00265088	0.976791	0.985725	no ER binding site
chr1	145823499	145824822	1324	*	Promoter (<=1kb)	1	145738868	145824095	85228	2	27246	NM_014455	0	ENSG00000265491	RNF115	ring finger protein 115	Promoter	T47D_3839	T47D_CS.1.103_E2_vs_T47D_E2	631.97	-0.252576	0.000198802	0.000993941	no ER binding site
chr1	145844935	145846599	1665	*	Promoter (<=1kb)	1	145845630	145848953	3324	1	200035	NM_001012758	0	ENSG00000186364	NUDT17	nudix hydrolase 17	Promoter	T47D_3840	T47D_CS.1.103_E2_vs_T47D_E2	458.087	-0.0666355	0.409541	0.548857	no ER binding site
chr1	145858715	145860207	1493	*	Promoter (<=1kb)	1	145848522	145859081	10560	2	10401	NM_006099	0	ENSG00000131788	PIAS3	protein inhibitor of activated STAT 3	Promoter	T47D_3841	T47D_CS.1.103_E2_vs_T47D_E2	1181.43	-0.131173	0.0145127	0.0392763	ER binding site
chr1	145885589	145886269	681	*	Promoter (<=1kb)	1	145866560	145885866	19307	2	148741	NM_001280799	0	ENSG00000198483	ANKRD35	ankyrin repeat domain 35	Promoter	T47D_3842	T47D_CS.1.103_E2_vs_T47D_E2	302.719	-0.285052	0.00326261	0.0111664	no ER binding site
chr1	145890929	145892447	1519	*	3' UTR	1	145891208	145910189	18982	2	8515	NM_001303041	17742	ENSG00000143127	ITGA10	integrin subunit alpha 10	3' UTR	T47D_3843	T47D_CS.1.103_E2_vs_T47D_E2	1184.7	-0.366025	1.38085955773437e-12	3.04259364470448e-11	ER binding site
chr1	145918193	145919892	1700	*	Promoter (<=1kb)	1	145911348	145918458	7111	2	8799	NR_073493	0	ENSG00000131779	PEX11B	peroxisomal biogenesis factor 11 beta	Promoter	T47D_3845	T47D_CS.1.103_E2_vs_T47D_E2	867.599	0.0639404	0.281717	0.415777	no ER binding site
chr1	145926886	145927921	1036	*	Promoter (<=1kb)	1	145921557	145927484	5928	2	9939	NM_005105	0	ENSG00000265241	RBM8A	RNA binding motif protein 8A	Promoter	T47D_3846	T47D_CS.1.103_E2_vs_T47D_E2	735.399	-0.250196	9.31950429526788e-05	0.000507377	ER binding site
chr1	145957419	145958450	1032	*	Promoter (<=1kb)	1	145933423	145958017	24595	2	128077	NM_153713	0	ENSG00000271601	LIX1L	limb and CNS expressed 1 like	Promoter	T47D_3848	T47D_CS.1.103_E2_vs_T47D_E2	612.578	-0.10262	0.137841	0.240976	ER binding site
chr1	145964191	145965000	810	*	Promoter (<=1kb)	1	145959441	145964575	5135	2	284615	NM_001039888	0	ENSG00000272031	ANKRD34A	ankyrin repeat domain 34A	Promoter	T47D_3849	T47D_CS.1.103_E2_vs_T47D_E2	780.631	0.0750476	0.234173	0.361243	ER binding site
chr1	145977536	145977978	443	*	Exon (NM_001330685/84265, exon 4 of 7)	1	145964682	145978848	14167	1	84265	NM_001330685	12854	ENSG00000121851	POLR3GL	RNA polymerase III subunit GL	Exon	T47D_3850	T47D_CS.1.103_E2_vs_T47D_E2	129.425	0.00779516	0.957254	0.973625	no ER binding site
chr1	145978859	145980012	1154	*	Downstream (<1kb)	1	145964690	145978848	14159	1	84265	NM_032305	14169	ENSG00000121851	POLR3GL	RNA polymerase III subunit GL	Downstream	T47D_3851	T47D_CS.1.103_E2_vs_T47D_E2	529.351	-0.936051	2.47763120524386e-34	3.42394199761564e-32	ER binding site
chr1	145996479	145997402	924	*	Promoter (<=1kb)	1	145992442	145996579	4138	2	10628	NM_006472	0	ENSG00000265972	TXNIP	thioredoxin interacting protein	Promoter	T47D_3853	T47D_CS.1.103_E2_vs_T47D_E2	636.584	-0.0954269	0.160788	0.271328	no ER binding site
chr1	146035423	146035800	378	*	Distal Intergenic	1	146017470	146021735	4266	2	148738	NM_213653	-13688	ENSG00000168509	HJV	hemojuvelin BMP co-receptor	Distal Intergenic	T47D_3857	T47D_CS.1.103_E2_vs_T47D_E2	291.42	0.408872	2.99970644750907e-05	0.000185683	no ER binding site
chr1	146036915	146038414	1500	*	Distal Intergenic	1	146052081	146052244	164	2	101954276	NR_104085	13830	ENSG00000201558	RNVU1-6	RNA, variant U1 small nuclear 6	Distal Intergenic	T47D_3858	T47D_CS.1.103_E2_vs_T47D_E2	1127.19	0.375952	4.20980245180631e-10	6.55605340251761e-09	no ER binding site
chr1	146038560	146039614	1055	*	Distal Intergenic	1	146052081	146052244	164	2	101954276	NR_104085	12630	ENSG00000201558	RNVU1-6	RNA, variant U1 small nuclear 6	Distal Intergenic	T47D_3859	T47D_CS.1.103_E2_vs_T47D_E2	716.019	0.479963	1.85306402475242e-13	4.48961928992782e-12	ER binding site
chr1	146051604	146052759	1156	*	Promoter (<=1kb)	1	146052081	146052244	164	2	101954276	NR_104085	0	ENSG00000201558	RNVU1-6	RNA, variant U1 small nuclear 6	Promoter	T47D_3860	T47D_CS.1.103_E2_vs_T47D_E2	626.057	0.0161731	0.814409	0.87977	ER binding site
chr1	146228189	146229521	1333	*	Promoter (<=1kb)	1	146151908	146229032	77125	2	388677	NM_001364006	0	ENSG00000264343	NOTCH2NLA	notch 2 N-terminal like A	Promoter	T47D_3861	T47D_CS.1.103_E2_vs_T47D_E2	140.975	-0.117429	0.416356	0.555194	no ER binding site
chr1	146297710	146298831	1122	*	Promoter (<=1kb)	1	146297773	146301606	3834	1	170688	NR_104005	0	NA	NUDT4P2	nudix hydrolase 4 pseudogene 2	Promoter	T47D_3864	T47D_CS.1.103_E2_vs_T47D_E2	685.977	-0.139817	0.0367433	0.0844235	no ER binding site
chr1	146376173	146376655	483	*	Distal Intergenic	1	146342335	146344907	2573	2	105371242	NM_001368128	-31266	ENSG00000270339	PPIAL4H	peptidylprolyl isomerase A like 4H	Distal Intergenic	T47D_3867	T47D_CS.1.103_E2_vs_T47D_E2	293.824	0.14092	0.157311	0.26679	no ER binding site
chr1	146376732	146377628	897	*	Exon (NR_004400/26863, exon 1 of 1)	1	146342335	146344907	2573	2	105371242	NM_001368128	-31825	ENSG00000270339	PPIAL4H	peptidylprolyl isomerase A like 4H	Exon	T47D_3868	T47D_CS.1.103_E2_vs_T47D_E2	747.426	-0.249035	7.25797799854767e-05	0.000407672	ER binding site
chr1	146386926	146387965	1040	*	Distal Intergenic	1	146342335	146344907	2573	2	105371242	NM_001368128	-42019	ENSG00000270339	PPIAL4H	peptidylprolyl isomerase A like 4H	Distal Intergenic	T47D_3870	T47D_CS.1.103_E2_vs_T47D_E2	1003.06	-0.119814	0.0353773	0.0817601	no ER binding site
chr1	146409419	146410365	947	*	Distal Intergenic	1	146342335	146344907	2573	2	105371242	NM_001368128	-64512	ENSG00000270339	PPIAL4H	peptidylprolyl isomerase A like 4H	Distal Intergenic	T47D_3874	T47D_CS.1.103_E2_vs_T47D_E2	185.782	-0.140635	0.243091	0.371642	no ER binding site
chr1	146472120	146473024	905	*	Distal Intergenic	1	146486332	146822034	335703	1	100288805	NR_103556	-13308	NA	HYDIN2	HYDIN axonemal central pair apparatus protein 2 (pseudogene)	Distal Intergenic	T47D_3876	T47D_CS.1.103_E2_vs_T47D_E2	121.361	0.516808	0.000689225	0.00294122	no ER binding site
chr1	146938179	146939270	1092	*	Promoter (<=1kb)	1	146938545	146996093	57549	1	149013	NM_001278141	0	ENSG00000268043	NBPF12	NBPF member 12	Promoter	T47D_3885	T47D_CS.1.103_E2_vs_T47D_E2	766.326	-0.258514	4.33543868594085e-05	0.000257449	no ER binding site
chr1	147084119	147085537	1419	*	Promoter (<=1kb)	1	147084616	147084756	141	2	101447996	NR_121645	0	ENSG00000286172	RNVU1-8	RNA, variant U1 small nuclear 8	Promoter	T47D_3888	T47D_CS.1.103_E2_vs_T47D_E2	448.385	-0.18535	0.0244757	0.0602641	no ER binding site
chr1	147171951	147173408	1458	*	Promoter (<=1kb)	1	147155106	147172470	17365	2	5565	NM_005399	0	ENSG00000131791	PRKAB2	protein kinase AMP-activated non-catalytic subunit beta 2	Promoter	T47D_3892	T47D_CS.1.103_E2_vs_T47D_E2	1190.63	0.037509	0.468988	0.603988	ER binding site
chr1	147224719	147225830	1112	*	Promoter (<=1kb)	1	147186261	147225339	39079	2	2330	NM_001461	0	ENSG00000131781	FMO5	flavin containing dimethylaniline monoxygenase 5	Promoter	T47D_3894	T47D_CS.1.103_E2_vs_T47D_E2	373.33	0.0858904	0.33099	0.469488	no ER binding site
chr1	147237178	147237875	698	*	Intron (NM_001348451/9557, intron 2 of 23)	1	147172747	147295762	123016	1	9557	NM_001348451	64431	ENSG00000131778	CHD1L	chromodomain helicase DNA binding protein 1 like	Intron	T47D_3895	T47D_CS.1.103_E2_vs_T47D_E2	148.391	0.495271	0.000409329	0.00187149	no ER binding site
chr1	147242244	147243639	1396	*	Promoter (<=1kb)	1	147242684	147295762	53079	1	9557	NM_001256336	0	ENSG00000131778	CHD1L	chromodomain helicase DNA binding protein 1 like	Promoter	T47D_3896	T47D_CS.1.103_E2_vs_T47D_E2	1192.02	0.0791343	0.128651	0.22863	no ER binding site
chr1	147494854	147495632	779	*	Intron (NR_038423/100289211, intron 3 of 3)	1	147382192	147517875	135684	2	100289211	NR_038423	22243	ENSG00000278811	LINC00624	long intergenic non-protein coding RNA 624	Intron	T47D_3900	T47D_CS.1.103_E2_vs_T47D_E2	117.999	-0.0792824	0.608894	0.725627	no ER binding site
chr1	147515392	147515957	566	*	Promoter (1-2kb)	1	147382192	147517875	135684	2	100289211	NR_038423	1918	ENSG00000278811	LINC00624	long intergenic non-protein coding RNA 624	Promoter	T47D_3903	T47D_CS.1.103_E2_vs_T47D_E2	132.538	-0.0597788	0.683716	0.785859	ER binding site
chr1	147540805	147542493	1689	*	Promoter (<=1kb)	1	147541501	147626214	84714	1	607	NM_004326	0	ENSG00000116128	BCL9	BCL9 transcription coactivator	Promoter	T47D_3905	T47D_CS.1.103_E2_vs_T47D_E2	255.951	0.2955	0.00483676	0.015599	no ER binding site
chr1	147599036	147600581	1546	*	Intron (NM_004326/607, intron 1 of 9)	1	147541501	147626214	84714	1	607	NM_004326	57535	ENSG00000116128	BCL9	BCL9 transcription coactivator	Intron	T47D_3906	T47D_CS.1.103_E2_vs_T47D_E2	969.664	0.207101	0.000903322	0.00371669	ER binding site
chr1	147612053	147612968	916	*	Exon (NM_004326/607, exon 5 of 10)	1	147541501	147626214	84714	1	607	NM_004326	70552	ENSG00000116128	BCL9	BCL9 transcription coactivator	Exon	T47D_3907	T47D_CS.1.103_E2_vs_T47D_E2	260.021	0.0964695	0.344717	0.483741	ER binding site
chr1	147669446	147671155	1710	*	Promoter (<=1kb)	1	147642230	147670524	28295	2	51205	NM_016361	0	ENSG00000162836	ACP6	acid phosphatase 6, lysophosphatidic	Promoter	T47D_3912	T47D_CS.1.103_E2_vs_T47D_E2	902.022	0.161567	0.00753697	0.0227435	ER binding site
chr1	147716699	147717628	930	*	Distal Intergenic	1	147756199	147760602	4404	2	2702	NM_181703	42974	ENSG00000265107	GJA5	gap junction protein alpha 5	Distal Intergenic	T47D_3914	T47D_CS.1.103_E2_vs_T47D_E2	596.725	-0.252341	0.000387272	0.00178569	ER binding site
chr1	147721701	147722131	431	*	Distal Intergenic	1	147756199	147760602	4404	2	2702	NM_181703	38471	ENSG00000265107	GJA5	gap junction protein alpha 5	Distal Intergenic	T47D_3915	T47D_CS.1.103_E2_vs_T47D_E2	196.387	0.348811	0.00468822	0.0151836	no ER binding site
chr1	147723790	147724408	619	*	Distal Intergenic	1	147756199	147760602	4404	2	2702	NM_181703	36194	ENSG00000265107	GJA5	gap junction protein alpha 5	Distal Intergenic	T47D_3916	T47D_CS.1.103_E2_vs_T47D_E2	111.082	-0.283075	0.0756252	0.150489	no ER binding site
chr1	147890048	147890670	623	*	Distal Intergenic	1	147902795	147909268	6474	1	2703	NM_005267	-12125	ENSG00000121634	GJA8	gap junction protein alpha 8	Distal Intergenic	T47D_3919	T47D_CS.1.103_E2_vs_T47D_E2	117.756	-0.125492	0.40738	0.546732	no ER binding site
chr1	147927933	147929209	1277	*	Promoter (<=1kb)	1	147928374	147993592	65219	1	51463	NM_001350180	0	ENSG00000188092	GPR89B	G protein-coupled receptor 89B	Promoter	T47D_3921	T47D_CS.1.103_E2_vs_T47D_E2	723.058	-0.0704159	0.278558	0.41244	ER binding site
chr1	148037864	148039683	1820	*	Promoter (<=1kb)	1	148038753	148038916	164	2	26864	NR_004426	0	ENSG00000206585	RNVU1-7	RNA, variant U1 small nuclear 7	Promoter	T47D_3923	T47D_CS.1.103_E2_vs_T47D_E2	1542.57	-0.0439304	0.362001	0.501604	ER binding site
chr1	148078545	148079467	923	*	Intron (NR_146087/728920, intron 1 of 7)	1	148049302	148094777	45476	1	728920	NR_146087	29243	NA	PDE4DIPP1	PDE4DIP pseudogene 1	Intron	T47D_3926	T47D_CS.1.103_E2_vs_T47D_E2	228.138	-0.0147622	0.893023	0.932596	no ER binding site
chr1	148151436	148152464	1029	*	Promoter (<=1kb)	1	148102151	148152281	50131	2	200030	NM_001101663	0	ENSG00000263956	NBPF11	NBPF member 11	Promoter	T47D_3930	T47D_CS.1.103_E2_vs_T47D_E2	733.628	-0.105	0.100308	0.188386	no ER binding site
chr1	148262920	148264455	1536	*	Distal Intergenic	1	148208093	148247071	38979	2	101927468	NR_120331	-15849	ENSG00000227733	LOC101927468	uncharacterized LOC101927468	Distal Intergenic	T47D_3934	T47D_CS.1.103_E2_vs_T47D_E2	1203.18	-0.00195193	0.969529	0.981632	ER binding site
chr1	148333751	148335530	1780	*	Promoter (<=1kb)	1	148334479	148334554	76	2	100847044	NR_049810	0	ENSG00000283676	MIR5087	microRNA 5087	Promoter	T47D_3937	T47D_CS.1.103_E2_vs_T47D_E2	1469.01	0.0800993	0.0976523	0.184287	ER binding site
chr1	148371366	148372611	1246	*	Distal Intergenic	1	148362370	148362533	164	2	101954273	NR_104082	-8833	ENSG00000207340	RNVU1-1	RNA, variant U1 small nuclear 1	Distal Intergenic	T47D_3939	T47D_CS.1.103_E2_vs_T47D_E2	217.118	0.0963176	0.403919	0.543188	no ER binding site
chr1	148388213	148389282	1070	*	Promoter (<=1kb)	1	148388282	148388363	82	1	102466225	NR_106967	0	ENSG00000278596	MIR6077	microRNA 6077	Promoter	T47D_3940	T47D_CS.1.103_E2_vs_T47D_E2	256.523	-0.051517	0.620736	0.735157	no ER binding site
chr1	148402088	148403274	1187	*	Promoter (<=1kb)	1	148402506	148432546	30041	1	100132057	NR_168361	0	ENSG00000291232	PDE4DIPP6	PDE4DIP pseudogene 6	Promoter	T47D_3941	T47D_CS.1.103_E2_vs_T47D_E2	244.408	-0.0285009	0.787855	0.860794	no ER binding site
chr1	148521911	148523720	1810	*	Distal Intergenic	1	148482548	148483302	755	2	644591	NM_001123068	-38609	ENSG00000236334	PPIAL4G	peptidylprolyl isomerase A like 4G	Distal Intergenic	T47D_3943	T47D_CS.1.103_E2_vs_T47D_E2	1032.29	-0.233635	3.314389166846e-05	0.000202912	no ER binding site
chr1	148523819	148524069	251	*	Distal Intergenic	1	148482548	148483302	755	2	644591	NM_001123068	-40517	ENSG00000236334	PPIAL4G	peptidylprolyl isomerase A like 4G	Distal Intergenic	T47D_3944	T47D_CS.1.103_E2_vs_T47D_E2	118.422	0.171701	0.25489	0.385534	no ER binding site
chr1	148748496	148749809	1314	*	Promoter (<=1kb)	1	148748556	148752389	3834	1	170688	NR_104005	0	NA	NUDT4P2	nudix hydrolase 4 pseudogene 2	Promoter	T47D_3946	T47D_CS.1.103_E2_vs_T47D_E2	674.451	-0.232888	0.00170886	0.00644173	no ER binding site
chr1	148843978	148845356	1379	*	Promoter (<=1kb)	1	148844428	149033016	188589	1	9659	NM_001198832	0	ENSG00000178104	PDE4DIP	phosphodiesterase 4D interacting protein	Promoter	T47D_3951	T47D_CS.1.103_E2_vs_T47D_E2	277.327	-0.229141	0.0274567	0.0662686	no ER binding site
chr1	148853934	148854657	724	*	Intron (NM_022359/9659, intron 1 of 6)	1	148808342	149033016	224675	1	9659	NM_001350521	45592	ENSG00000178104	PDE4DIP	phosphodiesterase 4D interacting protein	Intron	T47D_3952	T47D_CS.1.103_E2_vs_T47D_E2	240.555	-0.599271	4.7100364575003e-08	5.26237511272051e-07	no ER binding site
chr1	148951291	148952884	1594	*	Promoter (<=1kb)	1	148952124	148993883	41760	1	9659	NM_001002811	0	ENSG00000178104	PDE4DIP	phosphodiesterase 4D interacting protein	Promoter	T47D_3961	T47D_CS.1.103_E2_vs_T47D_E2	1871.34	0.126936	0.00322365	0.0110542	no ER binding site
chr1	149102618	149103983	1366	*	Distal Intergenic	1	149054033	149082311	28279	2	400818	NM_001277444	-20307	ENSG00000269713	NBPF9	NBPF member 9	Distal Intergenic	T47D_3964	T47D_CS.1.103_E2_vs_T47D_E2	353.255	-0.0310269	0.730397	0.820138	no ER binding site
chr1	149162602	149163437	836	*	Distal Intergenic	1	149197559	149201146	3588	2	653513	NR_037182	37709	NA	LOC653513	phosphodiesterase 4D interacting protein-like	Distal Intergenic	T47D_3966	T47D_CS.1.103_E2_vs_T47D_E2	177.463	0.0477216	0.69791	0.795744	no ER binding site
chr1	149229588	149230251	664	*	Distal Intergenic	1	149197559	149201146	3588	2	653513	NR_037182	-28442	NA	LOC653513	phosphodiesterase 4D interacting protein-like	Distal Intergenic	T47D_3974	T47D_CS.1.103_E2_vs_T47D_E2	114.402	-1.0515	3.15287705407856e-11	5.75359640868643e-10	no ER binding site
chr1	149275600	149276358	759	*	Distal Intergenic	1	149338283	149363915	25633	1	100996517	NR_158170	-61925	NA	SEC22B3P	SEC22 homolog B3, pseudogene	Distal Intergenic	T47D_3976	T47D_CS.1.103_E2_vs_T47D_E2	245.003	-0.699956	1.84307551762281e-10	3.03638158771332e-09	no ER binding site
chr1	149284876	149286267	1392	*	Distal Intergenic	1	149338283	149363915	25633	1	100996517	NR_158170	-52016	NA	SEC22B3P	SEC22 homolog B3, pseudogene	Distal Intergenic	T47D_3977	T47D_CS.1.103_E2_vs_T47D_E2	291.236	-0.23322	0.0196248	0.0502364	no ER binding site
chr1	149390136	149391225	1090	*	Promoter (<=1kb)	1	149390621	149471833	81213	1	100996717	NM_001364012	0	ENSG00000286219	NOTCH2NLC	notch 2 N-terminal like C	Promoter	T47D_3980	T47D_CS.1.103_E2_vs_T47D_E2	207.006	0.134287	0.251062	0.381166	no ER binding site
chr1	149636129	149637363	1235	*	Intron (NR_111951/57234, intron 1 of 2)	1	149607012	149679523	72512	1	57234	NR_111950	29117	ENSG00000291158	LINC00869	long intergenic non-protein coding RNA 869	Intron	T47D_3981	T47D_CS.1.103_E2_vs_T47D_E2	284.055	-0.239114	0.0150946	0.0404892	no ER binding site
chr1	149686523	149687347	825	*	Distal Intergenic	1	149701104	149705717	4614	1	388692	NR_111933	-13757	ENSG00000291158	LINC02591	long intergenic non-protein coding RNA 2591	Distal Intergenic	T47D_3984	T47D_CS.1.103_E2_vs_T47D_E2	170.422	0.0214095	0.865628	0.915633	no ER binding site
chr1	149792325	149794169	1845	*	Intron (NR_166122/2209, intron 6 of 6)	1	149782689	149812373	29685	2	440689	NM_001161334	18204	ENSG00000203814	H2BC18	H2B clustered histone 18	Intron	T47D_3988	T47D_CS.1.103_E2_vs_T47D_E2	580.231	0.131916	0.0651856	0.133648	no ER binding site
chr1	149810925	149811419	495	*	Promoter (<=1kb)	1	149782689	149812373	29685	2	440689	NM_001161334	954	ENSG00000203814	H2BC18	H2B clustered histone 18	Promoter	T47D_3989	T47D_CS.1.103_E2_vs_T47D_E2	155.328	0.063059	0.670963	0.776069	no ER binding site
chr1	149811561	149812673	1113	*	Promoter (<=1kb)	1	149811879	149812370	492	2	440689	NM_001024599	0	ENSG00000203814	H2BC18	H2B clustered histone 18	Promoter	T47D_3990	T47D_CS.1.103_E2_vs_T47D_E2	568.411	-0.142344	0.0487747	0.105949	ER binding site
chr1	149831801	149833167	1367	*	Promoter (<=1kb)	1	149832657	149833052	396	1	554313	NM_001034077	0	ENSG00000270276	H4C15	H4 clustered histone 15	Promoter	T47D_3992	T47D_CS.1.103_E2_vs_T47D_E2	1015.54	-0.153788	0.00687496	0.0210041	no ER binding site
chr1	149840507	149840994	488	*	Promoter (<=1kb)	1	149840687	149841208	522	2	126961	NM_021059	214	ENSG00000203811	H3C14	H3 clustered histone 14	Promoter	T47D_3993	T47D_CS.1.103_E2_vs_T47D_E2	291.801	-0.067626	0.488976	0.621631	no ER binding site
chr1	149841070	149843266	2197	*	Promoter (<=1kb)	1	149840687	149841204	518	2	333932	NM_001005464	0	ENSG00000203852	H3C15	H3 clustered histone 15	Promoter	T47D_3994	T47D_CS.1.103_E2_vs_T47D_E2	1906.59	-0.0567121	0.203875	0.325166	no ER binding site
chr1	149850546	149852735	2190	*	Promoter (<=1kb)	1	149850192	149850773	582	2	337873	NR_036461	0	ENSG00000261716	H2BC20P	H2B clustered histone 20, pseudogene	Promoter	T47D_3995	T47D_CS.1.103_E2_vs_T47D_E2	1911.07	-0.0996195	0.0178555	0.0465358	no ER binding site
chr1	149852808	149853594	787	*	Promoter (<=1kb)	1	149852604	149853125	522	1	126961	NM_021059	204	ENSG00000203811	H3C14	H3 clustered histone 14	Promoter	T47D_3996	T47D_CS.1.103_E2_vs_T47D_E2	382.966	-0.270463	0.00193818	0.00717503	no ER binding site
chr1	149860647	149862003	1357	*	Promoter (<=1kb)	1	149854095	149861159	7065	2	554313	NR_168447	0	ENSG00000270276	H4C15	H4 clustered histone 15	Promoter	T47D_3997	T47D_CS.1.103_E2_vs_T47D_E2	995.606	-0.198684	0.00052882	0.00233619	no ER binding site
chr1	149885603	149886034	432	*	Promoter (<=1kb)	1	149884460	149886682	2223	2	8349	NM_003528	648	ENSG00000184678	H2BC21	H2B clustered histone 21	Promoter	T47D_3998	T47D_CS.1.103_E2_vs_T47D_E2	320.539	-0.46879	2.9610716421849e-06	2.32411876233029e-05	no ER binding site
chr1	149886231	149887215	985	*	Promoter (<=1kb)	1	149884460	149886682	2223	2	8349	NM_003528	0	ENSG00000184678	H2BC21	H2B clustered histone 21	Promoter	T47D_3999	T47D_CS.1.103_E2_vs_T47D_E2	833.302	-0.0245918	0.685366	0.786924	ER binding site
chr1	149887428	149888723	1296	*	Promoter (<=1kb)	1	149887469	149887965	497	2	317772	NM_175065	0	ENSG00000184270	H2AC21	H2A clustered histone 21	Promoter	T47D_4000	T47D_CS.1.103_E2_vs_T47D_E2	1172.52	0.0581292	0.280424	0.414394	ER binding site
chr1	149899156	149900304	1149	*	Promoter (<=1kb)	1	149899568	149900795	1228	1	51027	NM_001321025	0	ENSG00000178096	BOLA1	bolA family member 1	Promoter	T47D_4001	T47D_CS.1.103_E2_vs_T47D_E2	581.861	-0.244683	0.000797665	0.00333303	ER binding site
chr1	149927472	149928550	1079	*	Promoter (<=1kb)	1	149923317	149927803	4487	2	10262	NM_005850	0	ENSG00000143368	SF3B4	splicing factor 3b subunit 4	Promoter	T47D_4002	T47D_CS.1.103_E2_vs_T47D_E2	713.91	-0.00762128	0.907002	0.941741	ER binding site
chr1	149936773	149937735	963	*	Promoter (<=1kb)	1	149928651	149936879	8229	2	10903	NM_001145862	0	ENSG00000014914	MTMR11	myotubularin related protein 11	Promoter	T47D_4003	T47D_CS.1.103_E2_vs_T47D_E2	437.575	0.267723	0.0012865	0.00504464	no ER binding site
chr1	149938825	149939714	890	*	3' UTR	1	149937812	150010726	72915	2	56957	NM_020205	71012	ENSG00000264522	OTUD7B	OTU deubiquitinase 7B	3' UTR	T47D_4004	T47D_CS.1.103_E2_vs_T47D_E2	466.66	0.11216	0.154714	0.263433	no ER binding site
chr1	149961897	149962602	706	*	Intron (NM_020205/56957, intron 6 of 11)	1	149937812	150010726	72915	2	56957	NM_020205	48124	ENSG00000264522	OTUD7B	OTU deubiquitinase 7B	Intron	T47D_4005	T47D_CS.1.103_E2_vs_T47D_E2	142.835	0.120284	0.38219	0.521806	no ER binding site
chr1	150009638	150011128	1491	*	Promoter (<=1kb)	1	149937812	150010726	72915	2	56957	NM_020205	0	ENSG00000264522	OTUD7B	OTU deubiquitinase 7B	Promoter	T47D_4007	T47D_CS.1.103_E2_vs_T47D_E2	558.626	0.109977	0.131008	0.231706	no ER binding site
chr1	150066862	150068203	1342	*	Promoter (<=1kb)	1	150067382	150145329	77948	1	11311	NM_001279353	0	ENSG00000136631	VPS45	vacuolar protein sorting 45 homolog	Promoter	T47D_4011	T47D_CS.1.103_E2_vs_T47D_E2	777.375	-0.146457	0.0241131	0.0595259	no ER binding site
chr1	150149398	150150383	986	*	Promoter (<=1kb)	1	150149434	150160065	10632	1	51177	NM_001304722	0	ENSG00000023902	PLEKHO1	pleckstrin homology domain containing O1	Promoter	T47D_4012	T47D_CS.1.103_E2_vs_T47D_E2	191.773	-0.397226	0.00149494	0.00574253	no ER binding site
chr1	150162692	150163632	941	*	Promoter (1-2kb)	1	150160728	150181228	20501	1	105371433	NR_135098	1964	NA	LINC02988	long intergenic non-protein coding RNA 2988	Promoter	T47D_4013	T47D_CS.1.103_E2_vs_T47D_E2	280.021	-0.501201	7.47514562453798e-07	6.67929835653946e-06	no ER binding site
chr1	150213351	150214127	777	*	Distal Intergenic	1	150218417	150234678	16262	2	81611	NM_001136479	20551	ENSG00000143401	ANP32E	acidic nuclear phosphoprotein 32 family member E	Distal Intergenic	T47D_4017	T47D_CS.1.103_E2_vs_T47D_E2	221.358	0.463148	8.84323148741937e-05	0.000485066	ER binding site
chr1	150234508	150235184	677	*	Promoter (<=1kb)	1	150218417	150234678	16262	2	81611	NM_001136479	0	ENSG00000143401	ANP32E	acidic nuclear phosphoprotein 32 family member E	Promoter	T47D_4018	T47D_CS.1.103_E2_vs_T47D_E2	252.385	0.0546516	0.602433	0.719624	no ER binding site
chr1	150235671	150236707	1037	*	Promoter (<=1kb)	1	150218417	150236112	17696	2	81611	NM_001136478	0	ENSG00000143401	ANP32E	acidic nuclear phosphoprotein 32 family member E	Promoter	T47D_4019	T47D_CS.1.103_E2_vs_T47D_E2	994.501	0.162595	0.00329839	0.0112723	ER binding site
chr1	150255254	150256225	972	*	Promoter (1-2kb)	1	150257774	150265078	7305	1	23632	NM_012113	-1549	ENSG00000118298	CA14	carbonic anhydrase 14	Promoter	T47D_4020	T47D_CS.1.103_E2_vs_T47D_E2	304.391	0.303424	0.00156899	0.00598499	no ER binding site
chr1	150259811	150260395	585	*	Promoter (2-3kb)	1	150257774	150265078	7305	1	23632	NM_012113	2037	ENSG00000118298	CA14	carbonic anhydrase 14	Promoter	T47D_4021	T47D_CS.1.103_E2_vs_T47D_E2	125.951	-0.503094	0.000888799	0.00366276	no ER binding site
chr1	150268279	150269467	1189	*	Promoter (<=1kb)	1	150265404	150269016	3613	2	51107	NM_001077628	0	ENSG00000117362	APH1A	aph-1 homolog A, gamma-secretase subunit	Promoter	T47D_4022	T47D_CS.1.103_E2_vs_T47D_E2	614.271	0.00776925	0.912459	0.945196	no ER binding site
chr1	150281314	150282949	1636	*	Promoter (<=1kb)	1	150282554	150287092	4539	1	148523	NM_001300838	0	ENSG00000159208	CIART	circadian associated repressor of transcription	Promoter	T47D_4023	T47D_CS.1.103_E2_vs_T47D_E2	1432.48	0.54651	2.31007498386819e-29	2.30748121546525e-27	ER binding site
chr1	150293557	150294507	951	*	Promoter (<=1kb)	1	150293842	150308979	15138	1	54460	NM_018997	0	ENSG00000266472	MRPS21	mitochondrial ribosomal protein S21	Promoter	T47D_4024	T47D_CS.1.103_E2_vs_T47D_E2	248.347	-0.250768	0.0164571	0.0435393	no ER binding site
chr1	150321095	150322647	1553	*	Promoter (<=1kb)	1	150321468	150353228	31761	1	9129	NM_001350529	0	ENSG00000117360	PRPF3	pre-mRNA processing factor 3	Promoter	T47D_4025	T47D_CS.1.103_E2_vs_T47D_E2	536.311	0.139676	0.0582766	0.122209	no ER binding site
chr1	150363331	150365013	1683	*	Promoter (<=1kb)	1	150364111	150476565	112455	1	23248	NM_001297673	0	ENSG00000163125	RPRD2	regulation of nuclear pre-mRNA domain containing 2	Promoter	T47D_4026	T47D_CS.1.103_E2_vs_T47D_E2	1054.45	0.282566	5.53596171816902e-07	5.08215924517368e-06	ER binding site
chr1	150486948	150487693	746	*	Promoter (<=1kb)	1	150487419	150507602	20184	1	80222	NM_001271895	0	ENSG00000143374	TARS2	threonyl-tRNA synthetase 2, mitochondrial	Promoter	T47D_4029	T47D_CS.1.103_E2_vs_T47D_E2	521.046	0.0568258	0.459227	0.594915	no ER binding site
chr1	150515095	150516530	1436	*	Promoter (<=1kb)	1	150515757	150518032	2276	1	100874054	NR_051960	0	NA	FALEC	focally amplified long non-coding RNA in epithelial cancer	Promoter	T47D_4030	T47D_CS.1.103_E2_vs_T47D_E2	1000.54	0.184945	0.00101672	0.00411254	ER binding site
chr1	150548577	150550160	1584	*	Promoter (<=1kb)	1	150549408	150558748	9341	1	54507	NM_025008	0	ENSG00000143382	ADAMTSL4	ADAMTS like 4	Promoter	T47D_4034	T47D_CS.1.103_E2_vs_T47D_E2	571.161	0.216607	0.00213664	0.00778719	no ER binding site
chr1	150559982	150560208	227	*	3' UTR	1	150549408	150560936	11529	1	54507	NM_001288608	10574	ENSG00000143382	ADAMTSL4	ADAMTS like 4	3' UTR	T47D_4035	T47D_CS.1.103_E2_vs_T47D_E2	204.766	-0.012534	0.914682	0.946535	no ER binding site
chr1	150560968	150562351	1384	*	Exon (NR_104133/574406, exon 4 of 4)	1	150560895	150574552	13658	2	574406	NR_104133	12201	ENSG00000143384	ADAMTSL4-AS1	ADAMTSL4 antisense RNA 1	Exon	T47D_4036	T47D_CS.1.103_E2_vs_T47D_E2	2050.27	0.0927683	0.0258925	0.0630814	ER binding site
chr1	150567563	150568903	1341	*	Intron (NR_104133/574406, intron 2 of 3)	1	150560895	150574552	13658	2	574406	NR_104133	5649	ENSG00000143384	ADAMTSL4-AS1	ADAMTSL4 antisense RNA 1	Intron	T47D_4037	T47D_CS.1.103_E2_vs_T47D_E2	1058.68	-0.424704	5.95583905682526e-15	1.73542299150155e-13	ER binding site
chr1	150578573	150580266	1694	*	Promoter (<=1kb)	1	150574558	150579610	5053	2	4170	NM_021960	0	ENSG00000143384	MCL1	MCL1 apoptosis regulator, BCL2 family member	Promoter	T47D_4039	T47D_CS.1.103_E2_vs_T47D_E2	687.35	-0.121196	0.0677038	0.137582	ER binding site
chr1	150604485	150605371	887	*	Distal Intergenic	1	150623278	150629133	5856	2	2029	NM_207047	23762	ENSG00000143420	ENSA	endosulfine alpha	Distal Intergenic	T47D_4041	T47D_CS.1.103_E2_vs_T47D_E2	162.261	0.223838	0.094731	0.180087	no ER binding site
chr1	150623876	150624602	727	*	3' UTR	1	150621246	150629612	8367	2	2029	NM_207042	5010	ENSG00000143420	ENSA	endosulfine alpha	3' UTR	T47D_4042	T47D_CS.1.103_E2_vs_T47D_E2	345.849	-0.364413	4.87060211723965e-05	0.000284715	no ER binding site
chr1	150629063	150630443	1381	*	Promoter (<=1kb)	1	150623278	150629133	5856	2	2029	NM_207047	0	ENSG00000143420	ENSA	endosulfine alpha	Promoter	T47D_4043	T47D_CS.1.103_E2_vs_T47D_E2	2106.34	0.0352276	0.403461	0.542778	ER binding site
chr1	150650065	150650773	709	*	Intron (NM_018178/55204, intron 4 of 4)	1	150646230	150697154	50925	2	55204	NM_018178	46381	ENSG00000143457	GOLPH3L	golgi phosphoprotein 3 like	Intron	T47D_4045	T47D_CS.1.103_E2_vs_T47D_E2	119.313	-0.0448261	0.768832	0.847976	no ER binding site
chr1	150696987	150697792	806	*	Promoter (<=1kb)	1	150646230	150697154	50925	2	55204	NM_018178	0	ENSG00000143457	GOLPH3L	golgi phosphoprotein 3 like	Promoter	T47D_4047	T47D_CS.1.103_E2_vs_T47D_E2	1081.91	0.169679	0.00184019	0.00686676	ER binding site
chr1	150812823	150813606	784	*	Exon (NM_001197325/405, exon 20 of 21)	1	150809714	150876599	66886	2	405	NM_001197325	62993	ENSG00000143437	ARNT	aryl hydrocarbon receptor nuclear translocator	Exon	T47D_4049	T47D_CS.1.103_E2_vs_T47D_E2	131.125	0.199444	0.163306	0.274434	no ER binding site
chr1	150876154	150877310	1157	*	Promoter (<=1kb)	1	150809714	150876599	66886	2	405	NM_001197325	0	ENSG00000143437	ARNT	aryl hydrocarbon receptor nuclear translocator	Promoter	T47D_4050	T47D_CS.1.103_E2_vs_T47D_E2	921.372	0.321923	6.05797418542717e-08	6.6304655559685e-07	ER binding site
chr1	150925515	150926772	1258	*	Promoter (<=1kb)	1	150926263	150964737	38475	1	9869	NM_001366417	0	ENSG00000143379	SETDB1	SET domain bifurcated histone lysine methyltransferase 1	Promoter	T47D_4054	T47D_CS.1.103_E2_vs_T47D_E2	612.468	0.114352	0.113723	0.207517	ER binding site
chr1	150971216	150972136	921	*	Promoter (2-3kb)	1	150965173	150975003	9831	2	29956	NM_181746	2867	ENSG00000143418	CERS2	ceramide synthase 2	Promoter	T47D_4055	T47D_CS.1.103_E2_vs_T47D_E2	350.954	-0.00580158	0.948131	0.967815	ER binding site
chr1	150973819	150975071	1253	*	Promoter (<=1kb)	1	150965186	150974835	9650	2	29956	NM_022075	0	ENSG00000143418	CERS2	ceramide synthase 2	Promoter	T47D_4056	T47D_CS.1.103_E2_vs_T47D_E2	512.483	0.0360877	0.646423	0.756026	no ER binding site
chr1	150977338	150977615	278	*	Promoter (2-3kb)	1	150965173	150975003	9831	2	29956	NM_181746	-2335	ENSG00000143418	CERS2	ceramide synthase 2	Promoter	T47D_4057	T47D_CS.1.103_E2_vs_T47D_E2	222.891	0.191104	0.0862614	0.16694	no ER binding site
chr1	150979382	150979813	432	*	Promoter (2-3kb)	1	150982292	150995633	13342	1	8416	NM_003568	-2479	ENSG00000143412	ANXA9	annexin A9	Promoter	T47D_4058	T47D_CS.1.103_E2_vs_T47D_E2	221.633	0.34528	0.00367795	0.0123442	no ER binding site
chr1	150980994	150982638	1645	*	Promoter (<=1kb)	1	150982292	150995633	13342	1	8416	NM_003568	0	ENSG00000143412	ANXA9	annexin A9	Promoter	T47D_4059	T47D_CS.1.103_E2_vs_T47D_E2	951.263	0.140046	0.0130608	0.0359659	ER binding site
chr1	151006363	151007294	932	*	Promoter (<=1kb)	1	150996536	151006902	10367	2	55793	NM_001040217	0	ENSG00000143409	MINDY1	MINDY lysine 48 deubiquitinase 1	Promoter	T47D_4061	T47D_CS.1.103_E2_vs_T47D_E2	651.43	0.234892	0.000455578	0.00205439	no ER binding site
chr1	151008132	151009161	1030	*	Promoter (<=1kb)	1	150996536	151008199	11664	2	55793	NM_001319998	0	ENSG00000143409	MINDY1	MINDY lysine 48 deubiquitinase 1	Promoter	T47D_4062	T47D_CS.1.103_E2_vs_T47D_E2	604.146	0.22429	0.00167355	0.00632451	ER binding site
chr1	151036240	151037509	1270	*	Promoter (<=1kb)	1	151036586	151047720	11135	1	149428	NM_001159642	0	ENSG00000163141	BNIPL	BCL2 interacting protein like	Promoter	T47D_4064	T47D_CS.1.103_E2_vs_T47D_E2	330.006	-0.187115	0.0465029	0.101858	no ER binding site
chr1	151047417	151048929	1513	*	Promoter (<=1kb)	1	151047751	151051395	3645	1	54964	NM_017860	0	ENSG00000143443	C1orf56	chromosome 1 open reading frame 56	Promoter	T47D_4065	T47D_CS.1.103_E2_vs_T47D_E2	592.656	-0.0091229	0.895985	0.934395	no ER binding site
chr1	151058665	151059823	1159	*	Promoter (<=1kb)	1	151050987	151059622	8636	2	56882	NM_020239	0	ENSG00000197622	CDC42SE1	CDC42 small effector 1	Promoter	T47D_4066	T47D_CS.1.103_E2_vs_T47D_E2	695.302	-0.0874397	0.181437	0.297377	no ER binding site
chr1	151070176	151071575	1400	*	Promoter (<=1kb)	1	151070761	151125542	54782	1	126626	NM_001323906	0	ENSG00000143458	GABPB2	GA binding protein transcription factor subunit beta 2	Promoter	T47D_4068	T47D_CS.1.103_E2_vs_T47D_E2	499.6	0.147165	0.0510315	0.109892	no ER binding site
chr1	151146335	151147286	952	*	Promoter (<=1kb)	1	151131687	151146631	14945	2	10500	NM_001178061	0	ENSG00000143434	SEMA6C	semaphorin 6C	Promoter	T47D_4070	T47D_CS.1.103_E2_vs_T47D_E2	516.724	-0.242581	0.00138875	0.00538697	ER binding site
chr1	151155749	151156712	964	*	Promoter (<=1kb)	1	151156649	151170296	13648	1	100534012	NM_001204848	0	ENSG00000163156	TNFAIP8L2-SCNM1	TNFAIP8L2-SCNM1 readthrough	Promoter	T47D_4071	T47D_CS.1.103_E2_vs_T47D_E2	148.788	0.0140094	0.91867	0.949108	no ER binding site
chr1	151164855	151166732	1878	*	Promoter (<=1kb)	1	151159748	151165902	6155	2	388695	NM_001136543	0	ENSG00000163155	LYSMD1	LysM domain containing 1	Promoter	T47D_4072	T47D_CS.1.103_E2_vs_T47D_E2	662.59	0.135346	0.0462456	0.101476	ER binding site
chr1	151189565	151190403	839	*	Promoter (<=1kb)	1	151176306	151190197	13892	2	6944	NM_001271087	0	ENSG00000163159	VPS72	vacuolar protein sorting 72 homolog	Promoter	T47D_4074	T47D_CS.1.103_E2_vs_T47D_E2	366.798	0.146812	0.09213	0.175965	no ER binding site
chr1	151195075	151195726	652	*	Promoter (2-3kb)	1	151198552	151249531	50980	1	8394	NM_001135636	-2826	ENSG00000143398	PIP5K1A	phosphatidylinositol-4-phosphate 5-kinase type 1 alpha	Promoter	T47D_4075	T47D_CS.1.103_E2_vs_T47D_E2	329.819	0.334533	0.000698074	0.00297185	ER binding site
chr1	151195886	151196902	1017	*	Promoter (1-2kb)	1	151198552	151249531	50980	1	8394	NM_001135636	-1650	ENSG00000143398	PIP5K1A	phosphatidylinositol-4-phosphate 5-kinase type 1 alpha	Promoter	T47D_4076	T47D_CS.1.103_E2_vs_T47D_E2	454.843	0.465563	2.7732745154914e-08	3.22902163218852e-07	ER binding site
chr1	151197032	151197487	456	*	Promoter (1-2kb)	1	151198552	151249531	50980	1	8394	NM_001135636	-1065	ENSG00000143398	PIP5K1A	phosphatidylinositol-4-phosphate 5-kinase type 1 alpha	Promoter	T47D_4077	T47D_CS.1.103_E2_vs_T47D_E2	237.021	-0.154719	0.199989	0.320352	no ER binding site
chr1	151198017	151199083	1067	*	Promoter (<=1kb)	1	151198552	151249531	50980	1	8394	NM_001135636	0	ENSG00000143398	PIP5K1A	phosphatidylinositol-4-phosphate 5-kinase type 1 alpha	Promoter	T47D_4078	T47D_CS.1.103_E2_vs_T47D_E2	707.438	0.239258	0.00023501	0.00114913	ER binding site
chr1	151254304	151255098	795	*	Promoter (<=1kb)	1	151254734	151267460	12727	1	5710	NM_001330692	0	ENSG00000159352	PSMD4	proteasome 26S subunit ubiquitin receptor, non-ATPase 4	Promoter	T47D_4081	T47D_CS.1.103_E2_vs_T47D_E2	665.753	0.0815481	0.220202	0.344794	no ER binding site
chr1	151281067	151282820	1754	*	Promoter (<=1kb)	1	151281522	151292172	10651	1	57592	NM_001304764	0	ENSG00000143373	ZNF687	zinc finger protein 687	Promoter	T47D_4082	T47D_CS.1.103_E2_vs_T47D_E2	2494.7	0.129291	0.000705803	0.00299848	ER binding site
chr1	151326981	151328391	1411	*	Promoter (<=1kb)	1	151291804	151327416	35613	2	5298	NM_001198773	0	ENSG00000143393	PI4KB	phosphatidylinositol 4-kinase beta	Promoter	T47D_4085	T47D_CS.1.103_E2_vs_T47D_E2	509.853	0.280384	0.000241893	0.0011792	ER binding site
chr1	151340732	151341611	880	*	3' UTR	1	151340640	151347252	6613	2	5993	NM_000449	5641	ENSG00000143390	RFX5	regulatory factor X5	3' UTR	T47D_4087	T47D_CS.1.103_E2_vs_T47D_E2	125.169	0.0893765	0.553282	0.678354	no ER binding site
chr1	151346807	151347801	995	*	Promoter (<=1kb)	1	151340640	151346856	6217	2	5993	NM_001379412	0	ENSG00000143390	RFX5	regulatory factor X5	Promoter	T47D_4088	T47D_CS.1.103_E2_vs_T47D_E2	829.181	-0.206541	0.000678259	0.00290138	ER binding site
chr1	151371946	151373118	1173	*	Promoter (<=1kb)	1	151364304	151372705	8402	2	8991	NM_001258288	0	ENSG00000143416	SELENBP1	selenium binding protein 1	Promoter	T47D_4090	T47D_CS.1.103_E2_vs_T47D_E2	392.873	0.432095	1.53796249355733e-06	1.28301948852795e-05	no ER binding site
chr1	151398991	151400203	1213	*	Promoter (<=1kb)	1	151399573	151401937	2365	1	5692	NM_002796	0	ENSG00000159377	PSMB4	proteasome 20S subunit beta 4	Promoter	T47D_4091	T47D_CS.1.103_E2_vs_T47D_E2	359.52	-0.117253	0.184128	0.30056	ER binding site
chr1	151443726	151444343	618	*	Intron (NM_001194937/23126, intron 1 of 18)	1	151402724	151459494	56771	2	23126	NM_001194937	15151	ENSG00000143442	POGZ	pogo transposable element derived with ZNF domain	Intron	T47D_4093	T47D_CS.1.103_E2_vs_T47D_E2	115.384	0.227668	0.132312	0.233433	ER binding site
chr1	151457514	151459196	1683	*	Promoter (<=1kb)	1	151402724	151459494	56771	2	23126	NM_001194937	298	ENSG00000143442	POGZ	pogo transposable element derived with ZNF domain	Promoter	T47D_4094	T47D_CS.1.103_E2_vs_T47D_E2	253.314	-0.00389271	0.969996	0.981825	no ER binding site
chr1	151459340	151459904	565	*	Promoter (<=1kb)	1	151402724	151459494	56771	2	23126	NM_001194937	0	ENSG00000143442	POGZ	pogo transposable element derived with ZNF domain	Promoter	T47D_4095	T47D_CS.1.103_E2_vs_T47D_E2	218.149	0.160448	0.15495	0.263713	no ER binding site
chr1	151510980	151511986	1007	*	Promoter (<=1kb)	1	151511387	151538691	27305	1	57530	NM_020770	0	ENSG00000143375	CGN	cingulin	Promoter	T47D_4098	T47D_CS.1.103_E2_vs_T47D_E2	847.885	0.130057	0.0421371	0.0942753	no ER binding site
chr1	151512815	151513435	621	*	Promoter (1-2kb)	1	151511387	151538691	27305	1	57530	NM_020770	1428	ENSG00000143375	CGN	cingulin	Promoter	T47D_4099	T47D_CS.1.103_E2_vs_T47D_E2	616.205	-0.284395	0.000111319	0.000593555	no ER binding site
chr1	151513860	151514135	276	*	Promoter (2-3kb)	1	151511387	151538691	27305	1	57530	NM_020770	2473	ENSG00000143375	CGN	cingulin	Promoter	T47D_4100	T47D_CS.1.103_E2_vs_T47D_E2	262.949	-0.340143	0.00168666	0.00636647	no ER binding site
chr1	151534567	151534998	432	*	Intron (NM_020770/57530, intron 15 of 20)	1	151511387	151538691	27305	1	57530	NM_020770	23180	ENSG00000143375	CGN	cingulin	Intron	T47D_4101	T47D_CS.1.103_E2_vs_T47D_E2	126.933	-0.0901624	0.544771	0.670639	no ER binding site
chr1	151539381	151540822	1442	*	Promoter (<=1kb)	1	151540309	151583583	43275	1	7286	NM_001126337	0	ENSG00000143367	TUFT1	tuftelin 1	Promoter	T47D_4102	T47D_CS.1.103_E2_vs_T47D_E2	1729.61	0.227302	2.66058107434122e-06	2.11214227619481e-05	ER binding site
chr1	151546898	151548034	1137	*	Intron (NM_001126337/7286, intron 1 of 11)	1	151540309	151583583	43275	1	7286	NM_001126337	6589	ENSG00000143367	TUFT1	tuftelin 1	Intron	T47D_4103	T47D_CS.1.103_E2_vs_T47D_E2	640.079	-0.310392	3.98303190475125e-06	3.03503619551549e-05	ER binding site
chr1	151548749	151549324	576	*	Intron (NM_001126337/7286, intron 1 of 11)	1	151540309	151583583	43275	1	7286	NM_001126337	8440	ENSG00000143367	TUFT1	tuftelin 1	Intron	T47D_4104	T47D_CS.1.103_E2_vs_T47D_E2	155.507	-0.341592	0.0107106	0.0305765	ER binding site
chr1	151581639	151582495	857	*	3' UTR	1	151540309	151583583	43275	1	7286	NM_001126337	41330	ENSG00000143367	TUFT1	tuftelin 1	3' UTR	T47D_4108	T47D_CS.1.103_E2_vs_T47D_E2	132.952	-0.448191	0.00198137	0.00729978	no ER binding site
chr1	151611267	151611658	392	*	Promoter (<=1kb)	1	151612050	151699080	87031	1	81609	NM_001330723	-392	ENSG00000143376	SNX27	sorting nexin 27	Promoter	T47D_4111	T47D_CS.1.103_E2_vs_T47D_E2	143.857	0.283352	0.044084	0.0976869	no ER binding site
chr1	151611761	151612639	879	*	Promoter (<=1kb)	1	151612050	151699080	87031	1	81609	NM_001330723	0	ENSG00000143376	SNX27	sorting nexin 27	Promoter	T47D_4112	T47D_CS.1.103_E2_vs_T47D_E2	564.005	0.0284913	0.694296	0.793391	ER binding site
chr1	151717894	151718693	800	*	Promoter (1-2kb)	1	151700058	151716803	16746	2	11189	NM_007185	-1091	ENSG00000159409	CELF3	CUGBP Elav-like family member 3	Promoter	T47D_4119	T47D_CS.1.103_E2_vs_T47D_E2	209.828	1.13683	3.12503193979331e-21	1.71083479350069e-19	no ER binding site
chr1	151723593	151724586	994	*	Promoter (2-3kb)	1	151721522	151729805	8284	1	284485	NM_001144956	2071	ENSG00000178796	RIIAD1	regulatory subunit of type II PKA R-subunit domain containing 1	Promoter	T47D_4120	T47D_CS.1.103_E2_vs_T47D_E2	172.601	-0.0695986	0.577914	0.699673	no ER binding site
chr1	151734904	151735574	671	*	Distal Intergenic	1	151721522	151729805	8284	1	284485	NM_001144956	13382	ENSG00000178796	RIIAD1	regulatory subunit of type II PKA R-subunit domain containing 1	Distal Intergenic	T47D_4121	T47D_CS.1.103_E2_vs_T47D_E2	322.124	0.412938	8.25834581611817e-06	5.87893445094404e-05	no ER binding site
chr1	151739618	151740506	889	*	Distal Intergenic	1	151721522	151729805	8284	1	284485	NM_001144956	18096	ENSG00000178796	RIIAD1	regulatory subunit of type II PKA R-subunit domain containing 1	Distal Intergenic	T47D_4122	T47D_CS.1.103_E2_vs_T47D_E2	299.224	0.162195	0.115005	0.209305	no ER binding site
chr1	151762885	151764287	1403	*	Promoter (<=1kb)	1	151762969	151771330	8362	1	51686	NM_001134939	0	ENSG00000143450	OAZ3	ornithine decarboxylase antizyme 3	Promoter	T47D_4123	T47D_CS.1.103_E2_vs_T47D_E2	540.885	-0.0594157	0.426625	0.565201	no ER binding site
chr1	151790028	151791272	1245	*	Promoter (<=1kb)	1	151771568	151790500	18933	2	11022	NM_006862	0	ENSG00000182134	TDRKH	tudor and KH domain containing	Promoter	T47D_4126	T47D_CS.1.103_E2_vs_T47D_E2	1549.54	-0.0227198	0.641036	0.751483	ER binding site
chr1	151830634	151832005	1372	*	Promoter (<=1kb)	1	151806071	151831802	25732	2	6097	NM_005060	0	ENSG00000143365	RORC	RAR related orphan receptor C	Promoter	T47D_4128	T47D_CS.1.103_E2_vs_T47D_E2	839.007	0.488161	5.87392800069162e-16	1.928707985279e-14	no ER binding site
chr1	151832577	151832951	375	*	Promoter (<=1kb)	1	151806071	151831802	25732	2	6097	NM_005060	-775	ENSG00000143365	RORC	RAR related orphan receptor C	Promoter	T47D_4129	T47D_CS.1.103_E2_vs_T47D_E2	444.06	0.720325	2.33103583904459e-18	9.80205735094849e-17	no ER binding site
chr1	151836493	151837343	851	*	Promoter (<=1kb)	1	151838277	151851535	13259	1	100132111	NR_024237	-934	NA	C2CD4D-AS1	C2CD4D and THEM5 antisense RNA 1	Promoter	T47D_4130	T47D_CS.1.103_E2_vs_T47D_E2	1022.69	0.586284	2.15324575029491e-23	1.41938426145269e-21	no ER binding site
chr1	151839364	151840422	1059	*	Promoter (<=1kb)	1	151837863	151840557	2695	2	100191040	NM_001136003	135	ENSG00000225556	C2CD4D	C2 calcium dependent domain containing 4D	Promoter	T47D_4131	T47D_CS.1.103_E2_vs_T47D_E2	1088.58	0.16064	0.00379238	0.0126582	no ER binding site
chr1	151870976	151872146	1171	*	3' UTR	1	151870867	151909511	38645	2	117145	NM_053055	37365	ENSG00000159445	THEM4	thioesterase superfamily member 4	3' UTR	T47D_4133	T47D_CS.1.103_E2_vs_T47D_E2	114.465	-0.653837	3.72579498535706e-05	0.000225289	no ER binding site
chr1	151909126	151910122	997	*	Promoter (<=1kb)	1	151870867	151909511	38645	2	117145	NM_053055	0	ENSG00000159445	THEM4	thioesterase superfamily member 4	Promoter	T47D_4135	T47D_CS.1.103_E2_vs_T47D_E2	950.22	0.144327	0.0126585	0.0350249	no ER binding site
chr1	151933872	151934528	657	*	Distal Intergenic	1	151870867	151909511	38645	2	117145	NM_053055	-24361	ENSG00000159445	THEM4	thioesterase superfamily member 4	Distal Intergenic	T47D_4137	T47D_CS.1.103_E2_vs_T47D_E2	138.391	0.0987048	0.488212	0.620904	no ER binding site
chr1	151945596	151946219	624	*	Distal Intergenic	1	151870867	151909511	38645	2	117145	NM_053055	-36085	ENSG00000159445	THEM4	thioesterase superfamily member 4	Distal Intergenic	T47D_4138	T47D_CS.1.103_E2_vs_T47D_E2	154.549	-0.0221536	0.870607	0.918929	no ER binding site
chr1	151967851	151968639	789	*	Distal Intergenic	1	151982916	151993859	10944	2	6281	NM_002966	25220	ENSG00000197747	S100A10	S100 calcium binding protein A10	Distal Intergenic	T47D_4140	T47D_CS.1.103_E2_vs_T47D_E2	209.466	0.271797	0.0175099	0.0458365	no ER binding site
chr1	151972368	151973256	889	*	Distal Intergenic	1	151982916	151993859	10944	2	6281	NM_002966	20603	ENSG00000197747	S100A10	S100 calcium binding protein A10	Distal Intergenic	T47D_4141	T47D_CS.1.103_E2_vs_T47D_E2	225.313	0.368277	0.000922003	0.00377935	ER binding site
chr1	151990094	151990382	289	*	Intron (NM_002966/6281, intron 1 of 2)	1	151982916	151993859	10944	2	6281	NM_002966	3477	ENSG00000197747	S100A10	S100 calcium binding protein A10	Intron	T47D_4142	T47D_CS.1.103_E2_vs_T47D_E2	272.833	-0.448141	1.13309198973764e-05	7.79527857995434e-05	no ER binding site
chr1	151992374	151993041	668	*	Promoter (<=1kb)	1	151982916	151993859	10944	2	6281	NM_002966	818	ENSG00000197747	S100A10	S100 calcium binding protein A10	Promoter	T47D_4143	T47D_CS.1.103_E2_vs_T47D_E2	837.956	0.0471425	0.427381	0.565708	no ER binding site
chr1	151993161	151993389	229	*	Promoter (<=1kb)	1	151982916	151993859	10944	2	6281	NM_002966	470	ENSG00000197747	S100A10	S100 calcium binding protein A10	Promoter	T47D_4144	T47D_CS.1.103_E2_vs_T47D_E2	238.278	-0.248999	0.0336524	0.0785003	no ER binding site
chr1	151993489	151994325	837	*	Promoter (<=1kb)	1	151982916	151993859	10944	2	6281	NM_002966	0	ENSG00000197747	S100A10	S100 calcium binding protein A10	Promoter	T47D_4145	T47D_CS.1.103_E2_vs_T47D_E2	785.816	0.0650757	0.311297	0.448754	no ER binding site
[truncated: 26,956 more rows]

## Sheet: Homer results top500 down
Motif Name	Consensus	P-value	Log P-value	q-value (Benjamini)	# of Target Sequences with Motif(of 500)	% of Target Sequences with Motif	# of Background Sequences with Motif(of 100542)	% of Background Sequences with Motif
[truncated: 472 more rows]

[truncated: 5 more sheets: promoter ATAC-seq peaks, ER CUT&RUN peaks, motif log2(odds-ratio) all, motif log2(odds-ratio) ER-bind, Point-Biserial Cross Cor]
