# Supplementary material for: Targeted Transcriptional Repression by Induced Proximity
Source: ACS Cent Sci. 2026 Jun 11;12(7):1008–20. doi: 10.1021/acscentsci.5c02277 (PMC13397437; doi:10.1021/acscentsci.5c02277)
Supplement: Supplementary file 6 [file oc5c02277_si_006.xlsx]

## Sheet: DESeq2_results
ensembl	baseMean	log2FoldChange	lfcSE	stat	pvalue	padj		ensembl_clean	gene_symbol
ENSG00000120903	2158.76	-3.32831	0.0839153	-39.6627	0	0	300	ENSG00000120903	CHRNA2
ENSG00000161547	21368.2	-1.65507	0.0471179	-35.1261	2.6899999999999986e-270	3.519999999999998e-268	267.453	ENSG00000161547	SRSF2
ENSG00000171388	43353.3	-2.58484	0.075109	-34.4146	1.529999999999999e-259	1.8899999999999987e-257	256.724	ENSG00000171388	APLN
ENSG00000170846	8661.78	-1.57632	0.0469316	-33.5875	2.5499999999999982e-247	2.9399999999999988e-245	244.532	ENSG00000170846	MRFAP1L2
ENSG00000182795	8341.42	-1.81025	0.0539299	-33.5666	5.149999999999996e-247	5.729999999999998e-245	244.242	ENSG00000182795	C1orf116
ENSG00000186480	22623.7	-1.43551	0.0444658	-32.2834	1.1899999999999997e-228	1.2099999999999994e-226	225.917	ENSG00000186480	INSIG1
ENSG00000155368	9227.1	-1.52979	0.0487924	-31.3529	8.879999999999995e-216	8.619999999999998e-214	213.064	ENSG00000155368	DBI
ENSG00000116133	34029.8	-1.45586	0.0468499	-31.075	5.239999999999998e-212	4.9399999999999974e-210	209.306	ENSG00000116133	DHCR24
ENSG00000276256	9820.84	-1.408	0.0454083	-31.0075	4.279999999999998e-211	3.979999999999998e-209	208.4	ENSG00000276256	NA
ENSG00000124193	18302.2	-1.2872	0.0415256	-30.9979	5.759999999999998e-211	5.289999999999998e-209	208.277	ENSG00000124193	SRSF6
ENSG00000110921	4143.36	-1.51988	0.0506681	-29.9967	1.0799999999999995e-197	8.869999999999996e-196	195.052	ENSG00000110921	MVK
ENSG00000052802	23396.4	-1.38964	0.0464234	-29.934	7.109999999999997e-197	5.7499999999999985e-195	194.24	ENSG00000052802	MSMO1
ENSG00000076248	18756.6	-1.25336	0.0418776	-29.9292	8.209999999999996e-197	6.559999999999998e-195	194.183	ENSG00000076248	UNG
ENSG00000164120	28390.8	-1.89879	0.0636067	-29.852	8.259999999999995e-196	6.449999999999997e-194	193.19	ENSG00000164120	HPGD
ENSG00000176890	15659.4	-1.21323	0.0412405	-29.4185	3.1799999999999985e-190	2.3799999999999994e-188	187.623	ENSG00000176890	TYMS
ENSG00000115875	16839.1	-1.28552	0.0437863	-29.3588	1.839999999999999e-189	1.3599999999999996e-187	186.866	ENSG00000115875	SRSF7
ENSG00000158715	3065.93	-2.27951	0.0779271	-29.2518	4.2599999999999986e-188	3.1199999999999995e-186	185.506	ENSG00000158715	SLC45A3
ENSG00000105486	7889.24	-1.40148	0.0489706	-28.6188	3.919999999999999e-180	2.6899999999999994e-178	177.57	ENSG00000105486	LIG1
ENSG00000123416	304546	-1.12551	0.0393911	-28.5728	1.4599999999999996e-179	9.949999999999997e-178	177.002	ENSG00000123416	TUBA1B
ENSG00000175793	17633.8	-1.25464	0.0453367	-27.6738	1.4399999999999995e-168	9.169999999999997e-167	166.038	ENSG00000175793	SFN
ENSG00000167034	32843.6	-1.60707	0.0591065	-27.1894	8.679999999999997e-163	5.359999999999999e-161	160.271	ENSG00000167034	NKX3-1
ENSG00000157214	7651.17	-1.46687	0.0544302	-26.9496	5.769999999999999e-160	3.439999999999999e-158	157.463	ENSG00000157214	STEAP2
ENSG00000189403	72262.6	-1.05131	0.0392674	-26.7732	6.629999999999998e-158	3.849999999999999e-156	155.415	ENSG00000189403	HMGB1
ENSG00000132780	13844	-1.50831	0.0563946	-26.7456	1.3899999999999996e-157	7.989999999999997e-156	155.097	ENSG00000132780	NASP
ENSG00000112972	30811.3	-1.51306	0.0570771	-26.5091	7.62e-155	4.3499999999999987e-153	152.362	ENSG00000112972	HMGCS1
ENSG00000132646	35554.2	-1.25669	0.0480425	-26.1578	8.039999999999996e-151	4.439999999999999e-149	148.353	ENSG00000132646	PCNA
ENSG00000174607	6228.3	-1.32514	0.0507385	-26.117	2.3299999999999993e-150	1.2799999999999995e-148	147.893	ENSG00000174607	UGT8
ENSG00000187514	181870	-1.04189	0.0399909	-26.0532	1.2399999999999998e-149	6.729999999999997e-148	147.172	ENSG00000187514	PTMA
ENSG00000168496	9822.12	-1.28996	0.0499982	-25.8	8.859999999999998e-147	4.699999999999998e-145	144.328	ENSG00000168496	FEN1
ENSG00000171320	5826.45	-1.38425	0.054913	-25.2081	3.269999999999999e-140	1.6099999999999996e-138	137.793	ENSG00000171320	ESCO2
ENSG00000104549	8663.4	-1.24946	0.0497827	-25.0983	5.189999999999999e-139	2.5399999999999994e-137	136.595	ENSG00000104549	SQLE
ENSG00000096060	33414	-1.45718	0.0583643	-24.967	1.3999999999999995e-137	6.689999999999999e-136	135.175	ENSG00000096060	FKBP5
ENSG00000134333	34790.1	-1.35733	0.0547142	-24.8076	7.429999999999999e-136	3.529999999999999e-134	133.452	ENSG00000134333	LDHA
ENSG00000072274	23714.6	-1.31446	0.0551617	-23.8292	1.6599999999999996e-125	7.489999999999998e-124	123.126	ENSG00000072274	TFRC
ENSG00000141668	9115.29	-1.19879	0.0503086	-23.8287	1.6799999999999996e-125	7.529999999999998e-124	123.123	ENSG00000141668	CBLN2
ENSG00000117632	90925.7	-1.05438	0.0445598	-23.662	8.879999999999998e-124	3.84e-122	121.416	ENSG00000117632	STMN1
ENSG00000131153	6854.82	-1.45448	0.061727	-23.5631	9.22e-123	3.959999999999999e-121	120.402	ENSG00000131153	GINS2
ENSG00000130164	6074.06	-1.36399	0.0579328	-23.5443	1.43e-122	6.129999999999998e-121	120.213	ENSG00000130164	LDLR
ENSG00000169689	7014.6	-1.22702	0.0525817	-23.3355	1.9399999999999995e-120	8.069999999999997e-119	118.093	ENSG00000169689	CENPX
ENSG00000120437	13957.8	-1.30324	0.0563618	-23.1228	2.7299999999999994e-118	1.1299999999999998e-116	115.947	ENSG00000120437	ACAT2
ENSG00000166508	42280.4	-1.10433	0.048182	-22.92	2.9399999999999993e-116	1.1999999999999997e-114	113.921	ENSG00000166508	MCM7
ENSG00000104852	7707.38	-1.13889	0.0501173	-22.7246	2.5599999999999996e-114	1.0299999999999997e-112	111.987	ENSG00000104852	SNRNP70
ENSG00000160752	32694.5	-1.01292	0.0445875	-22.7176	2.9999999999999994e-114	1.1999999999999996e-112	111.921	ENSG00000160752	FDPS
ENSG00000197275	2909.88	-1.2194	0.0537553	-22.6843	6.399999999999999e-114	2.539999999999999e-112	111.595	ENSG00000197275	RAD54B
ENSG00000259781	6748.19	-1.14144	0.0503864	-22.6538	1.2799999999999996e-113	5.059999999999999e-112	111.296	ENSG00000259781	NA
ENSG00000167900	7083.36	-1.45697	0.0643166	-22.6531	1.2999999999999997e-113	5.109999999999999e-112	111.292	ENSG00000167900	TK1
ENSG00000228716	23806.9	-1.13342	0.050045	-22.6481	1.4599999999999997e-113	5.659999999999998e-112	111.247	ENSG00000228716	DHFR
ENSG00000185432	14741.4	-1.39553	0.062419	-22.3574	1.0199999999999999e-110	3.819999999999999e-109	108.418	ENSG00000185432	TMT1A
ENSG00000136450	15793	-1.1567	0.0518883	-22.2922	4.399999999999999e-110	1.6199999999999997e-108	107.79	ENSG00000136450	SRSF1
ENSG00000145833	5448.05	-1.34905	0.060625	-22.2523	1.0699999999999997e-109	3.929999999999999e-108	107.406	ENSG00000145833	DDX46
ENSG00000147155	11710.9	-1.1935	0.0538876	-22.148	1.0899999999999999e-108	3.9499999999999994e-107	106.403	ENSG00000147155	EBP
ENSG00000065328	4724.75	-1.28981	0.0586899	-21.9768	4.809999999999999e-107	1.6899999999999998e-105	104.772	ENSG00000065328	MCM10
ENSG00000112118	8756.6	-1.17726	0.0537179	-21.9157	1.8399999999999995e-106	6.409999999999999e-105	104.193	ENSG00000112118	MCM3
ENSG00000167749	5474.52	-1.14639	0.052317	-21.9125	1.9799999999999994e-106	6.849999999999999e-105	104.164	ENSG00000167749	KLK4
ENSG00000005469	4149.35	-1.05161	0.0484963	-21.6843	2.889999999999999e-104	9.809999999999998e-103	102.008	ENSG00000005469	CROT
ENSG00000289746	4368.09	-1.26673	0.0584295	-21.6797	3.189999999999999e-104	1.0799999999999998e-102	101.967	ENSG00000289746	TARP
ENSG00000076003	9410.41	-1.10671	0.051759	-21.3819	1.9699999999999997e-101	6.49e-100	99.1878	ENSG00000076003	MCM6
ENSG00000122952	11968.4	-1.0049	0.0470662	-21.3509	3.829999999999999e-101	1.2599999999999997e-99	98.8996	ENSG00000122952	ZWINT
ENSG00000010278	18802.5	-1.2145	0.0575807	-21.0922	9.379999999999997e-99	3.03e-97	96.5186	ENSG00000010278	CD9
ENSG00000075218	5338.91	-1.06484	0.0505275	-21.0745	1.3599999999999997e-98	4.3899999999999994e-97	96.3575	ENSG00000075218	GTSE1
ENSG00000122566	86205.2	-1.12898	0.0536034	-21.0617	1.7899999999999995e-98	5.72e-97	96.2426	ENSG00000122566	HNRNPA2B1
ENSG00000166803	11052.2	-1.03165	0.0489827	-21.0614	1.7999999999999995e-98	5.729999999999999e-97	96.2418	ENSG00000166803	PCLAF
ENSG00000175305	4717.25	-1.22762	0.0586608	-20.9274	3.0099999999999996e-97	9.349999999999998e-96	95.0292	ENSG00000175305	CCNE2
ENSG00000094804	8228.91	-1.10977	0.0532357	-20.8463	1.6499999999999995e-96	5.0699999999999986e-95	94.295	ENSG00000094804	CDC6
ENSG00000164647	9077.44	-1.33625	0.0645636	-20.6966	3.719999999999999e-95	1.12e-93	92.9508	ENSG00000164647	STEAP1
ENSG00000143578	5901.5	-1.20543	0.0586764	-20.5437	8.759999999999998e-94	2.5699999999999996e-92	91.5901	ENSG00000143578	CREB3L4
ENSG00000127324	21791.3	-1.03801	0.0507431	-20.4561	5.299999999999999e-93	1.53e-91	90.8153	ENSG00000127324	TSPAN8
ENSG00000158164	1137.5	-1.81111	0.0888424	-20.3857	2.2399999999999996e-92	6.37e-91	90.1959	ENSG00000158164	TMSB15A
ENSG00000091651	4935.13	-1.06203	0.0521075	-20.3816	2.4399999999999995e-92	6.9e-91	90.1612	ENSG00000091651	ORC6
ENSG00000108187	5447.77	-1.02208	0.0502299	-20.348	4.829999999999999e-92	1.3599999999999997e-90	89.8665	ENSG00000108187	PBLD
ENSG00000104738	21126.9	-1.10302	0.0542879	-20.3179	8.929999999999998e-92	2.5099999999999993e-90	89.6003	ENSG00000104738	MCM4
ENSG00000214114	7279.16	-1.07876	0.0543268	-19.8568	9.619999999999998e-88	2.5999999999999998e-86	85.585	ENSG00000214114	MYCBP
ENSG00000276043	3980.52	-1.53638	0.0783047	-19.6206	1.0299999999999998e-85	2.6999999999999995e-84	83.5686	ENSG00000276043	UHRF1
ENSG00000196873	3632.95	-1.0194	0.0520777	-19.5747	2.5399999999999996e-85	6.619999999999999e-84	83.1791	ENSG00000196873	ZNG1B
ENSG00000062822	3509.57	-1.06954	0.0547678	-19.5287	6.259999999999999e-85	1.6199999999999998e-83	82.7905	ENSG00000062822	POLD1
ENSG00000134884	4027.28	-1.11174	0.0576093	-19.298	5.5899999999999986e-83	1.4199999999999999e-81	80.8477	ENSG00000134884	ARGLU1
ENSG00000268447	6603.75	-1.15453	0.0603219	-19.1394	1.1899999999999998e-81	2.9699999999999997e-80	79.5272	ENSG00000268447	SSX2B
ENSG00000112146	6187.25	-1.11246	0.0582712	-19.0911	2.9999999999999994e-81	7.48e-80	79.1261	ENSG00000112146	FBXO9
ENSG00000117877	1909.53	-1.2926	0.0678716	-19.0448	7.249999999999999e-81	1.7799999999999997e-79	78.7496	ENSG00000117877	POLR1G
ENSG00000241476	6599.04	-1.15369	0.0605862	-19.0421	7.639999999999999e-81	1.8699999999999997e-79	78.7282	ENSG00000241476	SSX2
ENSG00000134824	4909.83	-1.22078	0.064148	-19.0307	9.5e-81	2.2999999999999998e-79	78.6383	ENSG00000134824	FADS2
ENSG00000189221	7023.14	-1.06661	0.0561739	-18.9876	2.1599999999999995e-80	5.219999999999999e-79	78.2823	ENSG00000189221	MAOA
ENSG00000134802	2836.64	-1.2255	0.0653253	-18.76	1.5999999999999998e-78	3.809999999999999e-77	76.4191	ENSG00000134802	SLC43A3
ENSG00000189171	5021.7	-1.15715	0.0624694	-18.5235	1.3399999999999996e-76	3.0899999999999995e-75	74.51	ENSG00000189171	S100A13
ENSG00000007392	874.631	-1.7107	0.0948385	-18.038	9.809999999999999e-73	2.18e-71	70.6615	ENSG00000007392	LUC7L
ENSG00000154920	1823.62	-1.15257	0.0640086	-18.0065	1.7299999999999997e-72	3.82e-71	70.4179	ENSG00000154920	EME1
ENSG00000178401	8034.31	-1.00842	0.0566836	-17.7902	8.409999999999998e-71	1.8299999999999996e-69	68.7375	ENSG00000178401	DNAJC22
ENSG00000163050	3044.99	-1.13873	0.0641423	-17.7532	1.63e-70	3.4799999999999994e-69	68.4584	ENSG00000163050	COQ8A
ENSG00000132196	2393.52	-1.27777	0.0725066	-17.6227	1.6499999999999998e-69	3.4499999999999993e-68	67.4622	ENSG00000132196	HSD17B7
ENSG00000115361	1456.01	-1.60955	0.0913785	-17.6141	1.9199999999999996e-69	3.9999999999999994e-68	67.3979	ENSG00000115361	ACADL
ENSG00000259316	1481.27	-1.25801	0.0719454	-17.4857	1.8399999999999996e-68	3.7899999999999996e-67	66.4214	ENSG00000259316	NA
ENSG00000087087	9349.15	-1.07215	0.0621116	-17.2616	9.15e-67	1.8099999999999998e-65	64.7423	ENSG00000087087	SRRT
ENSG00000175183	3882.72	-1.19597	0.0697859	-17.1377	7.769999999999998e-66	1.5199999999999997e-64	63.8182	ENSG00000175183	CSRP2
ENSG00000118985	23460.1	-1.1342	0.0663402	-17.0967	1.5699999999999998e-65	3.0599999999999995e-64	63.5143	ENSG00000118985	ELL2
ENSG00000093009	5486.41	-1.08244	0.063358	-17.0844	1.94e-65	3.75e-64	63.426	ENSG00000093009	CDC45
ENSG00000120647	2824.92	-1.05475	0.0619077	-17.0374	4.33e-65	8.339999999999998e-64	63.0788	ENSG00000120647	CCDC77
ENSG00000005302	2200.21	-1.07718	0.0639555	-16.8426	1.1899999999999997e-63	2.2399999999999998e-62	61.6498	ENSG00000005302	MSL3
ENSG00000100297	9293.52	-1.07791	0.0644161	-16.7335	7.469999999999998e-63	1.3899999999999999e-61	60.857	ENSG00000100297	MCM5
ENSG00000174871	913.669	-1.40099	0.0851977	-16.4439	9.27e-61	1.6200000000000001e-59	58.7905	ENSG00000174871	CNIH2
ENSG00000233369	6591.75	-1.0657	0.0662068	-16.0966	2.7000000000000002e-58	4.4599999999999994e-57	56.3507	ENSG00000233369	NA
ENSG00000112739	4157.57	-1.34899	0.0838858	-16.0813	3.45e-58	5.68e-57	56.2457	ENSG00000112739	PRP4K
ENSG00000137135	2058.83	-1.01885	0.0635575	-16.0304	7.840000000000001e-58	1.29e-56	55.8894	ENSG00000137135	ARHGEF39
ENSG00000100911	1868.47	-1.03483	0.0645767	-16.0248	8.58e-58	1.4099999999999998e-56	55.8508	ENSG00000100911	PSME2
ENSG00000162694	2538.89	-1.11737	0.0703664	-15.8793	8.819999999999999e-57	1.3999999999999997e-55	54.8539	ENSG00000162694	EXTL2
ENSG00000147383	1492.15	-1.04397	0.0658084	-15.8637	1.1299999999999998e-56	1.7899999999999998e-55	54.7471	ENSG00000147383	NSDHL
ENSG00000213889	987.709	-1.66626	0.105855	-15.7408	7.94e-56	1.2199999999999999e-54	53.9136	ENSG00000213889	PPM1N
ENSG00000137274	2408.4	-1.11431	0.0712698	-15.6351	4.199999999999999e-55	6.37e-54	53.1959	ENSG00000137274	BPHL
ENSG00000134851	5434.88	-1.02569	0.0660741	-15.5233	2.41e-54	3.61e-53	52.4425	ENSG00000134851	TMEM165
ENSG00000127831	4429.91	-1.1048	0.0731899	-15.095	1.75e-51	2.49e-50	49.6038	ENSG00000127831	VIL1
ENSG00000225210	1097.63	-1.16267	0.0772876	-15.0434	3.81e-51	5.38e-50	49.2692	ENSG00000225210	NA
ENSG00000137404	2545.91	-1.04224	0.0696363	-14.9668	1.21e-50	1.68e-49	48.7747	ENSG00000137404	NRM
ENSG00000102393	2614.31	-1.00892	0.0689374	-14.6354	1.67e-48	2.1799999999999998e-47	46.6615	ENSG00000102393	GLA
ENSG00000196620	2104.46	-1.32334	0.0938947	-14.0939	4.1399999999999995e-45	4.92e-44	43.308	ENSG00000196620	UGT2B15
ENSG00000135437	859.674	-1.17298	0.0846336	-13.8595	1.1199999999999998e-43	1.2899999999999998e-42	41.8894	ENSG00000135437	RDH5
ENSG00000029363	15487.9	-1.02706	0.0752213	-13.6538	1.9199999999999998e-42	2.11e-41	40.6757	ENSG00000029363	BCLAF1
ENSG00000177700	7008.72	-1.01117	0.0743376	-13.6025	3.8699999999999996e-42	4.21e-41	40.3757	ENSG00000177700	POLR2L
ENSG00000073169	1625.57	-1.10718	0.0836045	-13.2431	4.95e-40	5.11e-39	38.2916	ENSG00000073169	SELENOO
ENSG00000132967	1009.38	-1.1208	0.0860448	-13.0258	8.73e-39	8.699999999999999e-38	37.0605	ENSG00000132967	NA
ENSG00000271672	1249.16	-1.1324	0.0872961	-12.972	1.76e-38	1.7299999999999999e-37	36.762	ENSG00000271672	NA
ENSG00000188536	1620.64	-1.02567	0.0795347	-12.8959	4.749999999999999e-38	4.59e-37	36.3382	ENSG00000188536	HBA2
ENSG00000130816	7674.42	-1.0144	0.0790246	-12.8365	1.0199999999999998e-37	9.769999999999999e-37	36.0101	ENSG00000130816	DNMT1
ENSG00000269955	2863.36	-1.04484	0.0819222	-12.754	2.9599999999999996e-37	2.8e-36	35.5528	ENSG00000269955	FMC1-LUC7L2
ENSG00000167183	1009.88	-1.05533	0.083323	-12.6655	9.18e-37	8.49e-36	35.0711	ENSG00000167183	PRR15L
ENSG00000253581	644.141	-1.27275	0.101859	-12.4951	7.94e-36	7.109999999999999e-35	34.1481	ENSG00000253581	DPPA3P9
ENSG00000154146	1312.88	-1.03048	0.0830297	-12.411	2.28e-35	2.02e-34	33.6946	ENSG00000154146	NRGN
ENSG00000119782	1581.56	-1.06573	0.0867777	-12.2812	1.14e-34	9.819999999999999e-34	33.0079	ENSG00000119782	FKBP1B
ENSG00000066923	1200.44	-1.05227	0.0857959	-12.2648	1.4e-34	1.2e-33	32.9208	ENSG00000066923	STAG3
ENSG00000277161	1795.86	-1.18517	0.0982929	-12.0575	1.77e-33	1.4599999999999998e-32	31.8356	ENSG00000277161	PIGW
ENSG00000109046	3543.41	-1.04299	0.0875603	-11.9116	1.03e-32	8.279999999999999e-32	31.082	ENSG00000109046	WSB1
ENSG00000136698	4600.12	-1.00381	0.0862591	-11.6371	2.6699999999999997e-31	2.0099999999999997e-30	29.6968	ENSG00000136698	CFC1
ENSG00000108590	1416.35	-1.04472	0.094034	-11.11	1.1199999999999999e-28	7.57e-28	27.1209	ENSG00000108590	MED31
ENSG00000128408	634.885	-1.12235	0.104787	-10.7107	9.06e-27	5.72e-26	25.2426	ENSG00000128408	RIBC2
ENSG00000240755	444.642	-1.32414	0.132932	-9.96103	2.26e-23	1.21e-22	21.9172	ENSG00000240755	NA
ENSG00000185885	327.356	-1.4675	0.149916	-9.78879	1.26e-22	6.46e-22	21.1898	ENSG00000185885	IFITM1
ENSG00000143554	920.737	-1.15711	0.125198	-9.24218	2.42e-20	1.11e-19	18.9547	ENSG00000143554	SLC27A3
ENSG00000166669	672.16	-1.18271	0.139759	-8.46254	2.62e-17	1.02e-16	15.9914	ENSG00000166669	ATF7IP2
ENSG00000240891	481.78	-1.01716	0.122285	-8.318	8.95e-17	3.4e-16	15.4685	ENSG00000240891	PLCXD2
ENSG00000265972	33089.2	-1.70325	0.210078	-8.1077	5.16e-16	1.89e-15	14.7235	ENSG00000265972	TXNIP
ENSG00000066279	11056.5	-1.129	0.171876	-6.56865	5.08e-11	1.4e-10	9.85387	ENSG00000066279	ASPM
ENSG00000221978	1686.89	-1.20485	0.213421	-5.64543	1.65e-8	3.89e-8	7.41005	ENSG00000221978	CCNL2
ENSG00000127914	19163.9	-1.38371	0.272606	-5.07587	3.86e-7	8.27e-7	6.08249	ENSG00000127914	AKAP9
ENSG00000272655	120.533	-1.14469	0.226853	-5.04596	4.51e-7	9.62e-7	6.01682	ENSG00000272655	NA
ENSG00000203811	438.235	-1.20566	0.372691	-3.23501	0.00121639	0.00190314	2.72053	ENSG00000203811	H3C14
ENSG00000227470	34.9854	-1.10725	0.360875	-3.06823	0.00215334	0.00328144	2.48394	ENSG00000227470	RPL39P16
ENSG00000067064	30607.7	-1.6419	0.0427063	-38.4463	2e-323	4.195e-321	300	ENSG00000067064	IDI1
ENSG00000239521	506.603	-0.993668	0.109207	-9.09891	9.12e-20	4.07e-19	18.3904	ENSG00000239521	NA
ENSG00000175130	16406.1	-0.990493	0.0437253	-22.6527	1.3099999999999996e-113	5.129999999999999e-112	111.29	ENSG00000175130	MARCKSL1
ENSG00000198125	3545.87	-0.988695	0.0623765	-15.8504	1.4e-56	2.2099999999999995e-55	54.6556	ENSG00000198125	MB
ENSG00000143375	5434.81	-0.987565	0.0660911	-14.9425	1.74e-50	2.4e-49	48.6198	ENSG00000143375	CGN
ENSG00000112983	6593	-0.986604	0.0935831	-10.5425	5.5e-26	3.36e-25	24.4737	ENSG00000112983	BRD8
ENSG00000159086	2237.04	-0.986195	0.0856557	-11.5135	1.1299999999999999e-30	8.299999999999999e-30	29.0809	ENSG00000159086	PAXBP1
ENSG00000112312	8538.17	-0.985827	0.0540471	-18.2401	2.4799999999999997e-74	5.6099999999999995e-73	72.251	ENSG00000112312	GMNN
ENSG00000148834	6776.67	-0.983068	0.0748473	-13.1343	2.09e-39	2.13e-38	37.6716	ENSG00000148834	GSTO1
ENSG00000116001	7347.96	-0.982812	0.0613356	-16.0235	8.76e-58	1.4299999999999998e-56	55.8447	ENSG00000116001	TIA1
ENSG00000101003	4327.68	-0.981435	0.0564554	-17.3842	1.0899999999999999e-67	2.1999999999999996e-66	65.6576	ENSG00000101003	GINS1
ENSG00000073111	14811.4	-0.98078	0.056727	-17.2895	5.65e-67	1.1199999999999998e-65	64.9508	ENSG00000073111	MCM2
ENSG00000086506	365.176	-0.978142	0.126624	-7.72479	1.12e-14	3.81e-14	13.4191	ENSG00000086506	HBQ1
ENSG00000089685	24731.1	-0.977041	0.0565262	-17.2847	6.13e-67	1.21e-65	64.9172	ENSG00000089685	BIRC5
ENSG00000114742	4781.63	-0.972224	0.061710338000000003	-15.7546	6.3799999999999995e-56	9.899999999999998e-55	54.0044	ENSG00000114742	WDR48
ENSG00000074219	4830.42	-0.971486	0.0731075	-13.2885	2.7e-40	2.81e-39	38.5513	ENSG00000074219	TEAD2
ENSG00000125863	4424.17	-0.969308	0.053018	-18.2826	1.1399999999999997e-74	2.5899999999999996e-73	72.5867	ENSG00000125863	MKKS
ENSG00000127329	8405.2	-0.968418	0.0637007	-15.2026	3.3999999999999994e-52	4.91e-51	50.3089	ENSG00000127329	PTPRB
ENSG00000182809	2549.82	-0.966834	0.0619053	-15.618	5.4899999999999985e-55	8.309999999999999e-54	53.0804	ENSG00000182809	CRIP2
ENSG00000167685	1648.42	-0.963315	0.0881788	-10.9246	8.8e-28	5.7600000000000005e-27	26.2396	ENSG00000167685	ZNF444
ENSG00000164211	5387.52	-0.962387	0.0686093	-14.0271	1.0600000000000001e-44	1.2499999999999998e-43	42.9031	ENSG00000164211	STARD4
ENSG00000116741	43801.8	-0.952267	0.0702659	-13.5523	7.67e-42	8.26e-41	40.083	ENSG00000116741	RGS2
ENSG00000131844	29377.7	-0.949029	0.0553618	-17.1423	7.169999999999999e-66	1.4099999999999999e-64	63.8508	ENSG00000131844	MCCC2
ENSG00000101361	11993.5	-0.948106	0.0534527	-17.7373	2.1599999999999998e-70	4.569999999999999e-69	68.3401	ENSG00000101361	NOP56
ENSG00000229833	4880.38	-0.94698	0.0601611	-15.7407	7.949999999999999e-56	1.2199999999999999e-54	53.9136	ENSG00000229833	PET100
ENSG00000165480	3847.96	-0.945436	0.0533659	-17.7161	3.15e-70	6.629999999999999e-69	68.1785	ENSG00000165480	SKA3
ENSG00000106268	3979.41	-0.941942	0.0578151	-16.2923	1.12e-59	1.92e-58	57.7167	ENSG00000106268	NUDT1
ENSG00000106400	11853.8	-0.941661	0.060325	-15.6098	6.239999999999999e-55	9.429999999999999e-54	53.0255	ENSG00000106400	ZNHIT1
ENSG00000121621	4266.98	-0.9395	0.0741192	-12.6755	8.079999999999999e-37	7.48e-36	35.1261	ENSG00000121621	KIF18A
ENSG00000139428	12005.4	-0.939081	0.0627414	-14.9675	1.2e-50	1.6600000000000001e-49	48.7799	ENSG00000139428	MMAB
ENSG00000124370	921.125	-0.937391	0.0885564	-10.5852	3.49e-26	2.14e-25	24.6696	ENSG00000124370	MCEE
ENSG00000166165	38679.6	-0.932047	0.0449526	-20.734	1.7099999999999996e-95	5.189999999999999e-94	93.2848	ENSG00000166165	CKB
ENSG00000181938	4467.89	-0.931672	0.0495727	-18.7941	8.45e-79	2.0099999999999997e-77	76.6968	ENSG00000181938	GINS3
ENSG00000171848	23200	-0.929903	0.0504845	-18.4196	9.149999999999997e-76	2.1099999999999996e-74	73.6757	ENSG00000171848	RRM2
ENSG00000129422	4181.18	-0.927437	0.0641003	-14.4685	1.9199999999999998e-47	2.39e-46	45.6216	ENSG00000129422	MTUS1
ENSG00000152795	13598.6	-0.926946	0.0561262	-16.5154	2.8399999999999997e-61	5.04e-60	59.2976	ENSG00000152795	HNRNPDL
ENSG00000113810	12377.6	-0.925669	0.0882319	-10.4913	9.470000000000001e-26	5.71e-25	24.2434	ENSG00000113810	SMC4
ENSG00000072042	25198.2	-0.92448	0.0494611	-18.691	5.859999999999999e-78	1.3699999999999997e-76	75.8633	ENSG00000072042	RDH11
ENSG00000277053	3047.35	-0.9199	0.102874	-8.94197	3.82e-19	1.65e-18	17.7825	ENSG00000277053	NA
ENSG00000153048	4256.8	-0.919455	0.0643083	-14.2976	2.26e-46	2.77e-45	44.5575	ENSG00000153048	CARHSP1
ENSG00000132600	2622.41	-0.918713	0.0643447	-14.278	3e-46	3.66e-45	44.4365	ENSG00000132600	PRMT7
ENSG00000167508	3732.03	-0.917813	0.0725518	-12.6504	1.11e-36	1.0299999999999999e-35	34.9872	ENSG00000167508	MVD
ENSG00000228253	4238.08	-0.916835	0.242164	-3.78601	1.53088e-4	2.63684e-4	3.57892	ENSG00000228253	MT-ATP8
ENSG00000213347	2485.55	-0.916256	0.0883174	-10.3746	3.24e-25	1.8899999999999998e-24	23.7235	ENSG00000213347	MXD3
ENSG00000113161	26106.8	-0.915258	0.0408601	-22.3998	3.959999999999999e-111	1.4899999999999996e-109	108.827	ENSG00000113161	HMGCR
ENSG00000153179	8090.33	-0.91351	0.0528154	-17.2963	5.02e-67	1e-65	65	ENSG00000153179	RASSF3
ENSG00000157593	8571.19	-0.913356	0.0443352	-20.6011	2.68e-94	7.949999999999999e-93	92.0996	ENSG00000157593	SLC35B2
ENSG00000100097	22393.9	-0.91035	0.0539164	-16.8845	5.8499999999999995e-64	1.1099999999999998e-62	61.9547	ENSG00000100097	LGALS1
ENSG00000108848	6645.5	-0.908256	0.0623851	-14.5589	5.1299999999999994e-48	6.579999999999999e-47	46.1818	ENSG00000108848	LUC7L3
ENSG00000007264	1366.64	-0.908211	0.0754386	-12.0391	2.21e-33	1.82e-32	31.7399	ENSG00000007264	MATK
ENSG00000072571	21841.3	-0.906088	0.0869114	-10.4254	1.9e-25	1.13e-24	23.9469	ENSG00000072571	HMMR
ENSG00000132436	7626.08	-0.905496	0.0446024	-20.3015	1.25e-91	3.4899999999999993e-90	89.4572	ENSG00000132436	FIGNL1
ENSG00000164442	23412.7	-0.903222	0.0485146	-18.6175	2.3199999999999997e-77	5.389999999999999e-76	75.2684	ENSG00000164442	CITED2
ENSG00000197256	6027.46	-0.900401	0.0750012	-12.0051	3.34e-33	2.74e-32	31.5622	ENSG00000197256	KANK2
ENSG00000152661	3950.16	-0.898207	0.0541962	-16.5733	1.0899999999999999e-61	1.96e-60	59.7077	ENSG00000152661	GJA1
ENSG00000188229	89752.4	-0.893091	0.0431713	-20.6872	4.519999999999999e-95	1.3499999999999998e-93	92.8697	ENSG00000188229	TUBB4B
ENSG00000126215	1528.22	-0.889077	0.0772388	-11.5108	1.1599999999999999e-30	8.55e-30	29.068	ENSG00000126215	XRCC3
ENSG00000164885	3448.28	-0.888476	0.0577414	-15.3872	2e-53	2.9499999999999997e-52	51.5302	ENSG00000164885	CDK5
ENSG00000067113	5552.94	-0.888333	0.0509227	-17.4447	3.769999999999999e-68	7.68e-67	66.1146	ENSG00000067113	PLPP1
ENSG00000067225	70612.9	-0.887894	0.0435299	-20.3974	1.7699999999999997e-92	5.04e-91	90.2976	ENSG00000067225	PKM
ENSG00000135829	24824.9	-0.887433	0.0570589	-15.5529	1.52e-54	2.28e-53	52.6421	ENSG00000135829	DHX9
ENSG00000263001	26366.1	-0.885776	0.07822	-11.3242	9.96e-30	7.03e-29	28.153	ENSG00000263001	GTF2I
ENSG00000160408	1688.46	-0.88562	0.0758105	-11.682	1.58e-31	1.2e-30	29.9208	ENSG00000160408	ST6GALNAC6
ENSG00000258947	9374.1	-0.884862	0.0440209	-20.101	7.239999999999998e-90	2.0099999999999996e-88	87.6968	ENSG00000258947	TUBB3
ENSG00000115648	15670.3	-0.883687	0.0553424	-15.9676	2.1499999999999998e-57	3.4799999999999996e-56	55.4584	ENSG00000115648	MLPH
ENSG00000109255	3064.47	-0.88314	0.058826	-15.0127	6.06e-51	8.49e-50	49.0711	ENSG00000109255	NMU
ENSG00000105655	3503.39	-0.882096	0.0576268	-15.3071	6.8599999999999995e-53	1e-51	51	ENSG00000105655	ISYNA1
ENSG00000011052	1005.01	-0.881894	0.0890846	-9.89951	4.1799999999999995e-23	2.21e-22	21.6556	ENSG00000011052	NME1-NME2
ENSG00000102048	1837.99	-0.881717	0.0776411	-11.3563	6.899999999999999e-30	4.91e-29	28.3089	ENSG00000102048	ASB9
ENSG00000079462	8798.46	-0.881508	0.0524821	-16.7964	2.5999999999999996e-63	4.859999999999999e-62	61.3134	ENSG00000079462	PAFAH1B3
ENSG00000149636	5403.83	-0.880915	0.0540778	-16.2898	1.17e-59	1.99e-58	57.7011	ENSG00000149636	DSN1
ENSG00000163535	2783.36	-0.878537	0.106163	-8.2754	1.28e-16	4.82e-16	15.317	ENSG00000163535	SGO2
ENSG00000110074	10297.5	-0.878512	0.0480215	-18.2941	9.22e-75	2.1e-73	72.6778	ENSG00000110074	FOXRED1
ENSG00000135451	8138.04	-0.878281	0.0585634	-14.9971	7.67e-51	1.0700000000000001e-49	48.9706	ENSG00000135451	TROAP
ENSG00000132680	1700.62	-0.875548	0.08335	-10.5045	8.240000000000001e-26	5e-25	24.301	ENSG00000132680	KHDC4
ENSG00000099783	19746.4	-0.875343	0.0635857	-13.7664	4.059999999999999e-43	4.5999999999999994e-42	41.3372	ENSG00000099783	HNRNPM
ENSG00000128951	15298.8	-0.875055	0.0501326	-17.4548	3.1599999999999992e-68	6.46e-67	66.1898	ENSG00000128951	DUT
ENSG00000182551	27936.4	-0.87487	0.0536652	-16.3024	9.49e-60	1.6300000000000002e-58	57.7878	ENSG00000182551	ADI1
ENSG00000164687	5074.03	-0.873978	0.0530704	-16.4683	6.2e-61	1.09e-59	58.9626	ENSG00000164687	FABP5
ENSG00000144354	2239.89	-0.873378	0.0630132	-13.8602	1.1e-43	1.2699999999999999e-42	41.8962	ENSG00000144354	CDCA7
ENSG00000183048	2269.27	-0.869682	0.0588483	-14.7784	2.02e-49	2.6999999999999998e-48	47.5686	ENSG00000183048	SLC25A10
ENSG00000097046	2576.82	-0.869358	0.0562486	-15.4556	6.91e-54	1.0299999999999999e-52	51.9872	ENSG00000097046	CDC7
ENSG00000176974	3917.22	-0.867708	0.202098	-4.29351	1.76e-5	3.26e-5	4.48678	ENSG00000176974	SHMT1
ENSG00000167552	34265.1	-0.867662	0.058469	-14.8397	8.11e-50	1.0999999999999999e-48	47.9586	ENSG00000167552	TUBA1A
ENSG00000159259	3827.37	-0.866978	0.0536052	-16.1734	7.77e-59	1.2899999999999998e-57	56.8894	ENSG00000159259	CHAF1B
ENSG00000005421	3467.69	-0.865765	0.0546648	-15.8377	1.7099999999999998e-56	2.6899999999999994e-55	54.5702	ENSG00000005421	PON1
ENSG00000131473	23144.3	-0.865742	0.0586795	-14.7537	2.91e-49	3.85e-48	47.4145	ENSG00000131473	ACLY
ENSG00000143416	7854.24	-0.864345	0.0431708	-20.0215	3.579999999999999e-89	9.839999999999998e-88	87.007	ENSG00000143416	SELENBP1
ENSG00000135245	2819.2	-0.864327	0.0680422	-12.7028	5.7e-37	5.32e-36	35.2741	ENSG00000135245	HILPDA
ENSG00000156802	20382.8	-0.861985	0.0573578	-15.0282	4.8e-51	6.74e-50	49.1713	ENSG00000156802	ATAD2
ENSG00000185515	2622.3	-0.860262	0.0727239	-11.8291	2.76e-32	2.1699999999999997e-31	30.6635	ENSG00000185515	BRCC3
ENSG00000198937	5472.02	-0.86013	0.0610839	-14.0811	4.9599999999999995e-45	5.88e-44	43.2306	ENSG00000198937	CCDC167
ENSG00000111665	5359.03	-0.858654	0.0523229	-16.4107	1.6e-60	2.8000000000000002e-59	58.5528	ENSG00000111665	CDCA3
ENSG00000172893	14330.1	-0.858198	0.0528994	-16.2232	3.46e-59	5.8100000000000005e-58	57.2358	ENSG00000172893	DHCR7
ENSG00000092010	8124.57	-0.856413	0.0458088	-18.6954	5.399999999999999e-78	1.2699999999999998e-76	75.8962	ENSG00000092010	PSME1
ENSG00000118418	6564.9	-0.850066	0.0506697	-16.7766	3.6199999999999994e-63	6.739999999999999e-62	61.1713	ENSG00000118418	HMGN3
ENSG00000105011	3464.36	-0.849752	0.0635165	-13.3785	8.08e-41	8.5e-40	39.0706	ENSG00000105011	ASF1B
ENSG00000172594	8838.28	-0.849533	0.053782	-15.7959	3.3199999999999996e-56	5.199999999999999e-55	54.284	ENSG00000172594	SMPDL3A
ENSG00000146963	17410.1	-0.846725	0.0555576	-15.2405	1.8999999999999998e-52	2.77e-51	50.5575	ENSG00000146963	LUC7L2
ENSG00000113368	15233.7	-0.846402	0.0599746	-14.1127	3.17e-45	3.79e-44	43.4214	ENSG00000113368	LMNB1
ENSG00000106144	3079.14	-0.845878	0.0697026	-12.1355	6.85e-34	5.75e-33	32.2403	ENSG00000106144	CASP2
ENSG00000034510	370562	-0.845135	0.051039	-16.5586	1.3899999999999999e-61	2.49e-60	59.6038	ENSG00000034510	TMSB10
ENSG00000000460	2863.37	-0.84478	0.0663542	-12.7314	3.9599999999999995e-37	3.7100000000000004e-36	35.4306	ENSG00000000460	FIRRM
ENSG00000120802	42739.1	-0.844169	0.0499289	-16.9074	3.9699999999999995e-64	7.569999999999998e-63	62.1209	ENSG00000120802	TMPO
ENSG00000095932	656.783	-0.843811	0.124502	-6.77748	1.22e-11	3.53e-11	10.4522	ENSG00000095932	SMIM24
ENSG00000123374	18393.1	-0.84349	0.0482616	-17.4775	2.1299999999999993e-68	4.37e-67	66.3595	ENSG00000123374	CDK2
ENSG00000159063	4645.61	-0.839559	0.0503339	-16.6798	1.8399999999999998e-62	3.38e-61	60.4711	ENSG00000159063	ALG8
ENSG00000100813	8578.68	-0.839537	0.149924	-5.59974	2.15e-8	5.03e-8	7.29843	ENSG00000100813	ACIN1
ENSG00000198763	59012.2	-0.837374	0.223097	-3.7534	1.74453e-4	2.98666e-4	3.52481	ENSG00000198763	MT-ND2
ENSG00000100416	2423.09	-0.832786	0.0583497	-14.2723	3.26e-46	3.96e-45	44.4023	ENSG00000100416	TRMU
ENSG00000090238	1148.18	-0.827841	0.0978404	-8.46114	2.65e-17	1.03e-16	15.9872	ENSG00000090238	YPEL3
ENSG00000096092	5533.8	-0.82776	0.0604499	-13.6933	1.1099999999999999e-42	1.24e-41	40.9066	ENSG00000096092	TMEM14A
ENSG00000119969	3140.32	-0.824776	0.0653583	-12.6193	1.65e-36	1.52e-35	34.8182	ENSG00000119969	HELLS
ENSG00000148700	7133.84	-0.824326	0.0817898	-10.0786	6.87e-24	3.7899999999999995e-23	22.4214	ENSG00000148700	ADD3
ENSG00000162062	1687.78	-0.823702	0.0713837	-11.5391	8.379999999999999e-31	6.2099999999999994e-30	29.2069	ENSG00000162062	TEDC2
ENSG00000014138	3043.9	-0.822836	0.0545089	-15.0954	1.74e-51	2.48e-50	49.6055	ENSG00000014138	POLA2
ENSG00000089356	11275.6	-0.822763	0.0693626	-11.8618	1.87e-32	1.4799999999999998e-31	30.8297	ENSG00000089356	FXYD3
ENSG00000139531	6777.22	-0.821287	0.0460197	-17.8464	3.0799999999999995e-71	6.729999999999999e-70	69.172	ENSG00000139531	SUOX
ENSG00000109084	7504.68	-0.820856	0.0435307	-18.8569	2.5799999999999998e-79	6.189999999999999e-78	77.2083	ENSG00000109084	TMEM97
ENSG00000179750	1733.56	-0.818942	0.0634559	-12.9057	4.18e-38	4.05e-37	36.3925	ENSG00000179750	APOBEC3B
ENSG00000111653	3254.45	-0.818246	0.0738395	-11.0814	1.54e-28	1.0300000000000001e-27	26.9872	ENSG00000111653	ING4
ENSG00000152240	6064.15	-0.818215	0.0584682	-13.9942	1.69e-44	1.98e-43	42.7033	ENSG00000152240	HAUS1
ENSG00000177685	2390.66	-0.817164	0.0764246	-10.6924	1.1e-26	6.94e-26	25.1586	ENSG00000177685	CRACR2B
ENSG00000198556	5455.8	-0.816799	0.0590127	-13.8411	1.44e-43	1.6499999999999998e-42	41.7825	ENSG00000198556	ZNF789
ENSG00000013573	4198.74	-0.81516	0.0663168	-12.2919	1e-34	8.609999999999999e-34	33.065	ENSG00000013573	DDX11
ENSG00000176171	6182.34	-0.81504	0.0624405	-13.0531	6.1e-39	6.12e-38	37.2132	ENSG00000176171	BNIP3
ENSG00000125505	2658.3	-0.81311	0.0772761	-10.5221	6.83e-26	4.17e-25	24.3799	ENSG00000125505	MBOAT7
ENSG00000126787	7313.58	-0.812873	0.0724392	-11.2214	3.2e-29	2.22e-28	27.6536	ENSG00000126787	DLGAP5
ENSG00000144485	1513.92	-0.811639	0.0850737	-9.54042	1.4200000000000002e-21	6.960000000000001e-21	20.1574	ENSG00000144485	HES6
ENSG00000125637	2984.18	-0.81121	0.0811872	-9.99184	1.6499999999999998e-23	8.979999999999999e-23	22.0467	ENSG00000125637	PSD4
ENSG00000138735	1901.59	-0.810737	0.0890558	-9.1037	8.73e-20	3.9e-19	18.4089	ENSG00000138735	PDE5A
ENSG00000106462	8404.4	-0.810471	0.0487231	-16.6342	3.939999999999999e-62	7.18e-61	60.1439	ENSG00000106462	EZH2
ENSG00000167088	13062.5	-0.808286	0.0508442	-15.8973	6.62e-57	1.0599999999999998e-55	54.9747	ENSG00000167088	SNRPD1
ENSG00000173914	2805.02	-0.808164	0.0570725	-14.1603	1.6099999999999998e-45	1.94e-44	43.7122	ENSG00000173914	RBM4B
ENSG00000109107	5866.5	-0.807528	0.0575243	-14.038	9.119999999999999e-45	1.08e-43	42.9666	ENSG00000109107	ALDOC
ENSG00000171517	4678.99	-0.80636	0.070513	-11.4356	2.78e-30	2.0100000000000002e-29	28.6968	ENSG00000171517	LPAR3
ENSG00000164104	101332	-0.806315	0.0598334	-13.476	2.17e-41	2.3e-40	39.6383	ENSG00000164104	HMGB2
ENSG00000123080	6469.39	-0.80506	0.0511548	-15.7377	8.34e-56	1.2799999999999999e-54	53.8928	ENSG00000123080	CDKN2C
ENSG00000135821	21616.7	-0.803356	0.0412184	-19.4902	1.3299999999999998e-84	3.419999999999999e-83	82.466	ENSG00000135821	GLUL
ENSG00000134057	34166.9	-0.80308	0.0508014	-15.8082	2.7299999999999998e-56	4.279999999999999e-55	54.3686	ENSG00000134057	CCNB1
ENSG00000063241	4805.37	-0.802959	0.0503041	-15.9621	2.35e-57	3.7899999999999997e-56	55.4214	ENSG00000063241	ISOC2
ENSG00000099901	16099.9	-0.801583	0.039159	-20.4699	3.99e-93	1.16e-91	90.9355	ENSG00000099901	RANBP1
ENSG00000116754	8204.58	-0.801564	0.0662785	-12.0939	1.1400000000000001e-33	9.450000000000001e-33	32.0246	ENSG00000116754	SRSF11
ENSG00000136997	6855.39	-0.800669	0.0726553	-11.0201	3.06e-28	2.04e-27	26.6904	ENSG00000136997	MYC
ENSG00000086589	5950.26	-0.797852	0.0482903	-16.522	2.55e-61	4.53e-60	59.3439	ENSG00000086589	RBM22
ENSG00000134186	3300.31	-0.796827	0.0927187	-8.59403	8.4e-18	3.4e-17	16.4685	ENSG00000134186	PRPF38B
ENSG00000111666	21970.5	-0.79515	0.0459031	-17.3224	3.19e-67	6.429999999999999e-66	65.1918	ENSG00000111666	CHPT1
ENSG00000106330	1479.54	-0.794158	0.0756966	-10.4913	9.470000000000001e-26	5.71e-25	24.2434	ENSG00000106330	MOSPD3
ENSG00000112984	8990.79	-0.793201	0.0529557	-14.9786	1.01e-50	1.41e-49	48.8508	ENSG00000112984	KIF20A
ENSG00000160285	6571.54	-0.792751	0.0619588	-12.7948	1.7499999999999999e-37	1.67e-36	35.7773	ENSG00000160285	LSS
ENSG00000198563	8305.62	-0.791104	0.0495222	-15.9747	1.9199999999999998e-57	3.1199999999999996e-56	55.5058	ENSG00000198563	DDX39B
ENSG00000278259	2989.87	-0.789425	0.0653739	-12.0755	1.42e-33	1.18e-32	31.9281	ENSG00000278259	MYO19
ENSG00000174173	6866.0801520000005	-0.789414	0.050008	-15.7857	3.8999999999999997e-56	6.089999999999999e-55	54.2154	ENSG00000174173	TRMT10C
ENSG00000161981	4544.79	-0.789336	0.055612	-14.1936	1e-45	1.21e-44	43.9172	ENSG00000161981	SNRNP25
ENSG00000196262	254099	-0.78919	0.0522283	-15.1104	1.38e-51	1.98e-50	49.7033	ENSG00000196262	PPIA
ENSG00000010244	17861.1	-0.788962	0.051955	-15.1855	4.41e-52	6.35e-51	50.1972	ENSG00000010244	ZNF207
ENSG00000159199	11302	-0.784699	0.0491362	-15.9699	2.07e-57	3.3699999999999996e-56	55.4724	ENSG00000159199	ATP5MC1
ENSG00000188486	20522.3	-0.781616	0.0538167	-14.5237	8.579999999999999e-48	1.09e-46	45.9626	ENSG00000188486	H2AX
ENSG00000080986	8375.67	-0.780116	0.0464716	-16.7869	3.039999999999999e-63	5.679999999999999e-62	61.2457	ENSG00000080986	NDC80
ENSG00000148773	12099.8	-0.779535	0.174319	-4.47189	7.75e-6	1.49e-5	4.82681	ENSG00000148773	MKI67
ENSG00000122565	44281.4	-0.777337	0.0427155	-18.198	5.3499999999999985e-74	1.2099999999999998e-72	71.9172	ENSG00000122565	CBX3
ENSG00000090447	1810.87	-0.777029	0.0685117	-11.3415	8.17e-30	5.78e-29	28.2381	ENSG00000090447	TFAP4
ENSG00000225972	150.457	-0.776752	0.196447	-3.95401	7.69e-5	1.3494e-4	3.86986	ENSG00000225972	MTND1P23
ENSG00000172785	10281.7	-0.776141	0.0453371	-17.1193	1.07e-65	2.0799999999999997e-64	63.6819	ENSG00000172785	ZNG1A
ENSG00000132199	2733.75	-0.775879	0.0653641	-11.8701	1.6899999999999998e-32	1.3399999999999998e-31	30.8729	ENSG00000132199	ENOSF1
ENSG00000152404	3260.14	-0.775808	0.0939907	-8.2541	1.53e-16	5.74e-16	15.2411	ENSG00000152404	CWF19L2
ENSG00000143315	5610.99	-0.774805	0.047702	-16.2426	2.5200000000000002e-59	4.26e-58	57.3706	ENSG00000143315	PIGM
ENSG00000129534	4195.82	-0.773785	0.219514	-3.52499	4.23505e-4	6.96614e-4	3.15701	ENSG00000129534	MIS18BP1
ENSG00000011426	21737.8	-0.772675	0.0532477	-14.5109	1.0299999999999999e-47	1.2999999999999999e-46	45.8861	ENSG00000011426	ANLN
ENSG00000125835	28211	-0.771694	0.0546835	-14.112	3.2e-45	3.82e-44	43.4179	ENSG00000125835	SNRPB
ENSG00000198681	8834.33	-0.771097	0.0507774	-15.1858	4.39e-52	6.33e-51	50.1986	ENSG00000198681	MAGEA1
ENSG00000111011	5595.83	-0.770638	0.0863692	-8.92261	4.55e-19	1.96e-18	17.7077	ENSG00000111011	RSRC2
ENSG00000093010	9033.2	-0.769495	0.0506041	-15.2062	3.2199999999999996e-52	4.66e-51	50.3316	ENSG00000093010	COMT
ENSG00000151503	14965.2	-0.768771	0.0563262	-13.6486	2.06e-42	2.2599999999999999e-41	40.6459	ENSG00000151503	NCAPD3
ENSG00000142188	4751.15	-0.768432	0.0618203	-12.4301	1.7899999999999999e-35	1.59e-34	33.7986	ENSG00000142188	TMEM50B
ENSG00000118855	5354.64	-0.767544	0.0530179	-14.4771	1.6899999999999999e-47	2.12e-46	45.6737	ENSG00000118855	MFSD1
ENSG00000101412	4728.06	-0.76724	0.0611621	-12.5444	4.2700000000000004e-36	3.88e-35	34.4112	ENSG00000101412	E2F1
ENSG00000132773	1434.89	-0.76672	0.0691549	-11.087	1.45e-28	9.75e-28	27.011	ENSG00000132773	TOE1
ENSG00000147536	2543.52	-0.765462	0.0667089	-11.4747	1.77e-30	1.29e-29	28.8894	ENSG00000147536	GINS4
ENSG00000136682	3371	-0.764665	0.0630848	-12.1212	8.149999999999999e-34	6.82e-33	32.1662	ENSG00000136682	ZNG1B
ENSG00000012983	3197.34	-0.764242	0.0720261	-10.6106	2.66e-26	1.64e-25	24.7852	ENSG00000012983	MAP4K5
ENSG00000198938	188236	-0.762464	0.0811512	-9.39559	5.6900000000000005e-21	2.71e-20	19.567	ENSG00000198938	MT-CO3
ENSG00000145882	2127.29	-0.761238	0.0667076	-11.4116	3.66e-30	2.64e-29	28.5784	ENSG00000145882	PCYOX1L
ENSG00000189057	18975.9	-0.760828	0.087874	-8.65817	4.79e-18	1.96e-17	16.7077	ENSG00000189057	FAM111B
ENSG00000085840	2782.89	-0.760162	0.0541894	-14.0279	1.05e-44	1.24e-43	42.9066	ENSG00000085840	ORC1
ENSG00000104889	7302.98	-0.759006	0.0608167	-12.4802	9.570000000000001e-36	8.539999999999999e-35	34.0685	ENSG00000104889	RNASEH2A
ENSG00000106591	4424.93	-0.757463	0.0582831	-12.9963	1.28e-38	1.27e-37	36.8962	ENSG00000106591	MRPL32
ENSG00000277972	952.57	-0.757243	0.0765801	-9.88826	4.6799999999999994e-23	2.46e-22	21.6091	ENSG00000277972	CISD3
ENSG00000104611	3215.88	-0.757233	0.0720753	-10.5061	8.09e-26	4.92e-25	24.308	ENSG00000104611	SH2D4A
ENSG00000143977	15943.3	-0.755823	0.0651013	-11.61	3.67e-31	2.75e-30	29.5607	ENSG00000143977	SNRPG
ENSG00000206172	1108.65	-0.753575	0.0947662	-7.95194	1.84e-15	6.5e-15	14.1871	ENSG00000206172	HBA1
ENSG00000130695	3975.95	-0.75255	0.0579819	-12.979	1.6099999999999998e-38	1.59e-37	36.7986	ENSG00000130695	CEP85
ENSG00000165092	2510.82	-0.752379	0.0916544	-8.20886	2.23e-16	8.33e-16	15.0794	ENSG00000165092	ALDH1A1
ENSG00000170043	8243.23	-0.751712	0.0429558	-17.4997	1.4399999999999997e-68	2.99e-67	66.5243	ENSG00000170043	TRAPPC1
ENSG00000013810	8106.23	-0.750937	0.0524419	-14.3194	1.66e-46	2.0299999999999998e-45	44.6925	ENSG00000013810	TACC3
ENSG00000165244	4841.81	-0.750836	0.0607132	-12.3669	3.95e-35	3.45e-34	33.4622	ENSG00000165244	ZNF367
ENSG00000177628	8815.07	-0.750558	0.0599681	-12.5159	6.11e-36	5.5e-35	34.2596	ENSG00000177628	GBA1
ENSG00000095002	5620.76	-0.748545	0.0537651	-13.9225	4.62e-44	5.4099999999999995e-43	42.2668	ENSG00000095002	MSH2
ENSG00000198157	7390.13	-0.747335	0.0942304	-7.93093	2.18e-15	7.67e-15	14.1152	ENSG00000198157	HMGN5
ENSG00000198805	3848.88	-0.745994	0.0542462	-13.752	4.949999999999999e-43	5.59e-42	41.2526	ENSG00000198805	PNP
ENSG00000109606	16640	-0.744941	0.0450539	-16.5344	2.07e-61	3.71e-60	59.4306	ENSG00000109606	DHX15
ENSG00000102144	51938.4	-0.741424	0.0566649	-13.0844	4.05e-39	4.08e-38	37.3893	ENSG00000102144	PGK1
ENSG00000186834	3655.15	-0.741015	0.0588587	-12.5897	2.41e-36	2.2e-35	34.6576	ENSG00000186834	HEXIM1
ENSG00000165806	2456.57	-0.739812	0.0600739	-12.315	7.519999999999999e-35	6.49e-34	33.1878	ENSG00000165806	CASP7
ENSG00000214274	7986.99	-0.739794	0.0543198	-13.6192	3.08e-42	3.36e-41	40.4737	ENSG00000214274	ANG
ENSG00000125450	4137.04	-0.737864	0.0640733	-11.5159	1.1e-30	8.07e-30	29.0931	ENSG00000125450	NUP85
ENSG00000184445	7290.62	-0.737777	0.0539744	-13.669	1.56e-42	1.72e-41	40.7645	ENSG00000184445	KNTC1
ENSG00000248527	1819.33	-0.737184	0.118199	-6.23681	4.47e-10	1.16e-9	8.93554	ENSG00000248527	MTATP6P1
ENSG00000160446	3976.58	-0.737071	0.0735211	-10.0253	1.1799999999999999e-23	6.44e-23	22.1911	ENSG00000160446	ZDHHC12
ENSG00000138801	15796.4	-0.736983	0.0453171	-16.2628	1.81e-59	3.08e-58	57.5114	ENSG00000138801	PAPSS1
ENSG00000088448	894.623	-0.735437	0.26011	-2.82741	0.00469258	0.00688833	2.16189	ENSG00000088448	ANKRD10
ENSG00000162078	695.98	-0.73434	0.0913042	-8.04278	8.78e-16	3.19e-15	14.4962	ENSG00000162078	ZG16B
ENSG00000165501	4619.64	-0.733961	0.0635865	-11.5427	8.03e-31	5.9599999999999994e-30	29.2248	ENSG00000165501	LRR1
ENSG00000242114	2719.23	-0.732302	0.074011	-9.89449	4.4e-23	2.31e-22	21.6364	ENSG00000242114	MTFP1
ENSG00000184470	4168.45	-0.731776	0.0537595	-13.612	3.3999999999999996e-42	3.7e-41	40.4318	ENSG00000184470	TXNRD2
ENSG00000137124	2460.58	-0.730666	0.0587413	-12.4387	1.61e-35	1.4299999999999998e-34	33.8447	ENSG00000137124	ALDH1B1
ENSG00000151725	15826.029630000001	-0.730587	0.0468698	-15.5876	8.839999999999998e-55	1.33e-53	52.8761	ENSG00000151725	CENPU
ENSG00000076382	11265	-0.729924	0.0625776	-11.6643	1.9399999999999998e-31	1.47e-30	29.8327	ENSG00000076382	SPAG5
ENSG00000116062	7318.26	-0.729485	0.0589396	-12.3768	3.4899999999999997e-35	3.07e-34	33.5129	ENSG00000116062	MSH6
ENSG00000161888	3011.02	-0.728871	0.0547896	-13.3031	2.22e-40	2.32e-39	38.6345	ENSG00000161888	SPC24
ENSG00000131495	10194.8	-0.728593	0.0588847	-12.3732	3.65e-35	3.2e-34	33.4949	ENSG00000131495	NDUFA2
ENSG00000168393	6829.43	-0.727449	0.0694522	-10.4741	1.14e-25	6.82e-25	24.1662	ENSG00000168393	DTYMK
ENSG00000004700	5379.35	-0.727412	0.0537981	-13.5212	1.17e-41	1.26e-40	39.8996	ENSG00000004700	RECQL
ENSG00000065057	1287.97	-0.726286	0.0813864	-8.92392	4.5e-19	1.94e-18	17.7122	ENSG00000065057	NTHL1
ENSG00000174903	22540.1	-0.724792	0.03955	-18.326	5.129999999999999e-75	1.1699999999999999e-73	72.9318	ENSG00000174903	RAB1B
ENSG00000136279	5401.71	-0.722497	0.0489456	-14.7612	2.6e-49	3.4599999999999994e-48	47.4609	ENSG00000136279	DBNL
ENSG00000167523	1640.0670480000001	-0.722444	0.0769201	-9.39214	5.8800000000000005e-21	2.79e-20	19.5544	ENSG00000167523	SPATA33
ENSG00000142731	4427.31	-0.722442	0.0592858	-12.1857	3.7e-34	3.14e-33	32.5031	ENSG00000142731	PLK4
ENSG00000149503	5763.36	-0.721043	0.0592093	-12.1779	4.08e-34	3.45e-33	32.4622	ENSG00000149503	INCENP
ENSG00000198727	130635	-0.719764	0.198452	-3.62688	2.86863e-4	4.80817e-4	3.31802	ENSG00000198727	MT-CYB
ENSG00000168268	9401.64	-0.719413	0.052989	-13.5766	5.5099999999999995e-42	5.96e-41	40.2248	ENSG00000168268	NT5DC2
ENSG00000237649	6875.88	-0.719156	0.0562924	-12.7754	2.2499999999999998e-37	2.13e-36	35.6716	ENSG00000237649	KIFC1
ENSG00000198899	50078.1	-0.718464	0.202967	-3.53981	4.00418e-4	6.60879e-4	3.17988	ENSG00000198899	MT-ATP6
ENSG00000068001	3525.12	-0.716256	0.0609598	-11.7496	7.089999999999999e-32	5.459999999999999e-31	30.2628	ENSG00000068001	HYAL2
ENSG00000163832	5047.49	-0.715791	0.0552737	-12.9499	2.35e-38	2.2899999999999998e-37	36.6402	ENSG00000163832	ELP6
ENSG00000198888	67446.2	-0.714971	0.240323	-2.97505	0.00292943	0.00439027	2.35751	ENSG00000198888	MT-ND1
ENSG00000189180	5148.68	-0.714214	0.0680516	-10.4952	9.090000000000001e-26	5.5e-25	24.2596	ENSG00000189180	ZNF33A
ENSG00000152147	1763.49	-0.713947	0.077075	-9.26302	1.99e-20	9.22e-20	19.0353	ENSG00000152147	GEMIN6
ENSG00000104522	3979.28	-0.710458	0.0863797	-8.22483	1.95e-16	7.3e-16	15.1367	ENSG00000104522	GFUS
ENSG00000116560	23947.9	-0.709665	0.0627315	-11.3127	1.1300000000000001e-29	8.000000000000001e-29	28.0969	ENSG00000116560	SFPQ
ENSG00000115486	1893.42	-0.708537	0.0787561	-8.99659	2.33e-19	1.02e-18	17.9914	ENSG00000115486	GGCX
ENSG00000138668	17168.2	-0.707913	0.0657416	-10.7681	4.8700000000000004e-27	3.1200000000000003e-26	25.5058	ENSG00000138668	HNRNPD
ENSG00000148935	2788.72	-0.707118	0.0769296	-9.19175	3.87e-20	1.77e-19	18.752	ENSG00000148935	GAS2
ENSG00000108179	8037.76	-0.706034	0.0598775	-11.7913	4.33e-32	3.3799999999999995e-31	30.4711	ENSG00000108179	PPIF
ENSG00000179111	1240.72	-0.705892	0.0904616	-7.80323	6.03e-15	2.08e-14	13.6819	ENSG00000179111	HES7
ENSG00000106399	12624.7	-0.705419	0.0683401	-10.3222	5.59e-25	3.24e-24	23.4895	ENSG00000106399	RPA3
ENSG00000111196	5844.82	-0.703821	0.064399	-10.9291	8.37e-28	5.490000000000001e-27	26.2604	ENSG00000111196	MAGOHB
ENSG00000183648	9663.62	-0.703649	0.0628323	-11.1989	4.13e-29	2.84e-28	27.5467	ENSG00000183648	NDUFB1
ENSG00000170364	2549.45	-0.702792	0.0613099	-11.4629	2.03e-30	1.47e-29	28.8327	ENSG00000170364	SETMAR
ENSG00000140832	1800.88	-0.701861	0.0671208	-10.4567	1.37e-25	8.17e-25	24.0878	ENSG00000140832	MARVELD3
ENSG00000072310	13520.3	-0.70116	0.0586167	-11.9618	5.6300000000000004e-33	4.58e-32	31.3391	ENSG00000072310	SREBF1
ENSG00000239672	13844.5	-0.700956	0.050938	-13.761	4.38e-43	4.95e-42	41.3054	ENSG00000239672	NME1
ENSG00000198736	1219.9921650000001	-0.700888	0.0744593	-9.41304	4.82e-21	2.3e-20	19.6383	ENSG00000198736	MSRB1
ENSG00000175322	1704.82	-0.698814	0.0800139	-8.73365	2.47e-18	1.02e-17	16.9914	ENSG00000175322	ZNF519
ENSG00000100324	2462.37	-0.696711	0.0661431	-10.5334	6.06e-26	3.7e-25	24.4318	ENSG00000100324	TAB1
ENSG00000107262	13914.7	-0.696533	0.0398326	-17.4865	1.8199999999999995e-68	3.7499999999999996e-67	66.426	ENSG00000107262	BAG1
ENSG00000156970	11199.3	-0.696497	0.063113	-11.0357	2.57e-28	1.72e-27	26.7645	ENSG00000156970	BUB1B
ENSG00000183978	9340.06	-0.696355	0.0521158	-13.3617	1.01e-40	1.06e-39	38.9747	ENSG00000183978	COA3
ENSG00000229637	2770.36	-0.695272	0.0645583	-10.7697	4.7900000000000005e-27	3.07e-26	25.5129	ENSG00000229637	PRAC2
ENSG00000148229	16699.3	-0.695042	0.0568771	-12.2201	2.4299999999999998e-34	2.07e-33	32.684	ENSG00000148229	POLE3
ENSG00000144331	3433.36	-0.694894	0.0753274	-9.22499	2.84e-20	1.3e-19	18.8861	ENSG00000144331	ZNF385B
ENSG00000140365	5054.31	-0.694573	0.0576512	-12.0478	1.99e-33	1.64e-32	31.7852	ENSG00000140365	COMMD4
ENSG00000149485	18630.9	-0.694504	0.0425633	-16.317	7.48e-60	1.29e-58	57.8894	ENSG00000149485	FADS1
ENSG00000159231	1106.9	-0.693979	0.0782714	-8.86632	7.56e-19	3.22e-18	17.4921	ENSG00000159231	CBR3
ENSG00000120533	8006.19	-0.693916	0.0492224	-14.0976	3.93e-45	4.68e-44	43.3298	ENSG00000120533	ENY2
ENSG00000165525	2830.43	-0.69322	0.189005	-3.66773	2.44716e-4	4.12924e-4	3.38413	ENSG00000165525	NEMF
ENSG00000167815	58801	-0.692749	0.0484527	-14.2974	2.2699999999999997e-46	2.77e-45	44.5575	ENSG00000167815	PRDX2
ENSG00000198435	2640.53	-0.692615	0.0646167	-10.7188	8.300000000000001e-27	5.25e-26	25.2798	ENSG00000198435	NRARP
ENSG00000158636	3263.52	-0.691811	0.0610343	-11.3348	8.82e-30	6.23e-29	28.2055	ENSG00000158636	EMSY
ENSG00000055044	10247	-0.691508	0.0435658	-15.8727	9.79e-57	1.5499999999999996e-55	54.8097	ENSG00000055044	NOP58
ENSG00000170439	2674.65	-0.691053	0.0561965	-12.2971	9.39e-35	8.09e-34	33.0921	ENSG00000170439	TMT1B
ENSG00000117724	12504.2	-0.690285	0.234584	-2.94259	0.00325479	0.00485645	2.31368	ENSG00000117724	CENPF
ENSG00000113649	3484.19	-0.689636	0.093932	-7.34186	2.11e-13	6.7e-13	12.1739	ENSG00000113649	TCERG1
ENSG00000143228	15450.4	-0.688148	0.0544186	-12.6455	1.19e-36	1.0899999999999999e-35	34.9626	ENSG00000143228	NUF2
ENSG00000071539	5119.3	-0.687989	0.0579815	-11.8657	1.78e-32	1.4099999999999998e-31	30.8508	ENSG00000071539	TRIP13
ENSG00000112081	45015.8	-0.687416	0.0571536	-12.0275	2.55e-33	2.0899999999999998e-32	31.6799	ENSG00000112081	SRSF3
ENSG00000092964	7970.21	-0.685951	0.0521809	-13.1456	1.8e-39	1.84e-38	37.7352	ENSG00000092964	DPYSL2
ENSG00000099797	14386.2	-0.685722	0.0516639	-13.2728	3.3299999999999997e-40	3.46e-39	38.4609	ENSG00000099797	TECR
ENSG00000075234	2391.21	-0.684679	0.0664517	-10.3034	6.8e-25	3.92e-24	23.4067	ENSG00000075234	TTC38
ENSG00000205581	31601.6	-0.684238	0.0403347	-16.964	1.5199999999999997e-64	2.899999999999999e-63	62.5376	ENSG00000205581	HMGN1
ENSG00000138111	1768.08	-0.68349	0.0748972	-9.12571	7.13e-20	3.21e-19	18.4935	ENSG00000138111	MFSD13A
ENSG00000143390	3606.75	-0.683418	0.0817218	-8.36274	6.13e-17	2.35e-16	15.6289	ENSG00000143390	RFX5
ENSG00000132768	2773.75	-0.682946	0.0600138	-11.3798	5.2699999999999996e-30	3.79e-29	28.4214	ENSG00000132768	DPH2
ENSG00000156876	3106.66	-0.68263	0.0697968	-9.78024	1.37e-22	7.02e-22	21.1537	ENSG00000156876	SASS6
ENSG00000173905	7565.31	-0.682606	0.0680308	-10.0338	1.0799999999999999e-23	5.929999999999999e-23	22.2269	ENSG00000173905	GOLIM4
ENSG00000171155	1712.23	-0.681866	0.0649237	-10.5026	8.41e-26	5.1e-25	24.2924	ENSG00000171155	C1GALT1C1
ENSG00000167112	5302.83	-0.681562	0.0673696	-10.1168	4.66e-24	2.58e-23	22.5884	ENSG00000167112	TRUB2
ENSG00000168078	28524.4	-0.680953	0.0469612	-14.5003	1.21e-47	1.5199999999999999e-46	45.8182	ENSG00000168078	PBK
ENSG00000110721	2455.03	-0.680586	0.0913148	-7.45318	9.11e-14	2.96e-13	12.5287	ENSG00000110721	CHKA
ENSG00000117054	12782	-0.68044	0.046689	-14.5739	4.1199999999999995e-48	5.309999999999999e-47	46.2749	ENSG00000117054	ACADM
ENSG00000175283	2890.6	-0.67955	0.0546838	-12.4269	1.87e-35	1.66e-34	33.7799	ENSG00000175283	DOLK
ENSG00000164032	83108	-0.679258	0.043201	-15.7232	1.0499999999999997e-55	1.6099999999999998e-54	53.7932	ENSG00000164032	H2AZ1
ENSG00000123353	6019.5	-0.678441	0.0646824	-10.4888	9.73e-26	5.86e-25	24.2321	ENSG00000123353	ORMDL2
ENSG00000167272	3256.51	-0.678211	0.052113	-13.0142	1.02e-38	1.0099999999999999e-37	36.9957	ENSG00000167272	POP5
ENSG00000031691	3296.39	-0.677411	0.0548878	-12.3417	5.4e-35	4.69e-34	33.3288	ENSG00000031691	CENPQ
ENSG00000160050	2009.86	-0.677049	0.0612857	-11.0474	2.26e-28	1.5100000000000001e-27	26.821	ENSG00000160050	CCDC28B
ENSG00000117593	13426.8	-0.676512	0.0468619	-14.4363	3.06e-47	3.7899999999999996e-46	45.4214	ENSG00000117593	DARS2
ENSG00000178567	7891.42	-0.676091	0.0457672	-14.7724	2.21e-49	2.9399999999999995e-48	47.5317	ENSG00000178567	EPM2AIP1
ENSG00000166902	6679.54	-0.675949	0.0555502	-12.1683	4.5899999999999996e-34	3.87e-33	32.4123	ENSG00000166902	MRPL16
ENSG00000077152	18577.4	-0.675782	0.0557263	-12.1268	7.62e-34	6.39e-33	32.1945	ENSG00000077152	UBE2T
ENSG00000148950	1662.73	-0.675006	0.0708873	-9.52224	1.6900000000000001e-21	8.26e-21	20.083	ENSG00000148950	IMMP1L
ENSG00000159184	22900.8	-0.674993	0.0500583	-13.4841	1.94e-41	2.07e-40	39.684	ENSG00000159184	HOXB13
ENSG00000143797	3604.2	-0.673841	0.0572579	-11.7685	5.67e-32	4.399999999999999e-31	30.3565	ENSG00000143797	MBOAT2
ENSG00000112742	8654.67	-0.673813	0.051103	-13.1854	1.07e-39	1.09e-38	37.9626	ENSG00000112742	TTK
ENSG00000101901	3286.39	-0.672218	0.0590972	-11.3748	5.58e-30	4.0000000000000003e-29	28.3979	ENSG00000101901	ALG13
ENSG00000111669	115764	-0.671676	0.044844208000000003	-14.978	1.02e-50	1.42e-49	48.8477	ENSG00000111669	TPI1
ENSG00000125871	3430.55	-0.671652	0.0541655	-12.4	2.61e-35	2.31e-34	33.6364	ENSG00000125871	MGME1
ENSG00000198554	5504.08	-0.671095	0.0627202	-10.6998	1.02e-26	6.43e-26	25.1918	ENSG00000198554	WDHD1
ENSG00000161960	107301	-0.67093	0.0488207	-13.7427	5.6299999999999996e-43	6.33e-42	41.1986	ENSG00000161960	EIF4A1
ENSG00000175768	10792.3	-0.670758	0.0547623	-12.2485	1.7099999999999998e-34	1.46e-33	32.8356	ENSG00000175768	TOMM5
ENSG00000183077	608.141	-0.67064	0.126195	-5.31431	1.07e-7	2.39e-7	6.6216	ENSG00000183077	AFMID
ENSG00000100479	2127.9	-0.669699	0.066097	-10.1321	3.98e-24	2.2199999999999997e-23	22.6536	ENSG00000100479	POLE2
ENSG00000090889	7074.46	-0.669301	0.0695684	-9.62075	6.54e-22	3.2500000000000003e-21	20.4881	ENSG00000090889	KIF4A
ENSG00000137337	12391.4	-0.66911	0.0658261	-10.1648	2.85e-24	1.5899999999999998e-23	22.7986	ENSG00000137337	MDC1
ENSG00000121152	8607.22	-0.668435	0.0558945	-11.9589	5.83e-33	4.7299999999999997e-32	31.3251	ENSG00000121152	NCAPH
ENSG00000238151	1144.96	-0.668317	0.0754441	-8.85844	8.11e-19	3.45e-18	17.4622	ENSG00000238151	NA
ENSG00000160051	1523.5	-0.667159	0.0713148	-9.35512	8.35e-21	3.94e-20	19.4045	ENSG00000160051	IQCC
ENSG00000138346	2620.85	-0.666911	0.065151	-10.2364	1.36e-24	7.75e-24	23.1107	ENSG00000138346	DNA2
ENSG00000177697	9338.38	-0.666836	0.0445755	-14.9597	1.35e-50	1.86e-49	48.7305	ENSG00000177697	CD151
ENSG00000102901	2205.01	-0.666833	0.0685011	-9.73463	2.15e-22	1.0900000000000001e-21	20.9626	ENSG00000102901	CENPT
ENSG00000177889	20099.4	-0.666252	0.0565072	-11.7906	4.37e-32	3.4099999999999995e-31	30.4672	ENSG00000177889	UBE2N
ENSG00000143742	69157.5	-0.665307	0.0456486	-14.5745	4.0799999999999996e-48	5.27e-47	46.2782	ENSG00000143742	SRP9
ENSG00000125454	1735.73	-0.662486	0.0707577	-9.36274	7.770000000000001e-21	3.67e-20	19.4353	ENSG00000125454	SLC25A19
ENSG00000047410	13656.6	-0.662191	0.218704	-3.0278	0.00246345	0.00372146	2.42929	ENSG00000047410	TPR
ENSG00000178999	7197.32	-0.662015	0.0514774	-12.8603	7.53e-38	7.239999999999999e-37	36.1403	ENSG00000178999	AURKB
ENSG00000183963	4424.02	-0.661811	0.0609616	-10.8562	1.86e-27	1.21e-26	25.9172	ENSG00000183963	SMTN
ENSG00000178531	4217.58	-0.661776	0.0634847	-10.4242	1.92e-25	1.1399999999999999e-24	23.9431	ENSG00000178531	CTXN1
ENSG00000242612	3405.46	-0.661686	0.0505528	-13.089	3.81e-39	3.85e-38	37.4145	ENSG00000242612	DECR2
ENSG00000174243	9030.64	-0.660269	0.0581191	-11.3606	6.57e-30	4.6800000000000004e-29	28.3298	ENSG00000174243	DDX23
ENSG00000241468	51479.6	-0.659818	0.0587914	-11.223	3.14e-29	2.18e-28	27.6615	ENSG00000241468	ATP5MF
ENSG00000146143	3394.75	-0.659558	0.0527238	-12.5097	6.61e-36	5.95e-35	34.2255	ENSG00000146143	PRIM2
ENSG00000019991	4781.39	-0.658884	0.0663569	-9.9294	3.1e-23	1.65e-22	21.7825	ENSG00000019991	HGF
ENSG00000178966	5200.3	-0.658846	0.052226	-12.6153	1.74e-36	1.59e-35	34.7986	ENSG00000178966	RMI1
ENSG00000240972	27894.8	-0.658795	0.076423	-8.62037	6.67e-18	2.71e-17	16.567	ENSG00000240972	MIF
ENSG00000198917	6709.97	-0.658202	0.0680282	-9.67544	3.8300000000000002e-22	1.92e-21	20.7167	ENSG00000198917	SPOUT1
ENSG00000198830	186634	-0.657847	0.0452272	-14.5454	6.249999999999999e-48	7.959999999999999e-47	46.0991	ENSG00000198830	HMGN2
ENSG00000054267	5311.31	-0.657067	0.0918861	-7.15088	8.62e-13	2.65e-12	11.5768	ENSG00000054267	ARID4B
ENSG00000023041	2342.82	-0.656822	0.0631438	-10.402	2.43e-25	1.43e-24	23.8447	ENSG00000023041	ZDHHC6
ENSG00000083750	1141.3	-0.656277	0.0914622	-7.17539	7.21e-13	2.23e-12	11.6517	ENSG00000083750	RRAGB
ENSG00000007541	2038.94	-0.656087	0.0843211	-7.78081	7.21e-15	2.47e-14	13.6073	ENSG00000007541	PIGQ
ENSG00000167740	1552.21	-0.65559	0.0716302	-9.15242	5.57e-20	2.53e-19	18.5969	ENSG00000167740	CYB5D2
ENSG00000166881	14176.5	-0.654276	0.0536774	-12.189	3.56e-34	3.02e-33	32.52	ENSG00000166881	NEMP1
ENSG00000177971	6354.43	-0.650478	0.0576982	-11.2738	1.7700000000000001e-29	1.2399999999999999e-28	27.9066	ENSG00000177971	IMP3
ENSG00000143476	8110.7	-0.650322	0.0661427	-9.83211	8.189999999999999e-23	4.25e-22	21.3716	ENSG00000143476	DTL
ENSG00000048162	3710.97	-0.649178	0.0509022	-12.7534	2.9799999999999996e-37	2.8200000000000002e-36	35.5498	ENSG00000048162	NOP16
ENSG00000119013	8299.76	-0.648023	0.051499	-12.5832	2.61e-36	2.39e-35	34.6216	ENSG00000119013	NDUFB3
ENSG00000165584	1956.55	-0.645834	0.0837577	-7.71074	1.25e-14	4.25e-14	13.3716	ENSG00000165584	SSX3
ENSG00000155090	3364.77	-0.645814	0.0540986	-11.9377	7.530000000000001e-33	6.07e-32	31.2168	ENSG00000155090	KLF10
ENSG00000008441	23732.6	-0.645773	0.0501065	-12.888	5.259999999999999e-38	5.0699999999999995e-37	36.295	ENSG00000008441	NFIX
ENSG00000215251	3006.89	-0.645391	0.0676646	-9.53809	1.4500000000000002e-21	7.11e-21	20.1481	ENSG00000215251	FASTKD5
ENSG00000161980	3606.47	-0.64488	0.0554254	-11.6351	2.7299999999999997e-31	2.0599999999999998e-30	29.6861	ENSG00000161980	POLR3K
ENSG00000147862	9321.08	-0.644616	0.0868975	-7.41812	1.19e-13	3.83e-13	12.4168	ENSG00000147862	NFIB
ENSG00000150456	1584.7922369999999	-0.644453	0.0731452	-8.8106	1.24e-18	5.24e-18	17.2807	ENSG00000150456	EEF1AKMT1
ENSG00000137807	7784.35	-0.643332	0.0538095	-11.9557	6.06e-33	4.9099999999999996e-32	31.3089	ENSG00000137807	KIF23
ENSG00000083457	2437.76	-0.643252	0.072584	-8.86218	7.85e-19	3.33e-18	17.4776	ENSG00000083457	ITGAE
ENSG00000251503	566.386	-0.641347	0.114686	-5.59222	2.24e-8	5.24e-8	7.28067	ENSG00000251503	CENPS-CORT
ENSG00000130299	2551.14	-0.641173	0.0664573	-9.6479	5.02e-22	2.51e-21	20.6003	ENSG00000130299	GTPBP3
ENSG00000067704	28574.9	-0.641094	0.047688	-13.4435	3.36e-41	3.57e-40	39.4473	ENSG00000067704	IARS2
ENSG00000164109	17507.4	-0.640706	0.0520658	-12.3057	8.44e-35	7.2799999999999995e-34	33.1379	ENSG00000164109	MAD2L1
ENSG00000140995	2762.06	-0.639161	0.0643122	-9.93841	2.83e-23	1.5100000000000001e-22	21.821	ENSG00000140995	DEF8
ENSG00000186205	4562.41	-0.638962	0.04914	-13.0029	1.18e-38	1.17e-37	36.9318	ENSG00000186205	MTARC1
ENSG00000185298	1916.7	-0.638883	0.0805521	-7.93129	2.17e-15	7.65e-15	14.1163	ENSG00000185298	CCDC137
ENSG00000136824	12105.5	-0.638563	0.0708007	-9.01916	1.9e-19	8.33e-19	18.0794	ENSG00000136824	SMC2
ENSG00000167535	3430.37	-0.63852	0.0731501	-8.7289	2.57e-18	1.06e-17	16.9747	ENSG00000167535	CACNB3
ENSG00000123975	15631.9	-0.637972	0.0644101	-9.90485	3.9699999999999997e-23	2.0900000000000002e-22	21.6799	ENSG00000123975	CKS2
ENSG00000170270	856.022	-0.637842	0.116284	-5.48523	4.13e-8	9.46e-8	7.02411	ENSG00000170270	GON7
ENSG00000112130	1902.88	-0.637645	0.0632877	-10.0753	7.1e-24	3.9099999999999994e-23	22.4078	ENSG00000112130	RNF8
ENSG00000128694	2549.28	-0.637162	0.0559865	-11.3807	5.2199999999999996e-30	3.75e-29	28.426	ENSG00000128694	OSGEPL1
ENSG00000051180	3697.87	-0.636773	0.0559135	-11.3885	4.7699999999999996e-30	3.43e-29	28.4647	ENSG00000051180	RAD51
ENSG00000102054	17860.9	-0.636496	0.0406113	-15.6729	2.3199999999999996e-55	3.5399999999999994e-54	53.451	ENSG00000102054	RBBP7
ENSG00000230989	25597.2	-0.635773	0.0490491	-12.962	2.0099999999999999e-38	1.97e-37	36.7055	ENSG00000230989	HSBP1
ENSG00000132329	13716.3	-0.635739	0.0566728	-11.2177	3.34e-29	2.3e-28	27.6383	ENSG00000132329	RAMP1
ENSG00000167861	4422.74	-0.634134	0.0564598	-11.2316	2.85e-29	1.99e-28	27.7011	ENSG00000167861	HID1
ENSG00000161920	2007.73	-0.634047	0.0658158	-9.63366	5.76e-22	2.8700000000000003e-21	20.5421	ENSG00000161920	MED11
ENSG00000165688	6638.13	-0.633852	0.0569363	-11.1327	8.7e-29	5.8899999999999995e-28	27.2299	ENSG00000165688	PMPCA
ENSG00000111667	21386	-0.633751	0.0484622	-13.0772	4.4399999999999997e-39	4.47e-38	37.3497	ENSG00000111667	USP5
ENSG00000101464	3266.4	-0.63374	0.0680979	-9.30631	1.32e-20	6.19e-20	19.2083	ENSG00000101464	PIGU
ENSG00000053372	5603.5	-0.63373	0.0524952	-12.0722	1.4800000000000001e-33	1.2299999999999999e-32	31.9101	ENSG00000053372	MRTO4
ENSG00000137501	5670.38	-0.629676	0.0851459	-7.39526	1.41e-13	4.53e-13	12.3439	ENSG00000137501	SYTL2
ENSG00000137168	8503.54	-0.628393	0.0636956	-9.86558	5.869999999999999e-23	3.07e-22	21.5129	ENSG00000137168	PPIL1
ENSG00000100522	9005.72	-0.628366	0.0527953	-11.9019	1.1599999999999999e-32	9.279999999999999e-32	31.0325	ENSG00000100522	GNPNAT1
ENSG00000134222	3335.45	-0.628098	0.0565439	-11.1081	1.15e-28	7.7199999999999995e-28	27.1124	ENSG00000134222	PSRC1
ENSG00000160957	3742.7	-0.627289	0.0689048	-9.10372	8.73e-20	3.9e-19	18.4089	ENSG00000160957	RECQL4
ENSG00000143158	36480.6	-0.626647	0.0501179	-12.5034	7.150000000000001e-36	6.419999999999999e-35	34.1925	ENSG00000143158	MPC2
ENSG00000102109	2172.24	-0.625814	0.0823475	-7.59967	2.97e-14	9.89e-14	13.0048	ENSG00000102109	PCSK1N
ENSG00000122376	7216.59	-0.625728	0.0600563	-10.419	2.03e-25	1.2099999999999999e-24	23.9172	ENSG00000122376	SHLD2
ENSG00000138092	3555.36	-0.625283	0.0591864	-10.5646	4.3500000000000003e-26	2.66e-25	24.5751	ENSG00000138092	CENPO
ENSG00000163950	19949	-0.624882	0.0386965	-16.1483	1.17e-58	1.94e-57	56.7122	ENSG00000163950	SLBP
ENSG00000174371	3974.76	-0.624497	0.0613849	-10.1735	2.6e-24	1.4599999999999998e-23	22.8356	ENSG00000174371	EXO1
ENSG00000141562	3276.79	-0.621515	0.0586213	-10.6022	2.9100000000000004e-26	1.79e-25	24.7471	ENSG00000141562	NARF
ENSG00000037897	2815.36	-0.621203	0.056802	-10.9363	7.73e-28	5.08e-27	26.2941	ENSG00000037897	METTL1
ENSG00000150779	7312.21	-0.619806	0.0619236	-10.0092	1.3899999999999998e-23	7.57e-23	22.1209	ENSG00000150779	TIMM8B
ENSG00000196230	75268.9	-0.619632	0.0442271	-14.0102	1.35e-44	1.5899999999999998e-43	42.7986	ENSG00000196230	TUBB
ENSG00000165264	11605.3	-0.619533	0.052717	-11.7521	6.889999999999999e-32	5.32e-31	30.2741	ENSG00000165264	NDUFB6
ENSG00000166478	1729.36	-0.619484	0.0864666	-7.16443	7.81e-13	2.41e-12	11.618	ENSG00000166478	ZNF143
ENSG00000049541	13674.2	-0.617689	0.0477471	-12.9367	2.79e-38	2.7199999999999997e-37	36.5654	ENSG00000049541	RFC2
ENSG00000138496	3244.32	-0.617647	0.052486	-11.7678	5.72e-32	4.429999999999999e-31	30.3536	ENSG00000138496	PARP9
ENSG00000152503	10317.8	-0.617643	0.0599163	-10.3084	6.45e-25	3.73e-24	23.4283	ENSG00000152503	TRIM36
ENSG00000103067	3332.79	-0.616264	0.0782161	-7.87899	3.3e-15	1.15e-14	13.9393	ENSG00000103067	ESRP2
ENSG00000138814	40906.4	-0.61603	0.0648647	-9.49716	2.16e-21	1.04e-20	19.983	ENSG00000138814	PPP3CA
ENSG00000111581	13171.3	-0.615945	0.0395895	-15.5583	1.3999999999999998e-54	2.1e-53	52.6778	ENSG00000111581	NUP107
ENSG00000198363	10582.9	-0.615813	0.0508104	-12.1198	8.29e-34	6.92e-33	32.1599	ENSG00000198363	ASPH
ENSG00000140983	3639.45	-0.615774	0.0802261	-7.67549	1.65e-14	5.57e-14	13.2541	ENSG00000140983	RHOT2
ENSG00000203760	4010.13	-0.615571	0.0573358	-10.7362	6.88e-27	4.37e-26	25.3595	ENSG00000203760	CENPW
ENSG00000184209	2177.66	-0.61542	0.0702115	-8.76523	1.86e-18	7.77e-18	17.1096	ENSG00000184209	SNRNP35
ENSG00000197912	2368.26	-0.615317	0.0693467	-8.87305	7.12e-19	3.04e-18	17.5171	ENSG00000197912	SPG7
ENSG00000063244	15757.7	-0.614624	0.0428805	-14.3334	1.35e-46	1.6699999999999998e-45	44.7773	ENSG00000063244	U2AF2
ENSG00000134283	11194.8	-0.614586	0.0485553	-12.6574	1.02e-36	9.4e-36	35.0269	ENSG00000134283	PPHLN1
ENSG00000124664	7282.21	-0.61323	0.0662502	-9.25628	2.12e-20	9.81e-20	19.0083	ENSG00000124664	SPDEF
ENSG00000114346	19317.9	-0.61299	0.0454509	-13.4869	1.87e-41	1.99e-40	39.7011	ENSG00000114346	ECT2
ENSG00000110583	2275.65	-0.612624	0.0632271	-9.68925	3.35e-22	1.68e-21	20.7747	ENSG00000110583	NAA40
ENSG00000077514	3657.57	-0.612143	0.0605498	-10.1097	5e-24	2.7699999999999996e-23	22.5575	ENSG00000077514	POLD3
ENSG00000112029	4686.66	-0.612038	0.0515474	-11.8733	1.63e-32	1.29e-31	30.8894	ENSG00000112029	FBXO5
ENSG00000162551	2276.59	-0.611593	0.0605381	-10.1026	5.3799999999999995e-24	2.97e-23	22.5272	ENSG00000162551	ALPL
ENSG00000123737	6691.29	-0.61105	0.0447003	-13.6699	1.54e-42	1.7e-41	40.7696	ENSG00000123737	EXOSC9
ENSG00000213397	1044.51	-0.610772	0.0959494	-6.36556	1.95e-10	5.17e-10	9.28651	ENSG00000213397	HAUS7
ENSG00000145604	4361.7	-0.610398	0.0513064	-11.8971	1.2299999999999999e-32	9.809999999999999e-32	31.0083	ENSG00000145604	SKP2
ENSG00000139546	2183.14	-0.609876	0.0580999	-10.497	8.91e-26	5.4e-25	24.2676	ENSG00000139546	TARBP2
ENSG00000115541	26882	-0.609349	0.0408801	-14.9058	3.02e-50	4.15e-49	48.382	ENSG00000115541	HSPE1
ENSG00000183735	6214.61	-0.609226	0.0503091	-12.1097	9.39e-34	7.820000000000001e-33	32.1068	ENSG00000183735	TBK1
ENSG00000147400	3446.49	-0.60919	0.0527246	-11.5542	7.03e-31	5.2199999999999996e-30	29.2823	ENSG00000147400	CETN2
ENSG00000184207	2709.16	-0.608559	0.0596056	-10.2098	1.79e-24	1.0099999999999999e-23	22.9957	ENSG00000184207	PGP
ENSG00000146670	7828.74	-0.608367	0.052755	-11.5319	9.109999999999999e-31	6.72e-30	29.1726	ENSG00000146670	CDCA5
ENSG00000165490	2613.2	-0.607997	0.0585662	-10.3814	3.0099999999999997e-25	1.7699999999999998e-24	23.752	ENSG00000165490	DDIAS
ENSG00000188529	10403.9	-0.607203	0.0446055	-13.6127	3.3599999999999995e-42	3.6699999999999997e-41	40.4353	ENSG00000188529	SRSF10
ENSG00000140395	9232.06	-0.60672	0.0581615	-10.4316	1.78e-25	1.06e-24	23.9747	ENSG00000140395	SKIC8
ENSG00000103051	6184.08	-0.606043	0.0497453	-12.1829	3.83e-34	3.2400000000000004e-33	32.4895	ENSG00000103051	COG4
ENSG00000137804	21014.9	-0.605659	0.0519363	-11.6616	1.9999999999999997e-31	1.52e-30	29.8182	ENSG00000137804	NUSAP1
ENSG00000127564	3978	-0.605182	0.0583205	-10.3768	3.16e-25	1.85e-24	23.7328	ENSG00000127564	PKMYT1
ENSG00000132341	64026.9	-0.604997	0.0519061	-11.6556	2.15e-31	1.62e-30	29.7905	ENSG00000132341	RAN
ENSG00000064199	5473.28	-0.604798	0.0949263	-6.37124	1.88e-10	4.99e-10	9.3019	ENSG00000064199	SPA17
ENSG00000044524	16340.9	-0.60471	0.0663292	-9.1168	7.74e-20	3.48e-19	18.4584	ENSG00000044524	EPHA3
ENSG00000196510	10525	-0.604687	0.0417093	-14.4977	1.2499999999999998e-47	1.57e-46	45.8041	ENSG00000196510	ANAPC7
ENSG00000079257	1129.82	-0.603957	0.0793933	-7.60715	2.8e-14	9.35e-14	13.0292	ENSG00000079257	LXN
ENSG00000214160	2680.84	-0.602229	0.0710628	-8.4746	2.36e-17	9.27e-17	16.0329	ENSG00000214160	ALG3
ENSG00000132507	21424.2	-0.601916	0.0399449	-15.0686	2.6e-51	3.7e-50	49.4318	ENSG00000132507	EIF5A
ENSG00000145386	21204.4	-0.601076	0.0441233	-13.6226	2.94e-42	3.21e-41	40.4935	ENSG00000145386	CCNA2
ENSG00000186153	1000.35	-0.600559	0.0747977	-8.02911	9.82e-16	3.55e-15	14.4498	ENSG00000186153	WWOX
ENSG00000102890	2603.4	-0.600417	0.0655976	-9.15304	5.54e-20	2.51e-19	18.6003	ENSG00000102890	ELMO3
ENSG00000130520	27791.9	-0.600392	0.0463349	-12.9577	2.13e-38	2.0799999999999997e-37	36.6819	ENSG00000130520	LSM4
ENSG00000213145	1554.22	-0.600281	0.083707	-7.17121	7.43e-13	2.3e-12	11.6383	ENSG00000213145	CRIP1
ENSG00000136108	26866.2	-0.599704	0.0510944	-11.7372	8.219999999999999e-32	6.299999999999999e-31	30.2007	ENSG00000136108	CKAP2
ENSG00000131174	23593.7	-0.598766	0.063551	-9.42182	4.4300000000000005e-21	2.12e-20	19.6737	ENSG00000131174	COX7B
ENSG00000285053	3407.14	-0.597988	0.0674088	-8.87107	7.24e-19	3.09e-18	17.51	ENSG00000285053	NA
ENSG00000143815	15375.6	-0.597494	0.0450922	-13.2505	4.4799999999999995e-40	4.64e-39	38.3335	ENSG00000143815	LBR
ENSG00000117411	6073.48	-0.597219	0.0500096	-11.9421	7.140000000000001e-33	5.769999999999999e-32	31.2388	ENSG00000117411	B4GALT2
ENSG00000168802	5951.55	-0.597119	0.0554839	-10.762	5.2e-27	3.3200000000000004e-26	25.4789	ENSG00000168802	CHTF8
ENSG00000205208	3401.94	-0.596697	0.0679081	-8.78683	1.54e-18	6.43e-18	17.1918	ENSG00000205208	C4orf46
ENSG00000261716	445.594	-0.596672	0.111724	-5.34061	9.26e-8	2.08e-7	6.68194	ENSG00000261716	H2BC20P
ENSG00000150687	11138	-0.596547	0.0472678	-12.6206	1.63e-36	1.5e-35	34.8239	ENSG00000150687	PRSS23
ENSG00000185480	5012.5	-0.595948	0.0600425	-9.92542	3.23e-23	1.71e-22	21.767	ENSG00000185480	PARPBP
ENSG00000275160	588.3	-0.595743	0.0959435	-6.20931	5.32e-10	1.38e-9	8.86012	ENSG00000275160	RPL7AP45
ENSG00000180185	2532.67	-0.595608	0.0609083	-9.77877	1.39e-22	7.12e-22	21.1475	ENSG00000180185	FAHD1
ENSG00000148090	1488.3	-0.595303	0.0720824	-8.25864	1.47e-16	5.53e-16	15.2573	ENSG00000148090	AUH
ENSG00000103356	2633.48	-0.594118	0.0788353	-7.53619	4.84e-14	1.59e-13	12.7986	ENSG00000103356	EARS2
ENSG00000099377	2091.45	-0.592887	0.0601796	-9.85197	6.72e-23	3.5e-22	21.4559	ENSG00000099377	HSD3B7
ENSG00000179941	5780.94	-0.592692	0.0502739	-11.7892	4.4299999999999995e-32	3.4599999999999996e-31	30.4609	ENSG00000179941	BBS10
ENSG00000127483	27794.2	-0.592602	0.0478909	-12.374	3.61e-35	3.1699999999999997e-34	33.4989	ENSG00000127483	HP1BP3
ENSG00000125247	3150.68	-0.591391	0.064493	-9.16986	4.74e-20	2.16e-19	18.6655	ENSG00000125247	TMTC4
ENSG00000134905	3766.75	-0.590357	0.0519144	-11.3717	5.78e-30	4.1400000000000003e-29	28.383	ENSG00000134905	CARS2
ENSG00000177380	3383.35	-0.590346	0.0593688	-9.9437	2.69e-23	1.44e-22	21.8416	ENSG00000177380	PPFIA3
ENSG00000167700	1778.49	-0.590035	0.0774526	-7.618	2.58e-14	8.63e-14	13.064	ENSG00000167700	MFSD3
ENSG00000108064	6028.71	-0.589111	0.0604722	-9.74184	2e-22	1.02e-21	20.9914	ENSG00000108064	TFAM
ENSG00000092470	3991.39	-0.588613	0.0573122	-10.2703	9.59e-25	5.5099999999999995e-24	23.2588	ENSG00000092470	WDR76
ENSG00000108826	4363.24	-0.587287	0.0591044	-9.93644	2.8899999999999995e-23	1.5400000000000001e-22	21.8125	ENSG00000108826	MRPL27
ENSG00000130349	1241.53	-0.585976	0.0714936	-8.1962	2.48e-16	9.23e-16	15.0348	ENSG00000130349	MTRES1
ENSG00000127838	7625.27	-0.585423	0.05293	-11.0603	1.95e-28	1.3100000000000002e-27	26.8827	ENSG00000127838	PNKD
ENSG00000203880	4926.25	-0.585369	0.052304	-11.1917	4.4800000000000004e-29	3.07e-28	27.5129	ENSG00000203880	PCMTD2
ENSG00000135617	3656.64	-0.585063	0.0732804	-7.9839	1.42e-15	5.07e-15	14.295	ENSG00000135617	PRADC1
ENSG00000147274	35961	-0.58447	0.0394822	-14.8034	1.3900000000000001e-49	1.8699999999999998e-48	47.7282	ENSG00000147274	RBMX
ENSG00000125744	4170.99	-0.584462	0.0602936	-9.6936	3.21e-22	1.6200000000000002e-21	20.7905	ENSG00000125744	RTN2
ENSG00000139291	5311.11	-0.583925	0.0643405	-9.07555	1.13e-19	5.03e-19	18.2984	ENSG00000139291	TMEM19
ENSG00000126945	10878.9	-0.583432	0.0526272	-11.0861	1.46e-28	9.84e-28	27.007	ENSG00000126945	HNRNPH2
ENSG00000179958	7755.83	-0.583416	0.0626468	-9.31279	1.25e-20	5.84e-20	19.2336	ENSG00000179958	DCTPP1
ENSG00000180198	9955.76	-0.580342	0.0455061	-12.7531	2.9999999999999996e-37	2.8200000000000002e-36	35.5498	ENSG00000180198	RCC1
ENSG00000144355	2113.07	-0.578953	0.0634314	-9.12723	7.03e-20	3.17e-19	18.4989	ENSG00000144355	DLX1
ENSG00000130713	3015.15	-0.57869	0.0774288	-7.47383	7.79e-14	2.55e-13	12.5935	ENSG00000130713	EXOSC2
ENSG00000074800	69186.4	-0.578572	0.0454405	-12.7325	3.9e-37	3.66e-36	35.4365	ENSG00000074800	ENO1
ENSG00000150625	9629.99	-0.578504	0.0557973	-10.368	3.47e-25	2.0199999999999998e-24	23.6946	ENSG00000150625	GPM6A
ENSG00000167136	8806.04	-0.577817	0.0479674	-12.046	2.04e-33	1.6699999999999998e-32	31.7773	ENSG00000167136	ENDOG
ENSG00000171307	2510.58	-0.577001	0.0623119	-9.25989	2.05e-20	9.49e-20	19.0227	ENSG00000171307	ZDHHC16
ENSG00000161800	21333.7	-0.576832	0.0388498	-14.8478	7.19e-50	9.79e-49	48.0092	ENSG00000161800	RACGAP1
ENSG00000120832	2126.48	-0.576485	0.0594595	-9.69543	3.15e-22	1.5900000000000002e-21	20.7986	ENSG00000120832	MTERF2
ENSG00000086061	20156	-0.576024	0.0477745	-12.0572	1.7800000000000002e-33	1.47e-32	31.8327	ENSG00000086061	DNAJA1
ENSG00000168913	734.967	-0.575416	0.0870076	-6.61339	3.76e-11	1.05e-10	9.97881	ENSG00000168913	ENHO
ENSG00000169045	33137.5	-0.57506	0.0516144	-11.1415	7.880000000000001e-29	5.34e-28	27.2725	ENSG00000169045	HNRNPH1
ENSG00000126088	6162.53	-0.574921	0.0580251	-9.90814	3.84e-23	2.03e-22	21.6925	ENSG00000126088	UROD
ENSG00000112992	5037.66	-0.574606	0.0720702	-7.97287	1.55e-15	5.53e-15	14.2573	ENSG00000112992	NNT
ENSG00000133226	7756.34	-0.574239	0.062851	-9.13652	6.45e-20	2.91e-19	18.5361	ENSG00000133226	SRRM1
ENSG00000129559	6851.6	-0.574191	0.0523638	-10.9654	5.6e-28	3.7e-27	26.4318	ENSG00000129559	NEDD8
ENSG00000162851	5099.94	-0.573533	0.052218324000000003	-10.9834	4.59e-28	3.0400000000000004e-27	26.5171	ENSG00000162851	TFB2M
ENSG00000104299	2478.23	-0.573522	0.0573871	-9.99392	1.62e-23	8.8e-23	22.0555	ENSG00000104299	INTS9
ENSG00000144401	1198.84	-0.573419	0.0720139	-7.96261	1.68e-15	5.98e-15	14.2233	ENSG00000144401	METTL21A
ENSG00000173581	1171.4	-0.573343	0.0734836	-7.80232	6.08e-15	2.09e-14	13.6799	ENSG00000173581	CCDC106
ENSG00000138160	14265	-0.572204	0.055794	-10.2557	1.12e-24	6.3799999999999996e-24	23.1952	ENSG00000138160	KIF11
ENSG00000163507	3100.72	-0.571987	0.0653977	-8.74629	2.2e-18	9.13e-18	17.0395	ENSG00000163507	CIP2A
ENSG00000119333	5769.24	-0.571842	0.0527427	-10.8421	2.17e-27	1.4e-26	25.8539	ENSG00000119333	DYNC2I2
ENSG00000111247	7748.84	-0.571413	0.0520752	-10.9729	5.16e-28	3.41e-27	26.4672	ENSG00000111247	RAD51AP1
ENSG00000197694	5834.94	-0.571282	0.0620603	-9.20526	3.41e-20	1.56e-19	18.8069	ENSG00000197694	SPTAN1
ENSG00000065029	3161.64	-0.570435	0.0595948	-9.57188	1.05e-21	5.170000000000001e-21	20.2865	ENSG00000065029	ZNF76
ENSG00000140632	10886.6	-0.57026	0.0680955	-8.3744	5.55e-17	2.13e-16	15.6716	ENSG00000140632	GLYR1
ENSG00000108518	53130.6	-0.570008	0.0610583	-9.33546	1.01e-20	4.73e-20	19.3251	ENSG00000108518	PFN1
ENSG00000163002	3117.06	-0.569998	0.0603727	-9.44132	3.6800000000000004e-21	1.77e-20	19.752	ENSG00000163002	NUP35
ENSG00000116830	4763.35	-0.569853	0.0867384	-6.56979	5.04e-11	1.39e-10	9.85699	ENSG00000116830	TTF2
ENSG00000213722	3827.01	-0.569776	0.0644792	-8.83658	9.87e-19	4.17e-18	17.3799	ENSG00000213722	DDAH2
ENSG00000096401	9637.47	-0.569754	0.0593891	-9.59358	8.51e-22	4.2e-21	20.3768	ENSG00000096401	CDC5L
ENSG00000027001	3832	-0.56922	0.0528774	-10.7649	5.0400000000000005e-27	3.22e-26	25.4921	ENSG00000027001	MIPEP
ENSG00000177646	3388.7	-0.568971	0.0571928	-9.94829	2.5699999999999998e-23	1.3800000000000001e-22	21.8601	ENSG00000177646	ACAD9
ENSG00000183336	1920.38	-0.568865	0.0933051	-6.09683	1.08e-9	2.77e-9	8.55752	ENSG00000183336	BOLA2
ENSG00000143569	20016.6	-0.568846	0.0637576	-8.92201	4.58e-19	1.97e-18	17.7055	ENSG00000143569	UBAP2L
ENSG00000166938	3710.34	-0.568566	0.0645445	-8.8089	1.26e-18	5.31e-18	17.2749	ENSG00000166938	DIS3L
ENSG00000177084	6528.61	-0.568235	0.0754032	-7.53596	4.85e-14	1.6e-13	12.7959	ENSG00000177084	POLE
ENSG00000158773	5457.43	-0.567581	0.0610623	-9.29511	1.47e-20	6.87e-20	19.163	ENSG00000158773	USF1
ENSG00000083123	2552.29	-0.567269	0.0695169	-8.16016	3.35e-16	1.24e-15	14.9066	ENSG00000083123	BCKDHB
ENSG00000197451	25323.1	-0.567241	0.04778	-11.872	1.66e-32	1.3099999999999998e-31	30.8827	ENSG00000197451	HNRNPAB
ENSG00000137563	14084.8	-0.567191	0.0613274	-9.24858	2.27e-20	1.05e-19	18.9788	ENSG00000137563	GGH
ENSG00000131652	2364.11	-0.566737	0.0556945	-10.1758	2.5399999999999998e-24	1.43e-23	22.8447	ENSG00000131652	THOC6
ENSG00000166226	40789.7	-0.566305	0.0361913	-15.6475	3.449999999999999e-55	5.25e-54	53.2798	ENSG00000166226	CCT2
ENSG00000074071	8407.29	-0.566009	0.0436382	-12.9705	1.8e-38	1.7599999999999998e-37	36.7545	ENSG00000074071	MRPS34
ENSG00000213551	8774.33	-0.56529	0.0451429	-12.5222	5.6400000000000003e-36	5.1e-35	34.2924	ENSG00000213551	DNAJC9
ENSG00000160633	5921.85	-0.564706	0.0620608	-9.09923	9.1e-20	4.06e-19	18.3915	ENSG00000160633	SAFB
ENSG00000198648	7729.63	-0.564686	0.0519514	-10.8695	1.6100000000000002e-27	1.05e-26	25.9788	ENSG00000198648	STK39
ENSG00000168906	20717.1	-0.564178	0.0408	-13.8279	1.7299999999999998e-43	1.9699999999999998e-42	41.7055	ENSG00000168906	MAT2A
ENSG00000189339	5892.02	-0.563622	0.0573189	-9.83309	8.11e-23	4.21e-22	21.3757	ENSG00000189339	SLC35E2B
ENSG00000167670	4693.71	-0.563334	0.0746701	-7.54431	4.55e-14	1.5e-13	12.8239	ENSG00000167670	CHAF1A
ENSG00000004766	3795.58	-0.563205	0.0854399	-6.59183	4.34e-11	1.21e-10	9.91721	ENSG00000004766	VPS50
ENSG00000011376	4896.81	-0.562568	0.056834	-9.89845	4.2299999999999997e-23	2.23e-22	21.6517	ENSG00000011376	LARS2
ENSG00000162073	6190.77	-0.561067	0.0448886	-12.4991	7.55e-36	6.77e-35	34.1694	ENSG00000162073	PAQR4
ENSG00000162813	5415.79	-0.560243	0.0576478	-9.71837	2.52e-22	1.27e-21	20.8962	ENSG00000162813	BPNT1
ENSG00000123136	12239.9	-0.559748	0.0482524	-11.6004	4.1e-31	3.0699999999999998e-30	29.5129	ENSG00000123136	DDX39A
ENSG00000105379	10076.8	-0.559074	0.0466927	-11.9735	4.89e-33	3.99e-32	31.399	ENSG00000105379	ETFB
ENSG00000040275	4996.14	-0.558967	0.0658773	-8.48497	2.16e-17	8.49e-17	16.0711	ENSG00000040275	SPDL1
ENSG00000111602	12163.4	-0.558818	0.0520686	-10.7323	7.18e-27	4.5400000000000003e-26	25.3429	ENSG00000111602	TIMELESS
ENSG00000157212	4314.06	-0.558205	0.0637841	-8.75147	2.11e-18	8.75e-18	17.058	ENSG00000157212	PAXIP1
ENSG00000178425	8096.02	-0.558032	0.0574198	-9.71847	2.52e-22	1.27e-21	20.8962	ENSG00000178425	NT5DC1
ENSG00000196372	3093.4	-0.557945	0.0564904	-9.87682	5.2499999999999996e-23	2.75e-22	21.5607	ENSG00000196372	ASB13
ENSG00000143164	9556.57	-0.557836	0.042491	-13.1283	2.27e-39	2.3e-38	37.6383	ENSG00000143164	DCAF6
ENSG00000177192	1739.36	-0.557289	0.0717992	-7.76177	8.38e-15	2.87e-14	13.5421	ENSG00000177192	PUS1
ENSG00000147586	4259.35	-0.557172	0.0512041	-10.8814	1.41e-27	9.210000000000001e-27	26.0357	ENSG00000147586	MRPS28
ENSG00000072778	19549.5	-0.557138	0.0550652	-10.1178	4.61e-24	2.5599999999999998e-23	22.5918	ENSG00000072778	ACADVL
ENSG00000140939	1302.82	-0.556491	0.0849884	-6.54785	5.84e-11	1.61e-10	9.79317	ENSG00000140939	NOL3
ENSG00000136883	1681.99	-0.555406	0.0717673	-7.73899	1e-14	3.41e-14	13.4672	ENSG00000136883	KIF12
ENSG00000216490	1769.11	-0.554477	0.0680183	-8.15187	3.58e-16	1.32e-15	14.8794	ENSG00000216490	IFI30
ENSG00000230796	66.9849	-0.553412	0.270613	-2.04503	0.0408518	0.0531676	1.27435	ENSG00000230796	NA
ENSG00000085063	9991.11	-0.553376	0.0544254	-10.1676	2.77e-24	1.55e-23	22.8097	ENSG00000085063	CD59
ENSG00000077348	1558.44	-0.553291	0.070231	-7.87815	3.32e-15	1.16e-14	13.9355	ENSG00000077348	EXOSC5
ENSG00000111880	3944.93	-0.552197	0.0661471	-8.34801	6.94e-17	2.66e-16	15.5751	ENSG00000111880	RNGTT
ENSG00000124541	4810.05	-0.552182	0.050543	-10.925	8.76e-28	5.740000000000001e-27	26.2411	ENSG00000124541	RRP36
ENSG00000176244	2949.36	-0.551926	0.0917775	-6.01374	1.81e-9	4.56e-9	8.34104	ENSG00000176244	ACBD7
ENSG00000110442	3594.17	-0.551043	0.0704926	-7.81703	5.41e-15	1.87e-14	13.7282	ENSG00000110442	COMMD9
ENSG00000011260	4364.93	-0.55077	0.0490905	-11.2195	3.27e-29	2.26e-28	27.6459	ENSG00000011260	UTP18
ENSG00000182004	19432.9	-0.549609	0.0572113	-9.60665	7.49e-22	3.71e-21	20.4306	ENSG00000182004	SNRPE
ENSG00000103145	1621.46	-0.54932	0.0732029	-7.50407	6.19e-14	2.03e-13	12.6925	ENSG00000103145	HCFC1R1
ENSG00000242265	115827	-0.548356	0.0677261	-8.09667	5.65e-16	2.07e-15	14.684	ENSG00000242265	PEG10
ENSG00000164985	16710.7	-0.548269	0.0653094	-8.39495	4.66e-17	1.8e-16	15.7447	ENSG00000164985	PSIP1
ENSG00000101019	2613.82	-0.547389	0.0570681	-9.59185	8.65e-22	4.27e-21	20.3696	ENSG00000101019	UQCC1
ENSG00000179222	11022.3	-0.546168	0.0453077	-12.0546	1.83e-33	1.5099999999999999e-32	31.821	ENSG00000179222	MAGED1
ENSG00000189143	10356.7	-0.545999	0.0535419	-10.1976	2.0299999999999998e-24	1.1499999999999999e-23	22.9393	ENSG00000189143	CLDN4
ENSG00000120885	47433	-0.545814	0.0459298	-11.8837	1.4399999999999999e-32	1.15e-31	30.9393	ENSG00000120885	CLU
ENSG00000136631	6235.53	-0.545638	0.0441696	-12.3533	4.6799999999999996e-35	4.09e-34	33.3883	ENSG00000136631	VPS45
ENSG00000039650	2105.77	-0.545272	0.0635035	-8.58648	8.97e-18	3.62e-17	16.4413	ENSG00000039650	PNKP
ENSG00000131351	2056.54	-0.544442	0.0676621	-8.04647	8.52e-16	3.09e-15	14.51	ENSG00000131351	HAUS8
ENSG00000147955	17445.1	-0.54402	0.0416046	-13.076	4.52e-39	4.54e-38	37.3429	ENSG00000147955	SIGMAR1
ENSG00000186132	1564.84	-0.543876	0.0728102	-7.46978	8.03e-14	2.62e-13	12.5817	ENSG00000186132	C2orf76
ENSG00000256771	2463.93	-0.543722	0.0597955	-9.09304	9.63e-20	4.29e-19	18.3675	ENSG00000256771	ZNF253
ENSG00000129255	8748.92	-0.543691	0.0545005	-9.97589	1.94e-23	1.05e-22	21.9788	ENSG00000129255	MPDU1
ENSG00000013563	2162.75	-0.543569	0.0571517	-9.51099	1.89e-21	9.18e-21	20.0372	ENSG00000013563	DNASE1L1
ENSG00000188603	1890.91	-0.543332	0.0659874	-8.23387	1.81e-16	6.78e-16	15.1688	ENSG00000188603	CLN3
ENSG00000159335	62010.7	-0.543292	0.0516412	-10.5205	6.95e-26	4.24e-25	24.3726	ENSG00000159335	PTMS
ENSG00000197429	2190.82	-0.54089	0.0814535	-6.64048	3.13e-11	8.76e-11	10.0575	ENSG00000197429	IPP
ENSG00000198056	6759.49	-0.540289	0.0459377	-11.7613	6.17e-32	4.769999999999999e-31	30.3215	ENSG00000198056	PRIM1
ENSG00000100075	16056.5	-0.540241	0.041117	-13.1391	1.97e-39	2.0099999999999999e-38	37.6968	ENSG00000100075	SLC25A1
ENSG00000213024	7390.46	-0.540025	0.0604479	-8.93373	4.12e-19	1.78e-18	17.7496	ENSG00000213024	NUP62
ENSG00000111639	23741.8	-0.539339	0.0598634	-9.0095	2.07e-19	9.06e-19	18.0429	ENSG00000111639	MRPL51
ENSG00000058091	7821.76	-0.53932	0.0578888	-9.31649	1.2e-20	5.65e-20	19.248	ENSG00000058091	CDK14
ENSG00000084073	6848.45	-0.539226	0.0436873	-12.3428	5.32e-35	4.63e-34	33.3344	ENSG00000084073	ZMPSTE24
ENSG00000147099	1545.32	-0.538907	0.0795132	-6.77759	1.22e-11	3.53e-11	10.4522	ENSG00000147099	HDAC8
ENSG00000148459	1582.72	-0.538628	0.0677498	-7.95025	1.86e-15	6.59e-15	14.1811	ENSG00000148459	PDSS1
ENSG00000103018	20597	-0.538595	0.0406026	-13.265	3.69e-40	3.83e-39	38.4168	ENSG00000103018	CYB5B
ENSG00000253251	1323.34	-0.538587	0.0767536	-7.01709	2.27e-12	6.81e-12	11.1669	ENSG00000253251	SHLD3
ENSG00000033011	2890.84	-0.538414	0.0629488	-8.55321	1.2e-17	4.78e-17	16.3206	ENSG00000033011	ALG1
ENSG00000132437	1587.78	-0.538283	0.0838262	-6.42143	1.35e-10	3.64e-10	9.4389	ENSG00000132437	DDC
ENSG00000175137	4626.4	-0.537944	0.0477858	-11.2574	2.1300000000000002e-29	1.49e-28	27.8268	ENSG00000175137	SH3BP5L
ENSG00000081870	2009.15	-0.537865	0.0639206	-8.41458	3.94e-17	1.53e-16	15.8153	ENSG00000081870	IFT25
ENSG00000109586	23444.3	-0.537253	0.0523258	-10.2675	9.88e-25	5.6599999999999994e-24	23.2472	ENSG00000109586	GALNT7
ENSG00000158941	15063.1	-0.535881	0.0451309	-11.8739	1.6199999999999998e-32	1.29e-31	30.8894	ENSG00000158941	CCAR2
ENSG00000254986	2315.32	-0.535117	0.065822	-8.12976	4.3e-16	1.58e-15	14.8013	ENSG00000254986	DPP3
ENSG00000078668	19407.1	-0.53498	0.0513875	-10.4107	2.22e-25	1.31e-24	23.8827	ENSG00000078668	VDAC3
ENSG00000124279	1569.59	-0.534919	0.0757221	-7.06425	1.61e-12	4.89e-12	11.3107	ENSG00000124279	FASTKD3
ENSG00000177239	2715.18	-0.534864	0.0749987	-7.13165	9.92e-13	3.03e-12	11.5186	ENSG00000177239	MAN1B1
ENSG00000137310	3964.84	-0.534773	0.0584123	-9.15515	5.43e-20	2.47e-19	18.6073	ENSG00000137310	TCF19
ENSG00000198900	7623.61	-0.534751	0.0593452	-9.01087	2.04e-19	8.96e-19	18.0477	ENSG00000198900	TOP1
ENSG00000183814	7427.67	-0.534739	0.0530818	-10.0739	7.209999999999999e-24	3.9699999999999997e-23	22.4012	ENSG00000183814	LIN9
ENSG00000068078	3294.19	-0.53414	0.0576569	-9.2641	1.97e-20	9.14e-20	19.0391	ENSG00000068078	FGFR3
ENSG00000140525	12559.2	-0.533417	0.0480497	-11.1013	1.2399999999999999e-28	8.31e-28	27.0804	ENSG00000140525	FANCI
ENSG00000082898	24571.9	-0.532687	0.0503422	-10.5813	3.64e-26	2.23e-25	24.6517	ENSG00000082898	XPO1
ENSG00000182095	8614.73	-0.532275	0.0662601	-8.03312	9.5e-16	3.44e-15	14.4634	ENSG00000182095	TNRC18
ENSG00000173692	13471.8	-0.531774	0.0542041	-9.81058	1.01e-22	5.24e-22	21.2807	ENSG00000173692	PSMD1
ENSG00000154518	14620.3	-0.531524	0.0597356	-8.89795	5.69e-19	2.43e-18	17.6144	ENSG00000154518	ATP5MC3
ENSG00000099194	101743	-0.531215	0.0582999	-9.11176	8.11e-20	3.64e-19	18.4389	ENSG00000099194	SCD
ENSG00000167967	1964.59	-0.531092	0.0725089	-7.32451	2.4e-13	7.61e-13	12.1186	ENSG00000167967	E4F1
ENSG00000196455	4135.63	-0.530661	0.0534414	-9.92976	3.09e-23	1.6400000000000001e-22	21.7852	ENSG00000196455	PIK3R4
ENSG00000172009	4046.22	-0.529675	0.0665779	-7.95572	1.78e-15	6.32e-15	14.1993	ENSG00000172009	THOP1
ENSG00000165672	46792	-0.528842	0.0465115	-11.3701	5.8899999999999995e-30	4.21e-29	28.3757	ENSG00000165672	PRDX3
ENSG00000171314	32513.6	-0.52827	0.0548161	-9.63713	5.57e-22	2.7800000000000003e-21	20.556	ENSG00000171314	PGAM1
ENSG00000214063	1051.56	-0.527312	0.0823454	-6.40366	1.52e-10	4.08e-10	9.38934	ENSG00000214063	TSPAN4
ENSG00000064961	19959.6	-0.527168	0.0503135	-10.4777	1.09e-25	6.59e-25	24.1811	ENSG00000064961	HMG20B
ENSG00000168291	13786.9	-0.526889	0.043286	-12.1723	4.3699999999999995e-34	3.69e-33	32.433	ENSG00000168291	PDHB
ENSG00000125944	12099.3	-0.526525	0.058617	-8.98246	2.65e-19	1.16e-18	17.9355	ENSG00000125944	HNRNPR
ENSG00000277791	7671.03	-0.526479	0.0688514	-7.6466	2.06e-14	6.94e-14	13.1586	ENSG00000277791	PSMB3
ENSG00000152455	3367.68	-0.526271	0.0632354	-8.32241	8.62e-17	3.28e-16	15.4841	ENSG00000152455	SUV39H2
ENSG00000122515	3569.65	-0.52603	0.0690627	-7.61671	2.6e-14	8.71e-14	13.06	ENSG00000122515	ZMIZ2
ENSG00000183763	1633.52	-0.52591	0.0719219	-7.31224	2.63e-13	8.3e-13	12.0809	ENSG00000183763	TRAIP
ENSG00000134308	62112	-0.525404	0.0471168	-11.1511	7.07e-29	4.82e-28	27.317	ENSG00000134308	YWHAQ
ENSG00000100714	12952.7	-0.52501	0.0505705	-10.3818	3e-25	1.7599999999999998e-24	23.7545	ENSG00000100714	MTHFD1
ENSG00000197785	2633.06	-0.524863	0.0678716	-7.73317	1.05e-14	3.57e-14	13.4473	ENSG00000197785	ATAD3A
ENSG00000110200	3217.54	-0.524558	0.0593025	-8.84547	9.11e-19	3.85e-18	17.4145	ENSG00000110200	ANAPC15
ENSG00000169813	34278.2	-0.524322	0.0406994	-12.8828	5.63e-38	5.42e-37	36.266	ENSG00000169813	HNRNPF
ENSG00000138780	3235.01	-0.52376	0.0683086	-7.66755	1.75e-14	5.91e-14	13.2284	ENSG00000138780	GSTCD
ENSG00000128829	10728.9	-0.52375	0.0558723	-9.37406	6.980000000000001e-21	3.3e-20	19.4815	ENSG00000128829	EIF2AK4
ENSG00000139734	6608.97	-0.523443	0.0514605	-10.1717	2.65e-24	1.49e-23	22.8268	ENSG00000139734	DIAPH3
ENSG00000058804	10144.4	-0.5234	0.04677	-11.1909	4.5200000000000004e-29	3.1e-28	27.5086	ENSG00000058804	NDC1
ENSG00000148671	5163.16	-0.522923	0.0523658	-9.98596	1.7599999999999997e-23	9.52e-23	22.0214	ENSG00000148671	ADIRF
ENSG00000261236	2658.32	-0.522694	0.0630284	-8.293	1.1e-16	4.17e-16	15.3799	ENSG00000261236	BOP1
ENSG00000120539	4786.71	-0.52236	0.0513983	-10.163	2.9e-24	1.62e-23	22.7905	ENSG00000120539	MASTL
ENSG00000133983	8761.17	-0.522046	0.046681	-11.1833	4.9200000000000004e-29	3.37e-28	27.4724	ENSG00000133983	COX16
ENSG00000124795	29311.5	-0.521635	0.0454602	-11.4745	1.77e-30	1.29e-29	28.8894	ENSG00000124795	DEK
ENSG00000213246	8424.13	-0.520975	0.0491291	-10.6042	2.85e-26	1.7499999999999999e-25	24.757	ENSG00000213246	SUPT4H1
ENSG00000172992	3278.67	-0.520962	0.0533781	-9.75984	1.6700000000000001e-22	8.56e-22	21.0675	ENSG00000172992	DCAKD
ENSG00000179933	4835.23	-0.520209	0.0571393	-9.10422	8.69e-20	3.89e-19	18.4101	ENSG00000179933	C14orf119
ENSG00000165502	18448	-0.520192	0.0447022	-11.6368	2.6799999999999996e-31	2.02e-30	29.6946	ENSG00000165502	RPL36AL
ENSG00000103550	2879.86	-0.519842	0.0633736	-8.20282	2.35e-16	8.75e-16	15.058	ENSG00000103550	KNOP1
ENSG00000172531	18528.9	-0.519822	0.0489082	-10.6285	2.2e-26	1.36e-25	24.8665	ENSG00000172531	PPP1CA
ENSG00000012048	7106	-0.519798	0.0700804	-7.41716	1.2e-13	3.86e-13	12.4134	ENSG00000012048	BRCA1
ENSG00000085871	5086.71	-0.519493	0.0580226	-8.95328	3.45e-19	1.49e-18	17.8268	ENSG00000085871	MGST2
ENSG00000047315	15453.6	-0.518928	0.0424895	-12.2131	2.65e-34	2.25e-33	32.6478	ENSG00000047315	POLR2B
ENSG00000170144	7872.31	-0.518651	0.057828	-8.96887	3e-19	1.3e-18	17.8861	ENSG00000170144	HNRNPA3
ENSG00000090674	1527.42	-0.518331	0.10257	-5.05343	4.34e-7	9.27e-7	6.03292	ENSG00000090674	MCOLN1
ENSG00000136802	30777.7	-0.518041	0.07245	-7.15032	8.66e-13	2.66e-12	11.5751	ENSG00000136802	LRRC8A
ENSG00000147669	10008.3	-0.517842	0.0505142	-10.2514	1.17e-24	6.649999999999999e-24	23.1772	ENSG00000147669	POLR2K
ENSG00000141560	4070.13	-0.51784	0.0557021	-9.2966	1.45e-20	6.78e-20	19.1688	ENSG00000141560	FN3KRP
ENSG00000164818	4312.29	-0.517454	0.0511242	-10.1215	4.44e-24	2.4599999999999996e-23	22.6091	ENSG00000164818	DNAAF5
ENSG00000214026	1522.49	-0.516996	0.0675124	-7.6578	1.89e-14	6.37e-14	13.1959	ENSG00000214026	MRPL23
ENSG00000163528	2544.82	-0.516079	0.061021	-8.45741	2.73e-17	1.07e-16	15.9706	ENSG00000163528	CHCHD4
ENSG00000131069	4223.75	-0.515335	0.055849	-9.22729	2.78e-20	1.28e-19	18.8928	ENSG00000131069	ACSS2
ENSG00000101407	3362.09	-0.515182	0.0556975	-9.24965	2.25e-20	1.04e-19	18.983	ENSG00000101407	TTI1
ENSG00000162704	32545.6	-0.515	0.0495874	-10.3857	2.88e-25	1.69e-24	23.7721	ENSG00000162704	ARPC5
ENSG00000164087	3639.41	-0.514935	0.0528453	-9.74421	1.95e-22	9.93e-22	21.0031	ENSG00000164087	POC1A
ENSG00000124766	9406.33	-0.514879	0.0505052	-10.1946	2.1e-24	1.1799999999999999e-23	22.9281	ENSG00000124766	SOX4
ENSG00000167085	17705	-0.514152	0.0420648	-12.2228	2.35e-34	2e-33	32.699	ENSG00000167085	PHB1
ENSG00000179409	3637.63	-0.513994	0.0536999	-9.57161	1.05e-21	5.1800000000000006e-21	20.2857	ENSG00000179409	GEMIN4
ENSG00000079616	10763.3	-0.513964	0.0444557	-11.5613	6.47e-31	4.81e-30	29.3179	ENSG00000079616	KIF22
ENSG00000170860	15532.8	-0.513489	0.0490768	-10.463	1.28e-25	7.66e-25	24.1158	ENSG00000170860	LSM3
ENSG00000125995	6297.47	-0.513157	0.0735766	-6.97446	3.07e-12	9.16e-12	11.0381	ENSG00000125995	ROMO1
ENSG00000162227	1844.74	-0.512813	0.0704484	-7.27927	3.36e-13	1.06e-12	11.9747	ENSG00000162227	TAF6L
ENSG00000100387	7680.23	-0.512317	0.0642917	-7.96864	1.6e-15	5.71e-15	14.2434	ENSG00000100387	RBX1
ENSG00000096063	6065.43	-0.511843	0.0565493	-9.05128	1.41e-19	6.26e-19	18.2034	ENSG00000096063	SRPK1
ENSG00000184787	5538.27	-0.511314	0.0517847	-9.87384	5.409999999999999e-23	2.83e-22	21.5482	ENSG00000184787	UBE2G2
ENSG00000176102	7163.79	-0.510457	0.0480465	-10.6242	2.3e-26	1.43e-25	24.8447	ENSG00000176102	CSTF3
ENSG00000176393	12090.9	-0.510218	0.0475364	-10.7332	7.11e-27	4.5100000000000004e-26	25.3458	ENSG00000176393	RNPEP
ENSG00000118402	2691.54	-0.509694	0.0568553	-8.96474	3.11e-19	1.35e-18	17.8697	ENSG00000118402	ELOVL4
ENSG00000129235	6458.16	-0.509535	0.0616405	-8.26623	1.38e-16	5.2e-16	15.284	ENSG00000129235	TXNDC17
ENSG00000103260	2841.7	-0.509093	0.0910408	-5.59192	2.25e-8	5.25e-8	7.27984	ENSG00000103260	METRN
ENSG00000132423	3208.82	-0.509019	0.0589689	-8.63199	6.03e-18	2.46e-17	16.6091	ENSG00000132423	COQ3
ENSG00000100410	3641.7	-0.509003	0.0651189	-7.81651	5.43e-15	1.87e-14	13.7282	ENSG00000100410	PHF5A
ENSG00000050405	9697.12	-0.507854	0.0548948	-9.2514	2.22e-20	1.03e-19	18.9872	ENSG00000050405	LIMA1
ENSG00000284753	830.571	-0.507746	0.0974432	-5.21069	1.88e-7	4.12e-7	6.3851	ENSG00000284753	EEF1AKMT4
ENSG00000163346	3701.16	-0.507526	0.0743884	-6.82264	8.94e-12	2.6e-11	10.585	ENSG00000163346	PBXIP1
ENSG00000214736	16407	-0.507219	0.0506842	-10.0074	1.41e-23	7.7e-23	22.1135	ENSG00000214736	TOMM6
ENSG00000005249	4940.17	-0.506936	0.0681338	-7.44029	1e-13	3.26e-13	12.4868	ENSG00000005249	PRKAR2B
ENSG00000198931	7688.99	-0.50619	0.0564522	-8.9667	3.06e-19	1.33e-18	17.8761	ENSG00000198931	APRT
ENSG00000117395	9592.95	-0.505215	0.0427416	-11.8202	3.07e-32	2.41e-31	30.618	ENSG00000117395	EBNA1BP2
ENSG00000196418	1746.97	-0.505093	0.0779798	-6.47723	9.34e-11	2.54e-10	9.59517	ENSG00000196418	ZNF124
ENSG00000135316	8789.69	-0.504737	0.0595366	-8.47776	2.3e-17	9.02e-17	16.0448	ENSG00000135316	SYNCRIP
ENSG00000167513	5205.48	-0.503922	0.0512985	-9.82334	8.93e-23	4.63e-22	21.3344	ENSG00000167513	CDT1
ENSG00000089050	3635.25	-0.503452	0.0530952	-9.48206	2.4900000000000004e-21	1.2e-20	19.9208	ENSG00000089050	RBBP9
ENSG00000103353	4967.93	-0.503424	0.0667176	-7.5456	4.5e-14	1.49e-13	12.8268	ENSG00000103353	UBFD1
ENSG00000169679	12044.2	-0.503027	0.0511708	-9.83036	8.329999999999999e-23	4.32e-22	21.3645	ENSG00000169679	BUB1
ENSG00000171428	2345.12	-0.502175	0.0673501	-7.45619	8.91e-14	2.9e-13	12.5376	ENSG00000171428	NAT1
ENSG00000172469	5863.19	-0.502079	0.0489304	-10.2611	1.06e-24	6.04e-24	23.219	ENSG00000172469	MANEA
ENSG00000183011	9647.01	-0.500653	0.0553441	-9.04618	1.48e-19	6.54e-19	18.1844	ENSG00000183011	NAA38
ENSG00000103202	858.366	-0.500531	0.103331	-4.84398	1.27e-6	2.61e-6	5.58336	ENSG00000103202	NME4
ENSG00000101158	8640.42	-0.499145	0.0500118	-9.98054	1.8499999999999998e-23	1e-22	22	ENSG00000101158	NELFCD
ENSG00000124160	2975.96	-0.499091	0.0680859	-7.33032	2.3e-13	7.29e-13	12.1373	ENSG00000124160	NCOA5
ENSG00000272047	5558.86	-0.499031	0.0649594	-7.6822	1.56e-14	5.29e-14	13.2765	ENSG00000272047	GTF2H5
ENSG00000276345	2505.72	-0.498756	0.056616	-8.80945	1.26e-18	5.29e-18	17.2765	ENSG00000276345	NA
ENSG00000160753	5769	-0.498566	0.0531776	-9.37547	6.890000000000001e-21	3.26e-20	19.4868	ENSG00000160753	RUSC1
ENSG00000141858	4222.84	-0.498403	0.0673997	-7.39473	1.42e-13	4.55e-13	12.342	ENSG00000141858	SAMD1
ENSG00000234545	4029.8	-0.498398	0.0652398	-7.63948	2.18e-14	7.33e-14	13.1349	ENSG00000234545	FAM133B
ENSG00000164611	17786.3	-0.497587	0.0418122	-11.9005	1.18e-32	9.43e-32	31.0255	ENSG00000164611	PTTG1
ENSG00000104872	6426.04	-0.497516	0.0478398	-10.3996	2.49e-25	1.4699999999999999e-24	23.8327	ENSG00000104872	PIH1D1
ENSG00000166797	9003.26	-0.497501	0.0503619	-9.87852	5.16e-23	2.71e-22	21.567	ENSG00000166797	CIAO2A
ENSG00000100206	623.077	-0.497422	0.137767	-3.61061	3.05483e-4	5.10139e-4	3.29231	ENSG00000100206	DMC1
ENSG00000171135	6046.16	-0.497101	0.0575439	-8.63864	5.69e-18	2.32e-17	16.6345	ENSG00000171135	JAGN1
ENSG00000164105	4116.13	-0.497061	0.0593212	-8.37914	5.33e-17	2.05e-16	15.6882	ENSG00000164105	SAP30
ENSG00000156642	5903.25	-0.496963	0.0500824	-9.92292	3.3099999999999997e-23	1.76e-22	21.7545	ENSG00000156642	NPTN
ENSG00000198176	11792.8	-0.496408	0.04908	-10.1143	4.78e-24	2.6499999999999996e-23	22.5768	ENSG00000198176	TFDP1
ENSG00000151116	2501.37	-0.495775	0.0573576	-8.64358	5.45e-18	2.23e-17	16.6517	ENSG00000151116	UEVLD
ENSG00000198668	41076.1	-0.494667	0.042873	-11.538	8.489999999999999e-31	6.2899999999999995e-30	29.2013	ENSG00000198668	CALM1
ENSG00000100162	2597.22	-0.493545	0.0705619	-6.9945	2.66e-12	7.96e-12	11.0991	ENSG00000100162	CENPM
ENSG00000070010	7605.75	-0.49352	0.0550244	-8.96911	2.99e-19	1.3e-18	17.8861	ENSG00000070010	UFD1
ENSG00000138398	4163.46	-0.492855	0.0894925	-5.50722	3.65e-8	8.39e-8	7.07624	ENSG00000138398	PPIG
ENSG00000006042	3163.78	-0.492733	0.0621012	-7.93435	2.12e-15	7.47e-15	14.1267	ENSG00000006042	TMEM98
ENSG00000143420	37114.5	-0.492703	0.0368076	-13.3859	7.31e-41	7.71e-40	39.1129	ENSG00000143420	ENSA
ENSG00000196290	4312.18	-0.492653	0.0517498	-9.5199	1.73e-21	8.430000000000001e-21	20.0742	ENSG00000196290	NIF3L1
ENSG00000138821	9668.57	-0.49224	0.0419899	-11.7228	9.739999999999999e-32	7.4599999999999995e-31	30.1273	ENSG00000138821	SLC39A8
ENSG00000160124	2914.91	-0.492223	0.0578522	-8.50829	1.77e-17	6.98e-17	16.1561	ENSG00000160124	MIX23
ENSG00000172757	66648.1	-0.491773	0.0442728	-11.1078	1.15e-28	7.74e-28	27.1113	ENSG00000172757	CFL1
ENSG00000124383	5254.47	-0.491584	0.0814683	-6.03405	1.6e-9	4.04e-9	8.39362	ENSG00000124383	MPHOSPH10
ENSG00000054118	17433.7	-0.490296	0.0672755	-7.28789	3.15e-13	9.92e-13	12.0035	ENSG00000054118	THRAP3
ENSG00000211450	10641.9	-0.489642	0.062375	-7.84997	4.16e-15	1.44e-14	13.8416	ENSG00000211450	SELENOH
ENSG00000198901	20733.5	-0.489636	0.0567999	-8.62036	6.67e-18	2.71e-17	16.567	ENSG00000198901	PRC1
ENSG00000272772	18907.7	-0.489519	0.044047	-11.1136	1.08e-28	7.29e-28	27.1373	ENSG00000272772	NA
ENSG00000170035	16123.8	-0.489493	0.0431095	-11.3546	7.03e-30	4.99e-29	28.3019	ENSG00000170035	UBE2E3
ENSG00000197579	6542.89	-0.48945	0.0557915	-8.77284	1.74e-18	7.28e-18	17.1379	ENSG00000197579	TOPORS
ENSG00000153140	4662.37	-0.489344	0.0509304	-9.60809	7.39e-22	3.660000000000001e-21	20.4365	ENSG00000153140	CETN3
ENSG00000118007	8608.49	-0.48934	0.0536195	-9.12615	7.1e-20	3.2e-19	18.4949	ENSG00000118007	STAG1
ENSG00000137275	4434.83	-0.489143	0.0567354	-8.62148	6.61e-18	2.69e-17	16.5702	ENSG00000137275	RIPK1
ENSG00000129128	27403.7	-0.48895	0.0480369	-10.1786	2.47e-24	1.3899999999999998e-23	22.857	ENSG00000129128	SPCS3
ENSG00000197457	10350.9	-0.488764	0.04676	-10.4526	1.43e-25	8.52e-25	24.0696	ENSG00000197457	STMN3
ENSG00000172586	4022.71	-0.488378	0.0545202	-8.95775	3.31e-19	1.44e-18	17.8416	ENSG00000172586	CHCHD1
ENSG00000163811	7485.05	-0.488259	0.0459658	-10.6222	2.3500000000000002e-26	1.45e-25	24.8386	ENSG00000163811	WDR43
ENSG00000126457	21363.1	-0.487985	0.0437808	-11.1461	7.480000000000001e-29	5.08e-28	27.2941	ENSG00000126457	PRMT1
ENSG00000198258	12964.1	-0.487451	0.052602	-9.26678	1.92e-20	8.93e-20	19.0491	ENSG00000198258	UBL5
ENSG00000029993	13374.5	-0.487385	0.0529636	-9.20227	3.5e-20	1.61e-19	18.7932	ENSG00000029993	HMGB3
ENSG00000035499	5531.72	-0.486606	0.0608764	-7.99333	1.31e-15	4.71e-15	14.327	ENSG00000035499	DEPDC1B
ENSG00000213983	2764.51	-0.48511	0.0650952	-7.45232	9.17e-14	2.98e-13	12.5258	ENSG00000213983	AP1G2
ENSG00000126953	1522.93	-0.484942	0.0663114	-7.3131	2.61e-13	8.25e-13	12.0835	ENSG00000126953	TIMM8A
ENSG00000167863	20774.9	-0.484403	0.0497167	-9.74328	1.97e-22	1.0000000000000001e-21	21	ENSG00000167863	ATP5PD
ENSG00000106077	4125.48	-0.48395	0.0548905	-8.81665	1.18e-18	4.97e-18	17.3036	ENSG00000106077	ABHD11
ENSG00000176444	1976.9	-0.483653	0.0969335	-4.98953	6.05e-7	1.27e-6	5.8962	ENSG00000176444	CLK2
ENSG00000108406	12427.4	-0.483326	0.0422793	-11.4317	2.9e-30	2.1000000000000002e-29	28.6778	ENSG00000108406	DHX40
ENSG00000107798	5485.75	-0.482947	0.05063	-9.53876	1.4500000000000002e-21	7.07e-21	20.1506	ENSG00000107798	LIPA
ENSG00000108639	10700.5	-0.482679	0.0578931	-8.33742	7.59e-17	2.9e-16	15.5376	ENSG00000108639	SYNGR2
ENSG00000116406	7043.7	-0.482664	0.0597616	-8.07649	6.67e-16	2.44e-15	14.6126	ENSG00000116406	EDEM3
ENSG00000170315	105990	-0.482516	0.0486352	-9.92112	3.37e-23	1.79e-22	21.7471	ENSG00000170315	UBB
ENSG00000196678	5098.2156429999995	-0.482224	0.0496631	-9.70991	2.74e-22	1.38e-21	20.8601	ENSG00000196678	ERI2
ENSG00000109929	15006	-0.481967	0.0533783	-9.02928	1.73e-19	7.62e-19	18.118	ENSG00000109929	SC5D
ENSG00000037474	5912.48	-0.481824	0.054267	-8.87877	6.76e-19	2.89e-18	17.5391	ENSG00000037474	NSUN2
ENSG00000171503	5174.69	-0.481228	0.0553197	-8.69905	3.35e-18	1.37e-17	16.8633	ENSG00000171503	ETFDH
ENSG00000158234	1400.02	-0.480924	0.0660738	-7.27859	3.37e-13	1.06e-12	11.9747	ENSG00000158234	FAIM
ENSG00000142856	3742.67	-0.480782	0.0588298	-8.17242	3.02e-16	1.12e-15	14.9508	ENSG00000142856	ITGB3BP
ENSG00000186908	4356.63	-0.480482	0.0651394	-7.3762	1.63e-13	5.21e-13	12.2832	ENSG00000186908	ZDHHC17
ENSG00000127586	1791.47	-0.480198	0.0723108	-6.64075	3.12e-11	8.75e-11	10.058	ENSG00000127586	CHTF18
ENSG00000071655	5065.26	-0.479253	0.050428	-9.50371	2.0300000000000002e-21	9.82e-21	20.0079	ENSG00000071655	MBD3
ENSG00000175279	4065.67	-0.479051	0.0501612	-9.55023	1.29e-21	6.34e-21	20.1979	ENSG00000175279	CENPS
ENSG00000064601	4984.04	-0.478697	0.0579228	-8.26439	1.4e-16	5.28e-16	15.2774	ENSG00000064601	CTSA
ENSG00000258484	1708.14	-0.478685	0.0640112	-7.47814	7.54e-14	2.47e-13	12.6073	ENSG00000258484	SPESP1
ENSG00000165795	1499.87	-0.478379	0.0833618	-5.73859	9.55e-9	2.3e-8	7.63827	ENSG00000165795	NDRG2
ENSG00000185633	1568.38	-0.478241	0.101374	-4.7176	2.39e-6	4.78e-6	5.32057	ENSG00000185633	NDUFA4L2
ENSG00000088930	18374.2	-0.478012	0.0405934	-11.7756	5.209999999999999e-32	4.05e-31	30.3925	ENSG00000088930	XRN2
ENSG00000123131	16325.9	-0.477538	0.0659681	-7.23892	4.52e-13	1.42e-12	11.8477	ENSG00000123131	PRDX4
ENSG00000024526	14823.1	-0.477523	0.0542353	-8.80465	1.31e-18	5.51e-18	17.2588	ENSG00000024526	DEPDC1
ENSG00000166479	6663.19	-0.477047	0.0459865	-10.3736	3.27e-25	1.9099999999999997e-24	23.719	ENSG00000166479	TMX3
ENSG00000178234	7638.59	-0.476731	0.046124	-10.3359	4.85e-25	2.8099999999999998e-24	23.5513	ENSG00000178234	GALNT11
ENSG00000102309	2438.25	-0.47644	0.0595341	-8.00281	1.22e-15	4.37e-15	14.3595	ENSG00000102309	PIN4
ENSG00000083099	7533.06	-0.476339	0.0503793	-9.45506	3.23e-21	1.56e-20	19.8069	ENSG00000083099	LYRM2
ENSG00000127824	2075.44	-0.476313	0.071303	-6.68013	2.39e-11	6.75e-11	10.1707	ENSG00000127824	TUBA4A
ENSG00000129460	4209.48	-0.47593	0.0530842	-8.96556	3.09e-19	1.34e-18	17.8729	ENSG00000129460	NGDN
ENSG00000099849	1825.02	-0.475907	0.0730733	-6.51274	7.38e-11	2.02e-10	9.69465	ENSG00000099849	RASSF7
ENSG00000144136	3068.25	-0.47448	0.0709556	-6.687	2.28e-11	6.45e-11	10.1904	ENSG00000144136	SLC20A1
ENSG00000163882	10285.6	-0.474138	0.0552779	-8.57735	9.71e-18	3.9e-17	16.4089	ENSG00000163882	POLR2H
ENSG00000156170	1882.97	-0.473668	0.0749482	-6.31994	2.6200000000000003e-10	6.89e-10	9.16178	ENSG00000156170	NDUFAF6
ENSG00000139131	3162.81	-0.473399	0.0553872	-8.54708	1.26e-17	5.03e-17	16.2984	ENSG00000139131	YARS2
ENSG00000131470	2294.87	-0.473294	0.0579125	-8.17258	3.02e-16	1.12e-15	14.9508	ENSG00000131470	PSMC3IP
ENSG00000162174	1636.75	-0.473282	0.0811304	-5.8336	5.42e-9	1.33e-8	7.87615	ENSG00000162174	ASRGL1
ENSG00000113657	5912.05	-0.471357	0.05899	-7.99046	1.34e-15	4.81e-15	14.3179	ENSG00000113657	DPYSL3
ENSG00000150768	12293.2	-0.471197	0.0451005	-10.4477	1.5e-25	8.96e-25	24.0477	ENSG00000150768	DLAT
ENSG00000117697	8919.73	-0.471119	0.0565671	-8.3285	8.19e-17	3.12e-16	15.5058	ENSG00000117697	NSL1
ENSG00000115053	54618.3	-0.470438	0.0595295	-7.90259	2.73e-15	9.57e-15	14.0191	ENSG00000115053	NCL
ENSG00000106009	3292.47	-0.469886	0.0664227	-7.07417	1.5e-12	4.56e-12	11.341	ENSG00000106009	BRAT1
ENSG00000136167	2059.19	-0.469486	0.0591154	-7.94186	1.99e-15	7.04e-15	14.1524	ENSG00000136167	LCP1
ENSG00000172922	2809.3	-0.469376	0.0636191	-7.37791	1.61e-13	5.15e-13	12.2882	ENSG00000172922	RNASEH2C
ENSG00000123297	7009.98	-0.468623	0.0496049	-9.4471	3.4800000000000006e-21	1.68e-20	19.7747	ENSG00000123297	TSFM
ENSG00000122687	5438.57	-0.468519	0.045629	-10.268	9.82e-25	5.6399999999999995e-24	23.2487	ENSG00000122687	MRM2
ENSG00000205531	6113.63	-0.467161	0.062717	-7.44871	9.43e-14	3.06e-13	12.5143	ENSG00000205531	NAP1L4
ENSG00000242616	7636.19	-0.466743	0.0500358	-9.32817	1.08e-20	5.07e-20	19.295	ENSG00000242616	GNG10
ENSG00000117298	4221.97	-0.465817	0.0676939	-6.88123	5.93e-12	1.74e-11	10.7595	ENSG00000117298	ECE1
ENSG00000110090	5391.55	-0.465125	0.160375	-2.90023	0.00372886	0.00552499	2.25767	ENSG00000110090	CPT1A
ENSG00000158710	44324.7	-0.465118	0.044398	-10.4761	1.11e-25	6.69e-25	24.1746	ENSG00000158710	TAGLN2
ENSG00000115392	5033.11	-0.464928	0.0460722	-10.0913	6.04e-24	3.33e-23	22.4776	ENSG00000115392	FANCL
ENSG00000091127	4044.68	-0.464685	0.076378	-6.08402	1.17e-9	2.99e-9	8.52433	ENSG00000091127	PUS7
ENSG00000168653	15173.4	-0.464617	0.0465484	-9.98137	1.8399999999999998e-23	9.959999999999999e-23	22.0017	ENSG00000168653	NDUFS5
ENSG00000148803	885.356	-0.464568	0.0819634	-5.66799	1.44e-8	3.43e-8	7.46471	ENSG00000148803	FUOM
ENSG00000130005	3794.24	-0.464368	0.0558771	-8.31052	9.53e-17	3.61e-16	15.4425	ENSG00000130005	GAMT
ENSG00000135930	7641.77	-0.464261	0.0496355	-9.35339	8.49e-21	4.01e-20	19.3969	ENSG00000135930	EIF4E2
ENSG00000182481	32573.8	-0.464217	0.048403	-9.59068	8.75e-22	4.32e-21	20.3645	ENSG00000182481	KPNA2
ENSG00000119203	8384.26	-0.46417	0.0444146	-10.4508	1.45e-25	8.67e-25	24.062	ENSG00000119203	CPSF3
ENSG00000125877	5287.34	-0.463984	0.0510477	-9.08922	9.98e-20	4.44e-19	18.3526	ENSG00000125877	ITPA
ENSG00000155755	5855.77	-0.463921	0.0580591	-7.9905	1.34e-15	4.81e-15	14.3179	ENSG00000155755	TMEM237
ENSG00000138867	6840.46	-0.463444	0.047763	-9.70299	2.93e-22	1.4800000000000002e-21	20.8297	ENSG00000138867	GUCD1
ENSG00000155329	2586.68	-0.463342	0.0700779	-6.61181	3.8e-11	1.06e-10	9.97469	ENSG00000155329	ZCCHC10
ENSG00000117360	4368.34	-0.463312	0.0564973	-8.2006	2.39e-16	8.91e-16	15.0501	ENSG00000117360	PRPF3
ENSG00000282432	32.0593	-0.463278	0.442934	-1.04593	0.295594	0.334259	0.475917	ENSG00000282432	NA
ENSG00000160014	78570	-0.46313	0.0421613	-10.9847	4.53e-28	3e-27	26.5229	ENSG00000160014	CALM3
ENSG00000138744	3537.29	-0.463124	0.0584058	-7.92942	2.2e-15	7.75e-15	14.1107	ENSG00000138744	NAAA
ENSG00000184990	7564.88	-0.462777	0.0734399	-6.30144	2.95e-10	7.75e-10	9.1107	ENSG00000184990	SIVA1
ENSG00000119707	10305.5	-0.462111	0.0811444	-5.69493	1.23e-8	2.95e-8	7.53018	ENSG00000119707	RBM25
ENSG00000109062	1794.61	-0.461926	0.0776214	-5.95101	2.66e-9	6.64e-9	8.17783	ENSG00000109062	NHERF1
ENSG00000158402	3902.01	-0.461185	0.0559899	-8.23693	1.77e-16	6.61e-16	15.1798	ENSG00000158402	CDC25C
ENSG00000134900	4407.8	-0.460943	0.0787272	-5.85493	4.77e-9	1.17e-8	7.93181	ENSG00000134900	TPP2
ENSG00000163041	97710.9	-0.460932	0.0432995	-10.6452	1.84e-26	1.14e-25	24.9431	ENSG00000163041	H3-3A
ENSG00000143621	63947	-0.46076	0.046714	-9.86341	5.999999999999999e-23	3.13e-22	21.5045	ENSG00000143621	ILF2
ENSG00000101247	1914.26	-0.459749	0.0812563	-5.65801	1.53e-8	3.63e-8	7.44009	ENSG00000101247	NDUFAF5
ENSG00000177613	4921.94	-0.45948	0.0523762	-8.77268	1.74e-18	7.28e-18	17.1379	ENSG00000177613	CSTF2T
ENSG00000141499	1859.51	-0.459381	0.0692819	-6.63061	3.34e-11	9.36e-11	10.0287	ENSG00000141499	WRAP53
ENSG00000117419	5793.91	-0.458937	0.0506812	-9.05538	1.36e-19	6.03e-19	18.2197	ENSG00000117419	ERI3
ENSG00000127989	2663.07	-0.458744	0.0562937	-8.14911	3.67e-16	1.35e-15	14.8697	ENSG00000127989	MTERF1
ENSG00000179950	10604	-0.45827	0.0447873	-10.2321	1.42e-24	8.09e-24	23.0921	ENSG00000179950	PUF60
ENSG00000127884	25457.7	-0.458014	0.0487317	-9.39869	5.52e-21	2.63e-20	19.58	ENSG00000127884	ECHS1
ENSG00000006712	6869.29	-0.457708	0.0541343	-8.45505	2.79e-17	1.09e-16	15.9626	ENSG00000006712	PAF1
ENSG00000124275	3500.21	-0.45683	0.0631923	-7.2292	4.86e-13	1.52e-12	11.8182	ENSG00000124275	MTRR
ENSG00000145907	15788	-0.45674	0.0558168	-8.18284	2.77e-16	1.03e-15	14.9872	ENSG00000145907	G3BP1
ENSG00000153044	11562.2	-0.456495	0.0459673	-9.93085	3.06e-23	1.63e-22	21.7878	ENSG00000153044	CENPH
ENSG00000170515	47745.7	-0.455885	0.0383	-11.903	1.1399999999999999e-32	9.17e-32	31.0376	ENSG00000170515	PA2G4
ENSG00000143368	11758.9	-0.455348	0.0497215	-9.15797	5.29e-20	2.41e-19	18.618	ENSG00000143368	SF3B4
ENSG00000310560	2375.69	-0.455268	0.0626414	-7.26784	3.65e-13	1.15e-12	11.9393	ENSG00000310560	NA
ENSG00000078142	2992.92	-0.454783	0.0795369	-5.71789	1.08e-8	2.59e-8	7.5867	ENSG00000078142	PIK3C3
ENSG00000113648	26726.1	-0.454552	0.047355	-9.59882	8.09e-22	4.0000000000000004e-21	20.3979	ENSG00000113648	MACROH2A1
ENSG00000011009	2528.43	-0.45438	0.0700827	-6.48349	8.96e-11	2.44e-10	9.61261	ENSG00000011009	LYPLA2
ENSG00000170522	9107.25	-0.4539	0.0530278	-8.55966	1.13e-17	4.53e-17	16.3439	ENSG00000170522	ELOVL6
ENSG00000100294	1728.36	-0.453731	0.0644997	-7.03463	2e-12	6.02e-12	11.2204	ENSG00000100294	MCAT
ENSG00000116350	5628	-0.453694	0.0809804	-5.60252	2.11e-8	4.95e-8	7.30539	ENSG00000116350	SRSF4
ENSG00000124702	15113.6	-0.452415	0.0436415	-10.3666	3.52e-25	2.05e-24	23.6882	ENSG00000124702	KLHDC3
ENSG00000173264	2356.96	-0.451972	0.0646558	-6.99043	2.74e-12	8.19e-12	11.0867	ENSG00000173264	GPR137
ENSG00000143321	37904.1	-0.451924	0.0485962	-9.29958	1.41e-20	6.59e-20	19.1811	ENSG00000143321	HDGF
ENSG00000116288	28149	-0.45146	0.0429216	-10.5183	7.12e-26	4.33e-25	24.3635	ENSG00000116288	PARK7
ENSG00000130332	7561.12	-0.451369	0.0469268	-9.61858	6.67e-22	3.3100000000000003e-21	20.4802	ENSG00000130332	LSM7
ENSG00000106537	8110.02	-0.451087	0.0453196	-9.95347	2.4399999999999999e-23	1.31e-22	21.8827	ENSG00000106537	TSPAN13
ENSG00000198890	6953.52	-0.451052	0.0482879	-9.3409	9.550000000000001e-21	4.5e-20	19.3468	ENSG00000198890	PRMT6
ENSG00000164062	11686.4	-0.451025	0.048767	-9.24857	2.28e-20	1.05e-19	18.9788	ENSG00000164062	APEH
ENSG00000185324	3317.27	-0.450694	0.0595108	-7.57332	3.64e-14	1.21e-13	12.9172	ENSG00000185324	CDK10
ENSG00000175606	4764.19	-0.450632	0.0602521	-7.47911	7.48e-14	2.45e-13	12.6108	ENSG00000175606	TMEM70
ENSG00000040633	4899.04	-0.449195	0.0663345	-6.77166	1.27e-11	3.67e-11	10.4353	ENSG00000040633	PHF23
ENSG00000181315	5804.39	-0.448756	0.0590724	-7.59672	3.04e-14	1.01e-13	12.9957	ENSG00000181315	ZNF322
ENSG00000178537	2014.08	-0.448424	0.0631948	-7.09591	1.29e-12	3.91e-12	11.4078	ENSG00000178537	SLC25A20
ENSG00000174606	5339.39	-0.44842	0.0622607	-7.20229	5.92e-13	1.84e-12	11.7352	ENSG00000174606	ANGEL2
ENSG00000153391	1835.27	-0.448386	0.0630292	-7.11395	1.13e-12	3.44e-12	11.4634	ENSG00000153391	INO80C
ENSG00000139233	5084.81	-0.447169	0.0495251	-9.02914	1.73e-19	7.62e-19	18.118	ENSG00000139233	LLPH
ENSG00000148308	5406.22	-0.446417	0.0494062	-9.03564	1.63e-19	7.2e-19	18.1427	ENSG00000148308	GTF3C5
ENSG00000122299	5920.83	-0.446087	0.0683996	-6.52178	6.95e-11	1.91e-10	9.71897	ENSG00000122299	ZC3H7A
ENSG00000135945	2504.53	-0.445922	0.0874526	-5.09902	3.41e-7	7.34e-7	6.1343	ENSG00000135945	REV1
ENSG00000160785	5929.12	-0.445586	0.0508767	-8.75814	1.98e-18	8.26e-18	17.083	ENSG00000160785	SLC25A44
ENSG00000144455	2409.06	-0.445349	0.063568	-7.00586	2.45e-12	7.35e-12	11.1337	ENSG00000144455	SUMF1
ENSG00000103245	2488.97	-0.444299	0.0610338	-7.27957	3.35e-13	1.05e-12	11.9788	ENSG00000103245	CIAO3
ENSG00000175643	2802.8	-0.444234	0.0572847	-7.75484	8.85e-15	3.02e-14	13.52	ENSG00000175643	RMI2
ENSG00000135097	2468.21	-0.443558	0.0629391	-7.04742	1.82e-12	5.5e-12	11.2596	ENSG00000135097	MSI1
ENSG00000168259	6775.84	-0.443271	0.0550343	-8.05446	7.98e-16	2.91e-15	14.5361	ENSG00000168259	DNAJC7
ENSG00000156469	2827.64	-0.443217	0.062452	-7.09693	1.28e-12	3.88e-12	11.4112	ENSG00000156469	MTERF3
ENSG00000113460	7702.77	-0.443141	0.044687	-9.91656	3.5299999999999995e-23	1.87e-22	21.7282	ENSG00000113460	BRIX1
ENSG00000154723	11029.4	-0.442655	0.0421697	-10.497	8.92e-26	5.4e-25	24.2676	ENSG00000154723	ATP5PF
ENSG00000254858	2481.6	-0.442652	0.0699862	-6.32485	2.53e-10	6.68e-10	9.17522	ENSG00000254858	MPV17L2
ENSG00000166347	4294.97	-0.442206	0.0590823	-7.48457	7.18e-14	2.35e-13	12.6289	ENSG00000166347	CYB5A
ENSG00000188690	6281.1	-0.442201	0.0559584	-7.90231	2.74e-15	9.59e-15	14.0182	ENSG00000188690	UROS
ENSG00000165916	15411.7	-0.441673	0.049863	-8.85772	8.17e-19	3.47e-18	17.4597	ENSG00000165916	PSMC3
ENSG00000111640	447681	-0.441652	0.0452587	-9.7584	1.7e-22	8.68e-22	21.0615	ENSG00000111640	GAPDH
ENSG00000125912	2862.48	-0.441434	0.0651896	-6.77154	1.27e-11	3.67e-11	10.4353	ENSG00000125912	NCLN
ENSG00000176894	8939.34	-0.441342	0.0604833	-7.29692	2.94e-13	9.29e-13	12.032	ENSG00000176894	PXMP2
ENSG00000144649	4040.05	-0.440885	0.0876123	-5.03223	4.85e-7	1.03e-6	5.98716	ENSG00000144649	GASK1A
ENSG00000092421	10196.9	-0.440406	0.0799687	-5.50723	3.65e-8	8.39e-8	7.07624	ENSG00000092421	SEMA6A
ENSG00000133935	9561.49	-0.440239	0.0529843	-8.30887	9.66e-17	3.66e-16	15.4365	ENSG00000133935	ERG28
ENSG00000143553	7679.8	-0.440068	0.0554454	-7.93696	2.07e-15	7.32e-15	14.1355	ENSG00000143553	SNAPIN
ENSG00000159131	10346.8	-0.439827	0.0459411	-9.57372	1.0300000000000001e-21	5.08e-21	20.2941	ENSG00000159131	GART
ENSG00000148399	1374.55	-0.439701	0.0688109	-6.38999	1.66e-10	4.44e-10	9.35262	ENSG00000148399	DPH7
ENSG00000132313	5872.65	-0.438954	0.0624639	-7.02733	2.11e-12	6.33e-12	11.1986	ENSG00000132313	MRPL35
ENSG00000113387	24902.1	-0.438858	0.0486928	-9.0128	2.01e-19	8.81e-19	18.055	ENSG00000113387	SUB1
ENSG00000006634	9566.09	-0.438299	0.0559163	-7.83848	4.56e-15	1.58e-14	13.8013	ENSG00000006634	DBF4
ENSG00000169814	2890.14	-0.438227	0.0618077	-7.09016	1.34e-12	4.07e-12	11.3904	ENSG00000169814	BTD
ENSG00000149554	6825.88	-0.437951	0.0569369	-7.69187	1.45e-14	4.91e-14	13.3089	ENSG00000149554	CHEK1
ENSG00000196812	1038.4	-0.437721	0.0753847	-5.8065	6.38e-9	1.55e-8	7.80967	ENSG00000196812	ZSCAN16
ENSG00000108773	3815.38	-0.43705	0.0513193	-8.51628	1.65e-17	6.52e-17	16.1858	ENSG00000108773	KAT2A
ENSG00000100151	1860.5	-0.437018	0.0643641	-6.78978	1.12e-11	3.25e-11	10.4881	ENSG00000100151	PICK1
ENSG00000166451	6918.68	-0.436649	0.0460632	-9.47935	2.5600000000000003e-21	1.24e-20	19.9066	ENSG00000166451	CENPN
ENSG00000139163	7559.82	-0.436609	0.0537441	-8.12385	4.52e-16	1.66e-15	14.7799	ENSG00000139163	ETNK1
ENSG00000129195	5102.72	-0.436515	0.059651	-7.3178	2.52e-13	7.98e-13	12.098	ENSG00000129195	PIMREG
ENSG00000105518	11458.7	-0.43639	0.0530594	-8.22455	1.96e-16	7.31e-16	15.1361	ENSG00000105518	TMEM205
ENSG00000173436	8624.63	-0.436139	0.0457326	-9.53674	1.4700000000000001e-21	7.19e-21	20.1433	ENSG00000173436	MICOS10
ENSG00000136560	1407.66	-0.435864	0.0719607	-6.05697	1.39e-9	3.52e-9	8.45346	ENSG00000136560	TANK
ENSG00000179041	2147.15	-0.43583	0.0682721	-6.38371	1.73e-10	4.61e-10	9.3363	ENSG00000179041	RRS1
ENSG00000204856	3486.18	-0.435132	0.0624473	-6.968	3.21e-12	9.56e-12	11.0195	ENSG00000204856	FAM216A
ENSG00000113360	4809.97	-0.435	0.0678303	-6.41307	1.43e-10	3.84e-10	9.41567	ENSG00000113360	DROSHA
ENSG00000143633	4422.26	-0.434599	0.0531845	-8.17154	3.04e-16	1.13e-15	14.9469	ENSG00000143633	FSAF1
ENSG00000111206	14852.3	-0.434558	0.0557452	-7.79542	6.42e-15	2.21e-14	13.6556	ENSG00000111206	FOXM1
ENSG00000146223	15174.7	-0.434292	0.0653924	-6.64133	3.11e-11	8.72e-11	10.0595	ENSG00000146223	RPL7L1
ENSG00000160862	10130.2	-0.434251	0.0589895	-7.3615	1.82e-13	5.8e-13	12.2366	ENSG00000160862	AZGP1
ENSG00000108592	5143.12	-0.434106	0.0534524	-8.12136	4.61e-16	1.69e-15	14.7721	ENSG00000108592	FTSJ3
ENSG00000109536	2760.95	-0.433754	0.0644762	-6.72735	1.73e-11	4.94e-11	10.3063	ENSG00000109536	FRG1
ENSG00000269837	77.8217	-0.432985	0.240203	-1.80258	0.0714541	0.0897966	1.04674	ENSG00000269837	NA
ENSG00000143793	5211.88	-0.432783	0.0489414	-8.84287	9.33e-19	3.94e-18	17.4045	ENSG00000143793	C1orf35
ENSG00000177508	5097.34	-0.432356	0.0914383	-4.72839	2.26e-6	4.54e-6	5.34294	ENSG00000177508	IRX3
ENSG00000153406	2607.46	-0.432107	0.058873	-7.33964	2.14e-13	6.81e-13	12.1669	ENSG00000153406	NMRAL1
ENSG00000180776	14713.5	-0.431939	0.0623973	-6.92239	4.44e-12	1.31e-11	10.8827	ENSG00000180776	ZDHHC20
ENSG00000142657	24178.7	-0.431504	0.0447588	-9.64066	5.38e-22	2.6900000000000002e-21	20.5702	ENSG00000142657	PGD
ENSG00000106348	4989.11	-0.431411	0.0510866	-8.44471	3.05e-17	1.18e-16	15.9281	ENSG00000106348	IMPDH1
ENSG00000126246	725.201	-0.431245	0.10567	-4.08106	4.48e-5	8.03e-5	4.09528	ENSG00000126246	IGFLR1
ENSG00000125901	5865.35	-0.431219	0.0549479	-7.84778	4.23e-15	1.47e-14	13.8327	ENSG00000125901	MRPS26
ENSG00000177556	1754.77	-0.430552	0.0644764	-6.67768	2.43e-11	6.86e-11	10.1637	ENSG00000177556	ATOX1
ENSG00000129480	1847.11	-0.430144	0.0665078	-6.46757	9.96e-11	2.7e-10	9.56864	ENSG00000129480	DTD2
ENSG00000135211	4010.56	-0.429583	0.0497297	-8.63837	5.7e-18	2.33e-17	16.6326	ENSG00000135211	TMEM60
ENSG00000148444	7774.03	-0.429377	0.0535293	-8.02136	1.05e-15	3.77e-15	14.4237	ENSG00000148444	COMMD3
ENSG00000116918	14477.5	-0.428879	0.0480641	-8.92307	4.54e-19	1.95e-18	17.71	ENSG00000116918	TSNAX
ENSG00000111802	6464.69	-0.428675	0.0487349	-8.79608	1.42e-18	5.93e-18	17.2269	ENSG00000111802	TDP2
ENSG00000100304	3846.56	-0.427968	0.0544272	-7.86314	3.75e-15	1.3e-14	13.8861	ENSG00000100304	TTLL12
ENSG00000174684	2116.88	-0.427454	0.059069	-7.23652	4.6e-13	1.44e-12	11.8416	ENSG00000174684	B4GAT1
ENSG00000143033	3900.62	-0.427405	0.055639	-7.68175	1.57e-14	5.3e-14	13.2757	ENSG00000143033	MTF2
ENSG00000130717	4380.46	-0.427329	0.0484582	-8.8185	1.16e-18	4.89e-18	17.3107	ENSG00000130717	UCK1
ENSG00000145220	3109.92	-0.427	0.069459	-6.1475	7.87e-10	2.03e-9	8.6925	ENSG00000145220	LYAR
ENSG00000172428	4008.08	-0.426968	0.0709012	-6.02201	1.72e-9	4.34e-9	8.36251	ENSG00000172428	COPS9
ENSG00000175792	12267.1	-0.426929	0.0419725	-10.1716	2.65e-24	1.49e-23	22.8268	ENSG00000175792	RUVBL1
ENSG00000109184	4338.29	-0.426365	0.0499194	-8.54108	1.33e-17	5.29e-17	16.2765	ENSG00000109184	DCUN1D4
ENSG00000105058	7569.52	-0.42615	0.0503902	-8.45699	2.74e-17	1.07e-16	15.9706	ENSG00000105058	FAM32A
ENSG00000124767	51217.8	-0.42593	0.0410423	-10.3778	3.13e-25	1.83e-24	23.7375	ENSG00000124767	GLO1
ENSG00000005448	3164	-0.425058	0.0570167	-7.45497	8.99e-14	2.92e-13	12.5346	ENSG00000005448	WDR54
ENSG00000198420	20049.5	-0.424674	0.0735469	-5.77419	7.73e-9	1.87e-8	7.72816	ENSG00000198420	TCAF1
ENSG00000174720	7110.25	-0.424616	0.0758656	-5.59696	2.18e-8	5.11e-8	7.29158	ENSG00000174720	LARP7
ENSG00000093144	2652.65	-0.424042	0.0570293	-7.43552	1.04e-13	3.37e-13	12.4724	ENSG00000093144	ECHDC1
ENSG00000198911	24990.7	-0.423518	0.0637187	-6.64668	3e-11	8.42e-11	10.0747	ENSG00000198911	SREBF2
ENSG00000056736	2184.95	-0.423162	0.0694949	-6.0891	1.14e-9	2.9e-9	8.5376	ENSG00000056736	IL17RB
ENSG00000032742	3000.56	-0.422914	0.0535694	-7.89469	2.91e-15	1.02e-14	13.9914	ENSG00000032742	IFT88
ENSG00000072501	18978.6	-0.421998	0.0540219	-7.81162	5.65e-15	1.95e-14	13.71	ENSG00000072501	SMC1A
ENSG00000035141	5409.33	-0.421835	0.0469484	-8.98507	2.59e-19	1.13e-18	17.9469	ENSG00000035141	FAM136A
ENSG00000204650	93.5552	-0.421663	0.216472	-1.94789	0.0514283	0.0660347	1.18023	ENSG00000204650	LINC02210
ENSG00000173786	6146.22	-0.421223	0.04954	-8.50269	1.85e-17	7.31e-17	16.1361	ENSG00000173786	CNP
ENSG00000128626	2419.11	-0.421035	0.0914573	-4.60362	4.15e-6	8.13e-6	5.08991	ENSG00000128626	MRPS12
ENSG00000105618	4477.66	-0.42097	0.053087	-7.92982	2.19e-15	7.73e-15	14.1118	ENSG00000105618	PRPF31
ENSG00000122779	11426.2	-0.420795	0.0603888	-6.9681	3.21e-12	9.56e-12	11.0195	ENSG00000122779	TRIM24
ENSG00000149930	4658.88	-0.42046	0.0713872	-5.88986	3.87e-9	9.54e-9	8.02045	ENSG00000149930	TAOK2
ENSG00000120694	4743.13	-0.420401	0.0610949	-6.88112	5.94e-12	1.74e-11	10.7595	ENSG00000120694	HSPH1
ENSG00000170037	4663.83	-0.420379	0.084315	-4.98582	6.17e-7	1.3e-6	5.88606	ENSG00000170037	CNTROB
ENSG00000087269	5188.71	-0.420209	0.0626937	-6.70257	2.05e-11	5.8199999999999997e-11	10.2351	ENSG00000087269	NOP14
ENSG00000185100	2907.68	-0.420201	0.0643131	-6.53368	6.42e-11	1.76e-10	9.75449	ENSG00000185100	ADSS1
ENSG00000161179	2010.97	-0.4202	0.066228	-6.34475	2.23e-10	5.89e-10	9.22988	ENSG00000161179	YDJC
ENSG00000118600	3201.22	-0.419838	0.0522788	-8.03075	9.69e-16	3.5e-15	14.4559	ENSG00000118600	RXYLT1
ENSG00000176396	2902.39	-0.419667	0.0586843	-7.15126	8.6e-13	2.64e-12	11.5784	ENSG00000176396	EID2
ENSG00000153531	1479.45	-0.419475	0.0768359	-5.45936	4.78e-8	1.09e-7	6.96257	ENSG00000153531	ADPRHL1
ENSG00000242485	6607.91	-0.419391	0.055888732000000003	-7.50404	6.19e-14	2.03e-13	12.6925	ENSG00000242485	MRPL20
ENSG00000198189	16107.2	-0.418779	0.0436351	-9.5973	8.2100000000000005e-22	4.0600000000000004e-21	20.3915	ENSG00000198189	HSD17B11
ENSG00000064102	4443.88	-0.418649	0.0586158	-7.14226	9.18e-13	2.82e-12	11.5498	ENSG00000064102	INTS13
ENSG00000140259	4253.47	-0.418622	0.0523828	-7.9916	1.33e-15	4.77e-15	14.3215	ENSG00000140259	MFAP1
ENSG00000160789	19273	-0.41815	0.049032	-8.5281	1.49e-17	5.9e-17	16.2291	ENSG00000160789	LMNA
ENSG00000109805	10986.8	-0.417897	0.0419507	-9.96161	2.2399999999999998e-23	1.21e-22	21.9172	ENSG00000109805	NCAPG
ENSG00000204673	6628.72	-0.417441	0.0560405	-7.44892	9.41e-14	3.06e-13	12.5143	ENSG00000204673	AKT1S1
ENSG00000169169	670.602	-0.417248	0.0902747	-4.62198	3.8e-6	7.47e-6	5.12668	ENSG00000169169	CPT1C
ENSG00000184076	13500.7	-0.417067	0.0579604	-7.19572	6.21e-13	1.93e-12	11.7144	ENSG00000184076	UQCR10
ENSG00000204822	4494.48	-0.416879	0.0500976	-8.32132	8.7e-17	3.31e-16	15.4802	ENSG00000204822	MRPL53
ENSG00000221829	4827.37	-0.416787	0.058463	-7.12908	1.01e-12	3.09e-12	11.51	ENSG00000221829	FANCG
ENSG00000117748	10308.8	-0.41667	0.0495765	-8.40459	4.29e-17	1.66e-16	15.7799	ENSG00000117748	RPA2
ENSG00000005882	2534.17	-0.416487	0.0629693	-6.61412	3.74e-11	1.04e-10	9.98297	ENSG00000005882	PDK2
ENSG00000072756	3300.85	-0.416411	0.0578238	-7.20137	5.96e-13	1.85e-12	11.7328	ENSG00000072756	TRNT1
ENSG00000182544	3085.4	-0.416235	0.0580888	-7.1655	7.75e-13	2.39e-12	11.6216	ENSG00000182544	MFSD5
ENSG00000100823	10089.8	-0.416191	0.0453929	-9.16864	4.79e-20	2.18e-19	18.6615	ENSG00000100823	APEX1
ENSG00000163956	7488.58	-0.416013	0.0443267	-9.38516	6.28e-21	2.98e-20	19.5258	ENSG00000163956	LRPAP1
ENSG00000187118	2456.54	-0.415902	0.0676664	-6.14636	7.93e-10	2.04e-9	8.69037	ENSG00000187118	CMC1
ENSG00000198786	96992.7	-0.414284	0.260272	-1.59173	0.111445	0.135955	0.866604	ENSG00000198786	MT-ND5
ENSG00000149792	11928.3	-0.414229	0.0559714	-7.40072	1.35e-13	4.36e-13	12.3605	ENSG00000149792	MRPL49
ENSG00000111554	2774.08	-0.413856	0.0698577	-5.92427	3.14e-9	7.78e-9	8.10902	ENSG00000111554	MDM1
ENSG00000172336	4363.66	-0.413654	0.0558889	-7.40136	1.35e-13	4.34e-13	12.3625	ENSG00000172336	POP7
ENSG00000163781	6939.08	-0.412564	0.0792249	-5.20751	1.91e-7	4.18e-7	6.37882	ENSG00000163781	TOPBP1
ENSG00000180957	7535.22	-0.412125	0.0493191	-8.35629	6.47e-17	2.48e-16	15.6055	ENSG00000180957	PITPNB
ENSG00000232112	18672.9	-0.411763	0.053577	-7.68544	1.52e-14	5.16e-14	13.2874	ENSG00000232112	TMA7
ENSG00000160049	3259.46	-0.4115	0.0955211	-4.30795	1.65e-5	3.06e-5	4.51428	ENSG00000160049	DFFA
ENSG00000183889	1770.74	-0.411093	0.110927	-3.70596	2.10589e-4	3.58365e-4	3.44567	ENSG00000183889	NPIPA6
ENSG00000156162	5280.11	-0.410728	0.0533359	-7.70078	1.35e-14	4.59e-14	13.3382	ENSG00000156162	DPY19L4
ENSG00000157315	838.738	-0.410362	0.0819668	-5.00644	5.54e-7	1.17e-6	5.93181	ENSG00000157315	TMED6
ENSG00000175334	18631.3	-0.410342	0.0436839	-9.39345	5.8100000000000006e-21	2.76e-20	19.5591	ENSG00000175334	BANF1
ENSG00000167130	3473.06	-0.409899	0.0579213	-7.07683	1.47e-12	4.48e-12	11.3487	ENSG00000167130	DOLPP1
ENSG00000111674	8786.88	-0.409209	0.0593239	-6.89787	5.28e-12	1.55e-11	10.8097	ENSG00000111674	ENO2
ENSG00000163161	2679.82	-0.409115	0.0667794	-6.12636	8.99e-10	2.31e-9	8.63639	ENSG00000163161	ERCC3
ENSG00000167775	5379.4	-0.409024	0.0518436	-7.88958	3.03e-15	1.06e-14	13.9747	ENSG00000167775	CD320
ENSG00000105048	6281.71	-0.40853	0.0519334	-7.86643	3.65e-15	1.27e-14	13.8962	ENSG00000105048	TNNT1
ENSG00000177854	1105.23	-0.408301	0.0797693	-5.11852	3.08e-7	6.64e-7	6.17783	ENSG00000177854	TMEM187
ENSG00000184635	3359.34	-0.407526	0.0505277	-8.0654	7.3e-16	2.66e-15	14.5751	ENSG00000184635	ZNF93
ENSG00000060688	8878.62	-0.40598	0.0488398	-8.31247	9.37e-17	3.55e-16	15.4498	ENSG00000060688	SNRNP40
ENSG00000169607	7054.17	-0.405972	0.0605777	-6.70168	2.06e-11	5.85e-11	10.2328	ENSG00000169607	CKAP2L
ENSG00000023697	5984.82	-0.405888	0.0650953	-6.23529	4.51e-10	1.18e-9	8.92812	ENSG00000023697	DERA
ENSG00000100442	11811	-0.405473	0.0424031	-9.56236	1.1500000000000002e-21	5.65e-21	20.248	ENSG00000100442	FKBP3
ENSG00000164266	15377.9	-0.404536	0.0585901	-6.90451	5.04e-12	1.48e-11	10.8297	ENSG00000164266	SPINK1
ENSG00000141401	2820.34	-0.404525	0.0613833	-6.59014	4.39e-11	1.22e-10	9.91364	ENSG00000141401	IMPA2
ENSG00000181744	3163.07	-0.404487	0.0521984	-7.74902	9.26e-15	3.16e-14	13.5003	ENSG00000181744	DIPK2A
ENSG00000134291	51020.6	-0.404322	0.0547815	-7.38064	1.58e-13	5.04e-13	12.2976	ENSG00000134291	TMEM106C
ENSG00000136830	4693.16	-0.404138	0.0647443	-6.24207	4.32e-10	1.13e-9	8.94692	ENSG00000136830	NIBAN2
ENSG00000206053	17430.9	-0.403958	0.0445714	-9.06315	1.27e-19	5.62e-19	18.2503	ENSG00000206053	JPT2
ENSG00000146425	12095.7	-0.403684	0.0647434	-6.23513	4.51e-10	1.18e-9	8.92812	ENSG00000146425	DYNLT1
ENSG00000237289	11096.7	-0.403417	0.0443705	-9.092	9.72e-20	4.33e-19	18.3635	ENSG00000237289	CKMT1B
ENSG00000197747	15024.4	-0.403209	0.0411567	-9.7969	1.16e-22	5.97e-22	21.224	ENSG00000197747	S100A10
ENSG00000163913	4231.46	-0.403141	0.0574745	-7.01425	2.31e-12	6.94e-12	11.1586	ENSG00000163913	IFT122
ENSG00000117528	12151.7	-0.40302	0.0472522	-8.52912	1.47e-17	5.86e-17	16.2321	ENSG00000117528	ABCD3
ENSG00000225697	2540.23	-0.402931	0.0616854	-6.53203	6.49e-11	1.78e-10	9.74958	ENSG00000225697	SLC26A6
ENSG00000187778	8386.11	-0.402764	0.0454335	-8.86492	7.66e-19	3.26e-18	17.4868	ENSG00000187778	MCRS1
ENSG00000198218	7843.33	-0.40269	0.0629603	-6.39593	1.6e-10	4.28e-10	9.36856	ENSG00000198218	QRICH1
ENSG00000181924	5637.45	-0.402666	0.0481755	-8.35832	6.36e-17	2.44e-16	15.6126	ENSG00000181924	COA4
ENSG00000223572	8435.74	-0.402532	0.0550239	-7.31559	2.56e-13	8.11e-13	12.091	ENSG00000223572	CKMT1B
ENSG00000186281	3020.31	-0.401976	0.0682321	-5.8913	3.83e-9	9.46e-9	8.02411	ENSG00000186281	GPAT2
ENSG00000196419	75127.3	-0.40149	0.0386749	-10.3812	3.02e-25	1.7699999999999998e-24	23.752	ENSG00000196419	XRCC6
ENSG00000175634	3431.1	-0.401078	0.0599656	-6.68846	2.26e-11	6.39e-11	10.1945	ENSG00000175634	RPS6KB2
ENSG00000075131	2454.24	-0.400061	0.0591596	-6.76241	1.36e-11	3.9e-11	10.4089	ENSG00000075131	TIPIN
ENSG00000138018	10511.8	-0.400001	0.0560768	-7.13308	9.81e-13	3e-12	11.5229	ENSG00000138018	SELENOI
ENSG00000198840	24910.2	-0.399985	0.0840468	-4.75908	1.94e-6	3.94e-6	5.4045	ENSG00000198840	MT-ND3
ENSG00000262814	8183.29	-0.399841	0.0476205	-8.3964	4.6e-17	1.78e-16	15.7496	ENSG00000262814	MRPL12
ENSG00000101911	10858.8	-0.399374	0.0445153	-8.97161	2.92e-19	1.27e-18	17.8962	ENSG00000101911	PRPS2
ENSG00000239789	3859.15	-0.39884	0.0519976	-7.67035	1.72e-14	5.78e-14	13.2381	ENSG00000239789	MRPS17
ENSG00000216775	547.638	-0.3988	0.103456	-3.85477	1.15839e-4	2.00951e-4	3.69691	ENSG00000216775	NA
ENSG00000166913	18951.2	-0.39858	0.0408725	-9.75179	1.81e-22	9.24e-22	21.0343	ENSG00000166913	YWHAB
ENSG00000138385	8507.91	-0.398316	0.0616448	-6.46147	1.04e-10	2.81e-10	9.55129	ENSG00000138385	SSB
ENSG00000133641	7977.28	-0.397975	0.0489849	-8.12444	4.49e-16	1.65e-15	14.7825	ENSG00000133641	RLIG1
ENSG00000010292	26832	-0.397965	0.0523021	-7.60896	2.76e-14	9.23e-14	13.0348	ENSG00000010292	NCAPD2
ENSG00000087470	14956.3	-0.397887	0.0469801	-8.46927	2.47e-17	9.67e-17	16.0146	ENSG00000087470	DNM1L
ENSG00000139746	4067.95	-0.39682	0.0905659	-4.38156	1.18e-5	2.22e-5	4.65365	ENSG00000139746	RBM26
ENSG00000105447	2466.33	-0.396801	0.0786771	-5.04341	4.57e-7	9.74e-7	6.01144	ENSG00000105447	GRWD1
ENSG00000273899	2245.53	-0.396589	0.0613854	-6.46064	1.04e-10	2.82e-10	9.54975	ENSG00000273899	NOL12
ENSG00000141552	9441.27	-0.396382	0.065061	-6.09247	1.11e-9	2.84e-9	8.54668	ENSG00000141552	ANAPC11
ENSG00000162086	1812.57	-0.395174	0.11481	-3.44199	5.77443e-4	9.38242e-4	3.02769	ENSG00000162086	ZNF75A
ENSG00000183137	3001.19	-0.395011	0.060268	-6.55424	5.59e-11	1.54e-10	9.81248	ENSG00000183137	CEP57L1
ENSG00000086205	15957.7	-0.394993	0.045732	-8.63712	5.76e-18	2.35e-17	16.6289	ENSG00000086205	FOLH1
ENSG00000172890	2369.48	-0.394581	0.055052	-7.16743	7.64e-13	2.36e-12	11.6271	ENSG00000172890	NADSYN1
ENSG00000126804	3234.56	-0.394419	0.0619731	-6.36437	1.96e-10	5.21e-10	9.28316	ENSG00000126804	ZBTB1
ENSG00000006831	4902.62	-0.394381	0.0490362	-8.04264	8.79e-16	3.19e-15	14.4962	ENSG00000006831	ADIPOR2
ENSG00000112576	2562.94	-0.39325	0.0595444	-6.60432	3.99e-11	1.11e-10	9.95468	ENSG00000112576	CCND3
ENSG00000121390	6698.01	-0.392779	0.0526335	-7.46252	8.49e-14	2.77e-13	12.5575	ENSG00000121390	PSPC1
ENSG00000181090	4381.58	-0.392544	0.076476	-5.1329	2.85e-7	6.16e-7	6.21042	ENSG00000181090	EHMT1
ENSG00000253620	198.029	-0.392504	0.184071	-2.13235	0.0329779	0.0434863	1.36165	ENSG00000253620	NA
ENSG00000120837	7511.85	-0.39243	0.0450832	-8.70456	3.19e-18	1.31e-17	16.8827	ENSG00000120837	NFYB
ENSG00000180964	8856.32	-0.392216	0.0490811	-7.99117	1.34e-15	4.79e-15	14.3197	ENSG00000180964	TCEAL8
ENSG00000015479	39344.8	-0.392096	0.0508124	-7.71653	1.2e-14	4.06e-14	13.3915	ENSG00000015479	MATR3
ENSG00000166840	3910.89	-0.391486	0.0500936	-7.81508	5.49e-15	1.89e-14	13.7235	ENSG00000166840	GLYATL1
ENSG00000132361	5116.11	-0.391015	0.0706657	-5.5333	3.14e-8	7.28e-8	7.13787	ENSG00000132361	CLUH
ENSG00000163104	4845.48	-0.390013	0.0496281	-7.85871	3.88e-15	1.35e-14	13.8697	ENSG00000163104	SMARCAD1
ENSG00000132485	10267.9	-0.389851	0.0540715	-7.20991	5.6e-13	1.74e-12	11.7595	ENSG00000132485	ZRANB2
ENSG00000135127	2693.52	-0.389778	0.0653529	-5.9642	2.46e-9	6.14e-9	8.21183	ENSG00000135127	BICDL1
ENSG00000170473	6375.82	-0.389777	0.0465421	-8.37472	5.54e-17	2.13e-16	15.6716	ENSG00000170473	PYM1
ENSG00000182628	10447.4	-0.389575	0.0458054	-8.505	1.82e-17	7.17e-17	16.1445	ENSG00000182628	SKA2
ENSG00000115317	3274.68	-0.389384	0.0631879	-6.16232	7.17e-10	1.85e-9	8.73283	ENSG00000115317	HTRA2
ENSG00000182108	1133.45	-0.389196	0.0723845	-5.37678	7.58e-8	1.71e-7	6.767	ENSG00000182108	DEXI
ENSG00000164024	7700.34	-0.38878	0.0471397	-8.2474	1.62e-16	6.06e-16	15.2175	ENSG00000164024	METAP1
ENSG00000142252	1266.82	-0.38848	0.0779159	-4.98589	6.17e-7	1.3e-6	5.88606	ENSG00000142252	GEMIN7
ENSG00000114631	5547.03	-0.388473	0.0521384	-7.45081	9.28e-14	3.01e-13	12.5214	ENSG00000114631	PODXL2
ENSG00000102178	5510.29	-0.388407	0.0459241	-8.4576	2.73e-17	1.07e-16	15.9706	ENSG00000102178	UBL4A
ENSG00000114388	3462.22	-0.388396	0.0613153	-6.3344	2.38e-10	6.29e-10	9.20135	ENSG00000114388	NPRL2
ENSG00000074696	30592.5	-0.387229	0.0411787	-9.40362	5.27e-21	2.52e-20	19.5986	ENSG00000074696	HACD3
ENSG00000118640	11430	-0.387169	0.055849	-6.93242	4.14e-12	1.22e-11	10.9136	ENSG00000118640	VAMP8
ENSG00000035115	1866.68	-0.387092	0.0750327	-5.15899	2.48e-7	5.38e-7	6.26922	ENSG00000035115	SH3YL1
ENSG00000185347	1159.9	-0.386596	0.0820131	-4.71384	2.43e-6	4.86e-6	5.31336	ENSG00000185347	TEDC1
ENSG00000132356	19347.8	-0.386522	0.0583151	-6.62816	3.4e-11	9.51e-11	10.0218	ENSG00000132356	PRKAA1
ENSG00000160688	4904.87	-0.385811	0.0518598	-7.4395	1.01e-13	3.27e-13	12.4855	ENSG00000160688	FLAD1
ENSG00000184162	3438.32	-0.38566	0.0542786	-7.1052	1.2e-12	3.66e-12	11.4365	ENSG00000184162	NR2C2AP
ENSG00000143799	44186.7	-0.38561	0.0599832	-6.42863	1.29e-10	3.47e-10	9.45967	ENSG00000143799	PARP1
ENSG00000094916	21953.1	-0.385426	0.0642177	-6.00187	1.95e-9	4.89e-9	8.31069	ENSG00000094916	CBX5
ENSG00000176973	4747.32	-0.385298	0.0623884	-6.1758	6.58e-10	1.7e-9	8.76955	ENSG00000176973	FAM89B
ENSG00000138231	2903.4	-0.385211	0.0542722	-7.09777	1.27e-12	3.86e-12	11.4134	ENSG00000138231	DBR1
ENSG00000087088	2596.29	-0.384913	0.0726702	-5.29671	1.18e-7	2.62e-7	6.5817	ENSG00000087088	BAX
ENSG00000272398	2300.26	-0.38426	0.087613	-4.38588	1.16e-5	2.18e-5	4.66154	ENSG00000272398	CD24
ENSG00000285437	676.488	-0.383999	0.0957874	-4.00886	6.1e-5	1.08103e-4	3.96616	ENSG00000285437	POLR2J3
ENSG00000132541	1051.88	-0.38343	0.0755069	-5.07807	3.81e-7	8.17e-7	6.08778	ENSG00000132541	RIDA
ENSG00000167325	30441.2	-0.383073	0.0428656	-8.9366	4.01e-19	1.73e-18	17.762	ENSG00000167325	RRM1
ENSG00000253368	2436.5	-0.38252	0.0553256	-6.91397	4.71e-12	1.39e-11	10.857	ENSG00000253368	TRNP1
ENSG00000084090	16928	-0.382367	0.0448411	-8.52717	1.5e-17	5.95e-17	16.2255	ENSG00000084090	STARD7
ENSG00000112110	8479.02	-0.38224	0.0470797	-8.11899	4.7e-16	1.73e-15	14.762	ENSG00000112110	MRPL18
ENSG00000138107	12138.2	-0.381831	0.0419035	-9.11213	8.08e-20	3.63e-19	18.4401	ENSG00000138107	ACTR1A
ENSG00000165119	75495.2	-0.381792	0.0380739	-10.0277	1.1499999999999999e-23	6.29e-23	22.2013	ENSG00000165119	HNRNPK
ENSG00000249915	8720.37	-0.381745	0.0479019	-7.9693	1.6e-15	5.68e-15	14.2457	ENSG00000249915	PDCD6
ENSG00000170540	89000.4	-0.381378	0.042145	-9.04917	1.44e-19	6.38e-19	18.1952	ENSG00000170540	ARL6IP1
ENSG00000165389	6180.41	-0.381224	0.0476509	-8.00036	1.24e-15	4.45e-15	14.3516	ENSG00000165389	SPTSSA
ENSG00000079246	54214	-0.381218	0.0398991	-9.55456	1.24e-21	6.08e-21	20.2161	ENSG00000079246	XRCC5
ENSG00000243943	2828.12	-0.381183	0.0736422	-5.17615	2.27e-7	4.93e-7	6.30715	ENSG00000243943	ZNF512
ENSG00000185651	16607.4	-0.381109	0.0514286	-7.41046	1.26e-13	4.06e-13	12.3915	ENSG00000185651	UBE2L3
ENSG00000107371	2816.7	-0.381075	0.0622609	-6.12061	9.32e-10	2.39e-9	8.6216	ENSG00000107371	EXOSC3
ENSG00000172201	7779.17	-0.380955	0.058893	-6.46859	9.89e-11	2.69e-10	9.57025	ENSG00000172201	ID4
ENSG00000164961	5823.07	-0.380464	0.0537926	-7.0728	1.52e-12	4.6e-12	11.3372	ENSG00000164961	WASHC5
ENSG00000132254	8469.19	-0.380421	0.0456571	-8.33214	7.94e-17	3.03e-16	15.5186	ENSG00000132254	ARFIP2
ENSG00000258818	10179.5	-0.380227	0.0501883	-7.576	3.56e-14	1.18e-13	12.9281	ENSG00000258818	RNASE4
ENSG00000145247	3267.95	-0.380183	0.0546379	-6.95823	3.45e-12	1.02e-11	10.9914	ENSG00000145247	OCIAD2
ENSG00000136875	4796.06	-0.379906	0.0512414	-7.41404	1.23e-13	3.95e-13	12.4034	ENSG00000136875	PRPF4
ENSG00000136271	8204.37	-0.379762	0.0449176	-8.45465	2.8e-17	1.09e-16	15.9626	ENSG00000136271	DDX56
ENSG00000133997	2439.91	-0.37971	0.0575099	-6.60252	4.04e-11	1.12e-10	9.95078	ENSG00000133997	MED6
ENSG00000172273	2327.06	-0.379593	0.0762108	-4.98084	6.33e-7	1.33e-6	5.87615	ENSG00000172273	HINFP
ENSG00000157184	6978.97	-0.379536	0.0456324	-8.31725	9e-17	3.42e-16	15.466	ENSG00000157184	CPT2
ENSG00000087502	10533.7	-0.379523	0.042823	-8.86261	7.82e-19	3.32e-18	17.4789	ENSG00000087502	ERGIC2
ENSG00000168385	40364.8	-0.379273	0.0370275	-10.243	1.2699999999999999e-24	7.249999999999999e-24	23.1397	ENSG00000168385	SEPTIN2
ENSG00000143933	53783.9	-0.378413	0.047024	-8.04723	8.47e-16	3.08e-15	14.5114	ENSG00000143933	CALM2
ENSG00000198843	17347.2	-0.377939	0.064412	-5.86753	4.42e-9	1.09e-8	7.96257	ENSG00000198843	SELENOT
ENSG00000136897	4824.03	-0.377808	0.0577758	-6.53921	6.18e-11	1.7e-10	9.76955	ENSG00000136897	MRPL50
ENSG00000140332	7447.8	-0.377737	0.0684276	-5.52025	3.39e-8	7.82e-8	7.10679	ENSG00000140332	TLE3
ENSG00000092841	112694	-0.377688	0.0534316	-7.06862	1.56e-12	4.74e-12	11.3242	ENSG00000092841	MYL6
ENSG00000130935	8281.01	-0.37718	0.0439327	-8.58541	9.05e-18	3.65e-17	16.4377	ENSG00000130935	NOL11
ENSG00000176834	4778.94	-0.377043	0.0489692	-7.6996	1.36e-14	4.63e-14	13.3344	ENSG00000176834	VSIG10
ENSG00000178896	1723.87	-0.377028	0.0634131	-5.94559	2.75e-9	6.86e-9	8.16368	ENSG00000178896	EXOSC4
ENSG00000170619	1414.71	-0.376924	0.0799472	-4.71466	2.42e-6	4.84e-6	5.31515	ENSG00000170619	COMMD5
ENSG00000088832	13858.5	-0.37665	0.0432473	-8.70922	3.06e-18	1.26e-17	16.8996	ENSG00000088832	FKBP1A
ENSG00000143258	3456.12	-0.37655	0.0540686	-6.96431	3.3e-12	9.81e-12	11.0083	ENSG00000143258	USP21
ENSG00000128534	7905.18	-0.376262	0.171551	-2.1933	0.0282857	0.0376422	1.42432	ENSG00000128534	LSM8
ENSG00000134056	4025.01	-0.37592	0.0570974	-6.58383	4.58e-11	1.27e-10	9.8962	ENSG00000134056	KGD4
ENSG00000198695	19704.9	-0.375686	0.252348	-1.48876	0.13655	0.164088	0.784924	ENSG00000198695	MT-ND6
ENSG00000111845	1452.86	-0.375319	0.0658038	-5.70361	1.17e-8	2.81e-8	7.55129	ENSG00000111845	PAK1IP1
ENSG00000144559	998.707	-0.375122	0.0820755	-4.57045	4.87e-6	9.46e-6	5.02411	ENSG00000144559	TAMM41
ENSG00000100749	4117.58	-0.374699	0.052303	-7.164	7.84e-13	2.42e-12	11.6162	ENSG00000100749	VRK1
ENSG00000153975	2083.07	-0.374486	0.0654108	-5.72514	1.03e-8	2.49e-8	7.6038	ENSG00000153975	ZUP1
ENSG00000121900	7219.66	-0.374475	0.0520483	-7.19476	6.26e-13	1.94e-12	11.7122	ENSG00000121900	TMEM54
ENSG00000088325	23672.6	-0.374026	0.0471666	-7.92988	2.19e-15	7.73e-15	14.1118	ENSG00000088325	TPX2
ENSG00000165819	2875.2	-0.373909	0.0538827	-6.93932	3.94e-12	1.17e-11	10.9318	ENSG00000165819	METTL3
ENSG00000172663	4121.88	-0.37313	0.0758846	-4.91707	8.78e-7	1.83e-6	5.73755	ENSG00000172663	TMEM134
ENSG00000244687	13506.6	-0.372942	0.0474244	-7.86393	3.72e-15	1.29e-14	13.8894	ENSG00000244687	UBE2V1
ENSG00000123219	3935.52	-0.372904	0.062043	-6.01042	1.85e-9	4.65e-9	8.33255	ENSG00000123219	CENPK
ENSG00000274523	8901.13	-0.372206	0.0535029	-6.95674	3.48e-12	1.03e-11	10.9872	ENSG00000274523	RCC1L
ENSG00000164904	5978.79	-0.372047	0.0714418	-5.20769	1.91e-7	4.18e-7	6.37882	ENSG00000164904	ALDH7A1
ENSG00000100906	4576.79	-0.371742	0.049128	-7.56681	3.83e-14	1.27e-13	12.8962	ENSG00000100906	NFKBIA
ENSG00000115204	3304.87	-0.371691	0.0533078	-6.97254	3.11e-12	9.27e-12	11.0329	ENSG00000115204	MPV17
ENSG00000163964	4468.83	-0.371623	0.0546629	-6.79844	1.06e-11	3.07e-11	10.5129	ENSG00000163964	PIGX
ENSG00000213920	1376.15	-0.371558	0.0739442	-5.02485	5.04e-7	1.07e-6	5.97062	ENSG00000213920	MDP1
ENSG00000165304	5564.13	-0.371195	0.0506175	-7.33332	2.25e-13	7.13e-13	12.1469	ENSG00000165304	MELK
ENSG00000188186	9697.31	-0.370513	0.0620636	-5.96989	2.37e-9	5.94e-9	8.22621	ENSG00000188186	LAMTOR4
ENSG00000004779	11183.9	-0.370325	0.0607158	-6.09931	1.07e-9	2.73e-9	8.56384	ENSG00000004779	NDUFAB1
ENSG00000169122	5083.86	-0.370116	0.046161	-8.01795	1.08e-15	3.88e-15	14.4112	ENSG00000169122	FAM110B
ENSG00000126456	3400.36	-0.370061	0.0579483	-6.38605	1.7e-10	4.54e-10	9.34294	ENSG00000126456	IRF3
ENSG00000087586	8880.33	-0.370003	0.0420032	-8.80892	1.26e-18	5.31e-18	17.2749	ENSG00000087586	AURKA
ENSG00000213719	39539.5	-0.369878	0.0449961	-8.22023	2.03e-16	7.58e-16	15.1203	ENSG00000213719	CLIC1
ENSG00000243927	2748.96	-0.369815	0.060783	-6.08419	1.17e-9	2.99e-9	8.52433	ENSG00000243927	MRPS6
ENSG00000128050	24274.6	-0.369682	0.0454281	-8.13774	4.03e-16	1.49e-15	14.8268	ENSG00000128050	PAICS
ENSG00000168439	16648	-0.369544	0.0504283	-7.3281	2.33e-13	7.41e-13	12.1302	ENSG00000168439	STIP1
ENSG00000136270	5915.27	-0.3691	0.0565263	-6.5297	6.59e-11	1.81e-10	9.74232	ENSG00000136270	TBRG4
ENSG00000123505	37897.399770000004	-0.369059	0.0484424	-7.61851	2.57e-14	8.6e-14	13.0655	ENSG00000123505	AMD1
ENSG00000113558	25504.4	-0.368952	0.0507795	-7.26577	3.71e-13	1.17e-12	11.9318	ENSG00000113558	SKP1
ENSG00000214194	11085.4	-0.368823	0.0422743	-8.72453	2.67e-18	1.1e-17	16.9586	ENSG00000214194	SMIM30
ENSG00000164941	5064.07	-0.368712	0.0528718	-6.97369	3.09e-12	9.2e-12	11.0362	ENSG00000164941	INTS8
ENSG00000155660	23894.3	-0.368577	0.0459138	-8.02758	9.94e-16	3.59e-15	14.4449	ENSG00000155660	PDIA4
ENSG00000139266	2998.8	-0.368484	0.0724942	-5.08294	3.72e-7	7.97e-7	6.09854	ENSG00000139266	MARCHF9
ENSG00000128245	10743.2	-0.36843	0.0435157	-8.46659	2.53e-17	9.89e-17	16.0048	ENSG00000128245	YWHAH
ENSG00000102316	11934.4	-0.36818	0.0478165	-7.69985	1.36e-14	4.62e-14	13.3354	ENSG00000102316	MAGED2
ENSG00000136816	4618.81	-0.367886	0.0469262	-7.83967	4.52e-15	1.56e-14	13.8069	ENSG00000136816	TOR1B
ENSG00000175756	7688.61	-0.367741	0.0547523	-6.71645	1.86e-11	5.32e-11	10.2741	ENSG00000175756	AURKAIP1
ENSG00000136518	14161.9	-0.367645	0.0432982	-8.49099	2.05e-17	8.08e-17	16.0926	ENSG00000136518	ACTL6A
ENSG00000167461	6963.91	-0.367494	0.05172	-7.10545	1.2e-12	3.66e-12	11.4365	ENSG00000167461	RAB8A
ENSG00000090581	2800.8345639999998	-0.367277	0.0625761	-5.86928	4.38e-9	1.08e-8	7.96658	ENSG00000090581	GNPTG
ENSG00000106344	2949.29	-0.367063	0.0775102	-4.73567	2.18e-6	4.39e-6	5.35754	ENSG00000106344	RBM28
ENSG00000103365	5341.84	-0.366997	0.0707143	-5.18986	2.1e-7	4.59e-7	6.33819	ENSG00000103365	GGA2
ENSG00000142208	12679.6	-0.366707	0.0512342	-7.15747	8.22e-13	2.53e-12	11.5969	ENSG00000142208	AKT1
ENSG00000140830	2669.28	-0.366637	0.0592255	-6.19052	6e-10	1.56e-9	8.80688	ENSG00000140830	TXNL4B
ENSG00000119640	1147.32	-0.366621	0.0919455	-3.98738	6.68e-5	1.17972e-4	3.92822	ENSG00000119640	ACYP1
ENSG00000143643	2301.16	-0.36661	0.0681544	-5.37911	7.49e-8	1.69e-7	6.77211	ENSG00000143643	TTC13
ENSG00000237190	6986.41	-0.366523	0.0531151	-6.90055	5.18e-12	1.52e-11	10.8182	ENSG00000237190	CDKN2AIPNL
ENSG00000134779	14057.8	-0.366252	0.0405834	-9.02467	1.8e-19	7.94e-19	18.1002	ENSG00000134779	TPGS2
ENSG00000124357	2105.82	-0.366118	0.0584681	-6.26185	3.8e-10	9.97e-10	9.0013	ENSG00000124357	NAGK
ENSG00000131462	8304.85	-0.365995	0.048375	-7.5658	3.85e-14	1.28e-13	12.8928	ENSG00000131462	TUBG1
ENSG00000091483	25558.9	-0.365895	0.0458431	-7.98147	1.45e-15	5.16e-15	14.2874	ENSG00000091483	FH
ENSG00000046647	1425.53	-0.36576	0.0750975	-4.87047	1.11e-6	2.3e-6	5.63827	ENSG00000046647	GEMIN8
ENSG00000244005	2457.03	-0.365524	0.0665314	-5.49401	3.93e-8	9.03e-8	7.04431	ENSG00000244005	NFS1
ENSG00000169020	13793	-0.365488	0.0538896	-6.78217	1.18e-11	3.42e-11	10.466	ENSG00000169020	ATP5ME
ENSG00000284194	1634.59	-0.365346	0.0868859	-4.20489	2.61e-5	4.78e-5	4.32057	ENSG00000284194	SCO2
ENSG00000164134	9238.95	-0.365148	0.0701976	-5.20172	1.97e-7	4.31e-7	6.36552	ENSG00000164134	NAA15
ENSG00000121058	3691.35	-0.365047	0.054318	-6.72056	1.81e-11	5.17e-11	10.2865	ENSG00000121058	COIL
ENSG00000146457	11130.4	-0.364896	0.0425632	-8.57303	1.01e-17	4.04e-17	16.3936	ENSG00000146457	WTAP
ENSG00000178127	20223.3	-0.364825	0.0486684	-7.49614	6.57e-14	2.16e-13	12.6655	ENSG00000178127	NDUFV2
ENSG00000095906	5048.01	-0.364777	0.0571659	-6.38103	1.76e-10	4.69e-10	9.32883	ENSG00000095906	NUBP2
ENSG00000130726	35531.5	-0.364687	0.0555872	-6.56062	5.36e-11	1.48e-10	9.82974	ENSG00000130726	TRIM28
ENSG00000075223	6701.54	-0.36468	0.0666317	-5.47307	4.42e-8	1.01e-7	6.99568	ENSG00000075223	SEMA3C
ENSG00000115816	8909.88	-0.364442	0.056723	-6.42493	1.32e-10	3.56e-10	9.44855	ENSG00000115816	CEBPZ
ENSG00000187189	8656.35	-0.363915	0.0415617	-8.75603	2.02e-18	8.41e-18	17.0752	ENSG00000187189	TSPYL4
ENSG00000180304	6825.26	-0.363838	0.0454161	-8.01121	1.14e-15	4.09e-15	14.3883	ENSG00000180304	OAZ2
ENSG00000167721	7368.66	-0.363782	0.0553846	-6.56829	5.09e-11	1.41e-10	9.85078	ENSG00000167721	TSR1
ENSG00000145868	3722.14	-0.363615	0.0727333	-4.99929	5.75e-7	1.21e-6	5.91721	ENSG00000145868	FBXO38
ENSG00000256591	381.443	-0.363494	0.131599	-2.76213	0.00574258	0.00833066	2.07932	ENSG00000256591	NA
ENSG00000160201	7382.6	-0.363189	0.04556	-7.97167	1.57e-15	5.58e-15	14.2534	ENSG00000160201	U2AF1
ENSG00000142546	3472.59	-0.362699	0.0689281	-5.26199	1.43e-7	3.15e-7	6.50169	ENSG00000142546	NOSIP
ENSG00000126453	3603.4	-0.362641	0.0544188	-6.66389	2.67e-11	7.51e-11	10.1244	ENSG00000126453	BCL2L12
ENSG00000162521	22876.3	-0.362617	0.0404583	-8.96274	3.17e-19	1.37e-18	17.8633	ENSG00000162521	RBBP4
ENSG00000204392	5314.5	-0.362573	0.0640129	-5.66405	1.48e-8	3.51e-8	7.45469	ENSG00000204392	LSM2
ENSG00000141349	8075.01	-0.362255	0.0609261	-5.94581	2.75e-9	6.85e-9	8.16431	ENSG00000141349	G6PC3
ENSG00000181192	9438.1	-0.361792	0.0455695	-7.93934	2.03e-15	7.18e-15	14.1439	ENSG00000181192	DHTKD1
ENSG00000064995	5399.02	-0.361707	0.0564913	-6.40289	1.52e-10	4.09e-10	9.38828	ENSG00000064995	TAF11
ENSG00000139133	2157.04	-0.361612	0.0813569	-4.44476	8.8e-6	1.68e-5	4.77469	ENSG00000139133	ALG10
ENSG00000177830	3451.3	-0.360789	0.0537634	-6.71068	1.94e-11	5.52e-11	10.2581	ENSG00000177830	CHID1
ENSG00000123472	15217.1	-0.360772	0.0388555	-9.28497	1.62e-20	7.55e-20	19.1221	ENSG00000123472	ATPAF1
ENSG00000125885	4470.03	-0.360332	0.0701657	-5.13544	2.81e-7	6.08e-7	6.2161	ENSG00000125885	MCM8
ENSG00000139218	16884.4	-0.360267	0.0797048	-4.52001	6.18e-6	1.19e-5	4.92445	ENSG00000139218	SCAF11
ENSG00000136261	13199.3	-0.360156	0.0484458	-7.43421	1.05e-13	3.4e-13	12.4685	ENSG00000136261	BZW2
ENSG00000177917	1831.9	-0.35936	0.0808489	-4.44483	8.8e-6	1.68e-5	4.77469	ENSG00000177917	ARL6IP6
ENSG00000066422	6499.66	-0.359238	0.0611185	-5.87774	4.16e-9	1.02e-8	7.9914	ENSG00000066422	ZBTB11
ENSG00000100744	7624.49	-0.35889	0.0650405	-5.51794	3.43e-8	7.92e-8	7.10127	ENSG00000100744	GSKIP
ENSG00000136937	4821.51	-0.358874	0.052531	-6.83166	8.39e-12	2.45e-11	10.6108	ENSG00000136937	NCBP1
ENSG00000168243	2785.79	-0.35879	0.0639283	-5.61238	2e-8	4.69e-8	7.32883	ENSG00000168243	GNG4
ENSG00000114867	27035.2	-0.357999	0.0710099	-5.04154	4.62e-7	9.83e-7	6.00745	ENSG00000114867	EIF4G1
ENSG00000215190	65.9007	-0.357638	0.268241	-1.33327	0.182442	0.213999	0.669589	ENSG00000215190	NA
ENSG00000102078	1267.64	-0.357265	0.0833092	-4.28842	1.8e-5	3.34e-5	4.47625	ENSG00000102078	SLC25A14
ENSG00000178057	3800.7	-0.357151	0.053767	-6.64258	3.08e-11	8.66e-11	10.0625	ENSG00000178057	NDUFAF3
ENSG00000065518	17960.4	-0.356482	0.0507397	-7.02571	2.13e-12	6.4e-12	11.1938	ENSG00000065518	NDUFB4
ENSG00000164031	6074.54	-0.355784	0.069229	-5.13924	2.76e-7	5.97e-7	6.22403	ENSG00000164031	DNAJB14
ENSG00000113282	6690.37	-0.355727	0.0446689	-7.96364	1.67e-15	5.94e-15	14.2262	ENSG00000113282	CLINT1
ENSG00000169609	2327.62	-0.355493	0.06326	-5.61956	1.91e-8	4.5e-8	7.34679	ENSG00000169609	C15orf40
ENSG00000253166	78.4739	-0.355433	0.241481	-1.47189	0.141051	0.168959	0.772219	ENSG00000253166	NA
ENSG00000286140	5994.66	-0.35517	0.0595181	-5.96742	2.41e-9	6.02e-9	8.2204	ENSG00000286140	DERPC
ENSG00000162961	8639.7	-0.354979	0.0514776	-6.8958	5.36e-12	1.57e-11	10.8041	ENSG00000162961	DPY30
ENSG00000130748	1700.68	-0.35494	0.0709517	-5.00256	5.66e-7	1.19e-6	5.92445	ENSG00000130748	TMEM160
ENSG00000186298	33085.1	-0.354813	0.0397624	-8.92333	4.52e-19	1.95e-18	17.71	ENSG00000186298	PPP1CC
ENSG00000101447	5596.56	-0.3548	0.0546816	-6.48846	8.67e-11	2.37e-10	9.62525	ENSG00000101447	FAM83D
ENSG00000001167	8146.01	-0.354538	0.0501304	-7.07232	1.52e-12	4.62e-12	11.3354	ENSG00000001167	NFYA
ENSG00000134375	9720.41	-0.354489	0.0413238	-8.57833	9.63e-18	3.87e-17	16.4123	ENSG00000134375	TIMM17A
ENSG00000119878	1820.71	-0.354309	0.0760764	-4.65728	3.2e-6	6.34e-6	5.19791	ENSG00000119878	CRIPT
ENSG00000148672	41641	-0.354298	0.0360214	-9.83575	7.899999999999999e-23	4.11e-22	21.3862	ENSG00000148672	GLUD1
ENSG00000125356	11422.1	-0.353478	0.0521699	-6.77552	1.24e-11	3.57e-11	10.4473	ENSG00000125356	NDUFA1
ENSG00000104325	8800.72	-0.353034	0.0460022	-7.67429	1.66e-14	5.61e-14	13.251	ENSG00000104325	DECR1
ENSG00000143401	20361.9	-0.352951	0.063808	-5.53145	3.18e-8	7.36e-8	7.13312	ENSG00000143401	ANP32E
ENSG00000142168	20593.6	-0.352584	0.0419527	-8.40431	4.3e-17	1.66e-16	15.7799	ENSG00000142168	SOD1
ENSG00000164896	3445.5	-0.352194	0.061794	-5.69948	1.2e-8	2.88e-8	7.54061	ENSG00000164896	FASTK
ENSG00000001630	30326.9	-0.352013	0.0462564	-7.61004	2.74e-14	9.16e-14	13.0381	ENSG00000001630	CYP51A1
ENSG00000204316	5195.02	-0.351839	0.0472568	-7.44527	9.67e-14	3.1400000000000003e-13	12.5031	ENSG00000204316	MRPL38
ENSG00000160799	2961.2745410000002	-0.351044	0.0600736	-5.84356	5.11e-9	1.25e-8	7.90309	ENSG00000160799	CCDC12
ENSG00000172613	1377.88	-0.351035	0.0663347	-5.29188	1.21e-7	2.69e-7	6.57025	ENSG00000172613	RAD9A
ENSG00000156709	7823.13	-0.351034	0.0536747	-6.54003	6.15e-11	1.69e-10	9.77211	ENSG00000156709	AIFM1
ENSG00000174227	1533.68	-0.350911	0.0765704	-4.58286	4.59e-6	8.94e-6	5.04866	ENSG00000174227	PIGG
ENSG00000171161	4414.86	-0.350643	0.0497338	-7.0504	1.78e-12	5.39e-12	11.2684	ENSG00000171161	ZNF672
ENSG00000167468	76974	-0.350171	0.0408273	-8.57688	9.75e-18	3.91e-17	16.4078	ENSG00000167468	GPX4
ENSG00000148153	5206.69	-0.349968	0.0753703	-4.64332	3.43e-6	6.77e-6	5.16941	ENSG00000148153	INIP
ENSG00000168476	9383.21	-0.349887	0.0440001	-7.95198	1.84e-15	6.5e-15	14.1871	ENSG00000168476	REEP4
ENSG00000183520	4883.97	-0.349383	0.0463518	-7.53763	4.79e-14	1.58e-13	12.8013	ENSG00000183520	UTP11
ENSG00000122729	5145.97	-0.349061	0.05147	-6.78184	1.19e-11	3.43e-11	10.4647	ENSG00000122729	ACO1
ENSG00000103363	14189.5	-0.348851	0.0598194	-5.83174	5.49e-9	1.34e-8	7.8729	ENSG00000103363	ELOB
ENSG00000164808	6952.38	-0.348529	0.0652711	-5.33971	9.31e-8	2.09e-7	6.67985	ENSG00000164808	SPIDR
ENSG00000182379	3027.55	-0.348398	0.060987	-5.71266	1.11e-8	2.67e-8	7.57349	ENSG00000182379	NXPH4
ENSG00000067829	3663.48	-0.34839	0.0512631	-6.79612	1.07e-11	3.12e-11	10.5058	ENSG00000067829	IDH3G
ENSG00000171302	6714.36	-0.348319	0.05211	-6.68431	2.32e-11	6.57e-11	10.1824	ENSG00000171302	CANT1
ENSG00000135108	8058.96	-0.348143	0.0568428	-6.12466	9.09e-10	2.33e-9	8.63264	ENSG00000135108	FBXO21
ENSG00000176731	6260.08	-0.348108	0.0623214	-5.5857	2.33e-8	5.44e-8	7.2644	ENSG00000176731	RBIS
ENSG00000134294	45370.1	-0.347819	0.0506515	-6.8669	6.56e-12	1.92e-11	10.7167	ENSG00000134294	SLC38A2
ENSG00000164209	7811.92	-0.347788	0.0505175	-6.8845	5.8e-12	1.7e-11	10.7696	ENSG00000164209	SLC25A46
ENSG00000114491	5564.57	-0.347649	0.0511332	-6.79889	1.05e-11	3.06e-11	10.5143	ENSG00000114491	UMPS
ENSG00000168214	9846.58	-0.347507	0.0655353	-5.30259	1.14e-7	2.54e-7	6.59517	ENSG00000168214	RBPJ
ENSG00000188985	417.739	-0.347352	0.124096	-2.79907	0.00512504	0.00748756	2.12566	ENSG00000188985	NA
ENSG00000293600	3649.34	-0.34725	0.0703493	-4.93609	7.97e-7	1.66e-6	5.77989	ENSG00000293600	LOC131768270
ENSG00000160606	3086.55	-0.347106	0.0556128	-6.24148	4.33e-10	1.13e-9	8.94692	ENSG00000160606	TLCD1
ENSG00000042088	3711.76	-0.346728	0.0519768	-6.67083	2.54e-11	7.18e-11	10.1439	ENSG00000042088	TDP1
ENSG00000144021	7495.44	-0.346724	0.044012	-7.87795	3.33e-15	1.16e-14	13.9355	ENSG00000144021	CIAO1
ENSG00000145332	5395.68	-0.34638	0.0537164	-6.44831	1.13e-10	3.06e-10	9.51428	ENSG00000145332	KLHL8
ENSG00000243317	11515.7	-0.345983	0.0414698	-8.343	7.24e-17	2.77e-16	15.5575	ENSG00000243317	STMP1
ENSG00000075292	7740.34	-0.345948	0.0468458	-7.38482	1.53e-13	4.89e-13	12.3107	ENSG00000075292	ZNF638
ENSG00000103121	5330.46	-0.345815	0.0533123	-6.48659	8.78e-11	2.39e-10	9.6216	ENSG00000103121	CMC2
ENSG00000137815	12095.9	-0.345191	0.0709418	-4.86583	1.14e-6	2.35e-6	5.62893	ENSG00000137815	RTF1
ENSG00000179218	116310	-0.345091	0.0354025	-9.74764	1.89e-22	9.61e-22	21.0173	ENSG00000179218	CALR
ENSG00000012963	11571.4	-0.345017	0.0414456	-8.32456	8.46e-17	3.23e-16	15.4908	ENSG00000012963	UBR7
ENSG00000119812	4108.99	-0.344542	0.0503506	-6.84286	7.76e-12	2.27e-11	10.644	ENSG00000119812	FAM98A
ENSG00000100578	3792.46	-0.344382	0.0859476	-4.00688	6.15e-5	1.08957e-4	3.96274	ENSG00000100578	KIAA0586
ENSG00000011485	6185.36	-0.343918	0.0497263	-6.91621	4.64e-12	1.37e-11	10.8633	ENSG00000011485	PPP5C
ENSG00000183684	12163.6	-0.343591	0.0516323	-6.65457	2.84e-11	7.99e-11	10.0975	ENSG00000183684	ALYREF
ENSG00000123485	7676.1	-0.343496	0.0535973	-6.40883	1.47e-10	3.94e-10	9.4045	ENSG00000123485	HJURP
ENSG00000174891	6287.24	-0.343334	0.0513665	-6.68401	2.32e-11	6.58e-11	10.1818	ENSG00000174891	RSRC1
ENSG00000124562	10310.8	-0.343249	0.0473382	-7.25098	4.14e-13	1.3e-12	11.8861	ENSG00000124562	SNRPC
ENSG00000099795	8428.33	-0.343117	0.0644815	-5.32118	1.03e-7	2.31e-7	6.63639	ENSG00000099795	NDUFB7
ENSG00000161267	2496.93	-0.342894	0.0724266	-4.73437	2.2e-6	4.42e-6	5.35458	ENSG00000161267	BDH1
ENSG00000168061	1555.74	-0.342847	0.0711956	-4.81557	1.47e-6	3.01e-6	5.52143	ENSG00000168061	SAC3D1
ENSG00000120334	4594.1	-0.34274	0.0575025	-5.96043	2.52e-9	6.28e-9	8.20204	ENSG00000120334	CENPL
ENSG00000140943	9030.6	-0.342622	0.0546559	-6.26871	3.64e-10	9.55e-10	9.02	ENSG00000140943	MBTPS1
ENSG00000189043	68717.7	-0.342527	0.0612749	-5.59	2.27e-8	5.31e-8	7.27491	ENSG00000189043	NDUFA4
ENSG00000205808	4054.74	-0.341989	0.0478931	-7.14067	9.29e-13	2.85e-12	11.5452	ENSG00000205808	PLPP6
ENSG00000148187	3784.94	-0.341821	0.0520974	-6.5612	5.34e-11	1.47e-10	9.83268	ENSG00000148187	MRRF
ENSG00000218739	11280.7	-0.341758	0.0494996	-6.90426	5.05e-12	1.49e-11	10.8268	ENSG00000218739	CEBPZOS
ENSG00000077463	1572.61	-0.341527	0.0792739	-4.30819	1.65e-5	3.06e-5	4.51428	ENSG00000077463	SIRT6
ENSG00000198331	2164.2	-0.340222	0.0599477	-5.67532	1.38e-8	3.29e-8	7.4828	ENSG00000198331	HYLS1
ENSG00000158417	8899.13	-0.339963	0.191755	-1.77291	0.0762437	0.0953748	1.02057	ENSG00000158417	EIF5B
ENSG00000007923	4439.25	-0.339877	0.0596111	-5.70157	1.19e-8	2.84e-8	7.54668	ENSG00000007923	DNAJC11
ENSG00000143314	12766.9	-0.339729	0.0396451	-8.56926	1.04e-17	4.18e-17	16.3788	ENSG00000143314	MRPL24
ENSG00000131788	6189.68	-0.339531	0.0550927	-6.1629	7.14e-10	1.84e-9	8.73518	ENSG00000131788	PIAS3
ENSG00000100836	4390.27	-0.339483	0.0712519	-4.76455	1.89e-6	3.84e-6	5.41567	ENSG00000100836	PABPN1
ENSG00000120370	1617.63	-0.339323	0.0822481	-4.12561	3.7e-5	6.68e-5	4.17522	ENSG00000120370	GORAB
ENSG00000101138	3628.4	-0.338744	0.0594234	-5.70052	1.19e-8	2.86e-8	7.54363	ENSG00000101138	CSTF1
ENSG00000163930	5650.09	-0.338718	0.0611303	-5.54092	3.01e-8	6.99e-8	7.15552	ENSG00000163930	BAP1
ENSG00000007376	1739.8	-0.338697	0.0683632	-4.95437	7.26e-7	1.52e-6	5.81816	ENSG00000007376	RPUSD1
ENSG00000143549	46949.9	-0.338532	0.0399481	-8.47429	2.37e-17	9.28e-17	16.0325	ENSG00000143549	TPM3
ENSG00000012822	3500.02	-0.338448	0.0696722	-4.85773	1.19e-6	2.44e-6	5.61261	ENSG00000012822	CALCOCO1
ENSG00000140263	9318.7	-0.338441	0.0505466	-6.69561	2.15e-11	6.09e-11	10.2154	ENSG00000140263	SORD
ENSG00000101363	2835.64	-0.338126	0.0527672	-6.40787	1.48e-10	3.97e-10	9.40121	ENSG00000101363	MANBAL
ENSG00000112294	6278.74	-0.338014	0.0502801	-6.72261	1.78e-11	5.1e-11	10.2924	ENSG00000112294	ALDH5A1
ENSG00000154832	3089.29	-0.337891	0.0747328	-4.52132	6.15e-6	1.19e-5	4.92445	ENSG00000154832	CXXC1
ENSG00000059691	2761.72	-0.337858	0.0546324	-6.18421	6.24e-10	1.62e-9	8.79048	ENSG00000059691	GATB
ENSG00000006744	6234.53	-0.337799	0.0448867	-7.52559	5.25e-14	1.73e-13	12.762	ENSG00000006744	ELAC2
ENSG00000166851	10552.1	-0.337707	0.0435341	-7.75729	8.68e-15	2.97e-14	13.5272	ENSG00000166851	PLK1
ENSG00000168781	6303.57	-0.337673	0.0501912	-6.72773	1.72e-11	4.93e-11	10.3072	ENSG00000168781	PPIP5K1
ENSG00000172830	4529.78	-0.337512	0.0675739	-4.9947	5.89e-7	1.24e-6	5.90658	ENSG00000172830	SSH3
ENSG00000123983	15549.7	-0.337178	0.0510857	-6.60023	4.11e-11	1.14e-10	9.9431	ENSG00000123983	ACSL3
ENSG00000197696	2456.1	-0.337071	0.0664543	-5.07223	3.93e-7	8.42e-7	6.07469	ENSG00000197696	NMB
ENSG00000140521	3981.7	-0.33704	0.0772876	-4.36086	1.3e-5	2.44e-5	4.61261	ENSG00000140521	POLG
ENSG00000149716	1499.53	-0.336946	0.0778685	-4.32712	1.51e-5	2.83e-5	4.54821	ENSG00000149716	LTO1
ENSG00000072506	9977.16	-0.336805	0.0500815	-6.72514	1.75e-11	5.02e-11	10.2993	ENSG00000072506	HSD17B10
ENSG00000008324	2905.93	-0.336728	0.0592557	-5.68262	1.33e-8	3.16e-8	7.50031	ENSG00000008324	SS18L2
ENSG00000213689	1930.91	-0.33641	0.0678071	-4.96128	7e-7	1.47e-6	5.83268	ENSG00000213689	TREX1
ENSG00000108963	3827.86	-0.336111	0.0529156	-6.35183	2.13e-10	5.63e-10	9.24949	ENSG00000108963	DPH1
ENSG00000176087	3323.27	-0.336025	0.0595145	-5.6461	1.64e-8	3.88e-8	7.41117	ENSG00000176087	SLC35A4
ENSG00000165280	35576.3	-0.335574	0.0502056	-6.684	2.33e-11	6.58e-11	10.1818	ENSG00000165280	VCP
ENSG00000101343	6135.75	-0.335378	0.0480868	-6.97443	3.07e-12	9.16e-12	11.0381	ENSG00000101343	CRNKL1
ENSG00000178988	8559.33	-0.334619	0.0426041	-7.85415	4.02e-15	1.39e-14	13.857	ENSG00000178988	MRFAP1L1
ENSG00000110811	1952.73	-0.334608	0.0775896	-4.31254	1.61e-5	3.01e-5	4.52143	ENSG00000110811	P3H3
ENSG00000178252	10974.3	-0.334581	0.0583452	-5.7345	9.78e-9	2.36e-8	7.62709	ENSG00000178252	WDR6
ENSG00000160211	1962.99	-0.33453	0.0627354	-5.33239	9.69e-8	2.17e-7	6.66354	ENSG00000160211	G6PD
ENSG00000103274	2042.62	-0.334449	0.0609984	-5.48291	4.18e-8	9.58e-8	7.01863	ENSG00000103274	NUBP1
ENSG00000105993	9924.8	-0.334409	0.0404177	-8.27381	1.3e-16	4.89e-16	15.3107	ENSG00000105993	DNAJB6
ENSG00000041357	26991.3	-0.334321	0.0389527	-8.58275	9.26e-18	3.73e-17	16.4283	ENSG00000041357	PSMA4
ENSG00000117691	7586.8	-0.33414	0.0552066	-6.05252	1.43e-9	3.62e-9	8.44129	ENSG00000117691	NENF
ENSG00000105968	33562.2	-0.33401	0.0378773	-8.8182	1.16e-18	4.9e-18	17.3098	ENSG00000105968	H2AZ2
ENSG00000162642	2518.63	-0.333744	0.0778995	-4.28428	1.83e-5	3.39e-5	4.4698	ENSG00000162642	C1orf52
ENSG00000185090	4235.7	-0.333321	0.0508598	-6.55371	5.61e-11	1.55e-10	9.80967	ENSG00000185090	MANEAL
ENSG00000243147	7318.78	-0.333093	0.0558549	-5.96353	2.47e-9	6.16e-9	8.21042	ENSG00000243147	MRPL33
ENSG00000079134	3258.62	-0.33251	0.0596795	-5.57159	2.52e-8	5.89e-8	7.22988	ENSG00000079134	THOC1
ENSG00000137992	5111.83	-0.332082	0.0538674	-6.1648	7.06e-10	1.82e-9	8.73993	ENSG00000137992	DBT
ENSG00000158545	5483.94	-0.332022	0.0624791	-5.31413	1.07e-7	2.39e-7	6.6216	ENSG00000158545	ZC3H18
ENSG00000149480	9598.62	-0.331895	0.0519654	-6.38685	1.69e-10	4.52e-10	9.34486	ENSG00000149480	MTA2
ENSG00000167747	15551.2	-0.331668	0.0513308	-6.46139	1.04e-10	2.81e-10	9.55129	ENSG00000167747	NA
ENSG00000198712	206954	-0.331578	0.181347	-1.82841	0.0674879	0.0851272	1.06993	ENSG00000198712	MT-CO2
ENSG00000184992	9368.42	-0.331052	0.0540035	-6.1302	8.78e-10	2.25e-9	8.64782	ENSG00000184992	BRI3BP
ENSG00000108883	11314	-0.331004	0.0570113	-5.80595	6.4e-9	1.56e-8	7.80688	ENSG00000108883	EFTUD2
ENSG00000288218	887.113	-0.330803	0.0866273	-3.81869	1.3416e-4	2.31904e-4	3.63469	ENSG00000288218	NA
ENSG00000169710	27292.7	-0.330485	0.0507326	-6.51426	7.3e-11	2e-10	9.69897	ENSG00000169710	FASN
ENSG00000067248	5306.46	-0.330215	0.0686612	-4.80935	1.51e-6	3.1e-6	5.50864	ENSG00000067248	DHX29
ENSG00000152234	100286	-0.330179	0.0412558	-8.00322	1.21e-15	4.36e-15	14.3605	ENSG00000152234	ATP5F1A
ENSG00000157895	2973.58	-0.330072	0.0763123	-4.32528	1.52e-5	2.85e-5	4.54516	ENSG00000157895	C12orf43
ENSG00000113048	14551.1	-0.32994	0.0443485	-7.43971	1.01e-13	3.27e-13	12.4855	ENSG00000113048	MRPS27
ENSG00000178188	2360.2	-0.329805	0.067637	-4.8761	1.08e-6	2.24e-6	5.64975	ENSG00000178188	SH2B1
ENSG00000158435	5710.9	-0.329682	0.0501122	-6.57887	4.74e-11	1.3100000000000001e-10	9.88273	ENSG00000158435	CNOT11
ENSG00000146834	9105.27	-0.329658	0.0627203	-5.256	1.47e-7	3.24e-7	6.48945	ENSG00000146834	MEPCE
ENSG00000161057	18054.3	-0.329626	0.0452236	-7.28882	3.13e-13	9.86e-13	12.0061	ENSG00000161057	PSMC2
ENSG00000124225	22574.2	-0.329472	0.0469782	-7.0133	2.33e-12	6.99e-12	11.1555	ENSG00000124225	PMEPA1
ENSG00000133119	9922.25	-0.329349	0.0492787	-6.68339	2.33e-11	6.6e-11	10.1805	ENSG00000133119	RFC3
ENSG00000136810	21891.4	-0.329326	0.0488379	-6.74324	1.55e-11	4.44e-11	10.3526	ENSG00000136810	TXN
ENSG00000004487	8591.34	-0.328967	0.0487821	-6.74361	1.54e-11	4.43e-11	10.3536	ENSG00000004487	KDM1A
ENSG00000132286	2405.96	-0.328325	0.0695314	-4.72196	2.34e-6	4.68e-6	5.32975	ENSG00000132286	TIMM10B
ENSG00000176619	14985.2	-0.327124	0.0605811	-5.39976	6.67e-8	1.51e-7	6.82102	ENSG00000176619	LMNB2
ENSG00000256269	3991.66	-0.326533	0.0550985	-5.92634	3.1e-9	7.69e-9	8.11407	ENSG00000256269	HMBS
ENSG00000166747	13513.7	-0.326524	0.050423	-6.4757	9.44e-11	2.57e-10	9.59007	ENSG00000166747	AP1G1
ENSG00000241015	456.426	-0.326077	0.101646	-3.20796	0.0013368	0.00208004	2.68193	ENSG00000241015	NA
ENSG00000111707	13265.4	-0.325924	0.0603973	-5.39632	6.8e-8	1.54e-7	6.81248	ENSG00000111707	SUDS3
ENSG00000164889	16971	-0.325349	0.0616179	-5.28011	1.29e-7	2.86e-7	6.54363	ENSG00000164889	SLC4A2
ENSG00000136710	2518.61	-0.324806	0.0566036	-5.73826	9.57e-9	2.31e-8	7.63639	ENSG00000136710	VMA22
ENSG00000249072	63121.1	-0.324668	0.195074	-1.66433	0.0960465	0.118124	0.927661	ENSG00000249072	NA
ENSG00000136319	2287.86	-0.3245	0.0672206	-4.82739	1.38e-6	2.84e-6	5.54668	ENSG00000136319	TTC5
ENSG00000156697	4285.72	-0.323708	0.0608711	-5.31792	1.05e-7	2.34e-7	6.63078	ENSG00000156697	UTP14A
ENSG00000111328	11968.2	-0.323389	0.0489259	-6.60977	3.85e-11	1.07e-10	9.97062	ENSG00000111328	CDK2AP1
ENSG00000145414	2322.51	-0.323137	0.0634661	-5.09148	3.55e-7	7.63e-7	6.11748	ENSG00000145414	NAF1
ENSG00000133028	3508.66	-0.322967	0.0548459	-5.88862	3.89e-9	9.61e-9	8.01728	ENSG00000133028	SCO1
ENSG00000090971	663.348	-0.322638	0.0916559	-3.52011	4.31375e-4	7.08703e-4	3.14954	ENSG00000090971	NAT14
ENSG00000141556	5051.9	-0.322201	0.0636678	-5.06066	4.18e-7	8.93e-7	6.04915	ENSG00000141556	TBCD
ENSG00000154727	6142.63	-0.322129	0.0447589	-7.19698	6.16e-13	1.91e-12	11.719	ENSG00000154727	GABPA
ENSG00000101365	7248.36	-0.322073	0.0537659	-5.99029	2.09e-9	5.25e-9	8.27984	ENSG00000101365	IDH3B
ENSG00000100360	2826.66	-0.321689	0.0670512	-4.79767	1.61e-6	3.28e-6	5.48413	ENSG00000100360	IFT27
ENSG00000100023	3082.43	-0.321331	0.0864813	-3.71561	2.02716e-4	3.45746e-4	3.46124	ENSG00000100023	PPIL2
ENSG00000136044	6822.13	-0.321262	0.060653	-5.29672	1.18e-7	2.62e-7	6.5817	ENSG00000136044	APPL2
ENSG00000184523	65.5641	-0.321099	0.261756	-1.22672	0.21993	0.25485	0.593715	ENSG00000184523	NA
ENSG00000073578	11275	-0.3208	0.0518707	-6.1846	6.23e-10	1.61e-9	8.79317	ENSG00000073578	SDHA
ENSG00000166197	20355.1	-0.320788	0.0732249	-4.38086	1.18e-5	2.23e-5	4.6517	ENSG00000166197	NOLC1
ENSG00000173715	1303.84	-0.320577	0.0667103	-4.80551	1.54e-6	3.16e-6	5.50031	ENSG00000173715	TOP6BL
ENSG00000042753	15625.4	-0.320558	0.0521352	-6.14858	7.82e-10	2.01e-9	8.6968	ENSG00000042753	AP2S1
ENSG00000180694	3598.93	-0.320543	0.0591999	-5.41459	6.14e-8	1.39e-7	6.85699	ENSG00000180694	TMEM64
ENSG00000152944	6609.07	-0.320461	0.0606255	-5.28591	1.25e-7	2.78e-7	6.55596	ENSG00000152944	MED21
ENSG00000119723	3135.76	-0.319903	0.0718886	-4.44998	8.59e-6	1.64e-5	4.78516	ENSG00000119723	COQ6
ENSG00000106628	16596.9	-0.319727	0.0473573	-6.75139	1.46e-11	4.21e-11	10.3757	ENSG00000106628	POLD2
ENSG00000077458	4095.92	-0.319685	0.0510035	-6.26792	3.66e-10	9.6e-10	9.01773	ENSG00000077458	FAM76B
ENSG00000125743	32880.8	-0.31966	0.0515632	-6.19939	5.67e-10	1.47e-9	8.83268	ENSG00000125743	SNRPD2
ENSG00000117475	5545.38	-0.31941	0.0476367	-6.70511	2.01e-11	5.72e-11	10.2426	ENSG00000117475	BLZF1
ENSG00000235162	8346.26	-0.319281	0.0462624	-6.90152	5.14e-12	1.51e-11	10.821	ENSG00000235162	C12orf75
ENSG00000111641	4921.92	-0.319125	0.0688933	-4.63216	3.62e-6	7.13e-6	5.14691	ENSG00000111641	NOP2
ENSG00000158042	7577.3	-0.318568	0.0494523	-6.44193	1.18e-10	3.19e-10	9.49621	ENSG00000158042	MRPL17
ENSG00000164548	4901.06	-0.318462	0.0545597	-5.83695	5.32e-9	1.3e-8	7.88606	ENSG00000164548	TRA2A
ENSG00000182636	1548.3	-0.317399	0.0751646	-4.22272	2.41e-5	4.43e-5	4.3536	ENSG00000182636	NDN
ENSG00000001497	4134.31	-0.317328	0.0595351	-5.3301	9.82e-8	2.2e-7	6.65758	ENSG00000001497	LAS1L
ENSG00000138758	10534.7	-0.317295	0.0744982	-4.25909	2.05e-5	3.78e-5	4.42251	ENSG00000138758	SEPTIN11
ENSG00000139636	1450.11	-0.316994	0.0710178	-4.46358	8.06e-6	1.54e-5	4.81248	ENSG00000139636	LMBR1L
ENSG00000132478	1954.68	-0.316529	0.0666175	-4.75144	2.02e-6	4.08e-6	5.38934	ENSG00000132478	UNK
ENSG00000004864	5766.42	-0.316528	0.0582333	-5.43551	5.46e-8	1.24e-7	6.90658	ENSG00000004864	SLC25A13
ENSG00000136811	7488.08	-0.31651	0.0570336	-5.54953	2.86e-8	6.66e-8	7.17653	ENSG00000136811	ODF2
ENSG00000171453	3244.71	-0.316425	0.055915	-5.65904	1.52e-8	3.61e-8	7.44249	ENSG00000171453	POLR1C
ENSG00000198546	4070.64	-0.316337	0.0521317	-6.06804	1.29e-9	3.29e-9	8.4828	ENSG00000198546	ZNF511
ENSG00000116455	3046.55	-0.316096	0.0563291	-5.61159	2e-8	4.7e-8	7.3279	ENSG00000116455	WDR77
ENSG00000144554	4660.19	-0.315972	0.0753881	-4.19127	2.77e-5	5.07e-5	4.29499	ENSG00000144554	FANCD2
ENSG00000116030	15599.6	-0.315819	0.043028	-7.33986	2.14e-13	6.8e-13	12.1675	ENSG00000116030	SUMO1
ENSG00000180992	3672.91	-0.315814	0.0602312	-5.24337	1.58e-7	3.47e-7	6.45967	ENSG00000180992	MRPL14
ENSG00000100908	1194.63	-0.315693	0.071741	-4.40046	1.08e-5	2.05e-5	4.68825	ENSG00000100908	EMC9
ENSG00000113456	5825.61	-0.315263	0.0510543	-6.17505	6.61e-10	1.71e-9	8.767	ENSG00000113456	RAD1
ENSG00000145912	14078.6	-0.315199	0.05149	-6.12156	9.27e-10	2.38e-9	8.62342	ENSG00000145912	NHP2
ENSG00000179163	2885.19	-0.314786	0.0545579	-5.76976	7.94e-9	1.92e-8	7.7167	ENSG00000179163	FUCA1
ENSG00000169188	2588.32	-0.31471	0.0657003	-4.79008	1.67e-6	3.4e-6	5.46852	ENSG00000169188	APEX2
ENSG00000102098	2994.74	-0.314647	0.0656107	-4.79567	1.62e-6	3.31e-6	5.48017	ENSG00000102098	SCML2
ENSG00000126698	15384	-0.314536	0.0463338	-6.78848	1.13e-11	3.28e-11	10.4841	ENSG00000126698	DNAJC8
ENSG00000159140	19402.2	-0.314342	0.0745774	-4.21498	2.5e-5	4.58e-5	4.33913	ENSG00000159140	SON
ENSG00000310576	1040.13	-0.313951	0.0726871	-4.31921	1.57e-5	2.92e-5	4.53462	ENSG00000310576	NA
ENSG00000147140	48442.4	-0.312704	0.0480202	-6.51193	7.42e-11	2.03e-10	9.6925	ENSG00000147140	NONO
ENSG00000196976	3339.1	-0.312256	0.0819927	-3.80835	1.399e-4	2.41703e-4	3.61672	ENSG00000196976	LAGE3
ENSG00000257218	5558.76	-0.311906	0.0584218	-5.33886	9.35e-8	2.1e-7	6.67778	ENSG00000257218	GATC
ENSG00000151498	3382.24	-0.311866	0.0536056	-5.8178	5.96e-9	1.46e-8	7.83565	ENSG00000151498	ACAD8
ENSG00000141959	11401.5	-0.311797	0.042942	-7.26088	3.85e-13	1.21e-12	11.9172	ENSG00000141959	PFKL
ENSG00000253719	23293.5	-0.31175	0.0396495	-7.86265	3.76e-15	1.31e-14	13.8827	ENSG00000253719	ATXN7L3B
ENSG00000147381	24958	-0.311696	0.0463199	-6.72922	1.71e-11	4.88e-11	10.3116	ENSG00000147381	MAGEA4
ENSG00000126226	4047.66	-0.311375	0.0590241	-5.27539	1.32e-7	2.93e-7	6.53313	ENSG00000126226	PCID2
ENSG00000123144	16466.9	-0.311241	0.0499899	-6.22608	4.78e-10	1.25e-9	8.90309	ENSG00000123144	TRIR
ENSG00000143303	3426.2	-0.31088	0.0649168	-4.7889	1.68e-6	3.42e-6	5.46597	ENSG00000143303	METTL25B
ENSG00000067334	7150.07	-0.310874	0.0691398	-4.49631	6.91e-6	1.33e-5	4.87615	ENSG00000067334	DNTTIP2
ENSG00000101546	2925.16	-0.310862	0.0566131	-5.49099	4e-8	9.18e-8	7.03716	ENSG00000101546	RBFA
ENSG00000184831	2848.35	-0.310314	0.0547311	-5.66979	1.43e-8	3.39e-8	7.4698	ENSG00000184831	APOO
ENSG00000129158	1463.56	-0.310243	0.0654674	-4.73889	2.15e-6	4.33e-6	5.36351	ENSG00000129158	SERGEF
ENSG00000205659	3111.08	-0.310164	0.0549067	-5.64894	1.61e-8	3.82e-8	7.41794	ENSG00000205659	LIN52
ENSG00000171421	2765.53	-0.310029	0.058236	-5.32367	1.02e-7	2.27e-7	6.64397	ENSG00000171421	MRPL36
ENSG00000005801	2876.5	-0.309789	0.0652841	-4.74525	2.08e-6	4.2e-6	5.37675	ENSG00000005801	ZNF195
ENSG00000106443	7629.05	-0.30973	0.0536142	-5.77702	7.6e-9	1.84e-8	7.73518	ENSG00000106443	PHF14
ENSG00000204852	5274.7	-0.30946	0.0506673	-6.1077	1.01e-9	2.59e-9	8.5867	ENSG00000204852	TCTN1
ENSG00000128928	8365.93	-0.309389	0.0615952	-5.02294	5.09e-7	1.08e-6	5.96658	ENSG00000128928	IVD
ENSG00000113595	3456.85	-0.30926	0.0570835	-5.41767	6.04e-8	1.37e-7	6.86328	ENSG00000113595	TRIM23
ENSG00000115368	5998.1	-0.30923	0.0499596	-6.18959	6.03e-10	1.56e-9	8.80688	ENSG00000115368	WDR75
ENSG00000166206	3562.35	-0.309219	0.0654812	-4.72226	2.33e-6	4.68e-6	5.32975	ENSG00000166206	GABRB3
ENSG00000083807	1249.08	-0.308662	0.0706317	-4.37003	1.24e-5	2.34e-5	4.63078	ENSG00000083807	SLC27A5
ENSG00000141543	5049.56	-0.308428	0.0480823	-6.41459	1.41e-10	3.8e-10	9.42022	ENSG00000141543	EIF4A3
ENSG00000113300	5596.68	-0.308387	0.0696361	-4.42856	9.49e-6	1.8e-5	4.74473	ENSG00000113300	CNOT6
ENSG00000170312	20877.9	-0.308316	0.0459536	-6.70929	1.96e-11	5.57e-11	10.2541	ENSG00000170312	CDK1
ENSG00000117308	2797.13	-0.308274	0.0546312	-5.64282	1.67e-8	3.95e-8	7.4034	ENSG00000117308	GALE
ENSG00000187713	4507.65	-0.30773	0.0510728	-6.02533	1.69e-9	4.26e-9	8.37059	ENSG00000187713	TMEM203
ENSG00000265354	6687.37	-0.307729	0.0473721	-6.496	8.25e-11	2.25e-10	9.64782	ENSG00000265354	TIMM23
ENSG00000100372	4635	-0.307713	0.0510614	-6.02634	1.68e-9	4.24e-9	8.37263	ENSG00000100372	SLC25A17
ENSG00000106588	26517.3	-0.307513	0.0402599	-7.6382	2.2e-14	7.4e-14	13.1308	ENSG00000106588	PSMA2
ENSG00000230021	37.085	-0.307234	0.338909	-0.90654	0.36465	0.405478	0.392033	ENSG00000230021	NA
ENSG00000065054	2979.46	-0.307015	0.0643977	-4.76749	1.87e-6	3.79e-6	5.42136	ENSG00000065054	NHERF2
ENSG00000179965	1372.32	-0.30687	0.0689275	-4.45207	8.5e-6	1.63e-5	4.78781	ENSG00000179965	ZNF771
ENSG00000006715	6009.68	-0.306668	0.0668976	-4.58414	4.56e-6	8.9e-6	5.05061	ENSG00000006715	VPS41
ENSG00000177542	3598.93	-0.306591	0.0563108	-5.44462	5.19e-8	1.18e-7	6.92812	ENSG00000177542	SLC25A22
ENSG00000115524	29145.2	-0.306379	0.0450599	-6.79937	1.05e-11	3.05e-11	10.5157	ENSG00000115524	SF3B1
ENSG00000085274	10657.1	-0.306221	0.0607521	-5.04051	4.64e-7	9.88e-7	6.00524	ENSG00000085274	MYNN
ENSG00000143198	4418.31	-0.30622	0.0509382	-6.0116	1.84e-9	4.62e-9	8.33536	ENSG00000143198	MGST3
ENSG00000134744	3882.15	-0.306163	0.0916291	-3.34133	8.33778e-4	0.00133056	2.87597	ENSG00000134744	TUT4
ENSG00000173473	21357.1	-0.306132	0.0471761	-6.48914	8.63e-11	2.36e-10	9.62709	ENSG00000173473	SMARCC1
ENSG00000112695	37258.6	-0.305672	0.0544459	-5.61423	1.97e-8	4.64e-8	7.33348	ENSG00000112695	COX7A2
ENSG00000157191	2220.24	-0.305415	0.0630455	-4.84436	1.27e-6	2.61e-6	5.58336	ENSG00000157191	NECAP2
ENSG00000198912	2775.23	-0.304411	0.0606313	-5.02068	5.15e-7	1.09e-6	5.96257	ENSG00000198912	C1orf174
ENSG00000127540	12682.5	-0.304147	0.0592612	-5.13231	2.86e-7	6.18e-7	6.20901	ENSG00000127540	UQCR11
ENSG00000078018	6691.86	-0.303743	0.0607954	-4.99615	5.85e-7	1.23e-6	5.91009	ENSG00000078018	MAP2
ENSG00000085415	6802.15	-0.303703	0.0516145	-5.88406	4e-9	9.87e-9	8.00568	ENSG00000085415	SEH1L
ENSG00000168765	2269.58	-0.303634	0.0589296	-5.15249	2.57e-7	5.57e-7	6.25414	ENSG00000168765	GSTM4
ENSG00000159228	3320.23	-0.303492	0.0567746	-5.34556	9.01e-8	2.02e-7	6.69465	ENSG00000159228	CBR1
ENSG00000104472	4509.41	-0.303406	0.0517869	-5.85873	4.66e-9	1.14e-8	7.9431	ENSG00000104472	CHRAC1
ENSG00000185825	17771.8	-0.303162	0.0408576	-7.41998	1.17e-13	3.78e-13	12.4225	ENSG00000185825	BCAP31
ENSG00000156253	1629.35	-0.303093	0.0654763	-4.62906	3.67e-6	7.23e-6	5.14086	ENSG00000156253	RWDD2B
ENSG00000101811	2452.55	-0.302941	0.0573667	-5.28079	1.29e-7	2.85e-7	6.54516	ENSG00000101811	CSTF2
ENSG00000124207	35104.9	-0.302683	0.0410689	-7.37012	1.7e-13	5.45e-13	12.2636	ENSG00000124207	CSE1L
ENSG00000163918	7437.44	-0.302325	0.049601	-6.09513	1.09e-9	2.8e-9	8.55284	ENSG00000163918	RFC4
ENSG00000137133	4506.59	-0.301493	0.0538926	-5.59433	2.21e-8	5.18e-8	7.28567	ENSG00000137133	HINT2
ENSG00000204220	823.948	-0.301482	0.0951062	-3.16995	0.00152465	0.00236206	2.62671	ENSG00000204220	PFDN6
ENSG00000107872	2189.48	-0.301048	0.0629304	-4.78382	1.72e-6	3.5e-6	5.45593	ENSG00000107872	FBXL15
ENSG00000149483	1473.3	-0.300797	0.0729059	-4.12582	3.69e-5	6.67e-5	4.17587	ENSG00000149483	TMEM138
ENSG00000104915	2718.98	-0.300461	0.0618828	-4.85532	1.2e-6	2.47e-6	5.6073	ENSG00000104915	STX10
ENSG00000134690	6636.79	-0.300385	0.0494653	-6.07265	1.26e-9	3.2e-9	8.49485	ENSG00000134690	CDCA8
ENSG00000077235	7361.65	-0.300292	0.075195	-3.99351	6.51e-5	1.1505e-4	3.93911	ENSG00000077235	GTF3C1
ENSG00000147123	9175.38	-0.300039	0.0545622	-5.49902	3.82e-8	8.78e-8	7.05651	ENSG00000147123	NDUFB11
ENSG00000213619	8664.32	-0.299825	0.0541078	-5.54125	3e-8	6.98e-8	7.15614	ENSG00000213619	NDUFS3
ENSG00000128944	9272.97	-0.299085	0.0455548	-6.56539	5.19e-11	1.43e-10	9.84466	ENSG00000128944	KNSTRN
ENSG00000142185	2289.07	-0.29885	0.0729139	-4.09867	4.16e-5	7.46e-5	4.12726	ENSG00000142185	TRPM2
ENSG00000145191	4419.04	-0.298557	0.0509413	-5.8608	4.61e-9	1.13e-8	7.94692	ENSG00000145191	EIF2B5
ENSG00000137776	5254.65	-0.297893	0.0838283	-3.55361	3.7998e-4	6.27909e-4	3.2021	ENSG00000137776	SLTM
ENSG00000088035	2142.26	-0.297871	0.0613966	-4.85158	1.22e-6	2.52e-6	5.5986	ENSG00000088035	ALG6
ENSG00000166140	3207.57	-0.297844	0.0539373	-5.52204	3.35e-8	7.75e-8	7.1107	ENSG00000166140	ZFYVE19
ENSG00000074266	2525.54	-0.297706	0.0549292	-5.41982	5.97e-8	1.36e-7	6.86646	ENSG00000074266	EED
ENSG00000101888	2661.25	-0.297546	0.0718086	-4.1436	3.42e-5	6.2e-5	4.20761	ENSG00000101888	NXT2
ENSG00000173915	15032.2	-0.297531	0.0492893	-6.03642	1.58e-9	3.99e-9	8.39903	ENSG00000173915	ATP5MK
ENSG00000093000	12600.2	-0.297367	0.0656436	-4.53003	5.9e-6	1.14e-5	4.9431	ENSG00000093000	NUP50
ENSG00000103253	2951.05	-0.29701	0.0703159	-4.22394	2.4e-5	4.41e-5	4.35556	ENSG00000103253	HAGHL
ENSG00000055950	9323.67	-0.297008	0.0573706	-5.17701	2.25e-7	4.91e-7	6.30892	ENSG00000055950	MRPL43
ENSG00000130731	3926.63	-0.296777	0.0606513	-4.89317	9.92e-7	2.06e-6	5.68613	ENSG00000130731	METTL26
ENSG00000099810	5421.54	-0.296666	0.0597563	-4.96459	6.88e-7	1.44e-6	5.84164	ENSG00000099810	MTAP
ENSG00000172831	5132.49	-0.296579	0.0535945	-5.53375	3.13e-8	7.27e-8	7.13847	ENSG00000172831	CES2
ENSG00000137288	7049.42	-0.296388	0.0635866	-4.66117	3.14e-6	6.22e-6	5.20621	ENSG00000137288	UQCC2
ENSG00000161999	4038.62	-0.296177	0.05365	-5.52055	3.38e-8	7.81e-8	7.10735	ENSG00000161999	JMJD8
ENSG00000124802	2906.56	-0.295863	0.0552007	-5.35978	8.33e-8	1.88e-7	6.72584	ENSG00000124802	EEF1E1
ENSG00000153207	16682.4	-0.295787	0.0670574	-4.41094	1.03e-5	1.95e-5	4.70997	ENSG00000153207	AHCTF1
ENSG00000052126	3975.13	-0.295779	0.0749928	-3.9441	8.01e-5	1.40389e-4	3.85267	ENSG00000052126	PLEKHA5
ENSG00000056050	2212.35	-0.295684	0.0633636	-4.66646	3.06e-6	6.07e-6	5.21681	ENSG00000056050	HPF1
ENSG00000143224	1147.14	-0.29568	0.0910706	-3.24671	0.00116747	0.00182913	2.73775	ENSG00000143224	PPOX
ENSG00000172466	19717.8	-0.295467	0.0464232	-6.36464	1.96e-10	5.2e-10	9.284	ENSG00000172466	ZNF24
ENSG00000111445	9599.18	-0.295263	0.0495778	-5.95555	2.59e-9	6.47e-9	8.1891	ENSG00000111445	RFC5
ENSG00000146085	9020.91	-0.295209	0.0429105	-6.87965	6e-12	1.76e-11	10.7545	ENSG00000146085	MMUT
ENSG00000111642	10882.8	-0.294596	0.0788055	-3.73827	1.85289e-4	3.16818e-4	3.49919	ENSG00000111642	CHD4
ENSG00000253352	16848.4	-0.294409	0.0604874	-4.86728	1.13e-6	2.33e-6	5.63264	ENSG00000253352	TUG1
ENSG00000164754	48310.2	-0.29437	0.0476911	-6.17242	6.73e-10	1.74e-9	8.75945	ENSG00000164754	RAD21
ENSG00000156411	15965.8	-0.294305	0.051173	-5.75118	8.86e-9	2.14e-8	7.66959	ENSG00000156411	ATP5MJ
ENSG00000227671	1146.75	-0.293692	0.0767093	-3.82864	1.28854e-4	2.22959e-4	3.65177	ENSG00000227671	NA
ENSG00000137880	7079.41	-0.293511	0.0635697	-4.61715	3.89e-6	7.64e-6	5.11691	ENSG00000137880	GCHFR
ENSG00000168876	2051.61	-0.29318	0.0618298	-4.74173	2.12e-6	4.27e-6	5.36957	ENSG00000168876	ANKRD49
ENSG00000107651	6434.37	-0.293145	0.0712762	-4.11281	3.91e-5	7.03e-5	4.15304	ENSG00000107651	SEC23IP
ENSG00000103024	3472.22	-0.293079	0.0655287	-4.47252	7.73e-6	1.48e-5	4.82974	ENSG00000103024	NME3
ENSG00000159202	8474.35	-0.29306	0.0468849	-6.25062	4.09e-10	1.07e-9	8.97062	ENSG00000159202	UBE2Z
ENSG00000164405	20718	-0.29254	0.0649125	-4.50669	6.58e-6	1.27e-5	4.8962	ENSG00000164405	UQCRQ
ENSG00000072849	4590.49	-0.292433	0.0578207	-5.05758	4.25e-7	9.07e-7	6.04239	ENSG00000072849	DERL2
ENSG00000129484	1751.34	-0.292365	0.0645651	-4.52822	5.95e-6	1.15e-5	4.9393	ENSG00000129484	PARP2
ENSG00000170855	6549.23	-0.292275	0.0622265	-4.69695	2.64e-6	5.26e-6	5.27901	ENSG00000170855	TRIAP1
ENSG00000105483	1521.19	-0.291933	0.0705955	-4.13529	3.55e-5	6.41e-5	4.19314	ENSG00000105483	CARD8
ENSG00000185201	1569.67	-0.291864	0.0891499	-3.27386	0.00106091	0.00167182	2.77681	ENSG00000185201	IFITM2
ENSG00000139725	3248.02	-0.291844	0.0619777	-4.70885	2.49e-6	4.97e-6	5.30364	ENSG00000139725	RHOF
ENSG00000149300	1300.07	-0.291728	0.0670943	-4.34803	1.37e-5	2.58e-5	4.58838	ENSG00000149300	C11orf52
ENSG00000242028	6788.02	-0.291649	0.0567587	-5.1384	2.77e-7	5.99e-7	6.22257	ENSG00000242028	HYPK
ENSG00000163468	43168.6	-0.291605	0.0370995	-7.86007	3.84e-15	1.33e-14	13.8761	ENSG00000163468	CCT3
ENSG00000134986	2866.82	-0.291505	0.0651827	-4.47212	7.74e-6	1.48e-5	4.82974	ENSG00000134986	NREP
ENSG00000108443	5779.31	-0.291173	0.061467	-4.73706	2.17e-6	4.36e-6	5.36051	ENSG00000108443	RPS6KB1
ENSG00000135070	8548.67	-0.291012	0.0530696	-5.48359	4.17e-8	9.55e-8	7.02	ENSG00000135070	ISCA1
ENSG00000142089	2066.52	-0.291007	0.0616254	-4.72219	2.33e-6	4.68e-6	5.32975	ENSG00000142089	IFITM3
ENSG00000117399	23075.9	-0.290977	0.0408735	-7.11896	1.09e-12	3.32e-12	11.4789	ENSG00000117399	CDC20
ENSG00000106028	13601.8	-0.290316	0.052898	-5.48822	4.06e-8	9.31e-8	7.03105	ENSG00000106028	SSBP1
ENSG00000167985	3143.12	-0.290097	0.0534046	-5.43207	5.57e-8	1.27e-7	6.8962	ENSG00000167985	SDHAF2
ENSG00000152348	2990.54	-0.289893	0.0541392	-5.35458	8.58e-8	1.93e-7	6.71444	ENSG00000152348	ATG10
ENSG00000132383	17261.2	-0.289859	0.064106	-4.52157	6.14e-6	1.19e-5	4.92445	ENSG00000132383	RPA1
ENSG00000179021	5225.77	-0.289389	0.0610381	-4.74111	2.13e-6	4.29e-6	5.36754	ENSG00000179021	C3orf38
ENSG00000156831	3325.94	-0.289263	0.0649667	-4.45248	8.49e-6	1.62e-5	4.79048	ENSG00000156831	NSMCE2
ENSG00000164609	6317.33	-0.289198	0.0702643	-4.11586	3.86e-5	6.95e-5	4.15802	ENSG00000164609	SLU7
ENSG00000169592	4726.54	-0.288828	0.052958	-5.4539	4.93e-8	1.12e-7	6.95078	ENSG00000169592	INO80E
ENSG00000064763	6299.28	-0.288741	0.058759	-4.91398	8.92e-7	1.86e-6	5.73049	ENSG00000064763	FAR2
ENSG00000241973	6273.49	-0.288693	0.0712281	-4.05308	5.05e-5	9.01e-5	4.04528	ENSG00000241973	PI4KA
ENSG00000111361	8281.5	-0.287614	0.0431352	-6.66774	2.6e-11	7.32e-11	10.1355	ENSG00000111361	EIF2B1
ENSG00000136930	13057.4	-0.287382	0.0502479	-5.71928	1.07e-8	2.57e-8	7.59007	ENSG00000136930	PSMB7
ENSG00000138750	7321.07	-0.287329	0.046781	-6.14201	8.15e-10	2.09e-9	8.67985	ENSG00000138750	NUP54
ENSG00000257267	2411.9	-0.287275	0.0555288	-5.17344	2.3e-7	4.99e-7	6.3019	ENSG00000257267	NA
ENSG00000164751	8128.72	-0.286913	0.066435	-4.31869	1.57e-5	2.93e-5	4.53313	ENSG00000164751	PEX2
ENSG00000277443	17524.7	-0.286896	0.0451743	-6.35087	2.14e-10	5.67e-10	9.24642	ENSG00000277443	MARCKS
ENSG00000165526	3401.67	-0.286682	0.0543106	-5.27857	1.3e-7	2.88e-7	6.54061	ENSG00000165526	RPUSD4
ENSG00000177683	14640.4	-0.286265	0.041875	-6.83618	8.13e-12	2.37e-11	10.6253	ENSG00000177683	THAP5
ENSG00000142396	6589.78	-0.286131	0.0548067	-5.22074	1.78e-7	3.91e-7	6.40782	ENSG00000142396	ERVK3-1
ENSG00000169136	5759.57	-0.286067	0.0548542	-5.21504	1.84e-7	4.03e-7	6.39469	ENSG00000169136	ATF5
ENSG00000236287	6350.6	-0.285843	0.0503008	-5.68267	1.33e-8	3.16e-8	7.50031	ENSG00000236287	ZBED5
ENSG00000185129	5009.6	-0.2858	0.0517044	-5.52758	3.25e-8	7.52e-8	7.12378	ENSG00000185129	PURA
ENSG00000100413	2748.9	-0.285624	0.071931	-3.97081	7.16e-5	1.26192e-4	3.89897	ENSG00000100413	POLR3H
ENSG00000163785	6883.82	-0.28541	0.0465123	-6.13624	8.45e-10	2.17e-9	8.66354	ENSG00000163785	RYK
ENSG00000102977	2473.52	-0.285018	0.0620641	-4.59232	4.38e-6	8.58e-6	5.06651	ENSG00000102977	ACD
ENSG00000104881	2519.31	-0.285016	0.0575727	-4.95055	7.4e-7	1.55e-6	5.80967	ENSG00000104881	PPP1R13L
ENSG00000124789	10241.3	-0.284984	0.0603566	-4.72167	2.34e-6	4.68e-6	5.32975	ENSG00000124789	NUP153
ENSG00000110104	3483.55	-0.284705	0.0511375	-5.56743	2.59e-8	6.03e-8	7.21968	ENSG00000110104	CCDC86
ENSG00000205323	13619.4	-0.284523	0.0418953	-6.79129	1.11e-11	3.22e-11	10.4921	ENSG00000205323	SARNP
ENSG00000033800	4126.83	-0.28449	0.0603567	-4.71348	2.44e-6	4.87e-6	5.31247	ENSG00000033800	PIAS1
ENSG00000174695	8475.3	-0.284468	0.0701316	-4.0562	4.99e-5	8.9e-5	4.05061	ENSG00000174695	TMEM167A
ENSG00000186230	902.807	-0.284248	0.0935255	-3.03926	0.00237163	0.00359315	2.44453	ENSG00000186230	ZNF749
ENSG00000215375	816.872	-0.284137	0.089035	-3.19129	0.00141639	0.00220036	2.65751	ENSG00000215375	MYL5
ENSG00000100281	9338.83	-0.283884	0.0567024	-5.00655	5.54e-7	1.17e-6	5.93181	ENSG00000100281	HMGXB4
ENSG00000006576	14851.3	-0.283718	0.0497508	-5.70279	1.18e-8	2.83e-8	7.54821	ENSG00000006576	PHTF2
ENSG00000115419	3592.83	-0.283592	0.0671399	-4.22391	2.4e-5	4.41e-5	4.35556	ENSG00000115419	GLS
ENSG00000128609	27113.6	-0.283014	0.0404266	-7.0007	2.55e-12	7.63e-12	11.1175	ENSG00000128609	NDUFA5
ENSG00000169083	28379.5	-0.28206	0.0742233	-3.80016	1.44603e-4	2.49512e-4	3.60291	ENSG00000169083	AR
ENSG00000144580	10385.4	-0.281583	0.0444334	-6.3372	2.34e-10	6.18e-10	9.20901	ENSG00000144580	CNOT9
ENSG00000168275	3069.3	-0.281573	0.072878	-3.86362	1.11718e-4	1.93901e-4	3.71242	ENSG00000168275	COA6
ENSG00000152133	4083.11	-0.281554	0.059158	-4.75936	1.94e-6	3.93e-6	5.40561	ENSG00000152133	GPATCH11
ENSG00000126878	6931.83	-0.281427	0.0501479	-5.61195	2e-8	4.7e-8	7.3279	ENSG00000126878	AIF1L
ENSG00000037241	5335.11	-0.281194	0.0578125	-4.8639	1.15e-6	2.37e-6	5.62525	ENSG00000037241	RPL26L1
ENSG00000137207	7410.44	-0.281128	0.0494407	-5.68616	1.3e-8	3.1e-8	7.50864	ENSG00000137207	YIPF3
ENSG00000114383	3730.26	-0.280903	0.0525216	-5.34834	8.88e-8	2e-7	6.69897	ENSG00000114383	TUSC2
ENSG00000113643	11639	-0.28087	0.0433605	-6.47757	9.32e-11	2.54e-10	9.59517	ENSG00000113643	RARS1
ENSG00000139921	6514.74	-0.280497	0.0452383	-6.20044	5.63e-10	1.46e-9	8.83565	ENSG00000139921	TMX1
ENSG00000130826	12708.6	-0.280302	0.0403677	-6.94372	3.82e-12	1.13e-11	10.9469	ENSG00000130826	DKC1
ENSG00000167515	3768.78	-0.280249	0.0644863	-4.34587	1.39e-5	2.6e-5	4.58503	ENSG00000167515	TRAPPC2L
ENSG00000163348	9437.15	-0.280128	0.0489466	-5.72314	1.05e-8	2.52e-8	7.5986	ENSG00000163348	PYGO2
ENSG00000133895	6141.86	-0.279768	0.0503955	-5.55145	2.83e-8	6.59e-8	7.18111	ENSG00000133895	MEN1
ENSG00000176842	2279.1	-0.279677	0.0635613	-4.40011	1.08e-5	2.05e-5	4.68825	ENSG00000176842	IRX5
ENSG00000065548	10252.1	-0.279509	0.0502465	-5.56275	2.66e-8	6.19e-8	7.20831	ENSG00000065548	ZC3H15
ENSG00000100216	16981.1	-0.279451	0.0570498	-4.89838	9.66e-7	2.01e-6	5.6968	ENSG00000100216	TOMM22
ENSG00000038274	13049.1	-0.279221	0.0460198	-6.06742	1.3e-9	3.31e-9	8.48017	ENSG00000038274	MAT2B
ENSG00000113163	4077.08	-0.278905	0.0681288	-4.09379	4.24e-5	7.61e-5	4.11862	ENSG00000113163	CERT1
ENSG00000256537	6079.56	-0.278335	0.0487967	-5.70398	1.17e-8	2.81e-8	7.55129	ENSG00000256537	SMIM10L1
ENSG00000104442	9269.5	-0.277998	0.0450294	-6.1737	6.67e-10	1.72e-9	8.76447	ENSG00000104442	ARMC1
ENSG00000138796	11923.529270000001	-0.277873	0.0497288	-5.58776	2.3e-8	5.37e-8	7.27003	ENSG00000138796	HADH
ENSG00000163660	3180.07	-0.277666	0.0827344	-3.35611	7.90468e-4	0.00126441	2.89811	ENSG00000163660	CCNL1
ENSG00000067533	6280.32	-0.277635	0.0825459	-3.36341	7.69869e-4	0.00123408	2.90866	ENSG00000067533	RRP15
ENSG00000213782	11290.1	-0.277566	0.0444428	-6.24548	4.23e-10	1.1e-9	8.95861	ENSG00000213782	DDX47
ENSG00000139343	11472.3	-0.277501	0.0468557	-5.92246	3.17e-9	7.87e-9	8.10403	ENSG00000139343	SNRPF
ENSG00000165704	10189.7	-0.277299	0.0571582	-4.85142	1.23e-6	2.52e-6	5.5986	ENSG00000165704	HPRT1
ENSG00000168411	7420.59	-0.276805	0.0493878	-5.60474	2.09e-8	4.89e-8	7.31069	ENSG00000168411	RFWD3
ENSG00000181392	1619.14	-0.27652	0.0799187	-3.46002	5.40132e-4	8.80082e-4	3.05548	ENSG00000181392	SYNE4
ENSG00000111229	22608.4	-0.276173	0.0464399	-5.94689	2.73e-9	6.81e-9	8.16685	ENSG00000111229	ARPC3
ENSG00000136197	1946.64	-0.276064	0.100038	-2.75959	0.00578733	0.00839021	2.07623	ENSG00000136197	C7orf25
ENSG00000178096	2097.63	-0.275957	0.0748704	-3.6858	2.27982e-4	3.86319e-4	3.41305	ENSG00000178096	BOLA1
ENSG00000074582	2378.24	-0.275509	0.0625286	-4.40613	1.05e-5	2e-5	4.69897	ENSG00000074582	BCS1L
ENSG00000184139	427.645	-0.275473	0.111701	-2.46616	0.0136571	0.0188848	1.72389	ENSG00000184139	RPL7AP28
ENSG00000124787	1382.53	-0.274716	0.0758171	-3.62341	2.90746e-4	4.86965e-4	3.3125	ENSG00000124787	RPP40
ENSG00000126581	6530.41	-0.27451	0.0500638	-5.48321	4.18e-8	9.57e-8	7.01909	ENSG00000126581	BECN1
ENSG00000124532	6653.19	-0.274442	0.0473238	-5.79924	6.66e-9	1.62e-8	7.79048	ENSG00000124532	MRS2
ENSG00000137806	2596.96	-0.274252	0.059211	-4.63177	3.63e-6	7.14e-6	5.1463	ENSG00000137806	NDUFAF1
ENSG00000141698	7758.76	-0.273956	0.055942	-4.89715	9.72e-7	2.02e-6	5.69465	ENSG00000141698	NT5C3B
ENSG00000172172	9976.04	-0.273752	0.054046	-5.06517	4.08e-7	8.73e-7	6.05899	ENSG00000172172	MRPL13
ENSG00000132581	3394.85	-0.273688	0.0611318	-4.47701	7.57e-6	1.45e-5	4.83863	ENSG00000132581	SDF2
ENSG00000153187	60044.1	-0.273657	0.0660853	-4.14097	3.46e-5	6.26e-5	4.20343	ENSG00000153187	HNRNPU
ENSG00000113593	2432.37	-0.273572	0.0588962	-4.64498	3.4e-6	6.72e-6	5.17263	ENSG00000113593	PPWD1
ENSG00000116478	31992.3	-0.273382	0.0371859	-7.35176	1.96e-13	6.23e-13	12.2055	ENSG00000116478	HDAC1
ENSG00000137656	2982.19	-0.27331	0.0585479	-4.66814	3.04e-6	6.02e-6	5.2204	ENSG00000137656	BUD13
ENSG00000149573	2053.18	-0.27325	0.0688526	-3.96862	7.23e-5	1.27256e-4	3.89532	ENSG00000149573	MPZL2
ENSG00000253729	15796.7	-0.273211	0.0832759	-3.28079	0.00103517	0.00163276	2.78708	ENSG00000253729	PRKDC
ENSG00000075336	4171.99	-0.273121	0.0634351	-4.30553	1.67e-5	3.1e-5	4.50864	ENSG00000075336	TIMM21
ENSG00000131043	4477.58	-0.273084	0.067517	-4.04467	5.24e-5	9.33e-5	4.03012	ENSG00000131043	AAR2
ENSG00000111737	8268.82	-0.273008	0.052579	-5.19234	2.08e-7	4.53e-7	6.3439	ENSG00000111737	RAB35
ENSG00000116096	4320.3	-0.272903	0.0496499	-5.49655	3.87e-8	8.9e-8	7.05061	ENSG00000116096	SPR
ENSG00000171792	10794.3	-0.272805	0.0443251	-6.15464	7.52e-10	1.94e-9	8.7122	ENSG00000171792	RHNO1
ENSG00000105856	7366.7	-0.272802	0.0503652	-5.41647	6.08e-8	1.38e-7	6.86012	ENSG00000105856	HBP1
ENSG00000108953	124695	-0.272348	0.0402171	-6.77193	1.27e-11	3.66e-11	10.4365	ENSG00000108953	YWHAE
ENSG00000175866	3008.25	-0.272272	0.0571467	-4.76443	1.89e-6	3.84e-6	5.41567	ENSG00000175866	BAIAP2
ENSG00000183207	13704.8	-0.272088	0.040547652000000003	-6.71032	1.94e-11	5.53e-11	10.2573	ENSG00000183207	RUVBL2
ENSG00000214253	20736.4	-0.271388	0.0501536	-5.41113	6.26e-8	1.42e-7	6.84771	ENSG00000214253	FIS1
ENSG00000198356	10548.9	-0.271112	0.0566625	-4.78468	1.71e-6	3.49e-6	5.45717	ENSG00000198356	GET3
ENSG00000101439	8542.73	-0.270532	0.0510602	-5.2983	1.17e-7	2.6e-7	6.58503	ENSG00000101439	CST3
ENSG00000184708	3113.28	-0.270341	0.0837498	-3.22796	0.00124678	0.00194577	2.71091	ENSG00000184708	EIF4ENIF1
ENSG00000137497	24171.6	-0.270146	0.0806128	-3.35115	8.04756e-4	0.00128606	2.89074	ENSG00000137497	NUMA1
ENSG00000132382	3644.72	-0.269977	0.0798392	-3.3815	7.20906e-4	0.00116135	2.93504	ENSG00000132382	MYBBP1A
ENSG00000136819	5402.72	-0.269768	0.0512508	-5.26368	1.41e-7	3.12e-7	6.50585	ENSG00000136819	C9orf78
ENSG00000184154	2271.98	-0.269605	0.0679944	-3.9651	7.34e-5	1.29081e-4	3.88914	ENSG00000184154	LRRC51
ENSG00000198498	4013.42	-0.268965	0.0496226	-5.42021	5.95e-8	1.35e-7	6.86967	ENSG00000198498	TMA16
ENSG00000255112	11376.2	-0.268548	0.0466651	-5.75478	8.68e-9	2.1e-8	7.67778	ENSG00000255112	CHMP1B
ENSG00000276291	483.89	-0.268366	0.110927	-2.4193	0.0155503	0.0213808	1.66998	ENSG00000276291	NA
ENSG00000171960	6888.05	-0.268204	0.0559905	-4.79017	1.67e-6	3.4e-6	5.46852	ENSG00000171960	PPIH
ENSG00000122484	2457.11	-0.268182	0.0610297	-4.39428	1.11e-5	2.1e-5	4.67778	ENSG00000122484	RPAP2
ENSG00000105705	2826.5	-0.268156	0.0949949	-2.82284	0.00475998	0.00698275	2.15597	ENSG00000105705	SUGP1
ENSG00000166582	6666.35	-0.267489	0.0556264	-4.80867	1.52e-6	3.11e-6	5.50724	ENSG00000166582	CENPV
ENSG00000148218	3342.93	-0.26699	0.0539076	-4.95274	7.32e-7	1.53e-6	5.81531	ENSG00000148218	ALAD
ENSG00000167536	4762.93	-0.266887	0.0469943	-5.67913	1.35e-8	3.22e-8	7.49214	ENSG00000167536	DHRS13
ENSG00000106367	19228.1	-0.266696	0.0455497	-5.85504	4.77e-9	1.17e-8	7.93181	ENSG00000106367	AP1S1
ENSG00000231995	387.368	-0.266568	0.112835	-2.36245	0.0181545	0.0247313	1.60675	ENSG00000231995	RPL7AP76
ENSG00000150433	2630.97	-0.266388	0.072799	-3.65923	2.52977e-4	4.26229e-4	3.37036	ENSG00000150433	TMEM218
ENSG00000099624	7915.93	-0.26601	0.0461647	-5.7622	8.3e-9	2.01e-8	7.6968	ENSG00000099624	ATP5F1D
ENSG00000101220	3194.99	-0.265808	0.0564339	-4.71008	2.48e-6	4.95e-6	5.30539	ENSG00000101220	ADISSP
ENSG00000108055	14793.3	-0.26558	0.0738878	-3.59436	3.25184e-4	5.41841e-4	3.26613	ENSG00000108055	SMC3
ENSG00000100650	12209.2	-0.265204	0.0536615	-4.94216	7.7300000000000005e-07	1.62e-6	5.79048	ENSG00000100650	SRSF5
ENSG00000186193	5779.01	-0.265127	0.0612146	-4.33111	1.48e-5	2.78e-5	4.55596	ENSG00000186193	SAPCD2
ENSG00000137947	4671.73	-0.265084	0.0525279	-5.04653	4.5e-7	9.6e-7	6.01773	ENSG00000137947	GTF2B
ENSG00000160404	1968.05	-0.264377	0.0593663	-4.45332	8.46e-6	1.62e-5	4.79048	ENSG00000160404	TOR2A
ENSG00000166171	3596.03	-0.264371	0.0536085	-4.93151	8.16e-7	1.7e-6	5.76955	ENSG00000166171	DPCD
ENSG00000167842	4034.26	-0.264172	0.053471	-4.94047	7.79e-7	1.63e-6	5.78781	ENSG00000167842	MIS12
ENSG00000137210	12164.5	-0.263853	0.0637329	-4.13998	3.47e-5	6.29e-5	4.20135	ENSG00000137210	TMEM14B
ENSG00000102699	7062.87	-0.263592	0.057854	-4.55616	5.21e-6	1.01e-5	4.99568	ENSG00000102699	PARP4
ENSG00000198538	2805.52	-0.263471	0.0905543	-2.90953	0.00361973	0.00536798	2.27019	ENSG00000198538	ZNF28
ENSG00000080824	145257	-0.26336	0.0498716	-5.28076	1.29e-7	2.85e-7	6.54516	ENSG00000080824	HSP90AA1
ENSG00000132661	2626.38	-0.262911	0.072625	-3.62012	2.94464e-4	4.92828e-4	3.3073	ENSG00000132661	NXT1
ENSG00000184613	9520.19	-0.262862	0.0549544	-4.78327	1.72e-6	3.51e-6	5.45469	ENSG00000184613	NELL2
ENSG00000013441	4232.36	-0.262662	0.0696164	-3.77299	1.613e-4	2.76917e-4	3.55765	ENSG00000013441	CLK1
ENSG00000184500	4691.05	-0.262353	0.048548	-5.404	6.52e-8	1.48e-7	6.82974	ENSG00000184500	PROS1
ENSG00000136940	2722.72	-0.262128	0.0676778	-3.87318	1.07426e-4	1.86786e-4	3.72866	ENSG00000136940	PDCL
ENSG00000066557	6037.94	-0.262097	0.0477276	-5.4915	3.99e-8	9.15e-8	7.03858	ENSG00000066557	LRRC40
ENSG00000140157	7869.07	-0.261989	0.0507935	-5.15792	2.5e-7	5.41e-7	6.2668	ENSG00000140157	NIPA2
ENSG00000164039	3534.4	-0.26162	0.0691686	-3.78235	1.55355e-4	2.67453e-4	3.57275	ENSG00000164039	BDH2
ENSG00000164096	12135.9	-0.261499	0.0473878	-5.51828	3.42e-8	7.91e-8	7.10182	ENSG00000164096	ARLN
ENSG00000104129	1647.98	-0.261476	0.0685587	-3.8139	1.36789e-4	2.36389e-4	3.62637	ENSG00000104129	DNAJC17
ENSG00000185798	1581.75	-0.261187	0.0643328	-4.05994	4.91e-5	8.77e-5	4.057	ENSG00000185798	WDR53
ENSG00000177666	3251.08	-0.260994	0.0533307	-4.89387	9.89e-7	2.05e-6	5.68825	ENSG00000177666	PNPLA2
ENSG00000189091	20365.8	-0.260722	0.0534176	-4.88083	1.06e-6	2.19e-6	5.65956	ENSG00000189091	SF3B3
ENSG00000088766	5001.43	-0.260369	0.0551264	-4.72312	2.32e-6	4.66e-6	5.33161	ENSG00000088766	CRLS1
ENSG00000172171	1512.51	-0.260272	0.0772482	-3.3693	7.53586e-4	0.00120969	2.91733	ENSG00000172171	TEFM
ENSG00000043514	3205.55	-0.260194	0.0527213	-4.93527	8e-7	1.67e-6	5.77728	ENSG00000043514	TRIT1
ENSG00000204922	3085.59	-0.260069	0.0644774	-4.03349	5.5e-5	9.78e-5	4.00966	ENSG00000204922	UQCC3
ENSG00000146247	9060.73	-0.259979	0.0688354	-3.77681	1.58848e-4	2.72982e-4	3.56387	ENSG00000146247	PHIP
ENSG00000132405	6571.92	-0.259692	0.0548863	-4.73145	2.23e-6	4.48e-6	5.34872	ENSG00000132405	TBC1D14
ENSG00000147996	4897.6	-0.259439	0.0504435	-5.14316	2.7e-7	5.85e-7	6.23284	ENSG00000147996	ZNG1E
ENSG00000137713	6310.63	-0.258875	0.0517598	-5.00146	5.69e-7	1.2e-6	5.92082	ENSG00000137713	PPP2R1B
ENSG00000090266	13743	-0.258752	0.0489984	-5.28082	1.29e-7	2.85e-7	6.54516	ENSG00000090266	NDUFB2
ENSG00000166477	3714.11	-0.258509	0.0575961	-4.48831	7.18e-6	1.38e-5	4.86012	ENSG00000166477	LEO1
ENSG00000101413	4634.2	-0.258483	0.0721534	-3.58241	3.40445e-4	5.65744e-4	3.24738	ENSG00000101413	RPRD1B
ENSG00000176532	2032.44	-0.258004	0.0722473	-3.57112	3.55452e-4	5.89385e-4	3.2296	ENSG00000176532	PRR15
ENSG00000133612	4925.45	-0.258002	0.0709579	-3.63599	2.76919e-4	4.64609e-4	3.33291	ENSG00000133612	AGAP3
ENSG00000189266	24266.7	-0.257745	0.0385102	-6.6929	2.19e-11	6.21e-11	10.2069	ENSG00000189266	PNRC2
ENSG00000162144	3057.72	-0.257646	0.0621369	-4.14643	3.38e-5	6.12e-5	4.21325	ENSG00000162144	CYB561A3
ENSG00000166483	7076.01	-0.257412	0.0547451	-4.70201	2.58e-6	5.14e-6	5.28904	ENSG00000166483	WEE1
ENSG00000050130	5822.77	-0.257237	0.0563979	-4.56111	5.09e-6	9.88e-6	5.00524	ENSG00000050130	JKAMP
ENSG00000141013	2573.66	-0.256717	0.0577951	-4.44184	8.92e-6	1.7e-5	4.76955	ENSG00000141013	GAS8
ENSG00000144339	3515.62	-0.256716	0.0966571	-2.65595	0.0079086	0.0112826	1.94759	ENSG00000144339	TMEFF2
ENSG00000095321	5710.21	-0.256684	0.047232	-5.43453	5.49e-8	1.25e-7	6.90309	ENSG00000095321	CRAT
ENSG00000119185	6106.4	-0.256574	0.0702633	-3.65161	2.60598e-4	4.38526e-4	3.358	ENSG00000119185	ITGB1BP1
ENSG00000064703	4254.21	-0.256484	0.0533877	-4.80419	1.55e-6	3.18e-6	5.49757	ENSG00000064703	DDX20
ENSG00000198954	6631.34	-0.256429	0.0540928	-4.74054	2.13e-6	4.3e-6	5.36653	ENSG00000198954	KIFBP
ENSG00000141219	3937.87	-0.256201	0.0586594	-4.36761	1.26e-5	2.36e-5	4.62709	ENSG00000141219	MTNAP1
ENSG00000198513	2231.19	-0.255389	0.0600283	-4.25447	2.1e-5	3.86e-5	4.41341	ENSG00000198513	ATL1
ENSG00000006625	13291.4	-0.255061	0.043169	-5.90844	3.45e-9	8.54e-9	8.06854	ENSG00000006625	GGCT
ENSG00000006015	2654.1	-0.254933	0.0578244	-4.40874	1.04e-5	1.97e-5	4.70553	ENSG00000006015	REX1BD
ENSG00000132207	926.776	-0.254788	0.0753203	-3.38272	7.17716e-4	0.00115675	2.93676	ENSG00000132207	SLX1A
ENSG00000133313	10557.4	-0.254653	0.0457293	-5.5687	2.57e-8	5.98e-8	7.2233	ENSG00000133313	CNDP2
ENSG00000168569	2670.71	-0.254572	0.0636004	-4.00268	6.26e-5	1.10795e-4	3.95548	ENSG00000168569	TMEM223
ENSG00000184117	14312.8	-0.254501	0.0483242	-5.26653	1.39e-7	3.07e-7	6.51286	ENSG00000184117	NIPSNAP1
ENSG00000071243	4154.42	-0.254388	0.0479353	-5.30689	1.12e-7	2.49e-7	6.6038	ENSG00000071243	ING3
ENSG00000127337	9206.63	-0.254158	0.0539189	-4.7137	2.43e-6	4.86e-6	5.31336	ENSG00000127337	YEATS4
ENSG00000103254	602.01	-0.254135	0.109928	-2.31183	0.020787	0.0281035	1.55124	ENSG00000103254	ANTKMT
ENSG00000103507	3985.25	-0.253798	0.0522051	-4.86155	1.16e-6	2.4e-6	5.61979	ENSG00000103507	BCKDK
ENSG00000003436	5888.71	-0.253556	0.0538386	-4.70955	2.48e-6	4.96e-6	5.30452	ENSG00000003436	TFPI
ENSG00000186891	878.176	-0.253228	0.0853738	-2.96611	0.00301592	0.00451093	2.34573	ENSG00000186891	TNFRSF18
ENSG00000184661	7238.7	-0.253142	0.0591034	-4.28303	1.84e-5	3.41e-5	4.46725	ENSG00000184661	CDCA2
ENSG00000008838	4589.57	-0.253137	0.056978061000000003	-4.44271	8.88e-6	1.69e-5	4.77211	ENSG00000008838	MED24
ENSG00000158882	4500.66	-0.252972	0.04975	-5.08487	3.68e-7	7.89e-7	6.10292	ENSG00000158882	TOMM40L
ENSG00000164306	2402.04	-0.252961	0.0631188	-4.0077	6.13e-5	1.08609e-4	3.96413	ENSG00000164306	PRIMPOL
ENSG00000123473	4945.64	-0.252803	0.0513746	-4.92078	8.62e-7	1.8e-6	5.74473	ENSG00000123473	STIL
ENSG00000119392	9032.91	-0.252803	0.0534149	-4.73281	2.21e-6	4.45e-6	5.35164	ENSG00000119392	GLE1
ENSG00000115207	7067.65	-0.252644	0.0504018	-5.01259	5.37e-7	1.14e-6	5.9431	ENSG00000115207	GTF3C2
ENSG00000101856	18751.1	-0.252597	0.0434469	-5.81393	6.1e-9	1.49e-8	7.82681	ENSG00000101856	PGRMC1
ENSG00000100028	12308.3	-0.252496	0.0711594	-3.54831	3.87714e-4	6.40223e-4	3.19367	ENSG00000100028	SNRPD3
ENSG00000070413	6016.26	-0.252476	0.0569931	-4.42994	9.43e-6	1.79e-5	4.74715	ENSG00000070413	DGCR2
ENSG00000177963	7421.06	-0.25245	0.0447588	-5.64022	1.7e-8	4.01e-8	7.39686	ENSG00000177963	RIC8A
ENSG00000132603	5356.35	-0.25215	0.0520657	-4.84292	1.28e-6	2.63e-6	5.58004	ENSG00000132603	NIP7
ENSG00000130202	2073.66	-0.251714	0.0644712	-3.90428	9.45e-5	1.65123e-4	3.78219	ENSG00000130202	NECTIN2
ENSG00000079332	13056	-0.25169	0.0392515	-6.41223	1.43e-10	3.86e-10	9.41341	ENSG00000079332	SAR1A
ENSG00000256664	289.337	-0.251623	0.131481	-1.91376	0.0556514	0.071041	1.14849	ENSG00000256664	NA
ENSG00000120265	12798.6	-0.251468	0.044887	-5.60225	2.12e-8	4.96e-8	7.30452	ENSG00000120265	PCMT1
ENSG00000129514	33634.3	-0.250763	0.0533392	-4.70129	2.59e-6	5.16e-6	5.28735	ENSG00000129514	FOXA1
ENSG00000179010	35970.6	-0.25063	0.0411267	-6.09411	1.1e-9	2.81e-9	8.55129	ENSG00000179010	MRFAP1
ENSG00000204209	3335.7	-0.250595	0.0723499	-3.46366	5.32888e-4	8.69799e-4	3.06058	ENSG00000204209	DAXX
ENSG00000170779	3590.78	-0.250379	0.0514728	-4.86431	1.15e-6	2.37e-6	5.62525	ENSG00000170779	CDCA4
ENSG00000076984	3839.25	-0.250269	0.0565602	-4.42483	9.65e-6	1.83e-5	4.73755	ENSG00000076984	MAP2K7
ENSG00000131171	6874.88	-0.250136	0.0482846	-5.18045	2.21e-7	4.82e-7	6.31695	ENSG00000131171	SH3BGRL
ENSG00000126267	24258.7	-0.250104	0.0499571	-5.00637	5.55e-7	1.17e-6	5.93181	ENSG00000126267	COX6B1
ENSG00000085872	5256.4	-0.250016	0.0588968	-4.24498	2.19e-5	4.02e-5	4.39577	ENSG00000085872	CHERP
ENSG00000141380	10233.6	-0.249522	0.0488252	-5.11052	3.21e-7	6.92e-7	6.15989	ENSG00000141380	SS18
ENSG00000135776	4237.45	-0.24951	0.0553687	-4.50634	6.6e-6	1.27e-5	4.8962	ENSG00000135776	ABCB10
ENSG00000138381	7969.12	-0.249421	0.0469538	-5.31205	1.08e-7	2.42e-7	6.61618	ENSG00000138381	ASNSD1
ENSG00000267640	69.9863	-0.248996	0.267481	-0.930892	0.35191	0.39239	0.406282	ENSG00000267640	NA
ENSG00000143450	449.184	-0.248592	0.103231	-2.40812	0.016035	0.022025	1.65708	ENSG00000143450	OAZ3
ENSG00000164251	3906.08	-0.248521	0.0570819	-4.35376	1.34e-5	2.51e-5	4.60033	ENSG00000164251	F2RL1
ENSG00000183513	3111.56	-0.248502	0.0596109	-4.16874	3.06e-5	5.58e-5	4.25337	ENSG00000183513	COA5
ENSG00000278615	7469.34	-0.248396	0.0459241	-5.40884	6.34e-8	1.44e-7	6.84164	ENSG00000278615	C11orf98
ENSG00000073584	22003.2	-0.248373	0.0514746	-4.82516	1.4e-6	2.87e-6	5.54212	ENSG00000073584	SMARCE1
ENSG00000104960	6224.35	-0.248358	0.0441598	-5.62407	1.87e-8	4.39e-8	7.35754	ENSG00000104960	PTOV1
ENSG00000204308	11243.9	-0.248108	0.049359	-5.02661	4.99e-7	1.06e-6	5.97469	ENSG00000204308	RNF5
ENSG00000168286	3251.08	-0.248004	0.0538208	-4.60796	4.07e-6	7.97e-6	5.09854	ENSG00000168286	THAP11
ENSG00000198039	2886.18	-0.247886	0.0521343	-4.75475	1.99e-6	4.02e-6	5.39577	ENSG00000198039	ZNF273
ENSG00000173171	7134.35	-0.247879	0.0498254	-4.97495	6.53e-7	1.37e-6	5.86328	ENSG00000173171	MTX1
ENSG00000138495	10118.7	-0.247774	0.0547935	-4.52196	6.13e-6	1.18e-5	4.92812	ENSG00000138495	COX17
ENSG00000165671	11343	-0.247672	0.0470969	-5.25878	1.45e-7	3.2e-7	6.49485	ENSG00000165671	NSD1
ENSG00000127922	10055.4	-0.247602	0.0534298	-4.63415	3.58e-6	7.07e-6	5.15058	ENSG00000127922	SEM1
ENSG00000132467	3071.33	-0.247568	0.0616216	-4.01755	5.88e-5	1.04357e-4	3.98148	ENSG00000132467	UTP3
ENSG00000135446	30721.7	-0.24748	0.0417376	-5.92943	3.04e-9	7.55e-9	8.12205	ENSG00000135446	CDK4
ENSG00000168090	18218.8	-0.246984	0.0399822	-6.17735	6.52e-10	1.69e-9	8.77211	ENSG00000168090	COPS6
ENSG00000170421	32657.3	-0.246905	0.0377185	-6.54599	5.91e-11	1.63e-10	9.78781	ENSG00000170421	KRT8
ENSG00000146757	5773.45	-0.246868	0.0682221	-3.61859	2.96209e-4	4.95627e-4	3.30485	ENSG00000146757	ZNF92
ENSG00000121067	5714.51	-0.246856	0.0492993	-5.00729	5.52e-7	1.17e-6	5.93181	ENSG00000121067	SPOP
ENSG00000174886	5493.73	-0.246753	0.0757865	-3.25589	0.00113038	0.00177388	2.75108	ENSG00000174886	NDUFA11
ENSG00000169905	7527.2	-0.246619	0.053437	-4.61513	3.93e-6	7.71e-6	5.11295	ENSG00000169905	TOR1AIP2
ENSG00000244115	1590.44	-0.246486	0.0644377	-3.82519	1.30671e-4	2.25932e-4	3.64602	ENSG00000244115	DNAJC25-GNG10
ENSG00000198728	4579.13	-0.246141	0.0546114	-4.50714	6.57e-6	1.27e-5	4.8962	ENSG00000198728	LDB1
ENSG00000100364	4652.13	-0.245907	0.0509456	-4.82685	1.39e-6	2.84e-6	5.54668	ENSG00000100364	KIAA0930
ENSG00000122971	3232.03	-0.245879	0.0633556	-3.88093	1.04057e-4	1.81206e-4	3.74183	ENSG00000122971	ACADS
ENSG00000133835	20431.4	-0.245513	0.0473455	-5.18556	2.15e-7	4.69e-7	6.32883	ENSG00000133835	HSD17B4
ENSG00000170917	1241.6	-0.245477	0.0779805	-3.14793	0.00164431	0.00253935	2.59528	ENSG00000170917	NUDT6
ENSG00000164051	2542.41	-0.24502	0.0570043	-4.29827	1.72e-5	3.2e-5	4.49485	ENSG00000164051	CCDC51
ENSG00000131165	9815.97	-0.244807	0.0452733	-5.40731	6.4e-8	1.45e-7	6.83863	ENSG00000131165	CHMP1A
ENSG00000160352	4581.02	-0.244532	0.0568313	-4.30278	1.69e-5	3.13e-5	4.50446	ENSG00000160352	ZNF714
ENSG00000198924	5738.67	-0.244291	0.0455798	-5.35962	8.34e-8	1.88e-7	6.72584	ENSG00000198924	DCLRE1A
ENSG00000188732	812.514	-0.244085	0.0843458	-2.89386	0.00380541	0.00563227	2.24932	ENSG00000188732	FAM221A
ENSG00000112787	4440.32	-0.243504	0.0497042	-4.89907	9.63e-7	2e-6	5.69897	ENSG00000112787	FBRSL1
ENSG00000134899	5343.15	-0.243339	0.0567038	-4.2914	1.78e-5	3.29e-5	4.4828	ENSG00000134899	ERCC5
ENSG00000116161	18066.8	-0.243313	0.0411905	-5.90702	3.48e-9	8.61e-9	8.065	ENSG00000116161	CACYBP
ENSG00000103876	1965.37	-0.24314	0.0643796	-3.77666	1.58946e-4	2.73082e-4	3.56371	ENSG00000103876	FAH
ENSG00000153767	3159.46	-0.242571	0.0643716	-3.7683	1.64364e-4	2.81962e-4	3.54981	ENSG00000153767	GTF2E1
ENSG00000102003	6415.18	-0.242527	0.0500094	-4.84963	1.24e-6	2.54e-6	5.59517	ENSG00000102003	SYP
ENSG00000141076	6263.51	-0.242448	0.049568	-4.89123	1e-6	2.08e-6	5.68194	ENSG00000141076	UTP4
ENSG00000164144	6644.02	-0.242328	0.0433896	-5.58493	2.34e-8	5.46e-8	7.26281	ENSG00000164144	ARFIP1
ENSG00000174917	3307.9	-0.242226	0.0676175	-3.58229	3.40591e-4	5.65847e-4	3.2473	ENSG00000174917	MICOS13
ENSG00000111775	63076.9	-0.242024	0.0528721	-4.57754	4.7e-6	9.17e-6	5.03763	ENSG00000111775	COX6A1
ENSG00000196655	3783.43	-0.241955	0.0657352	-3.68075	2.32551e-4	3.93766e-4	3.40476	ENSG00000196655	TRAPPC4
ENSG00000013374	9613.82	-0.241947	0.0407834	-5.93248	2.98e-9	7.42e-9	8.1296	ENSG00000013374	NUB1
ENSG00000175166	22569.5	-0.241569	0.0463837	-5.20805	1.91e-7	4.17e-7	6.37986	ENSG00000175166	PSMD2
ENSG00000255302	34544.6	-0.2415	0.0383124	-6.30345	2.91e-10	7.65e-10	9.11634	ENSG00000255302	EID1
ENSG00000205250	3314	-0.241493	0.0603103	-4.00417	6.22e-5	1.10127e-4	3.95811	ENSG00000205250	E2F4
ENSG00000174446	3760.5	-0.241487	0.0527399	-4.57882	4.68e-6	9.11e-6	5.04048	ENSG00000174446	SNAPC5
ENSG00000025434	1088.63	-0.241362	0.0818172	-2.95001	0.0031776	0.00474432	2.32383	ENSG00000025434	NR1H3
ENSG00000144840	6911.75	-0.240598	0.0506075	-4.75421	1.99e-6	4.03e-6	5.39469	ENSG00000144840	RABL3
ENSG00000100227	6534.96	-0.240499	0.0585949	-4.10443	4.05e-5	7.28e-5	4.13787	ENSG00000100227	POLDIP3
ENSG00000143294	9705.21	-0.240449	0.0471703	-5.09746	3.44e-7	7.4e-7	6.13077	ENSG00000143294	PRCC
ENSG00000140391	16972	-0.240347	0.0481646	-4.99012	6.03e-7	1.27e-6	5.8962	ENSG00000140391	TSPAN3
ENSG00000119139	3488.85	-0.2403	0.0941939	-2.55112	0.0107378	0.0150657	1.82201	ENSG00000119139	TJP2
ENSG00000108256	13494.7	-0.240286	0.0637168	-3.77115	1.62498e-4	2.78831e-4	3.55466	ENSG00000108256	NUFIP2
ENSG00000114395	1624.06	-0.240022	0.0718606	-3.3401	8.37481e-4	0.00133553	2.87435	ENSG00000114395	CYB561D2
ENSG00000107745	11754.4	-0.239965	0.0422281	-5.68259	1.33e-8	3.16e-8	7.50031	ENSG00000107745	MICU1
ENSG00000132153	9851.47	-0.239919	0.0515378	-4.65521	3.24e-6	6.4e-6	5.19382	ENSG00000132153	DHX30
ENSG00000156504	4007.27	-0.239871	0.0610777	-3.92731	8.59e-5	1.50203e-4	3.82332	ENSG00000156504	PABIR2
ENSG00000188895	6455.69	-0.239823	0.058165	-4.12314	3.74e-5	6.74e-5	4.17134	ENSG00000188895	MSL1
ENSG00000051596	18627.5	-0.239699	0.0412488	-5.81105	6.21e-9	1.51e-8	7.82102	ENSG00000051596	THOC3
ENSG00000132388	8486.74	-0.239674	0.0513533	-4.66715	3.05e-6	6.05e-6	5.21824	ENSG00000132388	UBE2G1
ENSG00000136100	10170.2	-0.239247	0.0456677	-5.23888	1.62e-7	3.55e-7	6.44977	ENSG00000136100	VPS36
ENSG00000107874	6572.4	-0.239165	0.0503931	-4.74599	2.07e-6	4.19e-6	5.37779	ENSG00000107874	CUEDC2
ENSG00000003756	4249.98	-0.239034	0.0672001	-3.55705	3.75047e-4	6.20664e-4	3.20714	ENSG00000003756	RBM5
ENSG00000100078	5761.12	-0.238949	0.0557647	-4.28496	1.83e-5	3.38e-5	4.47108	ENSG00000100078	PLA2G3
ENSG00000147457	6908.66	-0.238929	0.0445916	-5.35815	8.41e-8	1.89e-7	6.72354	ENSG00000147457	CHMP7
ENSG00000119685	2876.64	-0.238795	0.0707265	-3.37632	7.34625e-4	0.0011822	2.92731	ENSG00000119685	TTLL5
ENSG00000169750	2189.73	-0.238607	0.0643304	-3.70908	2.08016e-4	3.54163e-4	3.4508	ENSG00000169750	RAC3
ENSG00000241360	2614.2	-0.238482	0.0562115	-4.24258	2.21e-5	4.06e-5	4.39147	ENSG00000241360	PDXP
ENSG00000137100	20431.1	-0.238412	0.0555732	-4.29006	1.79e-5	3.31e-5	4.48017	ENSG00000137100	DCTN3
ENSG00000111237	11463.4	-0.238338	0.0530053	-4.49649	6.91e-6	1.33e-5	4.87615	ENSG00000111237	VPS29
ENSG00000116237	12494.2	-0.23789	0.0519927	-4.57545	4.75e-6	9.25e-6	5.03386	ENSG00000116237	ICMT
ENSG00000173145	3300.24	-0.23774	0.0597601	-3.97824	6.94e-5	1.22408e-4	3.91219	ENSG00000173145	NOC3L
ENSG00000135775	7016.01	-0.237431	0.0443919	-5.34853	8.87e-8	1.99e-7	6.70115	ENSG00000135775	COG2
ENSG00000206527	13066.6	-0.236498	0.0557197	-4.24442	2.19e-5	4.03e-5	4.39469	ENSG00000206527	HACD2
ENSG00000167797	6289.43	-0.236435	0.0454061	-5.20712	1.92e-7	4.19e-7	6.37779	ENSG00000167797	CDK2AP2
ENSG00000130810	2293.61	-0.236288	0.0648787	-3.64199	2.70536e-4	4.54572e-4	3.3424	ENSG00000130810	PPAN
ENSG00000158864	20398.5	-0.236263	0.0493175	-4.79066	1.66e-6	3.39e-6	5.4698	ENSG00000158864	NDUFS2
ENSG00000081791	5205.31	-0.236177	0.0508939	-4.64057	3.47e-6	6.86e-6	5.16368	ENSG00000081791	DELE1
ENSG00000130204	8967.65	-0.236137	0.0501558	-4.70808	2.5e-6	4.99e-6	5.3019	ENSG00000130204	TOMM40
ENSG00000164347	7378.02	-0.235952	0.0455418	-5.18099	2.21e-7	4.81e-7	6.31785	ENSG00000164347	GFM2
ENSG00000150753	32136.2	-0.235933	0.0413333	-5.70805	1.14e-8	2.74e-8	7.56225	ENSG00000150753	CCT5
ENSG00000151366	10138.7	-0.235809	0.0513518	-4.59203	4.39e-6	8.59e-6	5.06601	ENSG00000151366	NDUFC2
ENSG00000136159	4733.97	-0.235714	0.0549769	-4.28751	1.81e-5	3.35e-5	4.47496	ENSG00000136159	NUDT15
ENSG00000115652	2023.43	-0.235659	0.0627599	-3.75493	1.73392e-4	2.97e-4	3.52724	ENSG00000115652	UXS1
ENSG00000120948	13110.9	-0.235575	0.0493391	-4.77461	1.8e-6	3.66e-6	5.43652	ENSG00000120948	TARDBP
ENSG00000129696	3585.19	-0.235372	0.05339	-4.40855	1.04e-5	1.97e-5	4.70553	ENSG00000129696	TTI2
ENSG00000110092	226970	-0.235314	0.0674456	-3.48895	4.8493e-4	7.93426e-4	3.10049	ENSG00000110092	CCND1
ENSG00000125170	2377.81	-0.235213	0.0591961	-3.97346	7.08e-5	1.2486e-4	3.90358	ENSG00000125170	DOK4
ENSG00000023572	3860.16	-0.235142	0.0649443	-3.62067	2.93846e-4	4.91915e-4	3.30811	ENSG00000023572	GLRX2
ENSG00000185009	11738	-0.235035	0.0442139	-5.31586	1.06e-7	2.37e-7	6.62525	ENSG00000185009	AP3M1
ENSG00000196776	3665.44	-0.234885	0.064557	-3.63842	2.7432e-4	4.60817e-4	3.33647	ENSG00000196776	CD47
ENSG00000265241	31123.3	-0.234828	0.0440793	-5.32739	9.96e-8	2.23e-7	6.6517	ENSG00000265241	RBM8A
ENSG00000104147	3063.88	-0.234497	0.0632012	-3.71032	2.06998e-4	3.52608e-4	3.45271	ENSG00000104147	OIP5
ENSG00000084652	6505.92	-0.234045	0.0689005	-3.39685	6.81651e-4	0.00110098	2.95822	ENSG00000084652	TXLNA
ENSG00000112855	3561.14	-0.234014	0.0539477	-4.3378	1.44e-5	2.7e-5	4.56864	ENSG00000112855	HARS2
ENSG00000141873	2574.29	-0.234012	0.055857	-4.18948	2.8e-5	5.11e-5	4.29158	ENSG00000141873	SLC39A3
ENSG00000120333	6844.48	-0.233371	0.0532332	-4.38394	1.17e-5	2.2e-5	4.65758	ENSG00000120333	MRPS14
ENSG00000068745	7862.07	-0.233361	0.0501624	-4.6521	3.29e-6	6.5e-6	5.18709	ENSG00000068745	IP6K2
ENSG00000247077	6136.39	-0.233208	0.0532459	-4.37984	1.19e-5	2.24e-5	4.64975	ENSG00000247077	PGAM5
ENSG00000144218	10722.4	-0.232824	0.0478759	-4.86308	1.16e-6	2.38e-6	5.62342	ENSG00000144218	AFF3
ENSG00000143624	4937.07	-0.232774	0.058639	-3.96961	7.2e-5	1.26764e-4	3.897	ENSG00000143624	INTS3
ENSG00000066583	6396.64	-0.232597	0.0434632	-5.35157	8.72e-8	1.96e-7	6.70774	ENSG00000066583	ISOC1
ENSG00000163938	14247.9	-0.23259	0.0557517	-4.17189	3.02e-5	5.51e-5	4.25885	ENSG00000163938	GNL3
ENSG00000141522	18131.5	-0.232359	0.0496819	-4.67694	2.91e-6	5.78e-6	5.23807	ENSG00000141522	ARHGDIA
ENSG00000115211	2509.55	-0.232251	0.055618	-4.17583	2.97e-5	5.42e-5	4.266	ENSG00000115211	EIF2B4
ENSG00000141002	5300.6	-0.232026	0.0921176	-2.5188	0.0117755	0.0164335	1.78427	ENSG00000141002	TCF25
ENSG00000188428	2673.28	-0.231644	0.0702117	-3.29922	9.69528e-4	0.00153422	2.81411	ENSG00000188428	BLOC1S5
ENSG00000164237	6923.6	-0.230679	0.0532042	-4.33573	1.45e-5	2.72e-5	4.56543	ENSG00000164237	CMBL
ENSG00000007255	2997.36	-0.230389	0.0696437	-3.30811	9.39293e-4	0.0014895	2.82696	ENSG00000007255	TRAPPC6A
ENSG00000102103	2982.25	-0.230156	0.0554351	-4.1518	3.3e-5	5.99e-5	4.22257	ENSG00000102103	PQBP1
ENSG00000120159	3178.36	-0.230139	0.0604648	-3.80617	1.41135e-4	2.43651e-4	3.61323	ENSG00000120159	CAAP1
ENSG00000105171	4363.25	-0.230029	0.071689	-3.20871	0.00133332	0.00207511	2.68296	ENSG00000105171	POP4
ENSG00000124659	3050.01	-0.229983	0.0528739	-4.34965	1.36e-5	2.56e-5	4.59176	ENSG00000124659	TBCC
ENSG00000126107	3312.13	-0.229576	0.0675579	-3.39822	6.78268e-4	0.00109603	2.96018	ENSG00000126107	HECTD3
ENSG00000148660	3045.92	-0.229409	0.0570087	-4.02411	5.72e-5	1.01574e-4	3.99322	ENSG00000148660	CAMK2G
ENSG00000152193	4247.13	-0.229338	0.0529833	-4.3285	1.5e-5	2.81e-5	4.55129	ENSG00000152193	OBI1
ENSG00000173674	21551.1	-0.229103	0.0523004	-4.38053	1.18e-5	2.23e-5	4.6517	ENSG00000173674	EIF1AX
ENSG00000198680	2001.94	-0.228995	0.0681722	-3.35907	7.82059e-4	0.00125185	2.90245	ENSG00000198680	TUSC1
ENSG00000001084	9928.35	-0.228507	0.0554469	-4.12119	3.77e-5	6.8e-5	4.16749	ENSG00000001084	GCLC
ENSG00000005007	4967.05	-0.228489	0.0590158	-3.87166	1.08097e-4	1.87857e-4	3.72617	ENSG00000005007	UPF1
ENSG00000159720	6343.7	-0.227958	0.0641454	-3.55377	3.7975e-4	6.27682e-4	3.20226	ENSG00000159720	ATP6V0D1
ENSG00000139372	14815.9	-0.227805	0.0392117	-5.80962	6.26e-9	1.53e-8	7.81531	ENSG00000139372	TDG
ENSG00000119689	12631.5	-0.227728	0.039596	-5.7513	8.86e-9	2.14e-8	7.66959	ENSG00000119689	DLST
ENSG00000178104	9508.82	-0.22767	0.0584738	-3.89353	9.88e-5	1.7222e-4	3.76392	ENSG00000178104	PDE4DIP
ENSG00000168883	6156.62	-0.227573	0.0440594	-5.16513	2.4e-7	5.21e-7	6.28316	ENSG00000168883	USP39
ENSG00000100142	5193.02	-0.227235	0.0581095	-3.91046	9.21e-5	1.61042e-4	3.79306	ENSG00000100142	POLR2F
ENSG00000140905	3782.27	-0.226729	0.0549643	-4.12502	3.71e-5	6.69e-5	4.17457	ENSG00000140905	GCSH
ENSG00000100711	3339.49	-0.226552	0.0524685	-4.31786	1.58e-5	2.94e-5	4.53165	ENSG00000100711	ZFYVE21
ENSG00000116171	14527	-0.226431	0.0425007	-5.3277	9.95e-8	2.23e-7	6.6517	ENSG00000116171	SCP2
ENSG00000168036	46167.8	-0.226378	0.0408788	-5.53778	3.06e-8	7.11e-8	7.14813	ENSG00000168036	CTNNB1
ENSG00000187257	4811.41	-0.226278	0.0669644	-3.37909	7.27271e-4	0.00117132	2.93132	ENSG00000187257	RSBN1L
ENSG00000088247	20739	-0.226247	0.0632411	-3.57753	3.46858e-4	5.75696e-4	3.23981	ENSG00000088247	KHSRP
ENSG00000160679	9840.56	-0.226132	0.0451335	-5.0103	5.43e-7	1.15e-6	5.9393	ENSG00000160679	CHTOP
ENSG00000167770	5946.99	-0.225931	0.0536984	-4.2074	2.58e-5	4.73e-5	4.32514	ENSG00000167770	OTUB1
ENSG00000108344	13393.2	-0.22591	0.0410176	-5.50764	3.64e-8	8.38e-8	7.07676	ENSG00000108344	PSMD3
ENSG00000164081	6680.29	-0.225848	0.0522253	-4.32449	1.53e-5	2.86e-5	4.54363	ENSG00000164081	TEX264
ENSG00000105552	7436.75	-0.225828	0.0467238	-4.83325	1.34e-6	2.76e-6	5.55909	ENSG00000105552	BCAT2
ENSG00000114956	6158.59	-0.2255	0.0475715	-4.74023	2.13e-6	4.3e-6	5.36653	ENSG00000114956	DGUOK
ENSG00000100632	19915.9	-0.225409	0.0522009	-4.31811	1.57e-5	2.94e-5	4.53165	ENSG00000100632	ERH
ENSG00000103496	2106.93	-0.225359	0.059391	-3.7945	1.4794e-4	2.55011e-4	3.59344	ENSG00000103496	STX4
ENSG00000162222	1523.56	-0.225162	0.0828485	-2.71776	0.00657253	0.00946394	2.02393	ENSG00000162222	TTC9C
ENSG00000197713	4588.37	-0.2251	0.0506985	-4.43997	9e-6	1.72e-5	4.76447	ENSG00000197713	RPE
ENSG00000117335	27479.5	-0.224944	0.0425583	-5.28555	1.25e-7	2.78e-7	6.55596	ENSG00000117335	CD46
ENSG00000107672	4951.37	-0.224711	0.0507066	-4.43159	9.35e-6	1.78e-5	4.74958	ENSG00000107672	NSMCE4A
ENSG00000107937	8100.1	-0.224407	0.059497	-3.77173	1.62121e-4	2.78255e-4	3.55556	ENSG00000107937	GTPBP4
ENSG00000109689	2951.26	-0.224092	0.0568417	-3.94239	8.07e-5	1.41245e-4	3.85003	ENSG00000109689	STIM2
ENSG00000198492	9997.58	-0.22407	0.0531016	-4.21965	2.45e-5	4.49e-5	4.34775	ENSG00000198492	YTHDF2
ENSG00000094914	3387.83	-0.223954	0.0524493	-4.26991	1.96e-5	3.61e-5	4.44249	ENSG00000094914	AAAS
ENSG00000178913	17305.5	-0.22393	0.0478355	-4.68126	2.85e-6	5.67e-6	5.24642	ENSG00000178913	TAF7
ENSG00000156873	2815.49	-0.223732	0.0575831	-3.88538	1.02169e-4	1.77964e-4	3.74967	ENSG00000156873	PHKG2
ENSG00000186665	2606.37	-0.22351	0.0675437	-3.30911	9.35922e-4	0.0014845	2.82842	ENSG00000186665	C17orf58
ENSG00000009954	13705.8	-0.223281	0.0826053	-2.70299	0.00687198	0.00987002	2.00568	ENSG00000009954	BAZ1B
ENSG00000105849	8336.71	-0.223214	0.0418107	-5.33869	9.36e-8	2.1e-7	6.67778	ENSG00000105849	POLR1F
ENSG00000138442	5307.01	-0.223167	0.0563448	-3.96073	7.47e-5	1.31367e-4	3.88151	ENSG00000138442	WDR12
ENSG00000143384	30419.4	-0.222994	0.0443487	-5.0282	4.95e-7	1.05e-6	5.97881	ENSG00000143384	MCL1
[truncated: 4,797 more rows]

## Sheet: hallmark results
pathway	pval	padj		log2err	ES	NES	size
HALLMARK_E2F_TARGETS	3.79E-14	1.71E-12	1.18E+01	0.965328	-0.716754	-2.21807	178
HALLMARK_G2M_CHECKPOINT	8.09E-11	1.82E-09	8.74E+00	0.839089	-0.687986	-2.11635	163
HALLMARK_UNFOLDED_PROTEIN_RESPONSE	6.43E-09	9.65E-08	7.02E+00	0.761461	0.791188	2.04843	94
HALLMARK_MYC_TARGETS_V1	4.99E-07	5.62E-06	5.25E+00	0.659444	-0.583952	-1.82317	197
HALLMARK_P53_PATHWAY	1.77E-06	1.59E-05	4.80E+00	0.643552	0.725143	1.90043	103
HALLMARK_DNA_REPAIR	1.57E-05	0.00011795	3.93E+00	0.57561	-0.611763	-1.8059	119
HALLMARK_FATTY_ACID_METABOLISM	2.57E-05	0.000165238	3.78E+00	0.57561	-0.63547	-1.84377	106
HALLMARK_TNFA_SIGNALING_VIA_NFKB	4.41E-05	0.000248066	3.61E+00	0.557332	0.754649	1.84863	64
HALLMARK_CHOLESTEROL_HOMEOSTASIS	0.000112779	0.000563897	3.25E+00	0.538434	-0.715677	-1.84263	51
HALLMARK_HYPOXIA	0.00086366	0.00360803	2.44E+00	0.477271	0.662526	1.66867	80
HALLMARK_MYC_TARGETS_V2	0.000881963	0.00360803	2.44E+00	0.477271	-0.70411	-1.78985	47
HALLMARK_ANDROGEN_RESPONSE	0.00101841	0.00381902	2.42E+00	0.45506	-0.627813	-1.69381	70
HALLMARK_BILE_ACID_METABOLISM	0.00517278	0.0179058	1.75E+00	0.407018	-0.653716	-1.62421	42
HALLMARK_HEME_METABOLISM	0.00916225	0.0294501	1.53E+00	0.38073	0.577154	1.52636	107
HALLMARK_INFLAMMATORY_RESPONSE	0.0154086	0.0462258	1.34E+00	0.38073	0.694977	1.55362	34
HALLMARK_PEROXISOME	0.0211235	0.0594098	1.23E+00	0.352488	-0.557019	-1.50252	67
HALLMARK_XENOBIOTIC_METABOLISM	0.0258892	0.0685302	1.16E+00	0.352488	0.556093	1.4266	89
HALLMARK_APOPTOSIS	0.0303119	0.0757797	1.12E+00	0.352488	0.572072	1.44028	81
HALLMARK_INTERFERON_GAMMA_RESPONSE	0.0339411	0.0803869	1.09E+00	0.321776	0.609904	1.45666	56
HALLMARK_GLYCOLYSIS	0.0388356	0.0857389	1.07E+00	0.321776	0.524714	1.39869	114
HALLMARK_ESTROGEN_RESPONSE_EARLY	0.0400115	0.0857389	1.07E+00	0.321776	0.553778	1.39599	83
HALLMARK_IL2_STAT5_SIGNALING	0.0764331	0.15634	8.06E-01	0.204295	0.534735	1.32549	70
HALLMARK_EPITHELIAL_MESENCHYMAL_TRANSITION	0.0924658	0.180911	7.43E-01	0.191892	0.580586	1.33974	44
HALLMARK_COMPLEMENT	0.126456	0.237105	6.25E-01	0.159647	0.523056	1.26504	59
HALLMARK_COAGULATION	0.137324	0.247183	6.07E-01	0.157403	0.586425	1.30473	33
HALLMARK_UV_RESPONSE_DN	0.159396	0.275878	5.59E-01	0.141225	0.536761	1.25446	47
HALLMARK_KRAS_SIGNALING_UP	0.192708	0.320894	4.94E-01	0.129443	0.53995	1.23027	40
HALLMARK_MYOGENESIS	0.199667	0.320894	4.94E-01	0.123842	0.49449	1.1931	58
HALLMARK_PROTEIN_SECRETION	0.21095	0.32261	4.91E-01	0.117766	0.464057	1.1677	79
HALLMARK_IL6_JAK_STAT3_SIGNALING	0.215074	0.32261	4.91E-01	0.12564	0.596989	1.22498	22
HALLMARK_MTORC1_SIGNALING	0.230441	0.334511	4.76E-01	0.103958	0.405583	1.11745	160
HALLMARK_OXIDATIVE_PHOSPHORYLATION	0.251748	0.354021	4.51E-01	0.164406	-0.343989	-1.06895	191
HALLMARK_MITOTIC_SPINDLE	0.27566	0.3759	4.25E-01	0.142057	-0.365646	-1.07028	112
HALLMARK_ESTROGEN_RESPONSE_LATE	0.302198	0.399968	3.98E-01	0.130106	-0.38212	-1.09153	95
HALLMARK_PI3K_AKT_MTOR_SIGNALING	0.417476	0.536755	2.70E-01	0.0774768	0.419817	1.0284	64
HALLMARK_TGF_BETA_SIGNALING	0.459364	0.574205	2.41E-01	0.0770737	0.465803	1.00532	27
HALLMARK_REACTIVE_OXYGEN_SPECIES_PATHWAY	0.516874	0.601725	2.21E-01	0.0713053	0.425677	0.957855	36
HALLMARK_SPERMATOGENESIS	0.520134	0.601725	2.21E-01	0.0681513	0.406823	0.962761	51
HALLMARK_KRAS_SIGNALING_DN	0.521495	0.601725	2.21E-01	0.0734381	0.476126	0.968687	21
HALLMARK_UV_RESPONSE_UP	0.577532	0.649723	1.87E-01	0.0602484	0.364689	0.937307	92
HALLMARK_INTERFERON_ALPHA_RESPONSE	0.602113	0.660855	1.80E-01	0.0633597	0.409902	0.911983	33
HALLMARK_APICAL_JUNCTION	0.735152	0.771686	1.13E-01	0.0496901	0.348088	0.859731	69
HALLMARK_ADIPOGENESIS	0.737389	0.771686	1.13E-01	0.0459538	0.324833	0.871955	127
HALLMARK_ALLOGRAFT_REJECTION	0.816781	0.82218	8.50E-02	0.04783	0.339802	0.784118	44
HALLMARK_WNT_BETA_CATENIN_SIGNALING	0.82218	0.82218	8.50E-02	0.0525899	0.371141	0.721416	17
